# Supplementary material for: Auxin regulates functional gene groups in a fold-change-specific manner in Arabidopsis thaliana roots
Source: Sci Rep. 2017 May 30;7:2489. doi: 10.1038/s41598-017-02476-8 (PMC5449405; doi:10.1038/s41598-017-02476-8)
Supplement: Supplementary file 1 — Supplementary Table 1 [file 41598_2017_2476_MOESM1_ESM.xls]

## Sheet: Annotation
"Auxin regulates functional gene groups in a fold-change-specific manner in Arabidopsis thaliana roots"
Omelyanchuk NA, Wiebe DS, Novikova DD, Levitsky VG, Klimova N, Gorelova V, Weinholdt C, Vasiliev GV, Zemlyanskaya EV, Kolchanov NA, Kochetov AV, Grosse I, Mironova VV
Supplementary Table 1. RNA-seq data on A. thaliana roots treated by 1 uM IAA for 6 h
Differentially expressed genes were defined under Benjamini–Hochberg adjusted p-value less than 0.05.
UGs significantly up-regulated genes; DGs significantly down-regulated genes.

## Sheet: 789 UGs 
ID	the mean number of reads in control	the mean number of reads after IAA treatment	Fold Changes	log2 Fold Changes	p-value	Benjamini Hochberg corrected p value
AT4G27260	65.35	2330.49	35.663	5.156	4.44e-138	8.00932e-134
AT4G37390	39.56	1342.3	33.929	5.084	1.92e-110	1.73174e-106
AT1G30760	32.76	1042.49	31.818	4.992	1.91e-96	1.14848e-92
AT5G54510	45.63	1062.11	23.274	4.541	1.92e-75	8.65872e-72
AT4G30140	16.77	603.22	35.976	5.169	1.76e-58	6.34973e-55
AT2G14960	6.93	376.23	54.264	5.762	4.15e-58	1.2477e-54
AT2G39700	15.36	401.86	26.158	4.709	5.49e-52	1.41477e-48
AT2G23170	32.49	1698.18	52.264	5.708	6.35e-48	1.43185e-44
AT1G04680	34.21	444.34	12.987	3.699	2.64e-43	4.7623e-40
AT3G02885	3.81	246.69	64.806	6.018	2.43e-42	3.98498e-39
AT2G19970	8.02	261.38	32.587	5.026	3.25e-40	4.50975e-37
AT4G15160	24.97	359.37	14.392	3.847	2.58e-39	3.10271e-36
AT3G13380	43.82	422.14	9.633	3.268	2.26e-36	2.39813e-33
AT3G15540	3.13	196.56	62.863	5.974	4.66e-36	4.4243e-33
AT1G64390	44.55	414.26	9.299	3.217	4.29e-35	3.68511e-32
AT1G77690	38.61	380.98	9.867	3.303	2.35e-34	1.92689e-31
AT3G10870	4.44	196.25	44.192	5.466	3.88e-34	3.0431e-31
AT1G17060	25.42	309.61	12.178	3.606	6.62e-33	4.77673e-30
AT1G28400	179.91	888.46	4.938	2.304	1.84e-32	1.27661e-29
AT3G07390	3.08	165.66	53.758	5.748	1.29e-30	8.31083e-28
AT1G23080	26.24	291.47	11.108	3.474	2.17e-30	1.34981e-27
AT1G48920	195.09	884.38	4.533	2.181	1.1e-29	6.6143e-27
AT2G41850	3.17	154.4	48.676	5.605	1.7e-28	9.58322e-26
AT1G33790	44.05	341.59	7.755	2.955	3.43e-28	1.81982e-25
AT3G44990	71.42	434.71	6.087	2.606	1.48e-27	7.62792e-25
AT2G39370	10.47	192.1	18.351	4.198	3.85e-27	1.92917e-24
AT1G04240	22.02	236.47	10.737	3.425	9.75e-26	4.28976e-23
AT3G13790	446.92	1515.32	3.391	1.762	3.04e-25	1.27532e-22
AT1G75640	10.47	176.61	16.871	4.076	8.09e-25	3.31672e-22
AT1G69530	4.98	144.94	29.075	4.862	1.22e-24	4.89057e-22
AT5G14130	7.93	161.05	20.307	4.344	2.65e-24	1.0392e-21
AT5G41040	95.98	476.52	4.965	2.312	3.36e-24	1.2896e-21
AT1G62770	16.45	199.13	12.105	3.598	5.29e-24	1.98805e-21
AT4G34710	85.74	432.02	5.039	2.333	3.08e-23	1.1112e-20
AT1G77280	14.73	181.93	12.352	3.627	1.67e-22	5.79329e-20
AT1G67120	85.06	417.54	4.909	2.295	1.91e-22	6.50085e-20
AT1G67750	9.92	158.08	15.929	3.994	2.28e-22	7.61647e-20
AT5G13490	33.44	247.6	7.403	2.888	1.02e-21	3.34541e-19
AT4G37900	14.32	172.28	12.031	3.589	1.4e-21	4.50975e-19
AT2G45420	4.76	125.31	26.335	4.719	4.06e-21	1.24133e-18
AT3G58190	1.9	130.12	68.368	6.095	4.26e-21	1.28077e-18
AT3G44540	19.35	188.26	9.729	3.282	1.44e-20	4.1897e-18
AT4G36360	48.81	285.07	5.841	2.546	2.3e-20	6.48277e-18
AT1G22880	4.31	168.37	39.109	5.289	2.41e-20	6.68831e-18
AT3G14362	1.86	102.01	54.904	5.779	2.48e-20	6.77829e-18
AT2G35770	6.66	129.51	19.441	4.281	4.04e-20	1.08772e-17
AT1G54990	35.85	241.56	6.739	2.752	4.55e-20	1.20702e-17
AT2G16500	87.37	388.87	4.451	2.154	1.04e-19	2.71892e-17
AT3G16500	29.46	216.41	7.347	2.877	1.1e-19	2.8347e-17
AT5G56030	503.66	1453.33	2.886	1.529	1.91e-19	4.78535e-17
AT1G14350	15.95	164.48	10.311	3.366	2.55e-19	6.21614e-17
AT4G17350	9.74	136.58	14.018	3.809	6.52e-19	1.48879e-16
AT1G56110	55.33	289.09	5.225	2.385	7.14e-19	1.60998e-16
AT2G47260	9.2	133.11	14.47	3.855	8.1e-19	1.8039e-16
AT1G59500	3.67	105.72	28.802	4.848	9.45e-19	2.07888e-16
AT1G60010	21.39	180.91	8.458	3.08	1.02e-18	2.21684e-16
AT4G12420	131.24	482.22	3.674	1.877	6.55e-18	1.39006e-15
AT3G24240	103.32	400.32	3.874	1.954	2.5e-17	4.95577e-15
AT1G28290	104	401.79	3.863	1.95	3.35e-17	6.49792e-15
AT5G56010	507.74	1363.38	2.685	1.425	4.69e-17	9.00031e-15
AT5G55050	12.96	134.52	10.379	3.376	1.55e-16	2.94321e-14
AT5G56000	340.7	949.43	2.787	1.479	3.33e-16	6.06766e-14
AT1G03820	4.35	119.09	27.375	4.775	9.24e-16	1.6668e-13
AT5G27120	41.19	218.57	5.306	2.408	1.06e-15	1.8932e-13
AT3G09760	9.11	113.35	12.444	3.637	1.62e-15	2.8372e-13
AT2G45400	28.69	216.58	7.55	2.916	1.94e-15	3.27062e-13
AT1G31650	8.11	107.69	13.275	3.731	1.94e-15	3.27062e-13
AT2G39870	9.34	109.45	11.724	3.551	6.82e-15	1.11842e-12
AT2G38120	81.71	321.38	3.933	1.976	7.1e-15	1.15385e-12
AT4G22780	12.28	119.66	9.744	3.284	1.28e-14	2.04336e-12
AT2G16660	24.74	161.7	6.535	2.708	1.31e-14	2.0729e-12
AT5G38200	1.81	73.07	40.31	5.333	1.59e-14	2.48814e-12
AT3G06530	54.38	260.52	4.791	2.26	2.18e-14	3.33263e-12
AT4G26050	1.86	71.59	38.532	5.268	3.47e-14	5.21628e-12
AT1G34110	18.99	136.84	7.207	2.849	7.86e-14	1.17179e-11
AT1G55610	14.59	121.54	8.329	3.058	9.54e-14	1.39912e-11
AT3G54000	4.17	82.09	19.689	4.299	9.66e-14	1.4053e-11
AT4G14560	4.85	83.39	17.198	4.104	1.59e-13	2.24078e-11
AT5G06860	5.94	117.93	19.865	4.312	2.65e-13	3.67718e-11
AT2G22670	61	240.81	3.948	1.981	4.69e-13	6.40931e-11
AT2G33310	28.69	158.9	5.539	2.47	5.5e-13	7.45974e-11
AT4G36120	15.77	129.84	8.233	3.041	6.66e-13	8.89924e-11
AT3G57660	37.07	179.72	4.848	2.277	8.07e-13	1.0704e-10
AT1G64405	1.18	60.02	50.937	5.671	1.41e-12	1.81678e-10
AT3G02493	0.63	55.87	88.064	6.46	1.41e-12	1.81678e-10
AT4G00080	23.97	138.93	5.795	2.535	2.95e-12	3.69549e-10
AT4G30990	47.67	200	4.195	2.069	3.23e-12	4.01834e-10
AT4G13710	3.04	67.82	22.337	4.481	4.03e-12	4.91197e-10
AT5G65640	24.61	137.19	5.575	2.479	6.82e-12	8.09381e-10
AT5G65670	319.67	1060	3.316	1.729	8.73e-12	1.02928e-09
AT4G25240	20.57	126.56	6.152	2.621	9.19e-12	1.06954e-09
AT3G27580	29.73	151.28	5.089	2.347	1.06e-11	1.21792e-09
AT2G13360	66.07	236.13	3.574	1.837	1.1e-11	1.24798e-09
AT4G28640	4.94	73.31	14.841	3.892	1.3e-11	1.46567e-09
AT4G20320	23.66	133.01	5.623	2.491	1.81e-11	2.02799e-09
AT1G80240	46.9	190.11	4.053	2.019	1.86e-11	2.07114e-09
AT4G25630	34.8	168.55	4.843	2.276	2.11e-11	2.33511e-09
AT3G50660	17.72	115.38	6.512	2.703	2.24e-11	2.46386e-09
AT1G50920	111.03	332.36	2.993	1.582	2.53e-11	2.76598e-09
AT5G52900	1.22	53.62	43.826	5.454	3.08e-11	3.30715e-09
AT2G34660	115.97	340.94	2.94	1.556	3.32e-11	3.54376e-09
AT4G03420	15.23	105.32	6.917	2.79	4.23e-11	4.46228e-09
AT1G15580	0.59	48.3	81.989	6.357	6.97e-11	7.30999e-09
AT5G43700	48.13	185.45	3.853	1.946	7.64e-11	7.92057e-09
AT5G40480	25.11	130.77	5.209	2.381	7.61e-11	7.92057e-09
AT2G23060	1.9	55.2	29.001	4.858	8.15e-11	8.40102e-09
AT2G12462	9.15	84.75	9.258	3.211	8.25e-11	8.45578e-09
AT4G37910	118.51	339.81	2.867	1.52	9.02e-11	9.19276e-09
AT3G24080	15.18	102.27	6.737	2.752	1.18e-10	1.18256e-08
AT1G77760	4.85	67.83	13.989	3.806	1.24e-10	1.23582e-08
AT5G64420	80.08	269.35	3.364	1.75	1.48e-10	1.46691e-08
AT3G15000	48.53	182.67	3.764	1.912	1.76e-10	1.7349e-08
AT5G67550	2.4	56.13	23.369	4.547	2.03e-10	1.97941e-08
AT3G19050	53.57	194.19	3.625	1.858	2.22e-10	2.15304e-08
AT1G01120	37.66	158	4.195	2.069	2.7e-10	2.60456e-08
AT3G61820	22.93	121.58	5.302	2.406	2.73e-10	2.61949e-08
AT4G30850	19.99	113.22	5.665	2.502	3.1e-10	2.95878e-08
AT3G20940	102.15	293.88	2.877	1.525	3.29e-10	3.07504e-08
AT4G27180	51.39	189.21	3.682	1.88	3.27e-10	3.07504e-08
AT4G27010	16.5	103.26	6.26	2.646	3.29e-10	3.07504e-08
AT3G08943	101.6	293.48	2.888	1.53	4.05e-10	3.76587e-08
AT1G19220	44.86	170.32	3.796	1.925	5.21e-10	4.69916e-08
AT2G21790	38.38	156.13	4.068	2.024	5.35e-10	4.80143e-08
AT2G35350	8.57	95.33	11.13	3.476	5.92e-10	5.26063e-08
AT5G22650	40.24	159.25	3.957	1.985	6.53e-10	5.74608e-08
AT1G56070	1487.6	2864.86	1.926	0.945	6.96e-10	6.09473e-08
AT3G61160	3.76	58.68	15.602	3.964	7.57e-10	6.59687e-08
AT3G25290	19.99	110.1	5.509	2.462	8.44e-10	7.31967e-08
AT5G62190	129.38	343.74	2.657	1.41	9.87e-10	8.43815e-08
AT4G30080	31.9	141.58	4.438	2.15	1.02e-09	8.67914e-08
AT4G22610	22.52	113.51	5.04	2.333	1.12e-09	9.44097e-08
AT5G60390	1915.8	3614.89	1.887	0.916	1.18e-09	9.90047e-08
AT2G28690	4.26	116.03	27.238	4.768	1.36e-09	1.13579e-07
AT3G23030	75.05	230.15	3.067	1.617	1.72e-09	1.40394e-07
AT5G23190	21.8	111.72	5.125	2.358	1.75e-09	1.42199e-07
AT5G57100	6.66	68.29	10.252	3.358	1.91e-09	1.53815e-07
AT5G20160	19.71	105.05	5.329	2.414	2.15e-09	1.72373e-07
AT1G29195	3.08	53.8	17.459	4.126	2.22e-09	1.77197e-07
AT5G02500	1772.42	3315.8	1.871	0.904	2.74e-09	2.15838e-07
AT2G03730	88.6	254.85	2.877	1.524	2.93e-09	2.28806e-07
AT4G25700	1.81	46.93	25.891	4.694	3.58e-09	2.7836e-07
AT3G05060	72.83	221.26	3.038	1.603	4.28e-09	3.29944e-07
AT5G53290	10.92	79.28	7.259	2.86	4.54e-09	3.45557e-07
AT4G13750	23.07	111.81	4.847	2.277	4.65e-09	3.50968e-07
AT5G49160	45.73	161.89	3.54	1.824	5.3e-09	3.95069e-07
AT4G37590	121.31	312.57	2.577	1.365	6.32e-09	4.64174e-07
AT5G54490	1.86	46.35	24.948	4.641	6.33e-09	4.64174e-07
AT2G18980	39.52	146.48	3.707	1.89	7.42e-09	5.35398e-07
AT1G74560	28.87	122.62	4.248	2.087	7.68e-09	5.5195e-07
AT3G11964	62.22	223.1	3.586	1.842	8.06e-09	5.76962e-07
AT4G25340	24.97	114.25	4.575	2.194	8.15e-09	5.81098e-07
AT3G50400	9.47	73.26	7.735	2.951	1.01e-08	7.11695e-07
AT3G54260	19.85	99.1	4.993	2.32	1.08e-08	7.55121e-07
AT4G37870	309.97	648.57	2.092	1.065	1.2e-08	8.29379e-07
AT1G07940	1627.08	2969.71	1.825	0.868	1.22e-08	8.39984e-07
AT1G63660	32.99	129.77	3.933	1.976	1.36e-08	9.25775e-07
AT3G15340	3.63	52.22	14.403	3.848	1.37e-08	9.29076e-07
AT1G28130	49.08	164.91	3.36	1.749	1.53e-08	1.02601e-06
AT5G18560	0.59	37.42	63.509	5.989	1.57e-08	1.04506e-06
AT5G55920	20.85	101.62	4.875	2.285	1.61e-08	1.06775e-06
AT1G37130	24.83	155.27	6.252	2.644	1.71e-08	1.12992e-06
AT5G65320	0.59	37.35	63.388	5.986	1.74e-08	1.14554e-06
AT5G51380	6.21	60.61	9.763	3.287	1.75e-08	1.14794e-06
AT1G07930	1612.81	2924.68	1.813	0.859	1.8e-08	1.17646e-06
AT5G02490	184.9	421.49	2.28	1.189	1.81e-08	1.17872e-06
AT2G40360	55.15	176.9	3.208	1.681	1.99e-08	1.28206e-06
AT4G32280	0.63	37.21	58.659	5.874	2.16e-08	1.38663e-06
AT3G56150	255.86	549.91	2.149	1.104	2.27e-08	1.44185e-06
AT1G70940	29.46	123.93	4.207	2.073	2.8e-08	1.76606e-06
AT1G07920	1640.54	2945.8	1.796	0.844	2.98e-08	1.86654e-06
AT4G37295	0.59	36.25	61.522	5.943	3.12e-08	1.94075e-06
AT1G29900	150.36	353.11	2.348	1.232	3.14e-08	1.94599e-06
AT1G50570	55.11	171.09	3.105	1.634	4.12e-08	2.51083e-06
AT3G57150	89.28	270.77	3.033	1.601	4.21e-08	2.55704e-06
AT3G52140	140.62	333.66	2.373	1.247	4.56e-08	2.76033e-06
AT5G09800	1.77	41.61	23.544	4.557	5.09e-08	3.05045e-06
AT3G51800	66.84	195.46	2.924	1.548	5.2e-08	3.0958e-06
AT5G22740	32.95	124.14	3.768	1.914	5.95e-08	3.51908e-06
AT3G55090	1.27	44.04	34.705	5.117	6.31e-08	3.70769e-06
AT3G04840	149.05	345.58	2.319	1.213	6.45e-08	3.77765e-06
AT1G73590	16.13	84.28	5.224	2.385	6.49e-08	3.78877e-06
AT2G40000	73.82	273.16	3.7	1.888	7.48e-08	4.33864e-06
AT2G47140	7.52	60.33	8.019	3.004	7.73e-08	4.455e-06
AT2G45970	12.19	74.63	6.122	2.614	7.79e-08	4.47528e-06
AT1G64400	6.75	58.49	8.663	3.115	7.97e-08	4.56415e-06
AT1G58684	193.28	417.66	2.161	1.112	9.69e-08	5.46243e-06
AT1G58983	193.28	417.66	2.161	1.112	9.69e-08	5.46243e-06
AT1G59359	193.28	417.66	2.161	1.112	9.69e-08	5.46243e-06
AT1G33590	7.98	61.72	7.739	2.952	9.83e-08	5.52409e-06
AT3G22660	16.22	83.44	5.143	2.363	1.34e-07	7.39213e-06
AT3G58660	30.45	115.95	3.807	1.929	1.38e-07	7.56651e-06
AT3G08947	74.59	216.27	2.899	1.536	1.4e-07	7.65291e-06
AT1G61580	27.51	108.36	3.939	1.978	1.51e-07	8.17985e-06
AT3G53870	81.8	214.8	2.626	1.393	1.64e-07	8.77862e-06
AT2G19990	1.27	36.42	28.705	4.843	1.91e-07	1.01337e-05
AT1G19230	37.98	130.06	3.425	1.776	2.08e-07	1.10033e-05
AT3G22790	87.83	226.86	2.583	1.369	2.26e-07	1.18858e-05
AT5G14520	68.61	190.18	2.772	1.471	2.33e-07	1.22183e-05
AT5G16130	117.83	279.59	2.373	1.247	2.63e-07	1.36722e-05
AT2G04030	43.19	139.47	3.229	1.691	2.8e-07	1.44726e-05
AT3G48360	113.88	269.76	2.369	1.244	3.02e-07	1.55651e-05
AT1G63810	16.41	80.27	4.893	2.291	3.4e-07	1.72283e-05
AT2G34650	3.76	44.65	11.871	3.569	3.7e-07	1.86437e-05
AT1G12080	97.48	390.03	4.001	2	3.73e-07	1.86904e-05
AT1G69070	15.14	77.33	5.109	2.353	3.77e-07	1.87865e-05
AT4G22620	0.63	31.26	49.268	5.623	3.77e-07	1.87865e-05
AT1G70600	239.78	488.67	2.038	1.027	3.89e-07	1.9331e-05
AT5G08570	123.45	285.64	2.314	1.21	4.02e-07	1.98676e-05
AT5G39850	18.49	84.1	4.549	2.185	4.01e-07	1.98676e-05
AT3G03170	4.85	48.03	9.906	3.308	4.4e-07	2.1394e-05
AT2G03740	0.63	30.73	48.43	5.598	4.42e-07	2.14334e-05
AT2G23450	51.34	152.58	2.972	1.571	4.46e-07	2.15694e-05
AT5G52470	90.64	226.09	2.495	1.319	4.54e-07	2.18976e-05
AT3G22620	55.92	162.31	2.902	1.537	4.64e-07	2.22609e-05
AT2G38010	10.38	63.81	6.149	2.62	4.83e-07	2.3111e-05
AT2G25790	22.61	93.4	4.13	2.046	5.12e-07	2.44338e-05
AT4G12480	3.04	41.55	13.686	3.775	5.15e-07	2.45121e-05
AT3G57940	6.12	51.84	8.473	3.083	5.5e-07	2.59724e-05
AT3G07770	29.28	107.2	3.662	1.873	5.52e-07	2.59988e-05
AT4G24130	18.49	82.63	4.469	2.16	6.26e-07	2.93017e-05
AT5G20010	131.33	295.05	2.247	1.168	6.51e-07	3.03447e-05
AT2G31400	99.29	238.48	2.402	1.264	6.57e-07	3.05454e-05
AT1G68400	7.34	54.43	7.414	2.89	6.8e-07	3.14526e-05
AT2G34357	48.58	145.41	2.993	1.582	7.01e-07	3.22585e-05
AT1G79150	22.3	92.42	4.145	2.051	7.14e-07	3.27731e-05
AT1G64610	15.82	76.12	4.813	2.267	7.88e-07	3.59867e-05
AT1G51640	5.48	47.91	8.738	3.127	9.79e-07	4.45964e-05
AT1G33420	3.04	40.09	13.203	3.723	1e-06	4.52105e-05
AT3G09280	0.59	29.31	49.743	5.636	1.05e-06	4.72343e-05
AT4G11160	28.82	102.99	3.573	1.837	1.14e-06	5.06514e-05
AT4G33180	5.48	47.37	8.639	3.111	1.18e-06	5.21716e-05
AT2G23790	64.76	171.81	2.653	1.408	1.24e-06	5.44242e-05
AT5G25780	86.01	212.1	2.466	1.302	1.38e-06	5.98409e-05
AT3G05590	196.18	397.68	2.027	1.019	1.41e-06	6.08493e-05
AT1G21980	48.9	142.15	2.907	1.54	1.5e-06	6.4272e-05
AT5G07475	13.1	66.84	5.104	2.352	1.51e-06	6.45471e-05
AT5G03670	35.98	116.75	3.245	1.698	1.58e-06	6.72208e-05
AT2G28000	83.25	203.18	2.441	1.287	1.65e-06	6.98694e-05
AT3G13080	34.53	113.31	3.281	1.714	1.69e-06	7.13956e-05
AT5G26860	23.38	91.41	3.909	1.967	1.74e-06	7.33361e-05
AT3G17760	0.63	28.1	44.293	5.469	1.75e-06	7.34145e-05
AT1G51630	50.67	143.84	2.839	1.505	1.78e-06	7.44998e-05
AT3G23990	67.16	173.83	2.588	1.372	1.82e-06	7.58221e-05
AT1G43170	508.06	903.82	1.779	0.831	1.87e-06	7.7547e-05
AT3G22600	74.23	187.1	2.521	1.334	1.88e-06	7.77828e-05
AT5G62280	14.5	70.45	4.858	2.28	1.94e-06	8.00816e-05
AT3G59820	9.65	58.32	6.042	2.595	2.01e-06	8.27817e-05
AT1G61730	7.34	51.44	7.006	2.809	2.12e-06	8.69152e-05
AT4G27290	12.82	64.93	5.063	2.34	2.37e-06	9.65066e-05
AT3G59850	2.54	35.76	14.092	3.817	2.43e-06	9.85051e-05
AT5G49680	58.28	155.3	2.665	1.414	2.48e-06	0.000100307
AT1G02850	21.75	85.7	3.94	1.978	2.5e-06	0.000100664
AT5G14610	4.98	43.87	8.801	3.138	2.57e-06	0.000103023
AT1G29250	19.67	80.9	4.113	2.04	2.67e-06	0.000106323
AT2G20450	23.66	89.28	3.774	1.916	2.88e-06	0.000113681
AT5G67430	7.98	52.69	6.606	2.724	2.91e-06	0.000114615
AT5G06090	1.9	32.56	17.106	4.096	2.96e-06	0.000116077
AT5G21160	59.82	157.68	2.636	1.398	3.01e-06	0.000117782
AT1G58380	146.24	304.89	2.085	1.06	3.06e-06	0.000119479
AT5G19820	172.98	350.64	2.027	1.019	3.19e-06	0.000124018
AT2G31660	62.4	160.82	2.577	1.366	3.25e-06	0.000124738
AT5G17160	46.54	132.8	2.853	1.513	3.35e-06	0.000128031
AT4G30150	22.57	88.51	3.922	1.972	3.51e-06	0.000133862
AT3G11940	200.03	393.61	1.968	0.977	3.54e-06	0.000134722
AT5G20020	134.55	286.36	2.128	1.09	3.73e-06	0.000141356
AT1G25280	54.29	147.44	2.716	1.441	3.99e-06	0.000150577
AT3G56070	32.81	106.4	3.243	1.697	4.2e-06	0.000158171
AT4G38900	26.87	95.34	3.548	1.827	4.38e-06	0.000164264
AT4G36610	20.89	88.34	4.229	2.08	4.46e-06	0.000166917
AT3G12670	20.39	81.23	3.983	1.994	4.65e-06	0.000173309
AT2G43290	11.06	58.92	5.329	2.414	4.68e-06	0.000174067
AT3G57950	3.13	36.43	11.652	3.543	4.74e-06	0.000175936
AT5G61010	39.65	147.54	3.721	1.896	5e-06	0.000184826
AT2G37270	85.38	199.77	2.34	1.226	5.43e-06	0.000199089
AT4G28450	9.11	53.64	5.888	2.558	5.43e-06	0.000199089
AT1G80070	369.88	662.59	1.791	0.841	5.59e-06	0.000204126
AT1G68850	22.02	82.99	3.768	1.914	5.7e-06	0.000207722
AT5G16110	146.69	300.61	2.049	1.035	5.73e-06	0.000208394
AT2G37190	172.12	343.21	1.994	0.996	6.1e-06	0.000220517
AT4G10480	94.08	213.01	2.264	1.179	6.24e-06	0.000224677
AT1G14320	242.27	458.46	1.892	0.92	6.26e-06	0.000224948
AT3G12270	7.25	48.34	6.667	2.737	6.28e-06	0.000225219
AT4G36080	92.45	209.87	2.27	1.183	6.7e-06	0.000238856
AT2G18900	15.23	67.47	4.431	2.148	6.9e-06	0.000245501
AT2G34920	11.83	58.87	4.978	2.315	6.95e-06	0.000245698
AT3G49010	168.9	336.22	1.991	0.993	7.3e-06	0.000256196
AT4G21680	4.4	39.12	8.899	3.154	8.07e-06	0.000281576
AT5G27640	121.77	259.32	2.13	1.091	8.21e-06	0.000284261
AT3G16780	55.06	145.16	2.636	1.399	8.2e-06	0.000284261
AT4G26230	95.57	212.89	2.227	1.155	8.28e-06	0.000286136
AT5G20270	7.39	58.84	7.965	2.994	8.44e-06	0.000291107
AT3G01070	1.9	33.66	17.684	4.144	9.13e-06	0.000312516
AT4G25730	40.33	116.58	2.89	1.531	9.42e-06	0.000321832
AT1G49870	8.61	50.35	5.848	2.548	9.45e-06	0.000322247
AT5G27330	19.49	75.46	3.872	1.953	9.58e-06	0.000325789
AT2G26250	6.16	46.52	7.548	2.916	1.12e-05	0.000378346
AT1G64790	141.39	286.18	2.024	1.017	1.15e-05	0.000387031
AT4G12040	70.7	169.37	2.396	1.261	1.15e-05	0.000387031
AT1G15440	24.97	85.71	3.432	1.779	1.18e-05	0.000394917
AT5G10510	19.35	113.28	5.854	2.549	1.23e-05	0.000409372
AT3G03130	15.41	65.16	4.229	2.08	1.26e-05	0.000417815
AT1G78100	34.31	168.03	4.898	2.292	1.31e-05	0.000432013
AT4G26540	61.18	153.25	2.505	1.325	1.41e-05	0.000462454
AT1G55580	1.22	27.11	22.154	4.47	1.44e-05	0.000471437
AT1G06720	33.35	102.07	3.06	1.614	1.46e-05	0.000477118
AT2G27840	8.43	49.59	5.883	2.557	1.47e-05	0.000479518
AT5G57655	342.15	599.06	1.751	0.808	1.51e-05	0.000491677
AT5G50300	9.24	51.05	5.522	2.465	1.54e-05	0.000499641
AT4G14390	1.27	27.28	21.503	4.426	1.61e-05	0.00052048
AT1G74450	9.83	52.16	5.304	2.407	1.62e-05	0.000521842
AT3G18130	52.61	135.08	2.567	1.36	1.63e-05	0.000524128
AT5G61030	12.73	58.94	4.629	2.211	1.65e-05	0.000528674
AT1G29940	26.37	87.14	3.304	1.724	1.73e-05	0.000552345
AT2G42440	1.27	26.56	20.935	4.388	1.79e-05	0.000569485
AT4G30410	6.71	43.94	6.552	2.712	1.81e-05	0.000573824
AT2G26480	6.03	42.7	7.084	2.825	1.81e-05	0.000573824
AT1G31810	20.8	75.62	3.636	1.862	1.96e-05	0.000613827
AT3G23620	20.26	82.23	4.059	2.021	2.1e-05	0.000654264
AT1G74460	49.03	128.67	2.624	1.392	2.11e-05	0.000656246
AT3G20050	100.88	216.75	2.149	1.103	2.22e-05	0.000688086
AT4G29510	23.43	80.47	3.435	1.78	2.26e-05	0.000699282
AT5G51200	49.49	128.4	2.595	1.375	2.41e-05	0.000743145
AT2G47130	14.23	60.4	4.245	2.086	2.46e-05	0.000757269
AT3G44750	22.66	78.65	3.471	1.795	2.58e-05	0.000791507
AT5G14050	26.47	85.08	3.215	1.685	2.63e-05	0.000804111
AT2G18196	18.4	69.12	3.757	1.91	2.63e-05	0.000804111
AT3G20950	19.53	71.85	3.679	1.879	2.66e-05	0.000811908
AT5G62000	111.26	231.41	2.08	1.057	2.68e-05	0.00081663
AT5G20290	372.42	635.3	1.706	0.77	2.87e-05	0.000868657
AT1G64880	31.68	94.97	2.998	1.584	2.92e-05	0.000879364
AT4G13850	64.35	154.16	2.396	1.26	2.93e-05	0.000880905
AT5G10010	23.29	78.51	3.37	1.753	2.96e-05	0.000888443
AT5G03740	41.74	113.28	2.714	1.44	2.97e-05	0.000888488
AT2G37230	20.98	75.15	3.582	1.841	2.97e-05	0.000888488
AT4G27280	11.69	54.48	4.659	2.22	3.05e-05	0.00091091
AT1G06670	59	167.64	2.841	1.507	3.19e-05	0.000951147
AT4G05190	33.72	108.51	3.218	1.686	3.27e-05	0.000971788
AT5G04870	87.28	189.34	2.169	1.117	3.29e-05	0.000976124
AT3G10050	15.14	62.34	4.118	2.042	3.35e-05	0.000990666
AT1G02730	57.87	141.5	2.445	1.29	3.37e-05	0.00099495
AT5G05180	4.94	37.18	7.527	2.912	3.4e-05	0.00100217
AT2G47860	17.85	96.15	5.385	2.429	3.5e-05	0.00102996
AT4G24830	40.79	110.92	2.72	1.443	3.55e-05	0.00104297
AT4G02450	87.74	190.86	2.175	1.121	3.62e-05	0.00105665
AT4G14550	19.71	71.16	3.61	1.852	3.62e-05	0.00105665
AT2G41170	2.49	29.66	11.9	3.573	3.93e-05	0.00113611
AT3G26850	2.49	29.42	11.806	3.561	4.15e-05	0.00119017
AT4G16630	27.55	85.61	3.107	1.636	4.42e-05	0.00126159
AT5G13290	4.76	36.45	7.659	2.937	4.73e-05	0.00134581
AT3G10650	42.96	112.39	2.616	1.387	4.86e-05	0.00138062
AT4G13130	14.05	58.32	4.151	2.054	4.89e-05	0.00138696
AT1G76540	16.86	64.55	3.829	1.937	4.91e-05	0.00139045
AT1G14610	100.83	208.67	2.069	1.049	5.19e-05	0.00146285
AT5G57070	27.64	85.99	3.111	1.637	5.21e-05	0.00146391
AT2G15590	1.81	26.46	14.595	3.867	5.36e-05	0.00149905
AT2G33210	19.12	67.77	3.544	1.825	5.43e-05	0.00151628
AT1G30820	53.38	130.74	2.449	1.292	5.6e-05	0.00155893
AT2G01250	222.6	397.19	1.784	0.835	5.62e-05	0.00156208
AT4G02520	45.77	116.85	2.553	1.352	5.66e-05	0.00157078
AT1G28370	2.54	28.69	11.306	3.499	5.75e-05	0.00159086
AT5G04460	37.75	103.7	2.747	1.458	5.81e-05	0.001605
AT1G18670	10.24	49.47	4.831	2.272	6.49e-05	0.00176581
AT1G59740	1.22	23.82	19.468	4.283	6.86e-05	0.00185807
AT3G62310	46	116.09	2.524	1.336	7.12e-05	0.00192254
AT3G09980	25.06	78.45	3.13	1.646	7.13e-05	0.00192254
AT1G30280	3.08	30.1	9.767	3.288	7.22e-05	0.0019439
AT2G01820	88.46	186.43	2.108	1.076	7.29e-05	0.00195983
AT4G09460	23.29	75.32	3.233	1.693	7.33e-05	0.00196765
AT3G01160	16.54	62.09	3.754	1.908	7.43e-05	0.00198857
AT5G45800	52.34	148.27	2.833	1.502	7.56e-05	0.00201706
AT2G43650	30.77	88.38	2.872	1.522	7.57e-05	0.00201706
AT3G03920	28.46	85.73	3.012	1.591	7.61e-05	0.00202175
AT5G51550	8.7	75.37	8.662	3.115	7.61e-05	0.00202175
AT1G04270	218.25	385.62	1.767	0.821	7.66e-05	0.00203204
AT5G13580	40.29	106.04	2.632	1.396	7.74e-05	0.00205025
AT1G02520	25.47	79.42	3.118	1.641	7.79e-05	0.00206047
AT4G12600	56.6	134.31	2.373	1.247	8.02e-05	0.0021151
AT1G34670	9.2	45.7	4.968	2.313	8.3e-05	0.00218575
AT1G03110	5.66	36.45	6.434	2.686	8.44e-05	0.00221555
AT4G11420	256.72	442.92	1.725	0.787	8.59e-05	0.00224898
AT3G12860	7.43	40.96	5.512	2.463	8.63e-05	0.00225618
AT1G30240	4.89	35.26	7.205	2.849	8.66e-05	0.00226009
AT3G23890	70.92	156.21	2.203	1.139	8.81e-05	0.00229327
AT4G34160	3.63	31.33	8.641	3.111	8.85e-05	0.00230036
AT3G23830	23.16	74.01	3.196	1.676	8.92e-05	0.00231522
AT1G49760	162.96	300.94	1.847	0.885	9e-05	0.00232928
AT1G79470	5.98	38.26	6.395	2.677	9.26e-05	0.0023829
AT3G55400	10.29	48.37	4.702	2.233	9.3e-05	0.00238978
AT5G54910	4.94	34.73	7.032	2.814	9.32e-05	0.00239151
AT1G15690	593.66	941.42	1.586	0.665	9.63e-05	0.00246405
AT5G60930	31.72	89.47	2.82	1.496	0.000103	0.00261324
AT1G77000	28.1	83.52	2.973	1.572	0.000103	0.00261324
AT2G19520	30.32	87.62	2.89	1.531	0.000104	0.00262753
AT4G36020	13.55	58.59	4.324	2.112	0.000104	0.00262753
AT2G17230	2.36	27.3	11.583	3.534	0.000106	0.00267058
AT5G40780	19.17	65.5	3.417	1.773	0.000107	0.00268826
AT5G61020	102.42	206.39	2.015	1.011	0.000109	0.00271957
AT2G40430	29.18	84.95	2.911	1.541	0.000109	0.00271957
AT4G35620	8.02	41.81	5.213	2.382	0.000109	0.00271957
AT1G03530	10.88	48.71	4.478	2.163	0.000111	0.00276565
AT4G20980	45.59	112.26	2.462	1.3	0.000114	0.00282867
AT3G49990	24.25	75.86	3.129	1.646	0.000118	0.0029239
AT1G33120	370.88	609.64	1.644	0.717	0.000125	0.00307623
AT3G14610	59.09	134.02	2.268	1.181	0.000125	0.00307623
AT1G29270	0.63	19.75	31.138	4.961	0.000125	0.00307623
AT3G07050	50.89	234.86	4.615	2.206	0.000126	0.0030924
AT1G51950	14.64	64.81	4.427	2.146	0.000128	0.00313722
AT2G23460	53.38	124.93	2.34	1.227	0.000132	0.00321343
AT2G36220	14.82	63.96	4.316	2.11	0.000133	0.00322905
AT4G26600	6.16	36.81	5.973	2.578	0.000134	0.00324896
AT1G33140	400.65	651.59	1.626	0.702	0.000137	0.00330836
AT1G74790	38.43	100.47	2.615	1.387	0.000137	0.00330836
AT1G18370	20.26	93.77	4.629	2.211	0.000137	0.00330836
AT2G47990	7.7	41.27	5.357	2.421	0.000138	0.00332361
AT1G72230	9.11	43.82	4.811	2.266	0.000147	0.00352624
AT2G26760	21.3	68.57	3.219	1.687	0.000156	0.00371742
AT3G13470	23.16	71.85	3.103	1.634	0.000165	0.00391636
AT4G07410	43.55	106.61	2.448	1.292	0.000174	0.00409763
AT5G11240	14.64	55.27	3.776	1.917	0.000174	0.00409763
AT5G67630	23.25	71.88	3.092	1.628	0.000179	0.00419893
AT2G32070	25.65	76.29	2.974	1.572	0.00018	0.00421691
AT3G25230	42.51	106.5	2.505	1.325	0.000181	0.00423484
AT2G30040	6.12	36.36	5.944	2.571	0.000183	0.00427608
AT5G41520	86.6	195.93	2.262	1.178	0.000184	0.00429389
AT5G02870	219.84	379.87	1.728	0.789	0.000185	0.00430608
AT3G60840	14.68	55.2	3.759	1.91	0.000186	0.00432378
AT3G54790	32.54	139.3	4.281	2.098	0.00019	0.00441108
AT2G25520	116.83	222.7	1.906	0.931	0.000191	0.0044286
AT1G28670	7.39	39.17	5.302	2.407	0.000195	0.00451554
AT1G80410	100.6	196.68	1.955	0.967	0.000197	0.00454435
AT1G33970	11.01	47.39	4.304	2.106	0.000197	0.00454435
AT5G47060	7.98	51.34	6.437	2.686	0.000197	0.00454435
AT3G63240	13.23	93.54	7.068	2.821	0.000201	0.00462479
AT4G32520	24.34	73.54	3.022	1.596	0.000204	0.00468784
AT2G02790	24.29	74.25	3.057	1.612	0.000205	0.00470483
AT5G65470	25.51	75.45	2.957	1.564	0.000207	0.00474469
AT5G09510	69.79	148.77	2.132	1.092	0.00021	0.00479518
AT4G36680	8.57	44.46	5.191	2.376	0.000211	0.00481192
AT4G03550	61.22	134.42	2.195	1.135	0.000215	0.00489695
AT1G68990	12.15	49.07	4.041	2.015	0.000217	0.00493005
AT1G06950	74.73	158	2.114	1.08	0.00022	0.00497316
AT1G04870	24.25	72.78	3.002	1.586	0.00022	0.00497316
AT1G31970	31.45	86.11	2.738	1.453	0.000222	0.00501209
AT2G40540	30.63	85.53	2.792	1.481	0.000226	0.00507698
AT5G57120	34.31	90.89	2.649	1.406	0.000229	0.00513159
AT1G79920	203.3	351.54	1.729	0.79	0.000232	0.00518593
AT2G05920	192.78	334.96	1.738	0.797	0.000234	0.00522417
AT1G04030	9.15	42.42	4.634	2.212	0.000238	0.0053069
AT4G17520	59.28	138.2	2.331	1.221	0.000239	0.00532262
AT5G40200	33.44	88.91	2.658	1.411	0.00024	0.0053383
AT1G74720	27.6	78.3	2.837	1.504	0.000241	0.00534735
AT4G02070	9.79	43.87	4.482	2.164	0.000241	0.00534735
AT4G24270	13.05	52.23	4.002	2.001	0.000246	0.00543823
AT1G76010	112.34	247.32	2.201	1.138	0.000247	0.00545365
AT4G33270	34.76	90.74	2.611	1.384	0.000248	0.00546904
AT1G19520	25.42	73.78	2.902	1.537	0.00025	0.00550641
AT1G67730	75.14	157.19	2.092	1.065	0.000252	0.00554369
AT5G20890	111.75	214.2	1.917	0.939	0.000257	0.00563993
AT5G26710	48.17	112.4	2.333	1.222	0.000268	0.00585994
AT1G26190	10.92	46.07	4.218	2.077	0.000272	0.00593302
AT5G11250	6.16	34.8	5.647	2.498	0.000274	0.00596943
AT1G72440	36.62	93.77	2.561	1.357	0.000276	0.00599851
AT2G37280	15.77	55.94	3.547	1.827	0.000281	0.0060925
AT2G17360	226.41	380.16	1.679	0.748	0.000282	0.00610684
AT3G09440	138.17	376.16	2.722	1.445	0.000287	0.00620023
AT1G69760	28.1	78.54	2.795	1.483	0.000288	0.00621439
AT1G29980	7.34	37.61	5.122	2.357	0.000289	0.00622109
AT5G23740	138.81	253.63	1.827	0.87	0.000291	0.00625667
AT5G11000	48.17	112.56	2.337	1.224	0.000292	0.00626324
AT3G13860	11.15	45.82	4.11	2.039	0.000292	0.00626324
AT1G74440	1.22	35.13	28.714	4.844	0.000294	0.00628373
AT2G21440	35.98	91.95	2.555	1.354	0.000313	0.00666612
AT5G13640	44.86	106.09	2.365	1.242	0.000317	0.00673541
AT5G05810	0.63	18.04	28.436	4.83	0.000317	0.00673541
AT1G23290	215.85	364.92	1.691	0.758	0.000318	0.00674078
AT5G37010	10.29	44.47	4.323	2.112	0.000319	0.00674612
AT2G38800	327.37	526.69	1.609	0.686	0.000322	0.00680159
AT3G50840	7.34	37.3	5.08	2.345	0.000326	0.00686198
AT1G53163	0.63	17.92	28.249	4.82	0.000328	0.00689603
AT2G29200	81.44	164.86	2.024	1.017	0.000333	0.00698487
AT5G02960	246.57	410.88	1.666	0.737	0.000335	0.00701866
AT3G53510	22.75	67.3	2.958	1.565	0.000336	0.00703144
AT3G57550	49.67	114.16	2.299	1.201	0.000347	0.0072281
AT3G55410	176.38	307.18	1.742	0.8	0.00035	0.00726945
AT4G02930	48.08	111.87	2.327	1.218	0.000351	0.00726945
AT2G45440	24.61	71.05	2.887	1.53	0.000351	0.00726945
AT1G16630	20.26	62.73	3.097	1.631	0.000351	0.00726945
AT5G19290	6.25	34.13	5.458	2.448	0.000351	0.00726945
AT1G78530	1.86	25.76	13.864	3.793	0.000361	0.00745089
AT1G74050	110.17	208.7	1.894	0.922	0.000362	0.00745447
AT5G55820	18.35	59.02	3.215	1.685	0.00037	0.00760186
AT4G04940	17.58	58.38	3.32	1.731	0.000381	0.0078012
AT1G80460	186.53	367.88	1.972	0.98	0.000391	0.00798782
AT5G18270	12.24	63.77	5.211	2.382	0.000392	0.00799919
AT1G62390	93.58	181.83	1.943	0.958	0.000394	0.00802186
AT2G47000	248.52	408.88	1.645	0.718	0.000409	0.00829916
AT4G28200	30.77	80.64	2.621	1.39	0.000413	0.00837091
AT2G16780	9.83	41.93	4.264	2.092	0.000414	0.00838176
AT3G11150	0.59	17.44	29.598	4.887	0.000417	0.00842359
AT5G67240	22.57	66.91	2.965	1.568	0.000421	0.00848538
AT3G07410	10.97	61.39	5.598	2.485	0.000421	0.00848538
AT1G51170	6.07	34.05	5.607	2.487	0.000427	0.00859671
AT1G30730	39.2	97.24	2.481	1.311	0.000429	0.00862735
AT4G14150	7.84	38.2	4.872	2.284	0.000431	0.00865792
AT5G63810	20.39	62.34	3.057	1.612	0.000432	0.00866835
AT3G42670	9.11	40.64	4.462	2.158	0.000438	0.00875951
AT3G13920	392.04	615.45	1.57	0.651	0.000445	0.00887001
AT5G17930	10.42	43.37	4.161	2.057	0.000446	0.00887034
AT1G74060	97.8	187.26	1.915	0.937	0.000447	0.00887066
AT2G39420	37.48	91.67	2.446	1.29	0.000447	0.00887066
AT3G02550	6.93	34.74	5.011	2.325	0.00045	0.00892038
AT5G58420	203.7	345.19	1.695	0.761	0.000452	0.00894038
AT2G23350	167.22	299.3	1.79	0.84	0.000452	0.00894038
AT4G19160	184.03	320.02	1.739	0.798	0.00046	0.00906879
AT1G20960	334.99	532.94	1.591	0.67	0.000465	0.00912746
AT4G09150	87.55	171.05	1.954	0.966	0.000467	0.00914681
AT3G25730	7.16	36.49	5.097	2.35	0.000473	0.00924425
AT1G71110	11.6	46.84	4.037	2.013	0.000494	0.00961302
AT5G62350	39.15	94.63	2.417	1.273	0.000496	0.00963116
AT5G14440	7.98	37.48	4.699	2.232	0.000505	0.00976387
AT5G56670	54.7	120.35	2.2	1.138	0.000513	0.00990793
AT4G16143	77	155.04	2.014	1.01	0.000522	0.0100388
AT5G15520	12.15	46.32	3.814	1.931	0.000522	0.0100388
AT1G53270	4.35	35.12	8.074	3.013	0.000522	0.0100388
AT1G59990	1.22	23.38	19.111	4.256	0.000521	0.0100388
AT3G16810	19.67	67.97	3.456	1.789	0.000523	0.0100473
AT5G08600	1.27	19.61	15.457	3.95	0.000524	0.0100558
AT1G04220	20.71	62.17	3.002	1.586	0.000557	0.0106325
AT5G15510	5.39	31.56	5.853	2.549	0.000561	0.0106975
AT1G28060	31.68	81.95	2.587	1.371	0.000563	0.010713
AT3G59670	12.69	47.46	3.741	1.903	0.000572	0.01085
AT3G03060	7.3	35.48	4.863	2.282	0.000581	0.010986
AT1G29880	48.08	130.16	2.707	1.437	0.000595	0.0112155
AT2G39710	9.11	39.44	4.33	2.114	0.000596	0.0112226
AT3G61520	12.92	46.87	3.629	1.86	0.000597	0.0112297
AT4G16720	222.74	396.4	1.78	0.832	0.000604	0.0113377
AT3G06390	22.21	64.23	2.892	1.532	0.000606	0.0113516
AT1G80560	9.79	50.55	5.164	2.369	0.000606	0.0113516
AT5G56710	134.73	240.95	1.788	0.839	0.000609	0.011396
AT5G61170	87.33	167.75	1.921	0.942	0.000617	0.0115218
AT1G27730	5.57	31.26	5.608	2.487	0.000618	0.0115285
AT4G39720	0.63	16.59	26.144	4.708	0.000626	0.0116537
AT3G18830	34.89	86.93	2.491	1.317	0.000628	0.0116789
AT1G15930	120.09	217.7	1.813	0.858	0.000632	0.0117411
AT5G11200	136.68	242.17	1.772	0.825	0.000634	0.0117662
AT4G00900	71.1	144.43	2.031	1.022	0.00064	0.0118531
AT3G54740	19.31	66.27	3.433	1.779	0.00065	0.0120014
AT2G36910	177.1	302.51	1.708	0.772	0.000668	0.0123018
AT3G56100	5.39	30.96	5.741	2.521	0.000669	0.0123018
AT1G69620	163.51	314.28	1.922	0.943	0.000673	0.0123376
AT1G79930	202.98	336.04	1.656	0.727	0.000681	0.0124716
AT1G09620	169.17	288.58	1.706	0.771	0.000686	0.0125505
AT4G33260	33.08	82.46	2.493	1.318	0.000697	0.0126746
AT2G44860	28.37	73.99	2.608	1.383	0.000697	0.0126746
AT3G14060	13.14	46.44	3.533	1.821	0.000699	0.0126981
AT1G42440	34.89	85.91	2.462	1.3	0.000708	0.0128358
AT5G64660	9.2	39.12	4.252	2.088	0.000708	0.0128358
AT5G28370	12.33	45.04	3.654	1.87	0.000727	0.0131275
AT5G66440	7.21	35.04	4.863	2.282	0.000728	0.0131324
AT4G25880	68.84	144.38	2.097	1.069	0.000732	0.0131914
AT5G54500	81.12	157.28	1.939	0.955	0.000739	0.0132777
AT5G08620	18.31	57.03	3.115	1.639	0.000738	0.0132777
AT1G54690	14.09	48.64	3.451	1.787	0.000739	0.0132777
AT3G15590	30.09	76.85	2.554	1.353	0.000753	0.0134889
AT2G31410	47.18	105.92	2.245	1.167	0.000765	0.0136632
AT3G63130	30.5	78.24	2.565	1.359	0.000771	0.0137432
AT3G02130	12.24	45.21	3.695	1.885	0.000771	0.0137432
AT5G11170	134.59	237.89	1.767	0.822	0.000774	0.0137694
AT3G23670	19.8	58.8	2.969	1.57	0.000782	0.013898
AT4G34670	333.58	530.85	1.591	0.67	0.000785	0.0139102
AT5G17270	13.32	47.06	3.532	1.821	0.000785	0.0139102
AT4G31790	8.11	41.66	5.136	2.361	0.000791	0.0139891
AT4G26790	6.84	33.56	4.905	2.294	0.000796	0.0140499
AT3G18600	33.04	81.84	2.477	1.309	0.000809	0.0142376
AT1G18540	139.4	243.48	1.747	0.805	0.00081	0.0142413
AT2G17280	10.83	42.36	3.911	1.967	0.000815	0.0142874
AT5G28460	13.5	46.93	3.475	1.797	0.000833	0.0145465
AT2G41700	72.05	142.69	1.98	0.986	0.000838	0.0146055
AT3G11430	17.72	55.21	3.116	1.64	0.000845	0.0146991
AT5G19410	12.92	57.74	4.47	2.16	0.000846	0.0147023
AT3G57610	38.97	91.54	2.349	1.232	0.000859	0.0148995
AT5G15200	354.7	548.64	1.547	0.629	0.000866	0.0149777
AT1G52930	10.33	40.89	3.958	1.985	0.000876	0.0151217
AT1G49450	4.31	27.18	6.313	2.658	0.000899	0.0154891
AT2G19480	82.25	160.51	1.951	0.964	0.000916	0.0156772
AT1G03360	10.24	41.18	4.02	2.007	0.000916	0.0156772
AT2G37990	20.85	60.45	2.9	1.536	0.000918	0.0156965
AT4G25890	20.76	60.5	2.915	1.544	0.000921	0.0157329
AT5G35530	153.22	267.23	1.744	0.803	0.000924	0.0157394
AT3G16080	50.57	109.64	2.168	1.116	0.000924	0.0157394
AT1G72040	20.85	60.15	2.885	1.529	0.000942	0.0160158
AT4G34950	2.99	34.64	11.581	3.534	0.000948	0.0160723
AT1G34750	12.73	45.87	3.602	1.849	0.000954	0.0161589
AT3G04580	22.52	63.5	2.819	1.495	0.000958	0.0161811
AT2G42430	2.49	22	8.827	3.142	0.000973	0.0164037
AT1G74260	143.88	249.32	1.733	0.793	0.000979	0.0164894
AT1G09690	172.3	288.3	1.673	0.743	0.000982	0.0165245
AT3G11830	142.8	244.82	1.714	0.778	0.000988	0.01661
AT3G57290	116.06	208.94	1.8	0.848	0.000994	0.0166953
AT4G13170	24.83	67.17	2.705	1.436	0.001	0.0167649
AT3G48930	159.43	272.28	1.708	0.772	0.00101	0.0168854
AT3G62870	199.9	326.64	1.634	0.708	0.00103	0.0171562
AT3G22310	21.12	67.86	3.213	1.684	0.00103	0.0171562
AT3G62530	29.32	74.82	2.552	1.352	0.00104	0.0172749
AT3G28850	12.78	45.62	3.57	1.836	0.00104	0.0172749
AT4G26140	24.92	67.16	2.695	1.43	0.00105	0.017409
AT3G55060	23.34	63.58	2.724	1.446	0.00106	0.0175425
AT4G00620	5.48	29.39	5.36	2.422	0.00107	0.0176756
AT2G16250	11.69	42.71	3.653	1.869	0.00108	0.0178244
AT3G51740	11.56	42.25	3.656	1.87	0.00109	0.017973
AT5G55520	10.38	40.1	3.864	1.95	0.0011	0.0181048
AT4G27640	56.78	118.1	2.08	1.056	0.00111	0.0182361
AT3G55340	6.71	32.42	4.833	2.273	0.00112	0.0183336
AT5G04130	4.26	26.46	6.211	2.635	0.00112	0.0183336
AT1G18080	253.78	402.13	1.585	0.664	0.00115	0.0187397
AT2G23930	22.16	61.6	2.78	1.475	0.00115	0.0187397
AT3G19200	18.58	55.25	2.974	1.572	0.00116	0.0188516
AT3G51410	1.81	19.92	10.989	3.458	0.00117	0.0189799
AT3G11710	79.8	152.25	1.908	0.932	0.00118	0.0191077
AT3G18740	86.92	162.88	1.874	0.906	0.00119	0.0191836
AT4G20830	76.18	145.79	1.914	0.936	0.00119	0.0191836
AT2G32510	23.38	63.55	2.718	1.442	0.00119	0.0191836
AT5G22330	10.79	40.96	3.798	1.925	0.00119	0.0191836
AT4G17280	27.46	70.64	2.572	1.363	0.0012	0.0192759
AT5G48310	15.63	50.63	3.238	1.695	0.00121	0.0194019
AT3G53190	12.82	44.26	3.451	1.787	0.00121	0.0194019
AT1G02900	54.43	119.79	2.201	1.138	0.00122	0.0195276
AT3G13430	27.82	70.51	2.534	1.341	0.00124	0.0197775
AT1G73760	10.42	42.09	4.038	2.014	0.00124	0.0197775
AT2G28620	13.73	47.16	3.434	1.78	0.00125	0.0199194
AT5G16750	32.27	78.44	2.431	1.282	0.00127	0.0202024
AT4G25280	9.38	37.11	3.956	1.984	0.00128	0.0203435
AT2G04160	47.04	101.89	2.166	1.115	0.0013	0.0206251
AT5G10360	192.1	400.76	2.086	1.061	0.00131	0.020729
AT4G26110	77.58	148.78	1.918	0.939	0.00133	0.0209903
AT5G66750	13.46	45.63	3.39	1.761	0.00134	0.0210927
AT1G66480	5.62	28.83	5.131	2.359	0.00134	0.0210927
AT2G19740	57.24	117.16	2.047	1.033	0.00135	0.0212316
AT4G31160	79.53	150.17	1.888	0.917	0.00139	0.0217281
AT1G66580	152.49	255.8	1.677	0.746	0.0014	0.0218655
AT3G49180	9.74	38.43	3.944	1.98	0.00142	0.0220632
AT1G52880	12.37	42.61	3.444	1.784	0.00143	0.0221423
AT3G22060	1.9	19.32	10.149	3.343	0.00143	0.0221423
AT5G44320	77.36	146.84	1.898	0.925	0.00145	0.0223751
AT1G65590	57.37	117.31	2.045	1.032	0.00145	0.0223751
AT2G18220	21.25	59.59	2.804	1.487	0.00146	0.0225102
AT4G30420	10.33	38.84	3.759	1.91	0.00149	0.0228945
AT1G75660	90.86	166.28	1.83	0.872	0.00153	0.0234293
AT1G50840	14.05	46.01	3.275	1.712	0.00155	0.0236752
AT2G19810	12.37	42.42	3.429	1.778	0.00156	0.0237877
AT5G13210	6.12	30.1	4.92	2.299	0.00156	0.0237877
AT1G69770	26.87	68.38	2.544	1.347	0.00158	0.024052
AT3G21480	12.05	42.54	3.529	1.819	0.00159	0.0241838
AT3G47370	34.62	81.94	2.367	1.243	0.00163	0.0247089
AT5G66600	14.82	46.98	3.17	1.665	0.00164	0.0248188
AT3G06778	3.04	22.54	7.425	2.892	0.00164	0.0248188
AT2G31610	125.21	215.96	1.725	0.786	0.00165	0.0249492
AT1G04250	49.99	105.47	2.11	1.077	0.00166	0.0250374
AT2G37690	27.19	74.56	2.742	1.455	0.00167	0.0251462
AT4G15280	1.18	17.18	14.578	3.866	0.00167	0.0251462
AT5G07090	236.83	392.93	1.659	0.73	0.00168	0.0252546
AT2G34380	5.53	28.4	5.136	2.361	0.00169	0.0253416
AT1G67430	182.36	295.71	1.622	0.697	0.00173	0.0258983
AT5G57910	17.18	51.01	2.97	1.57	0.00175	0.0261327
AT5G65900	7.3	32.42	4.443	2.151	0.00175	0.0261327
AT4G37580	1.27	16.88	13.305	3.734	0.00175	0.0261327
AT4G12750	11.01	39.67	3.603	1.849	0.00177	0.0263658
AT3G27060	34.67	84.61	2.441	1.287	0.00178	0.0264929
AT2G41100	38.43	86.83	2.26	1.176	0.00179	0.0265323
AT1G48110	22.3	59.59	2.673	1.418	0.00179	0.0265323
AT1G22030	4.94	26.65	5.395	2.432	0.00179	0.0265323
AT3G28880	7.21	32.3	4.482	2.164	0.0018	0.0266149
AT5G17350	1.22	16.82	13.749	3.781	0.0018	0.0266149
AT2G45860	4.31	25.41	5.901	2.561	0.00182	0.0268666
AT3G10690	14.23	45.4	3.19	1.674	0.00184	0.0271175
AT1G14850	51.8	107.2	2.07	1.049	0.00185	0.0272426
AT5G40270	12.19	42.22	3.463	1.792	0.00186	0.0273452
AT1G14980	40.33	89.04	2.208	1.143	0.00188	0.0276167
AT1G55900	6.12	29.2	4.773	2.255	0.00193	0.0282821
AT4G29840	60.95	120.03	1.969	0.978	0.00196	0.0286287
AT4G31700	278.66	427.6	1.534	0.618	0.00198	0.0288507
AT4G18100	331.91	501.11	1.51	0.594	0.00199	0.0289497
AT1G09590	154.94	262.77	1.696	0.762	0.00199	0.0289497
AT2G43860	0.63	14.33	22.585	4.497	0.00201	0.0292171
AT1G44110	8.61	34.6	4.019	2.007	0.00202	0.0293388
AT1G15420	10.79	39.31	3.644	1.866	0.00203	0.0294603
AT4G28510	17.67	51.73	2.927	1.549	0.00204	0.0295342
AT5G54680	46.99	99.27	2.112	1.079	0.00205	0.0296314
AT3G03950	17.27	50.22	2.909	1.54	0.00211	0.0303285
AT5G25460	36.16	82.82	2.29	1.196	0.00212	0.0304238
AT3G57000	7.89	32.68	4.144	2.051	0.00221	0.031465
AT5G61790	228.99	358.69	1.566	0.647	0.00223	0.0316997
AT5G43640	30.54	77.61	2.541	1.345	0.00225	0.0319086
AT3G16840	27.92	68.57	2.456	1.296	0.00227	0.0321165
AT1G53645	13.96	44.26	3.171	1.665	0.00227	0.0321165
AT3G55200	77.18	143.97	1.865	0.9	0.00228	0.0321823
AT5G13360	24.43	63.96	2.618	1.389	0.00229	0.0322981
AT3G05560	100.15	177.53	1.773	0.826	0.0023	0.0323885
AT2G17250	10.33	37.43	3.622	1.857	0.00231	0.032504
AT5G03640	13.37	45.3	3.389	1.761	0.00232	0.0326192
AT1G77030	23.38	60.1	2.57	1.362	0.00233	0.032658
AT1G76810	202.93	320.29	1.578	0.658	0.00234	0.0327727
AT3G60245	109.94	189.39	1.723	0.785	0.00236	0.0330016
AT3G55160	39.79	86.78	2.181	1.125	0.00239	0.0332921
AT3G21540	30.32	72.69	2.398	1.262	0.00239	0.0332921
AT3G13160	12.28	40.83	3.325	1.733	0.00244	0.0338318
AT2G15690	12.64	42.17	3.335	1.738	0.00244	0.0338318
AT4G04670	6.07	28.64	4.717	2.238	0.00244	0.0338318
AT1G75520	3.08	21.28	6.905	2.788	0.00245	0.0338923
AT3G55220	78.35	145.18	1.853	0.89	0.00246	0.0339525
AT4G26190	45.5	96.93	2.13	1.091	0.00246	0.0339525
AT4G32420	16.54	49.1	2.968	1.57	0.00246	0.0339525
AT3G02560	152.09	248.6	1.635	0.709	0.0025	0.0343993
AT1G19600	32.54	84.73	2.604	1.381	0.0025	0.0343993
AT3G62110	4.31	24.32	5.649	2.498	0.00257	0.0352014
AT4G30800	1.81	17.92	9.887	3.306	0.00257	0.0352014
AT3G04440	14.64	45.16	3.085	1.625	0.00258	0.035258
AT3G55750	77.67	144.47	1.86	0.895	0.00259	0.0353679
AT4G34910	16.31	48.74	2.988	1.579	0.0026	0.0354776
AT1G51380	2.36	19.8	8.403	3.071	0.00261	0.0355603
AT1G09640	262.71	398.97	1.519	0.603	0.00262	0.0355622
AT2G39360	35.94	80.8	2.248	1.169	0.00262	0.0355622
AT1G77550	21.89	58.13	2.656	1.409	0.00262	0.0355622
AT5G60450	9.2	34.97	3.801	1.926	0.00262	0.0355622
AT4G22710	1.22	15.97	13.053	3.706	0.00264	0.0357798
AT1G23280	7.79	32.42	4.159	2.056	0.00267	0.0361321
AT5G39740	409.4	670.82	1.639	0.712	0.00268	0.0362403
AT1G52980	100.42	175.5	1.748	0.805	0.0027	0.0364288
AT2G34480	313.15	499.5	1.595	0.674	0.00274	0.0368857
AT4G22670	68.47	128.55	1.877	0.909	0.00277	0.037234
AT1G48630	70.33	131.87	1.875	0.907	0.00278	0.0372574
AT4G23010	16.09	46.7	2.903	1.537	0.00278	0.0372574
AT3G03700	15.23	46.01	3.022	1.595	0.00278	0.0372574
AT2G03830	1.77	18.94	10.715	3.422	0.00278	0.0372574
AT5G40770	37.93	82.54	2.176	1.122	0.00281	0.0375757
AT1G80270	16.5	65.04	3.943	1.979	0.00281	0.0375757
AT2G46740	23.75	60.52	2.548	1.35	0.00288	0.0383979
AT2G22680	19.99	54.59	2.732	1.45	0.00291	0.038655
AT2G26710	11.1	38.2	3.44	1.783	0.00291	0.038655
AT5G53480	222.47	346.14	1.556	0.638	0.00293	0.0388349
AT4G35550	10.92	38.31	3.508	1.811	0.00293	0.0388349
AT3G05470	4.26	24.01	5.636	2.495	0.00295	0.0390713
AT3G09400	1.18	15.9	13.494	3.754	0.00296	0.0391749
AT3G19760	80.3	145.17	1.808	0.854	0.00297	0.0392785
AT2G35040	30.54	71.24	2.332	1.222	0.00302	0.0397938
AT4G22380	4.94	25.46	5.155	2.366	0.00304	0.0400281
AT3G15550	19.58	53.02	2.708	1.437	0.00305	0.0401013
AT2G27530	207.56	324.51	1.563	0.645	0.00306	0.0402035
AT4G10320	132.96	220.08	1.655	0.727	0.00308	0.040378
AT5G55180	19.03	52.04	2.734	1.451	0.00308	0.040378
AT4G18730	203.61	317.03	1.557	0.639	0.00311	0.0406826
AT1G20610	18.17	58.11	3.197	1.677	0.00311	0.0406826
AT5G66580	10.51	36.39	3.461	1.791	0.00313	0.0408849
AT5G06550	7.52	30.58	4.066	2.023	0.00314	0.0409859
AT4G34555	6.66	29.42	4.417	2.143	0.00315	0.0410273
AT4G23540	17.04	48.64	2.854	1.513	0.00318	0.0413583
AT2G34710	20.17	53.93	2.674	1.419	0.0032	0.0415585
AT5G13840	10.24	36.45	3.559	1.831	0.00321	0.0416584
AT5G02610	36.62	80.79	2.206	1.142	0.00327	0.0423761
AT4G17390	146.28	236.84	1.619	0.695	0.00332	0.0429008
AT3G55620	33.58	76.08	2.266	1.18	0.00339	0.0437114
AT2G04390	122.22	204.91	1.677	0.745	0.0034	0.043809
AT5G62440	10.42	36.32	3.484	1.801	0.00341	0.0439065
AT1G05710	10.33	36.38	3.521	1.816	0.00342	0.0440038
AT1G24510	124.17	206.74	1.665	0.736	0.00346	0.0444234
AT5G37190	19.44	53.06	2.729	1.448	0.00346	0.0444234
AT2G03820	49.85	101.68	2.04	1.028	0.00348	0.0446484
AT2G34080	1.86	17.25	9.283	3.215	0.0035	0.0448731
AT5G47250	10.42	36.08	3.462	1.791	0.00351	0.0449694
AT4G02400	31.54	72.52	2.299	1.201	0.00352	0.0450655
AT4G32208	24.29	61.52	2.533	1.341	0.00353	0.0451615
AT1G60850	4.26	23.35	5.481	2.454	0.00357	0.0456085
AT2G19540	34.53	77.21	2.236	1.161	0.00359	0.0457992
AT1G61570	12.82	40.76	3.178	1.668	0.0036	0.0458619
AT5G26180	2.45	18.95	7.744	2.953	0.0036	0.0458619
AT5G20720	36.66	79.77	2.176	1.122	0.00362	0.0460841
AT2G05220	147.15	238.62	1.622	0.697	0.00364	0.0462408
AT1G72050	15.95	45.89	2.877	1.525	0.00365	0.0463026
AT3G58840	11.19	37.17	3.321	1.731	0.0037	0.0468381
AT3G54010	54.83	107.32	1.957	0.969	0.00372	0.0470583
AT3G54470	40.38	85.9	2.127	1.089	0.00375	0.0474045
AT5G47440	0.63	13.33	21.019	4.394	0.00377	0.0475906
AT2G20490	17.63	48.88	2.773	1.471	0.00378	0.0476835
AT4G25740	60.09	114.67	1.908	0.932	0.00384	0.048238
AT4G11140	1.22	15.12	12.358	3.627	0.00387	0.0485472
AT3G28860	237.28	359.68	1.516	0.6	0.00388	0.0486389
AT4G20020	12.24	38.95	3.184	1.671	0.0039	0.0488217
AT3G02890	10.51	35.42	3.369	1.752	0.004	0.0499004
AT4G17610	12.15	38.78	3.193	1.675	0.00401	0.0499561

## Sheet: 659 DGs 
ID	the mean number of reads in control	the mean number of reads after IAA treatment	Fold Changes	log2 Fold Changes	p-value	Benjamini Hochberg corrected p value
AT5G44020	431.33	33.04	0.077	-3.706	5.94e-46	1.19057e-42
AT1G75750	420.5	37.96	0.09	-3.47	4.37e-42	6.5692e-39
AT2G25450	667.62	98.62	0.148	-2.759	1.06e-39	1.36581e-36
AT3G61430	853.06	95.64	0.112	-3.157	2.3e-37	2.59311e-34
AT1G62660	1305.46	277.38	0.212	-2.235	2.9e-36	2.90628e-33
AT1G32450	287.49	21.47	0.075	-3.743	1.62e-35	1.46116e-32
AT1G13930	360.59	41.31	0.115	-3.126	1.47e-33	1.10489e-30
AT2G37170	734.55	144.97	0.197	-2.341	6.97e-32	4.65673e-29
AT5G47450	147.19	4.81	0.033	-4.935	1.11e-28	6.45913e-26
AT5G56870	503.16	23.96	0.048	-4.392	2.37e-28	1.29553e-25
AT2G37180	477.78	89.29	0.187	-2.42	4.77e-27	2.32557e-24
AT4G37410	683.39	118.12	0.173	-2.532	3.91e-26	1.85612e-23
AT3G53420	1222.66	241.58	0.198	-2.339	4.5e-26	2.08142e-23
AT3G57020	270.91	34.85	0.129	-2.959	6.08e-26	2.74193e-23
AT2G45960	910.29	238.07	0.262	-1.935	1.86e-25	7.9887e-23
AT4G30170	319.81	51.47	0.161	-2.635	5.65e-24	2.08001e-21
AT3G16460	4238.77	1485.15	0.35	-1.513	6.23e-23	2.20359e-20
AT3G53980	90.86	1.47	0.016	-5.954	1.48e-21	4.68381e-19
AT1G05260	218.2	30.58	0.14	-2.835	3.7e-21	1.15076e-18
AT1G01620	945.73	285.02	0.301	-1.73	4.38e-21	1.29526e-18
AT2G05440	594.75	162.79	0.274	-1.869	1.65e-20	4.7245e-18
AT4G21830	109.03	5.85	0.054	-4.22	1.9e-19	4.78535e-17
AT3G25820	307.62	64.81	0.211	-2.247	2.43e-19	6.00476e-17
AT3G25830	307.03	64.81	0.211	-2.244	2.78e-19	6.68646e-17
AT3G25190	83.84	2.07	0.025	-5.341	4.21e-19	9.99266e-17
AT4G17340	329.78	71.63	0.217	-2.203	4.41e-19	1.03314e-16
AT4G11290	182.22	24.61	0.135	-2.888	4.71e-19	1.08928e-16
AT2G01530	260.35	52.34	0.201	-2.315	6.28e-18	1.34863e-15
AT4G23400	367.43	56.27	0.153	-2.707	9.16e-18	1.92136e-15
AT4G30460	64.85	0.43	0.007	-7.252	1e-17	2.07345e-15
AT4G21850	156.39	20.1	0.129	-2.96	1.22e-17	2.50086e-15
AT1G66270	1217.5	440.94	0.362	-1.465	1.31e-17	2.65518e-15
AT1G03870	126.3	11.82	0.094	-3.417	1.41e-17	2.82611e-15
AT5G49360	194.5	32.11	0.165	-2.599	2.66e-17	5.21562e-15
AT3G57520	591.58	130.12	0.22	-2.185	2.04e-16	3.83329e-14
AT3G21770	240.91	50.93	0.211	-2.242	2.12e-16	3.94254e-14
AT3G23430	190.06	33.34	0.175	-2.511	3.23e-16	5.94551e-14
AT3G30775	852.29	309.12	0.363	-1.463	1.44e-15	2.54668e-13
AT2G30520	257.49	61.2	0.238	-2.073	1.73e-15	3.00072e-13
AT2G44790	475.06	147.05	0.31	-1.692	1.91e-15	3.27062e-13
AT3G18780	934.27	350.26	0.375	-1.415	2e-15	3.34056e-13
AT2G30860	615.68	133.51	0.217	-2.205	2.08e-15	3.4423e-13
AT1G35720	1488.54	614.34	0.413	-1.277	1.08e-14	1.73947e-12
AT5G40450	800.4	234.28	0.293	-1.773	1.6e-14	2.48814e-12
AT1G16400	61.95	1.64	0.027	-5.237	1.85e-14	2.85232e-12
AT1G15210	468.13	154.96	0.331	-1.595	2.66e-14	4.03225e-12
AT1G72150	374.82	116.93	0.312	-1.681	8.41e-14	1.24351e-11
AT1G22530	175.92	36.07	0.205	-2.286	1.13e-13	1.63073e-11
AT4G37520	179.55	37.76	0.21	-2.249	1.16e-13	1.66073e-11
AT2G39730	107.58	13.1	0.122	-3.038	1.5e-13	2.13059e-11
AT4G34138	92.72	8.72	0.094	-3.41	1.87e-13	2.61496e-11
AT2G24980	183.99	39.75	0.216	-2.211	4.05e-13	5.57694e-11
AT1G66280	1744.18	778.74	0.446	-1.163	5.75e-13	7.74062e-11
AT3G14990	581.92	220.19	0.378	-1.402	9.89e-13	1.30223e-10
AT1G49240	954.39	397.64	0.417	-1.263	1.05e-12	1.37253e-10
AT5G03240	1324.81	588.69	0.444	-1.17	1.46e-12	1.86787e-10
AT1G19900	53.97	0.37	0.007	-7.202	1.59e-12	2.01835e-10
AT5G59090	539.37	201.26	0.373	-1.422	1.6e-12	2.01835e-10
AT1G58270	176.1	28.67	0.163	-2.619	3.55e-12	4.3862e-10
AT3G16420	2258.3	766.25	0.339	-1.559	3.88e-12	4.76131e-10
AT2G36120	843.81	197.44	0.234	-2.096	4.06e-12	4.91532e-10
AT5G60660	82.66	8.41	0.102	-3.298	4.29e-12	5.15915e-10
AT3G01190	123.22	6.89	0.056	-4.16	4.72e-12	5.63868e-10
AT2G44130	57.69	2.68	0.047	-4.426	9.16e-12	1.06954e-09
AT5G25810	52.89	1.95	0.037	-4.761	9.81e-12	1.13438e-09
AT5G23660	42.19	0.37	0.009	-6.847	1.07e-11	1.22163e-09
AT3G54590	410.12	152.91	0.373	-1.423	2.63e-11	2.85799e-09
AT4G18010	67.8	5.37	0.079	-3.659	2.72e-11	2.93809e-09
AT2G41810	60.09	2.99	0.05	-4.328	3.5e-11	3.71391e-09
AT4G21840	58.6	3.96	0.068	-3.887	9.1e-11	9.22219e-09
AT3G26520	1422.15	500.41	0.352	-1.507	1.11e-10	1.11862e-08
AT4G31500	287.22	99.26	0.346	-1.533	1.83e-10	1.7941e-08
AT5G13630	146.6	35.6	0.243	-2.042	3.15e-10	2.99068e-08
AT2G20670	174.75	45.37	0.26	-1.945	4.15e-10	3.83907e-08
AT3G20015	50.44	2.62	0.052	-4.264	4.45e-10	4.09559e-08
AT5G65380	120.05	25.94	0.216	-2.211	4.6e-10	4.21215e-08
AT4G39350	217.66	53.32	0.245	-2.029	5.17e-10	4.68651e-08
AT1G20620	182.04	50.62	0.278	-1.846	5.16e-10	4.68651e-08
AT3G16430	477.24	198.91	0.417	-1.263	5.82e-10	5.19738e-08
AT5G66390	96.8	17.35	0.179	-2.48	5.99e-10	5.29675e-08
AT3G27170	100.88	16.59	0.164	-2.605	8.49e-10	7.3278e-08
AT1G62480	522.1	222.97	0.427	-1.227	9.42e-10	8.09178e-08
AT4G29700	107.58	17.9	0.166	-2.588	1.09e-09	9.23123e-08
AT3G23800	59.59	5.25	0.088	-3.505	1.45e-09	1.20537e-07
AT1G47128	777.43	296.14	0.381	-1.392	1.54e-09	1.27431e-07
AT3G20370	305.67	114.21	0.374	-1.42	1.62e-09	1.33439e-07
AT3G16450	1022.31	240.56	0.235	-2.087	1.7e-09	1.39392e-07
AT1G12090	203.25	64.96	0.32	-1.646	1.79e-09	1.44797e-07
AT3G44310	324.97	101.9	0.314	-1.673	2.24e-09	1.78006e-07
AT4G33150	317.95	121.36	0.382	-1.389	2.31e-09	1.82764e-07
AT1G71880	132.6	32.5	0.245	-2.029	2.76e-09	2.16468e-07
AT4G23100	267.28	98.94	0.37	-1.434	3.71e-09	2.8723e-07
AT1G05240	324.65	16.25	0.05	-4.32	4.38e-09	3.34792e-07
AT1G05250	324.65	16.25	0.05	-4.32	4.38e-09	3.34792e-07
AT5G65690	303.04	85.54	0.282	-1.825	4.56e-09	3.45621e-07
AT4G11320	239.95	23.51	0.098	-3.351	4.82e-09	3.62283e-07
AT1G72510	141.12	37.31	0.264	-1.919	4.88e-09	3.65271e-07
AT1G76990	338.07	135.25	0.4	-1.322	5.45e-09	4.04578e-07
AT1G30870	118.87	28.93	0.243	-2.039	6.23e-09	4.60586e-07
AT2G25160	66.8	8.36	0.125	-2.999	6.55e-09	4.78362e-07
AT5G51970	134.46	32.68	0.243	-2.041	6.66e-09	4.82489e-07
AT1G73260	621.03	203.86	0.328	-1.607	6.64e-09	4.82489e-07
AT3G62680	75.27	11.7	0.155	-2.685	9.27e-09	6.58352e-07
AT2G45750	59.18	6.88	0.116	-3.105	9.56e-09	6.76286e-07
AT4G37530	111.16	26.08	0.235	-2.092	1.04e-08	7.29983e-07
AT1G43160	56.37	5.79	0.103	-3.283	1.12e-08	7.80065e-07
AT5G54160	147.92	42.36	0.286	-1.804	1.18e-08	8.18693e-07
AT5G57625	71.28	10.72	0.15	-2.733	1.25e-08	8.57367e-07
AT2G34420	50.17	4.5	0.09	-3.477	1.31e-08	8.95117e-07
AT5G48110	194.55	64.68	0.332	-1.589	1.44e-08	9.7289e-07
AT5G45720	237.24	88.79	0.374	-1.418	1.47e-08	9.89453e-07
AT4G35030	48.26	3.96	0.082	-3.607	1.56e-08	1.04225e-06
AT1G74840	289.35	117.31	0.405	-1.303	1.89e-08	1.22639e-06
AT4G35090	491.56	224.66	0.457	-1.13	1.9e-08	1.22846e-06
AT5G41790	185.12	62.51	0.338	-1.566	2.22e-08	1.42009e-06
AT5G65020	464.82	212.83	0.458	-1.127	2.24e-08	1.42782e-06
AT1G09090	87.37	8.96	0.103	-3.285	2.66e-08	1.68364e-06
AT1G20840	258.94	99.66	0.385	-1.378	2.85e-08	1.79133e-06
AT4G30450	38.57	2.13	0.055	-4.18	3e-08	1.87256e-06
AT1G29025	139.35	39.8	0.286	-1.808	3.15e-08	1.94599e-06
AT2G30870	455.99	209.85	0.46	-1.12	3.17e-08	1.95166e-06
AT2G22470	78.17	14.14	0.181	-2.467	3.29e-08	2.01865e-06
AT5G40890	474.38	220.99	0.466	-1.102	3.41e-08	2.08519e-06
AT5G06640	140.12	27.53	0.196	-2.347	4.66e-08	2.81143e-06
AT2G33770	233.34	89.09	0.382	-1.389	4.93e-08	2.96441e-06
AT1G32640	216.48	65.65	0.303	-1.721	5.12e-08	3.05827e-06
AT3G09940	170.03	52.88	0.311	-1.685	5.52e-08	3.2755e-06
AT2G19110	319.4	115.96	0.363	-1.462	6.01e-08	3.54295e-06
AT5G51060	62.81	9.68	0.154	-2.698	7.44e-08	4.32936e-06
AT2G17820	61.81	9.14	0.148	-2.758	7.63e-08	4.41146e-06
AT4G39030	36.57	2.01	0.055	-4.186	8.51e-08	4.85797e-06
AT5G10430	49.03	5.18	0.106	-3.243	9.01e-08	5.12717e-06
AT1G72200	39.74	2.86	0.072	-3.796	1.04e-07	5.82626e-06
AT4G16190	232.52	91.29	0.393	-1.349	1.11e-07	6.19916e-06
AT3G22890	222.64	85.44	0.384	-1.382	1.12e-07	6.2357e-06
AT5G05170	896.88	474.72	0.529	-0.918	1.16e-07	6.43854e-06
AT4G26010	259.76	29.55	0.114	-3.136	1.2e-07	6.64012e-06
AT3G15950	2090.46	1188.35	0.568	-0.815	1.36e-07	7.47959e-06
AT4G32410	617	309.88	0.502	-0.994	1.44e-07	7.84778e-06
AT2G45220	55.15	4.02	0.073	-3.778	1.45e-07	7.87848e-06
AT3G45700	72.1	3.84	0.053	-4.23	1.59e-07	8.58743e-06
AT3G16390	257.49	57.79	0.224	-2.156	1.61e-07	8.66949e-06
AT2G11620	95.85	21.34	0.223	-2.167	1.62e-07	8.69738e-06
AT5G04960	90.41	14.68	0.162	-2.622	1.65e-07	8.80602e-06
AT4G15560	149.73	48.75	0.326	-1.619	1.72e-07	9.15253e-06
AT3G25930	80.48	16.83	0.209	-2.257	2.17e-07	1.14458e-05
AT5G01210	64.53	10.79	0.167	-2.58	2.52e-07	1.31763e-05
AT1G69450	171.84	61.37	0.357	-1.486	2.56e-07	1.33468e-05
AT2G43910	101.47	26.93	0.265	-1.914	2.75e-07	1.4255e-05
AT4G08290	39.29	3.11	0.079	-3.66	3.17e-07	1.62916e-05
AT5G14200	105.54	29	0.275	-1.864	3.22e-07	1.65016e-05
AT3G46700	206.87	74.41	0.36	-1.475	3.34e-07	1.70681e-05
AT3G01420	731.43	261.35	0.357	-1.485	3.35e-07	1.70708e-05
AT2G28670	215.4	86.05	0.4	-1.324	3.4e-07	1.72283e-05
AT2G02130	138.22	45.27	0.327	-1.61	3.44e-07	1.73821e-05
AT1G17190	108.63	30.89	0.284	-1.814	3.73e-07	1.86904e-05
AT4G13510	122.18	36.83	0.301	-1.73	4.17e-07	2.05526e-05
AT5G16010	41.24	3.96	0.096	-3.38	4.2e-07	2.06441e-05
AT1G12110	70.65	14.14	0.2	-2.321	4.26e-07	2.08821e-05
AT3G09220	105.45	29.55	0.28	-1.835	4.32e-07	2.11188e-05
AT3G16240	68.02	12.69	0.186	-2.423	4.36e-07	2.12568e-05
AT2G38760	67.02	12.55	0.187	-2.416	4.62e-07	2.2224e-05
AT1G27030	61.13	10.37	0.17	-2.56	5.41e-07	2.56818e-05
AT1G03220	465.64	232.82	0.5	-1	5.5e-07	2.59724e-05
AT1G20160	167.27	5.79	0.035	-4.852	5.55e-07	2.6072e-05
AT4G08410	229.08	26.13	0.114	-3.132	6.27e-07	2.93017e-05
AT2G36830	1363.96	240.15	0.176	-2.506	6.62e-07	3.06988e-05
AT3G49780	82.34	19.62	0.238	-2.069	6.87e-07	3.16951e-05
AT4G25820	77.76	17.56	0.226	-2.147	7.64e-07	3.49792e-05
AT3G02850	35.21	2.68	0.076	-3.714	9.82e-07	4.46204e-05
AT4G40090	49.26	5	0.102	-3.3	1e-06	4.52105e-05
AT5G49900	72.15	15.6	0.216	-2.209	1.01e-06	4.55485e-05
AT1G76090	169.35	63.87	0.377	-1.407	1.07e-06	4.80143e-05
AT4G08400	174.34	18.15	0.104	-3.264	1.11e-06	4.95626e-05
AT4G04830	156.93	20.63	0.131	-2.927	1.11e-06	4.95626e-05
AT2G21560	45.95	5.85	0.127	-2.973	1.13e-06	5.0331e-05
AT4G25640	191.92	77.98	0.406	-1.299	1.17e-06	5.18566e-05
AT4G18640	52.75	8.17	0.155	-2.691	1.21e-06	5.3237e-05
AT5G18860	228.9	96.03	0.42	-1.253	1.21e-06	5.3237e-05
AT2G43535	87.78	23.38	0.266	-1.908	1.26e-06	5.51678e-05
AT1G74470	92.49	25.05	0.271	-1.884	1.35e-06	5.89653e-05
AT4G02270	65.8	11.1	0.169	-2.567	1.36e-06	5.92586e-05
AT3G50970	72.01	16.27	0.226	-2.146	1.37e-06	5.95504e-05
AT3G18170	47.9	6.82	0.142	-2.812	1.39e-06	6.013e-05
AT1G72160	127.48	43.49	0.341	-1.551	1.46e-06	6.28567e-05
AT1G08200	197.45	80.15	0.406	-1.301	1.47e-06	6.31365e-05
AT1G65350	247.07	108.8	0.44	-1.183	1.53e-06	6.52474e-05
AT2G41310	90.36	22.37	0.248	-2.014	1.59e-06	6.74871e-05
AT4G39940	64.85	13.64	0.21	-2.249	1.75e-06	7.34145e-05
AT3G52370	27.28	1.16	0.042	-4.558	1.79e-06	7.47449e-05
AT4G33420	39.74	4.21	0.106	-3.239	1.86e-06	7.731e-05
AT1G12240	132.24	23.82	0.18	-2.473	2.06e-06	8.46477e-05
AT1G74090	53.29	8.67	0.163	-2.621	2.24e-06	9.14194e-05
AT3G08040	85.47	17.8	0.208	-2.263	2.24e-06	9.14194e-05
AT3G59710	22.39	0.37	0.016	-5.933	2.39e-06	9.71018e-05
AT3G30390	663.77	364.72	0.549	-0.864	2.49e-06	0.000100486
AT1G62975	42.96	5.31	0.124	-3.017	2.53e-06	0.000101645
AT1G33240	73.05	17.66	0.242	-2.048	2.63e-06	0.000105194
AT1G79040	49.26	8.22	0.167	-2.584	2.64e-06	0.000105361
AT1G05570	446.01	193.89	0.435	-1.202	2.69e-06	0.000106883
AT2G20610	90.41	25.54	0.282	-1.824	2.79e-06	0.000110613
AT4G06744	60.73	12.31	0.203	-2.303	2.83e-06	0.000111953
AT4G13580	77.36	20.45	0.264	-1.919	2.96e-06	0.000116077
AT5G39320	266.92	100.33	0.376	-1.412	3.17e-06	0.000123507
AT3G56940	33.08	2.92	0.088	-3.502	3.2e-06	0.000124139
AT5G64740	424.72	220.15	0.518	-0.948	3.21e-06	0.00012426
AT1G16410	22.16	0.43	0.019	-5.702	3.22e-06	0.00012438
AT5G14330	43.5	5.79	0.133	-2.909	3.25e-06	0.000124738
AT2G36380	558.49	302.01	0.541	-0.887	3.25e-06	0.000124738
AT5G22630	69.97	16.46	0.235	-2.088	3.31e-06	0.000126771
AT1G02640	83.7	22.97	0.274	-1.866	3.61e-06	0.000137096
AT4G35380	88.78	25.06	0.282	-1.825	3.91e-06	0.000147867
AT3G09260	7558.4	3934.62	0.521	-0.942	4.34e-06	0.000163103
AT1G23720	171.53	70.91	0.413	-1.274	4.64e-06	0.000173294
AT2G36100	59.82	12.32	0.206	-2.28	4.98e-06	0.000184465
AT5G61480	30.68	2.44	0.079	-3.655	5.21e-06	0.000192195
AT2G34500	56.83	11.34	0.199	-2.326	5.3e-06	0.000195116
AT2G01890	65.94	15.53	0.236	-2.086	5.45e-06	0.000199417
AT1G48750	56.78	2.8	0.049	-4.341	5.9e-06	0.000214145
AT4G16260	322.39	162.88	0.505	-0.985	5.93e-06	0.000214802
AT3G43960	21.16	0.43	0.02	-5.636	6.2e-06	0.000223684
AT3G28550	870.27	357.48	0.411	-1.284	6.38e-06	0.000228351
AT4G32480	118.1	40.31	0.341	-1.551	6.42e-06	0.000229327
AT1G21440	41.6	6.15	0.148	-2.759	6.96e-06	0.000245698
AT2G09970	42.55	6.28	0.148	-2.761	6.93e-06	0.000245698
AT5G52060	168.63	70.36	0.417	-1.261	6.96e-06	0.000245698
AT5G49270	20.85	0.43	0.02	-5.614	7.09e-06	0.000249311
AT1G55020	380.03	144.79	0.381	-1.392	7.09e-06	0.000249311
AT3G44326	36.8	4.44	0.121	-3.049	7.38e-06	0.000258501
AT4G35060	45.59	7.79	0.171	-2.549	7.43e-06	0.000259748
AT5G65210	119.19	42.67	0.358	-1.482	8.14e-06	0.000283271
AT1G19570	171.12	64.68	0.378	-1.404	8.15e-06	0.000283271
AT1G13260	78.13	20.98	0.269	-1.897	8.54e-06	0.000293994
AT5G47720	56.33	11.7	0.208	-2.267	9.13e-06	0.000312516
AT3G45310	114.93	40.76	0.355	-1.495	9.11e-06	0.000312516
AT5G53250	26.33	1.47	0.056	-4.167	9.59e-06	0.000325789
AT2G26080	293.07	145.65	0.497	-1.009	9.83e-06	0.000333315
AT4G23420	1846.69	1141.46	0.618	-0.694	1.03e-05	0.000348596
AT4G04840	62.9	3.9	0.062	-4.011	1.16e-05	0.000388945
AT3G19370	95.58	31.38	0.328	-1.607	1.16e-05	0.000388945
AT3G18280	52.75	10.55	0.2	-2.323	1.22e-05	0.000406794
AT1G65970	175.06	75.38	0.431	-1.216	1.22e-05	0.000406794
AT3G62040	31.54	3.05	0.097	-3.37	1.25e-05	0.000415262
AT5G05500	49.71	9.62	0.194	-2.369	1.27e-05	0.000420358
AT4G35770	36.66	4.69	0.128	-2.966	1.31e-05	0.000432013
AT2G02100	72.6	15.97	0.22	-2.184	1.37e-05	0.000450975
AT2G29750	65.08	15.91	0.245	-2.032	1.4e-05	0.000460011
AT4G01850	707.27	413.07	0.584	-0.776	1.54e-05	0.000499641
AT2G43610	120.82	44.57	0.369	-1.439	1.56e-05	0.000505222
AT3G45710	124.85	28.54	0.229	-2.129	1.62e-05	0.000521842
AT1G12840	127.25	48.52	0.381	-1.391	1.64e-05	0.000526405
AT1G29930	32.36	3.77	0.117	-3.101	1.67e-05	0.000534134
AT2G44380	62.4	15.12	0.242	-2.045	1.76e-05	0.00056093
AT3G13310	84.93	25.74	0.303	-1.722	1.82e-05	0.000575982
AT3G61060	117.6	43.23	0.368	-1.444	1.88e-05	0.000593929
AT5G17050	56.47	13.04	0.231	-2.114	1.9e-05	0.000599198
AT1G64780	53.11	11.4	0.215	-2.22	1.91e-05	0.0006013
AT3G11930	77.54	17.31	0.223	-2.164	1.92e-05	0.000603395
AT3G53100	27.96	2.26	0.081	-3.63	1.93e-05	0.000605483
AT5G35190	53.88	4.4	0.082	-3.615	2.06e-05	0.000644027
AT5G56540	37.93	5.6	0.148	-2.759	2.07e-05	0.000646033
AT2G30930	31.95	3.59	0.112	-3.152	2.22e-05	0.000688086
AT1G78090	18.9	0.37	0.019	-5.688	2.32e-05	0.000716618
AT5G38010	27.37	2.55	0.093	-3.422	2.54e-05	0.000780563
AT5G63600	254.41	127.33	0.5	-0.999	2.71e-05	0.000824379
AT4G00910	20.89	0.73	0.035	-4.833	2.75e-05	0.000835139
AT1G76890	57.42	13.42	0.234	-2.097	2.78e-05	0.000842831
AT5G22410	35.03	4.69	0.134	-2.9	2.89e-05	0.000873245
AT4G22010	60.05	14.58	0.243	-2.042	2.9e-05	0.000874801
AT3G55850	5562.11	3022.62	0.543	-0.88	3.27e-05	0.000971788
AT2G02950	18.31	0.43	0.023	-5.427	3.35e-05	0.000990666
AT3G49120	159.61	70.39	0.441	-1.181	3.57e-05	0.00104714
AT3G55860	4782.96	2626.87	0.549	-0.865	3.61e-05	0.00105665
AT4G11190	46.86	4.99	0.106	-3.232	3.63e-05	0.00105786
AT3G54960	83.93	26.47	0.315	-1.665	3.65e-05	0.00106197
AT5G46040	35.44	5.12	0.144	-2.791	3.68e-05	0.00106898
AT1G64200	87.96	29.85	0.339	-1.559	3.83e-05	0.00111076
AT1G19000	166.36	74.18	0.446	-1.165	3.84e-05	0.00111187
AT4G37150	20.12	0.85	0.042	-4.563	3.98e-05	0.00114872
AT1G31770	96.3	33.95	0.353	-1.504	4.03e-05	0.0011613
AT5G53370	68.11	19.38	0.284	-1.814	4.04e-05	0.00116232
AT1G13110	82.43	27.28	0.331	-1.595	4.09e-05	0.00117483
AT3G29240	106.99	26.1	0.244	-2.035	4.17e-05	0.00119401
AT4G11310	45	5.91	0.131	-2.928	4.36e-05	0.00124643
AT3G23530	485.98	279.92	0.576	-0.796	4.48e-05	0.00127669
AT1G70670	32.63	4.33	0.133	-2.915	5.09e-05	0.00143691
AT2G24580	58.41	14.75	0.253	-1.985	5.09e-05	0.00143691
AT1G29920	28.73	3.29	0.114	-3.128	5.21e-05	0.00146391
AT3G26570	31.31	3.78	0.121	-3.049	5.3e-05	0.00148688
AT5G14120	344.46	134.06	0.389	-1.361	5.35e-05	0.00149858
AT4G16380	56.06	13.49	0.241	-2.055	5.45e-05	0.00151951
AT1G15290	75	23.64	0.315	-1.665	5.69e-05	0.00157668
AT1G19660	59.46	15.43	0.259	-1.946	5.86e-05	0.00161634
AT2G30210	91.54	19.3	0.211	-2.245	5.99e-05	0.00164967
AT5G09440	70.24	20.91	0.298	-1.748	6.15e-05	0.00168876
AT1G75540	109.8	41.89	0.381	-1.39	6.16e-05	0.00168876
AT5G20700	239.37	121.71	0.508	-0.976	6.16e-05	0.00168876
AT2G36950	53.38	13.16	0.246	-2.021	6.22e-05	0.00170262
AT3G23510	628.28	376.11	0.599	-0.74	6.24e-05	0.00170551
AT2G34560	120.32	44.4	0.369	-1.438	6.28e-05	0.00171384
AT4G28410	41.92	5.66	0.135	-2.888	6.31e-05	0.00171943
AT1G06680	49.17	11.1	0.226	-2.147	6.79e-05	0.00184188
AT1G62380	289.58	153.24	0.529	-0.918	6.79e-05	0.00184188
AT2G16980	29.46	3.53	0.12	-3.059	7.02e-05	0.00189856
AT3G18773	16.99	0.37	0.022	-5.535	7.43e-05	0.00198857
AT5G03555	67.57	20.17	0.298	-1.744	7.46e-05	0.00199364
AT1G15040	246.8	119.33	0.484	-1.048	7.85e-05	0.0020733
AT5G05600	212.86	63.31	0.297	-1.749	8.4e-05	0.00220886
AT4G37760	52.7	9.26	0.176	-2.509	8.45e-05	0.00221555
AT2G47600	96.03	35.12	0.366	-1.451	8.67e-05	0.00226009
AT2G35940	76.5	24.81	0.324	-1.624	8.99e-05	0.00232928
AT1G80300	79.94	27.36	0.342	-1.547	9.02e-05	0.00233111
AT2G46650	26.33	2.74	0.104	-3.263	9.22e-05	0.00237939
AT1G70300	104.46	38.59	0.369	-1.437	9.25e-05	0.0023829
AT3G19030	45.68	10.36	0.227	-2.141	9.4e-05	0.00240862
AT4G01150	22.07	1.53	0.069	-3.855	9.72e-05	0.00248356
AT2G01910	65.3	19.51	0.299	-1.743	0.0001	0.00255149
AT3G10710	38.2	6.16	0.161	-2.633	0.000101	0.00257336
AT1G02500	655.52	400.1	0.61	-0.712	0.000102	0.00259517
AT1G05850	432.06	251.56	0.582	-0.78	0.000104	0.00262753
AT4G12730	154.12	70.58	0.458	-1.127	0.000106	0.00267058
AT2G15370	16.41	0.43	0.026	-5.269	0.000107	0.00268826
AT3G07070	16.41	0.37	0.022	-5.484	0.000108	0.00270961
AT1G64500	16.31	0.43	0.026	-5.261	0.000109	0.00271957
AT3G14260	19.99	1.28	0.064	-3.968	0.000113	0.0028116
AT2G04780	56.28	15.59	0.277	-1.852	0.000114	0.00282867
AT1G20340	33.85	5.78	0.171	-2.55	0.000121	0.00299413
AT5G07460	62.18	15.72	0.253	-1.983	0.000122	0.00301474
AT1G14860	46.09	10.6	0.23	-2.12	0.000126	0.0030924
AT1G19700	43.87	9.87	0.225	-2.152	0.000131	0.00320204
AT4G33120	182.36	88.16	0.483	-1.049	0.000131	0.00320204
AT5G42180	89.5	33.22	0.371	-1.43	0.000132	0.00321343
AT5G01800	100.6	39.78	0.395	-1.339	0.000132	0.00321343
AT1G61100	100.61	40.09	0.398	-1.327	0.000133	0.00322905
AT5G67400	69.15	5.56	0.08	-3.638	0.000138	0.00332361
AT4G20460	30.95	5.05	0.163	-2.616	0.000142	0.00341084
AT5G15970	80.03	20.9	0.261	-1.937	0.000142	0.00341084
AT4G39660	376.54	214.6	0.57	-0.811	0.000149	0.00356947
AT5G38550	34.08	5.79	0.17	-2.557	0.00015	0.00358866
AT2G36690	15.91	0.43	0.027	-5.224	0.000154	0.00367948
AT5G10770	28.91	4.02	0.139	-2.847	0.000156	0.00371742
AT5G12250	165.05	79.18	0.48	-1.06	0.000162	0.0038553
AT5G22940	32.72	5.43	0.166	-2.592	0.000164	0.00389775
AT3G54600	27.46	3.48	0.127	-2.982	0.000166	0.00393492
AT2G34430	24.97	2.86	0.115	-3.126	0.000167	0.00394308
AT5G54960	77.77	27.54	0.354	-1.497	0.000167	0.00394308
AT2G17420	311.33	174.18	0.559	-0.838	0.000167	0.00394308
AT4G24030	399.8	32.88	0.082	-3.604	0.000177	0.00415743
AT1G48930	75.23	12.07	0.16	-2.64	0.000177	0.00415743
AT5G57150	41.83	8.95	0.214	-2.225	0.000185	0.00430608
AT1G69310	35.53	6.58	0.185	-2.432	0.000199	0.00458462
AT2G31570	102.24	43	0.421	-1.25	0.000208	0.00476156
AT5G23020	273.26	43.62	0.16	-2.647	0.000209	0.00477839
AT1G14240	19.03	1.28	0.067	-3.898	0.000216	0.00491352
AT1G31050	23.43	2.2	0.094	-3.413	0.000219	0.00496299
AT1G60960	86.24	32.66	0.379	-1.401	0.000219	0.00496299
AT3G07010	34.12	5.98	0.175	-2.512	0.000224	0.00504461
AT2G35060	58.6	17.44	0.298	-1.749	0.000224	0.00504461
AT5G02350	18.85	1.16	0.061	-4.024	0.000225	0.00506082
AT3G17790	15.27	0.37	0.024	-5.381	0.000229	0.00513159
AT1G78000	62.18	19.45	0.313	-1.677	0.000231	0.00516999
AT2G31020	60.18	18.58	0.309	-1.695	0.000242	0.00536295
AT5G09870	90.59	35.76	0.395	-1.341	0.000245	0.00542277
AT1G20970	249.16	136.63	0.548	-0.867	0.000256	0.00562483
AT3G20100	76.36	27.66	0.362	-1.465	0.000258	0.005655
AT3G45060	20.12	1.47	0.073	-3.779	0.000265	0.00580138
AT1G70890	27.69	3.96	0.143	-2.806	0.000269	0.00587469
AT1G19450	45	11.57	0.257	-1.959	0.000275	0.00598399
AT5G20620	291.98	164.86	0.565	-0.825	0.000278	0.00603471
AT1G62980	21.44	1.89	0.088	-3.502	0.000285	0.00616441
AT4G24220	269.23	151.65	0.563	-0.828	0.000289	0.00622109
AT1G16390	26.1	3.42	0.131	-2.934	0.000293	0.00626978
AT1G29910	24.97	3.35	0.134	-2.9	0.000293	0.00626978
AT3G07940	24.06	2.74	0.114	-3.133	0.000295	0.00629764
AT2G22170	159.79	79.69	0.499	-1.004	0.000306	0.00652474
AT1G15550	18.13	1.22	0.067	-3.896	0.000318	0.00674078
AT5G38030	36.3	7.44	0.205	-2.287	0.000319	0.00674612
AT3G58730	173.39	87.12	0.502	-0.993	0.000325	0.00685693
AT1G60950	51.93	14.64	0.282	-1.827	0.000326	0.00686198
AT3G17810	167.77	84.47	0.503	-0.99	0.00033	0.00693
AT5G42500	28.23	4.09	0.145	-2.787	0.000338	0.0070651
AT2G47400	52.52	15	0.286	-1.808	0.000342	0.00714044
AT1G55320	55.24	16.76	0.303	-1.72	0.000344	0.00717389
AT3G27390	76.5	27.86	0.364	-1.457	0.000357	0.00738523
AT4G39080	377.86	226.8	0.6	-0.736	0.000358	0.00739744
AT4G37700	45.18	11.47	0.254	-1.978	0.000362	0.00745447
AT5G19520	217.93	116.55	0.535	-0.903	0.000366	0.00752825
AT1G13420	25.7	3.59	0.14	-2.838	0.000375	0.00768707
AT2G39570	296.38	170.64	0.576	-0.797	0.000375	0.00768707
AT1G76680	38.79	9.26	0.239	-2.067	0.000387	0.00791507
AT5G25280	102.46	44.52	0.435	-1.203	0.000393	0.00801054
AT2G07671	22275.7	15773	0.708	-0.498	0.000401	0.00815517
AT4G35100	291.62	91.09	0.312	-1.679	0.000403	0.00818662
AT5G04590	279.52	161.2	0.577	-0.794	0.000416	0.00841281
AT1G13100	17.63	1.28	0.072	-3.787	0.000435	0.00870917
AT2G22125	498.4	309.45	0.621	-0.688	0.000435	0.00870917
AT4G20110	145.74	59.77	0.41	-1.286	0.000439	0.00876979
AT4G01350	53.43	16.68	0.312	-1.679	0.000441	0.0088
AT4G29180	27.14	3.84	0.142	-2.821	0.000446	0.00887034
AT1G21110	88.28	12.48	0.141	-2.822	0.000453	0.00895035
AT1G41830	94.53	39.79	0.421	-1.248	0.000455	0.00898003
AT2G31900	33.94	6.83	0.201	-2.312	0.000461	0.00907858
AT2G46220	42.92	11.15	0.26	-1.945	0.000462	0.00908835
AT5G45480	129.47	61.49	0.475	-1.074	0.000465	0.00912746
AT5G24140	128.52	49.23	0.383	-1.385	0.000466	0.00913715
AT4G31340	223.23	123.28	0.552	-0.857	0.000468	0.00915646
AT4G30350	98.84	42.65	0.432	-1.212	0.000481	0.00939043
AT4G05150	114.74	51.64	0.45	-1.152	0.000483	0.00941928
AT5G06390	54.2	16.65	0.307	-1.703	0.000484	0.00942859
AT1G54890	43.73	11.34	0.259	-1.948	0.000495	0.0096221
AT1G13670	25.02	3.42	0.137	-2.872	0.000502	0.00972672
AT3G48690	92.49	38.57	0.417	-1.262	0.000502	0.00972672
AT2G42490	222.6	123.69	0.556	-0.848	0.000503	0.00973564
AT3G14660	43.6	11.62	0.267	-1.908	0.000531	0.0101793
AT5G14880	86.33	17.54	0.203	-2.299	0.00054	0.0103408
AT4G28650	53.16	16.04	0.302	-1.728	0.000552	0.0105594
AT2G22770	82.07	33.14	0.404	-1.308	0.000556	0.0106247
AT1G62510	27.05	4.21	0.156	-2.684	0.000563	0.010713
AT5G01530	33.72	6.72	0.199	-2.328	0.000572	0.01085
AT1G60140	178.91	94.33	0.527	-0.924	0.000572	0.01085
AT3G14280	57.69	19.13	0.332	-1.593	0.000573	0.0108575
AT3G24670	78.26	24.33	0.311	-1.686	0.000581	0.010986
AT5G23860	94.12	40.1	0.426	-1.231	0.000583	0.0110123
AT1G78900	365.08	222.29	0.609	-0.716	0.000595	0.0112155
AT1G53580	78.49	31.2	0.397	-1.331	0.0006	0.0112744
AT1G03090	177.73	93.61	0.527	-0.925	0.000617	0.0115218
AT1G53210	263.25	152.09	0.578	-0.792	0.000626	0.0116537
AT5G66052	32.27	6.76	0.21	-2.254	0.000637	0.0118097
AT1G61740	176.2	92.19	0.523	-0.935	0.000647	0.0119705
AT1G08320	69.47	26.37	0.38	-1.397	0.00065	0.0120014
AT3G45800	27.73	4.69	0.169	-2.563	0.00066	0.0121736
AT3G54420	36.71	8.54	0.233	-2.105	0.000669	0.0123018
AT4G03280	18.35	1.7	0.093	-3.431	0.000671	0.0123135
AT3G50820	27.28	4.87	0.179	-2.486	0.000671	0.0123135
AT5G15230	225.18	125.44	0.557	-0.844	0.00069	0.0126109
AT1G30380	15.36	0.79	0.052	-4.278	0.000694	0.0126711
AT4G10340	23.11	3.11	0.135	-2.894	0.000695	0.0126746
AT1G79600	57.6	19.08	0.331	-1.594	0.000696	0.0126746
AT1G70700	32.81	7.25	0.221	-2.179	0.00071	0.0128591
AT4G13770	68.52	10.84	0.158	-2.66	0.000718	0.012991
AT5G15650	303.9	180.83	0.595	-0.749	0.00072	0.0130141
AT2G44500	128.79	62.89	0.488	-1.034	0.000753	0.0134889
AT5G48930	137.49	68.97	0.502	-0.995	0.000753	0.0134889
AT2G27310	35.26	8.46	0.24	-2.058	0.000757	0.0135471
AT4G30530	126.16	61	0.484	-1.048	0.000758	0.0135516
AT3G14310	278.16	163.15	0.587	-0.77	0.000772	0.0137474
AT2G24570	86.51	36.79	0.425	-1.234	0.000784	0.0139102
AT4G37010	40.47	10.37	0.256	-1.965	0.000788	0.0139497
AT5G59780	78.54	31.45	0.4	-1.32	0.000792	0.013993
AT3G60130	148.78	76.95	0.517	-0.951	0.000797	0.0140538
AT1G73080	79.67	32.36	0.406	-1.3	0.000809	0.0142376
AT1G09560	192.15	105.43	0.549	-0.866	0.000813	0.0142801
AT2G23120	133.23	65.12	0.489	-1.033	0.000815	0.0142874
AT5G45470	73.19	28.34	0.387	-1.369	0.000822	0.0143962
AT3G14067	180.18	68.8	0.382	-1.389	0.000826	0.0144522
AT3G63200	73.14	28.88	0.395	-1.341	0.000831	0.0145256
AT3G21180	16.54	1.28	0.077	-3.696	0.000837	0.0146022
AT2G45670	93.04	41.65	0.448	-1.16	0.000845	0.0146991
AT1G54970	16.41	1.28	0.078	-3.684	0.000852	0.0147923
AT1G28100	34.31	7.74	0.226	-2.147	0.000861	0.0149199
AT2G01520	84.15	35.39	0.421	-1.25	0.000865	0.0149748
AT5G60920	179.78	84.27	0.469	-1.093	0.000875	0.0151189
AT2G30490	520.38	237.49	0.456	-1.132	0.000898	0.0154866
AT2G35000	22.7	3.11	0.137	-2.868	0.000903	0.0155431
AT3G24190	54.88	18.64	0.34	-1.558	0.000905	0.0155627
AT1G12740	88.46	38.03	0.43	-1.218	0.000907	0.0155823
AT4G27410	70.83	26.78	0.378	-1.403	0.000912	0.0156533
AT5G54270	17.9	1.64	0.092	-3.445	0.000914	0.0156727
AT3G11280	118.82	37.85	0.319	-1.65	0.000924	0.0157394
AT3G14770	25.51	4.5	0.177	-2.502	0.000942	0.0160158
AT5G18680	60.68	22.17	0.365	-1.453	0.000943	0.0160177
AT1G20260	201.98	113.34	0.561	-0.834	0.000944	0.0160196
AT1G64590	37.07	9.8	0.264	-1.919	0.000955	0.0161606
AT3G10740	223.05	127.46	0.571	-0.807	0.000956	0.0161624
AT4G13620	21.16	2.74	0.13	-2.948	0.000969	0.0163515
AT2G26570	85.06	36.51	0.429	-1.22	0.000996	0.0167133
AT3G02910	52.89	17.44	0.33	-1.601	0.00101	0.0168854
AT1G54010	106.36	50.55	0.475	-1.073	0.00101	0.0168854
AT4G28720	12.92	0.43	0.033	-4.924	0.00102	0.0170211
AT3G43220	62.99	23.87	0.379	-1.4	0.00102	0.0170211
AT4G16760	278.43	164.82	0.592	-0.756	0.00104	0.0172749
AT2G33070	56.74	12.55	0.221	-2.176	0.00105	0.017409
AT1G11545	27.24	5.3	0.194	-2.363	0.00106	0.0175425
AT3G11340	135.41	68.86	0.509	-0.976	0.00107	0.0176756
AT4G19880	99.52	45.64	0.459	-1.125	0.0011	0.0181048
AT5G28020	31.68	7.01	0.221	-2.176	0.00111	0.0182361
AT5G42860	28.23	5.66	0.201	-2.318	0.00112	0.0183336
AT4G35080	47.45	15.11	0.318	-1.651	0.00112	0.0183336
AT1G49570	24.11	2.32	0.096	-3.379	0.00113	0.0184806
AT1G18880	67.25	25.55	0.38	-1.396	0.00114	0.0186272
AT5G58800	51.8	17.6	0.34	-1.557	0.00115	0.0187397
AT1G67090	16	1.28	0.08	-3.647	0.00116	0.0188516
AT5G10580	79.53	19.74	0.248	-2.01	0.00116	0.0188516
AT1G12950	16	1.22	0.076	-3.716	0.00117	0.0189799
AT1G20010	91.86	41.14	0.448	-1.159	0.00118	0.0191077
AT5G16590	84.29	29.26	0.347	-1.526	0.00119	0.0191836
AT3G47340	383.34	67.02	0.175	-2.516	0.0012	0.0192759
AT1G08590	63.08	23.76	0.377	-1.409	0.0012	0.0192759
AT1G30360	380.94	192.47	0.505	-0.985	0.0012	0.0192759
AT5G01820	46.09	14.49	0.314	-1.669	0.00122	0.0195276
AT2G39900	39.88	10.91	0.274	-1.87	0.00123	0.0196702
AT1G30840	22.93	0.79	0.035	-4.856	0.00124	0.0197775
AT5G25890	83.93	36.43	0.434	-1.204	0.00127	0.0202024
AT5G04740	74.28	30.48	0.41	-1.285	0.0013	0.0206251
AT2G38750	95.57	23.04	0.241	-2.052	0.00131	0.020729
AT2G35860	43.41	12.74	0.294	-1.768	0.00131	0.020729
AT1G35350	23.97	3.84	0.16	-2.641	0.00133	0.0209903
AT5G43600	90.32	40.76	0.451	-1.148	0.00133	0.0209903
AT1G65820	93.58	42.78	0.457	-1.129	0.00134	0.0210927
AT5G27450	60.32	22	0.365	-1.455	0.00136	0.0213702
AT3G16850	40.92	11.41	0.279	-1.843	0.00137	0.0214899
AT2G42880	104.46	49.66	0.475	-1.073	0.00137	0.0214899
AT3G56980	14.23	0.79	0.056	-4.167	0.00139	0.0217281
AT5G10170	31.18	6.83	0.219	-2.19	0.00139	0.0217281
AT4G15330	69.88	28.21	0.404	-1.309	0.00139	0.0217281
AT2G22330	226.63	73.28	0.323	-1.629	0.00141	0.0219836
AT5G44110	50.98	16.89	0.331	-1.594	0.00141	0.0219836
AT3G14650	41.78	12.37	0.296	-1.757	0.00142	0.0220632
AT4G34881	71.01	29.18	0.411	-1.283	0.00142	0.0220632
AT3G44320	82.3	36.07	0.438	-1.19	0.00142	0.0220632
AT1G61520	35.21	5.12	0.145	-2.782	0.00143	0.0221423
AT3G14350	148.46	78.96	0.532	-0.911	0.00143	0.0221423
AT3G45160	27.6	5.37	0.194	-2.362	0.00144	0.022278
AT1G12780	117.78	27.98	0.238	-2.073	0.00145	0.0223751
AT3G58990	56.28	5.79	0.103	-3.28	0.00147	0.0226257
AT1G54740	73.19	30.64	0.419	-1.256	0.00147	0.0226257
AT5G42590	119.05	59.05	0.496	-1.012	0.00149	0.0228945
AT5G15490	81.3	32.91	0.405	-1.305	0.0015	0.0230285
AT1G17620	45.63	15.04	0.33	-1.602	0.00152	0.0233157
AT5G26260	1256.47	743.91	0.592	-0.756	0.00153	0.0234293
AT1G65730	21.53	3.29	0.153	-2.711	0.00154	0.0235624
AT5G02090	30.05	6.88	0.229	-2.127	0.00155	0.0236752
AT4G14130	107.58	47.24	0.439	-1.187	0.00158	0.024052
AT4G17100	51.07	15.83	0.31	-1.69	0.00162	0.0245986
AT5G26740	117.64	58.81	0.5	-1	0.00162	0.0245986
AT5G02840	43.32	13.17	0.304	-1.718	0.00163	0.0247089
AT1G31330	20.26	2.74	0.135	-2.885	0.00166	0.0250374
AT5G16730	161.28	88.46	0.548	-0.866	0.00166	0.0250374
AT3G21560	54.88	4.99	0.091	-3.46	0.00168	0.0252546
AT5G51070	98.2	46.55	0.474	-1.077	0.00169	0.0253416
AT1G28580	107.72	52.58	0.488	-1.035	0.00169	0.0253416
AT1G45145	97.66	46.48	0.476	-1.071	0.0017	0.0254703
AT2G43100	16.59	1.53	0.092	-3.443	0.00176	0.0262602
AT3G15730	856.32	589.36	0.688	-0.539	0.00177	0.0263658
AT5G06200	17.63	2.07	0.117	-3.091	0.00179	0.0265323
AT1G08090	18.76	2.26	0.12	-3.055	0.00179	0.0265323
AT3G02020	25.15	4.63	0.184	-2.44	0.0018	0.0266149
AT1G76790	222.92	102.62	0.46	-1.119	0.00182	0.0268666
AT5G43180	29	5.97	0.206	-2.28	0.00184	0.0271175
AT5G18130	36.03	9.81	0.272	-1.876	0.00186	0.0273452
AT3G16400	1096.99	294.7	0.269	-1.896	0.00192	0.0281814
AT1G51680	73.64	31.45	0.427	-1.228	0.00193	0.0282821
AT4G23430	136.5	72.44	0.531	-0.914	0.00194	0.0284056
AT5G15180	43.01	12.42	0.289	-1.791	0.00195	0.0285057
AT1G65840	119.05	60.99	0.512	-0.965	0.00195	0.0285057
AT5G03380	187.3	106.18	0.567	-0.819	0.00198	0.0288507
AT2G30620	244.22	146.44	0.6	-0.738	0.00198	0.0288507
AT1G20440	702.11	228.24	0.325	-1.621	0.00204	0.0295342
AT1G02305	108.35	53.62	0.495	-1.015	0.00204	0.0295342
AT5G49720	751.68	516.92	0.688	-0.54	0.00205	0.0296314
AT2G33790	58.69	13.17	0.224	-2.156	0.00206	0.0297521
AT1G01220	43.91	14.38	0.327	-1.611	0.00207	0.0298726
AT2G21970	36.98	10.49	0.284	-1.818	0.00208	0.0299689
AT3G59970	247.48	145.91	0.59	-0.762	0.00208	0.0299689
AT4G13310	40.6	10.56	0.26	-1.943	0.0021	0.030233
AT4G38060	35.12	9.62	0.274	-1.868	0.00211	0.0303285
AT4G34720	83.52	36.95	0.442	-1.176	0.00212	0.0304238
AT3G61420	48.94	17.24	0.352	-1.506	0.00214	0.0306864
AT5G13500	32.67	8.29	0.254	-1.979	0.00215	0.0308053
AT2G19570	54.56	19.93	0.365	-1.453	0.00216	0.030875
AT5G63160	61.36	24.36	0.397	-1.333	0.00216	0.030875
AT1G18270	536.74	356.8	0.665	-0.589	0.00216	0.030875
AT2G39770	158.48	87.41	0.552	-0.858	0.00217	0.0309689
AT5G66760	326.29	207.21	0.635	-0.655	0.00217	0.0309689
AT3G60750	263.3	161.63	0.614	-0.704	0.00218	0.031087
AT4G14880	311.47	196.86	0.632	-0.662	0.00219	0.0312049
AT3G50740	28.23	6.22	0.22	-2.183	0.00222	0.0315825
AT3G13750	261.03	151.03	0.579	-0.789	0.00224	0.0318168
AT5G46900	11.56	0.37	0.032	-4.979	0.00225	0.0319086
AT4G37930	27.87	6.16	0.221	-2.178	0.00226	0.0320252
AT1G15820	14.82	1.1	0.074	-3.753	0.00228	0.0321823
AT2G40890	113.84	34.06	0.299	-1.741	0.00228	0.0321823
AT1G30900	57.05	22.28	0.391	-1.356	0.0023	0.0323885
AT1G23480	30.32	7.44	0.245	-2.028	0.00233	0.032658
AT4G03410	30.32	7.44	0.245	-2.028	0.00233	0.032658
AT4G32650	96.03	46.31	0.482	-1.052	0.00233	0.032658
AT3G14230	149.73	81.68	0.546	-0.874	0.00236	0.0330016
AT1G06120	15.95	1.64	0.103	-3.279	0.00238	0.033204
AT5G19110	51.93	18.66	0.359	-1.477	0.00238	0.033204
AT3G47810	52.21	19.07	0.365	-1.453	0.00238	0.033204
AT2G40113	17.13	2.01	0.117	-3.091	0.0024	0.0334056
AT5G02420	15.95	1.53	0.096	-3.387	0.00242	0.033658
AT1G25230	29.64	5.3	0.179	-2.484	0.00244	0.0338318
AT5G41700	154.17	76.32	0.495	-1.014	0.00245	0.0338923
AT1G79340	284.1	177.22	0.624	-0.681	0.00245	0.0338923
AT3G56930	60.41	23.95	0.396	-1.335	0.00248	0.0342024
AT3G04010	36.48	10.72	0.294	-1.767	0.0025	0.0343993
AT2G03890	132.87	71.34	0.537	-0.897	0.00254	0.0349231
AT3G29180	76.13	34.35	0.451	-1.148	0.00255	0.0350339
AT5G47110	23.25	4.33	0.186	-2.426	0.00257	0.0352014
AT2G29620	24.97	5.41	0.217	-2.205	0.00257	0.0352014
AT3G56290	15.05	0.43	0.028	-5.144	0.00258	0.035258
AT1G44800	24.97	5.3	0.212	-2.237	0.00258	0.035258
AT1G05320	44.59	14.99	0.336	-1.573	0.00261	0.0355603
AT1G11840	178.64	104.35	0.584	-0.776	0.00262	0.0355622
AT2G28890	125.57	65.17	0.519	-0.946	0.00263	0.0356711
AT3G30180	31.54	8.46	0.268	-1.898	0.00266	0.0360238
AT1G52200	56.96	21.82	0.383	-1.384	0.00269	0.0363482
AT2G44490	121.95	64.23	0.527	-0.925	0.0027	0.0364288
AT1G56700	119.87	63.19	0.527	-0.924	0.00273	0.036806
AT3G03520	41.51	13.58	0.327	-1.612	0.00274	0.0368857
AT3G55150	34.71	9.34	0.269	-1.894	0.00277	0.037234
AT2G41480	12.96	0.79	0.061	-4.032	0.00281	0.0375757
AT2G21830	21.93	4.2	0.191	-2.386	0.00284	0.0379487
AT2G42570	77.22	34.39	0.445	-1.167	0.00286	0.0381594
AT3G14050	75.09	33.63	0.448	-1.159	0.00286	0.0381594
AT4G37070	150.77	83.81	0.556	-0.847	0.0029	0.0386075
AT1G04040	198.08	117.79	0.595	-0.75	0.0029	0.0386075
AT3G01120	198.99	117.08	0.588	-0.765	0.00291	0.038655
AT1G71530	23.97	4.63	0.193	-2.371	0.00292	0.0387593
AT5G47990	549.47	221.65	0.403	-1.31	0.00299	0.0394851
AT3G20390	106.41	53.81	0.506	-0.984	0.00299	0.0394851
AT2G31750	48.04	17.19	0.358	-1.483	0.003	0.0395881
AT1G22710	104.28	51.64	0.495	-1.014	0.00302	0.0397938
AT4G10840	223.01	134.1	0.601	-0.734	0.00305	0.0401013
AT4G37640	99.02	49.43	0.499	-1.002	0.00307	0.0403055
AT1G78680	67.3	28.7	0.427	-1.229	0.0031	0.0406107
AT3G16800	49.26	17.92	0.364	-1.459	0.00312	0.0407838
AT2G28160	26.42	6.03	0.228	-2.132	0.00315	0.0410273
AT3G26670	33.76	9.39	0.278	-1.847	0.00315	0.0410273
AT2G03720	11.06	0.43	0.038	-4.699	0.00318	0.0413583
AT5G27920	88.78	41.71	0.47	-1.09	0.0032	0.0415585
AT4G34131	32.72	7.07	0.216	-2.21	0.00325	0.0421472
AT5G37260	107.86	38.87	0.36	-1.472	0.00328	0.0424752
AT1G05300	28.78	6.83	0.237	-2.074	0.00329	0.0425741
AT2G44740	16.41	1.83	0.112	-3.162	0.00332	0.0429008
AT2G32270	33.35	5.73	0.172	-2.54	0.00334	0.0431283
AT4G27030	15.14	1.53	0.101	-3.311	0.00337	0.0434846
AT4G33110	122.95	65.16	0.53	-0.916	0.00344	0.0442296
AT3G44100	42.96	14.39	0.335	-1.578	0.00354	0.0452573
AT2G02960	71.96	31.77	0.441	-1.18	0.00359	0.0457992
AT5G35580	25.15	5.43	0.216	-2.213	0.00363	0.0461463
AT4G29210	149.82	84.23	0.562	-0.831	0.00363	0.0461463
AT5G45410	78.31	36.2	0.462	-1.113	0.00365	0.0463026
AT5G26290	174.61	101.18	0.579	-0.787	0.00369	0.0467772
AT1G34040	23.38	4.63	0.198	-2.335	0.0037	0.0468381
AT1G04700	18.53	2.86	0.154	-2.696	0.00376	0.0474976
AT1G56550	27.24	6.7	0.246	-2.023	0.00379	0.0477429
AT4G29950	189.65	112.63	0.594	-0.752	0.00379	0.0477429
AT5G05460	44.91	15.37	0.342	-1.547	0.0038	0.0478021
AT1G10090	50.53	19.32	0.382	-1.387	0.0038	0.0478021
AT1G68440	194.37	115.44	0.594	-0.752	0.00384	0.048238
AT3G56460	40.47	13.29	0.328	-1.607	0.00386	0.0484555
AT1G03230	149.37	85.13	0.57	-0.811	0.00389	0.0487304
AT4G21910	64.53	27.37	0.424	-1.238	0.00395	0.0494133
AT5G02230	45	14.26	0.317	-1.658	0.00398	0.0496853
AT1G11910	450.77	304.95	0.676	-0.564	0.00398	0.0496853
AT5G45510	515.9	353.73	0.686	-0.544	0.00398	0.0496853
AT3G61490	22.98	4.15	0.181	-2.469	0.00401	0.0499561

## Sheet: whole dataset, 20423 genes
ID	the mean number of reads in control	the mean number of reads after IAA treatment	Fold Changes	log2 Fold Changes	p-value	Benjamini Hochberg corrected p value
AT1G01020	10.97	17.67	1.612	0.688	0.382	0.945
AT1G01030	0	1.1	Inf	Inf	0.75	1
AT1G01040	46.95	79.91	1.702	0.767	0.0474	0.325
AT1G01050	64.17	54.83	0.854	-0.227	0.539	1
AT1G01060	65.53	41.91	0.64	-0.645	0.0955	0.508
AT1G01070	18.22	9.08	0.498	-1.005	0.188	0.72
AT1G01080	4.89	1.95	0.399	-1.327	0.469	0.999
AT1G01090	95.8	134.01	1.399	0.484	0.0917	0.494
AT1G01100	134.96	223.45	1.656	0.727	0.0622	0.388
AT1G01110	5.48	1.58	0.289	-1.791	0.299	0.876
AT1G01120	37.66	158	4.195	2.069	2.7e-10	2.91e-08
AT1G01130	0.59	0	0	#ﾈﾌﾟ?	0.932	1
AT1G01140	0	3.96	Inf	Inf	0.158	0.661
AT1G01160	30.14	33.7	1.118	0.161	0.752	1
AT1G01170	9.88	3.96	0.401	-1.319	0.251	0.816
AT1G01180	9.61	4.81	0.501	-0.998	0.347	0.922
AT1G01190	0.59	0.79	1.344	0.427	1	1
AT1G01200	1.22	1.53	1.246	0.318	1	1
AT1G01210	7.25	10.91	1.505	0.59	0.582	1
AT1G01220	43.91	14.38	0.327	-1.611	0.00207	0.0328
AT1G01225	3.13	4.93	1.577	0.657	0.752	1
AT1G01230	13.46	23.94	1.779	0.831	0.225	0.777
AT1G01240	13.05	19.55	1.498	0.583	0.42	0.97
AT1G01260	34.12	47.86	1.402	0.488	0.272	0.846
AT1G01290	13.37	7.5	0.561	-0.835	0.352	0.926
AT1G01300	30.05	36.29	1.208	0.273	0.676	1
AT1G01320	70.88	46.98	0.663	-0.593	0.147	0.637
AT1G01340	8.57	7.63	0.89	-0.168	0.968	1
AT1G01350	8.61	19.87	2.308	1.207	0.114	0.561
AT1G01360	16.09	16.15	1.004	0.005	1	1
AT1G01370	1.86	3.05	1.642	0.715	0.806	1
AT1G01380	0.63	0	0	#ﾈﾌﾟ?	0.932	1
AT1G01420	9.02	0	0	#ﾈﾌﾟ?	0.00412	0.0556
AT1G01430	37.48	19.57	0.522	-0.938	0.109	0.547
AT1G01440	38.07	17.44	0.458	-1.126	0.0406	0.294
AT1G01450	0.59	0	0	#ﾈﾌﾟ?	0.932	1
AT1G01453	1.22	1.7	1.391	0.476	1	1
AT1G01470	57.28	76.43	1.334	0.416	0.229	0.784
AT1G01480	1.22	10.17	8.309	3.055	0.0435	0.306
AT1G01490	23.11	19.07	0.825	-0.277	0.656	1
AT1G01500	4.26	2.07	0.486	-1.042	0.576	1
AT1G01510	36.21	42.06	1.162	0.216	0.624	1
AT1G01520	0.63	1.83	2.888	1.53	0.741	1
AT1G01540	44.14	38.39	0.87	-0.202	0.669	1
AT1G01550	142.98	126.07	0.882	-0.182	0.514	1
AT1G01560	0	0.43	Inf	Inf	1	1
AT1G01570	1.77	3.48	1.966	0.976	0.721	1
AT1G01580	36.43	11.03	0.303	-1.724	0.0145	0.142
AT1G01590	0.63	0.85	1.342	0.424	1	1
AT1G01600	2.4	17.2	7.162	2.84	0.03	0.238
AT1G01610	47.58	89.24	1.876	0.907	0.0103	0.111
AT1G01620	945.73	285.02	0.301	-1.73	4.38e-21	1.42e-18
AT1G01630	42.55	43.94	1.033	0.046	0.953	1
AT1G01640	13.96	4.5	0.323	-1.632	0.0788	0.451
AT1G01650	63.76	50.46	0.791	-0.338	0.367	0.941
AT1G01660	6.16	2.32	0.376	-1.411	0.377	0.943
AT1G01670	3.67	0.43	0.116	-3.109	0.243	0.81
AT1G01680	0	0.37	Inf	Inf	1	1
AT1G01690	1.81	2.92	1.611	0.688	0.891	1
AT1G01695	1.86	0.73	0.395	-1.342	0.804	1
AT1G01710	9.83	14.07	1.431	0.517	0.58	1
AT1G01720	29.18	22.24	0.762	-0.392	0.474	0.999
AT1G01725	6.07	3.96	0.652	-0.617	0.685	1
AT1G01730	13.91	21.89	1.574	0.654	0.376	0.943
AT1G01740	3.72	6.95	1.871	0.904	0.51	1
AT1G01750	19.12	0	0	#ﾈﾌﾟ?	3.48e-06	0.000148
AT1G01760	10.33	4.93	0.477	-1.068	0.295	0.871
AT1G01770	21.89	21.87	0.999	-0.001	1	1
AT1G01780	4.76	1.22	0.256	-1.966	0.368	0.942
AT1G01790	13.96	22.31	1.598	0.676	0.327	0.903
AT1G01800	56.65	38.53	0.68	-0.556	0.189	0.721
AT1G01810	0.63	1.28	2.012	1.009	0.981	1
AT1G01820	26.33	28.34	1.076	0.106	0.875	1
AT1G01830	23.29	22.25	0.955	-0.066	0.974	1
AT1G01840	2.45	1.16	0.473	-1.079	0.764	1
AT1G01860	6.07	1.22	0.201	-2.318	0.17	0.685
AT1G01880	4.17	6.58	1.579	0.659	0.678	1
AT1G01900	0.59	0.37	0.622	-0.685	1	1
AT1G01910	33.35	38.26	1.147	0.198	0.746	1
AT1G01920	4.17	19.86	4.764	2.252	0.0138	0.137
AT1G01930	16.45	14.56	0.885	-0.176	0.845	1
AT1G01940	14.32	13.17	0.92	-0.121	0.985	1
AT1G01950	35.17	48.49	1.379	0.464	0.298	0.876
AT1G01960	249.97	256.17	1.025	0.035	0.856	1
AT1G01970	4.94	4.75	0.962	-0.056	1	1
AT1G01990	7.12	8.3	1.166	0.222	0.939	1
AT1G02000	14.5	24.02	1.657	0.728	0.27	0.845
AT1G02010	4.31	2.62	0.61	-0.714	0.767	1
AT1G02020	1.81	5.05	2.785	1.477	0.604	1
AT1G02030	3.17	4.93	1.554	0.636	0.789	1
AT1G02050	3.04	7.19	2.367	1.243	0.402	0.962
AT1G02060	7.25	15.79	2.178	1.123	0.195	0.732
AT1G02080	198.81	274.5	1.381	0.465	0.0629	0.391
AT1G02090	12.28	22.54	1.836	0.876	0.208	0.749
AT1G02100	22.98	29.63	1.289	0.367	0.533	1
AT1G02110	14.14	12.13	0.858	-0.221	0.841	1
AT1G02120	34.4	28.94	0.841	-0.249	0.642	1
AT1G02130	21.98	14.27	0.649	-0.623	0.377	0.943
AT1G02140	46.99	44.25	0.942	-0.087	0.873	1
AT1G02145	11.28	6.16	0.546	-0.873	0.616	1
AT1G02150	26.92	36.66	1.362	0.446	0.531	1
AT1G02160	6.75	6.22	0.921	-0.119	1	1
AT1G02170	21.57	19.8	0.918	-0.123	0.892	1
AT1G02180	1.81	2.57	1.415	0.501	0.909	1
AT1G02205	0	0.43	Inf	Inf	1	1
AT1G02220	14.77	7.61	0.515	-0.956	0.266	0.839
AT1G02230	0.59	0	0	#ﾈﾌﾟ?	0.932	1
AT1G02260	26.28	11.16	0.425	-1.236	0.0651	0.399
AT1G02270	7.98	13.35	1.673	0.743	0.419	0.97
AT1G02280	24.7	23.17	0.938	-0.092	0.928	1
AT1G02290	8.61	9.45	1.097	0.134	0.948	1
AT1G02300	17.31	5.91	0.341	-1.55	0.0711	0.424
AT1G02305	108.35	53.62	0.495	-1.015	0.00204	0.0324
AT1G02310	0.63	0	0	#ﾈﾌﾟ?	0.932	1
AT1G02330	17.76	28.95	1.63	0.705	0.231	0.789
AT1G02335	10.42	2.68	0.257	-1.958	0.104	0.532
AT1G02340	3.58	2.8	0.783	-0.354	0.901	1
AT1G02350	1.18	0	0	#ﾈﾌﾟ?	0.638	1
AT1G02360	29.82	16.23	0.544	-0.877	0.216	0.764
AT1G02370	8.43	18.23	2.163	1.113	0.169	0.684
AT1G02380	1.27	0.73	0.578	-0.792	1	1
AT1G02390	1.18	0	0	#ﾈﾌﾟ?	0.638	1
AT1G02400	6.62	21.28	3.216	1.685	0.035	0.265
AT1G02410	8.47	11.95	1.41	0.496	0.612	1
AT1G02420	3.58	5	1.397	0.482	0.826	1
AT1G02430	4.31	0	0	#ﾈﾌﾟ?	0.0787	0.451
AT1G02440	2.4	0	0	#ﾈﾌﾟ?	0.281	0.854
AT1G02460	4.26	0.43	0.1	-3.323	0.174	0.691
AT1G02470	2.49	0	0	#ﾈﾌﾟ?	0.276	0.849
AT1G02475	1.9	1.28	0.671	-0.576	0.957	1
AT1G02500	655.52	400.1	0.61	-0.712	0.000102	0.00288
AT1G02520	25.47	79.42	3.118	1.641	7.79e-05	0.00229
AT1G02530	7.3	22.25	3.049	1.609	0.0369	0.275
AT1G02560	35.76	28.28	0.791	-0.338	0.538	1
AT1G02570	0.59	0	0	#ﾈﾌﾟ?	0.932	1
AT1G02575	1.22	0	0	#ﾈﾌﾟ?	0.634	1
AT1G02580	1.86	1.28	0.687	-0.541	0.954	1
AT1G02610	9.02	2.8	0.311	-1.687	0.163	0.672
AT1G02640	83.7	22.97	0.274	-1.866	3.61e-06	0.000152
AT1G02650	0	1.22	Inf	Inf	0.727	1
AT1G02660	5.53	14.4	2.604	1.381	0.27	0.844
AT1G02670	2.4	2.8	1.166	0.222	1	1
AT1G02680	5.39	2.01	0.373	-1.424	0.379	0.943
AT1G02690	38.61	78.25	2.027	1.019	0.00766	0.0893
AT1G02720	4.89	2.07	0.423	-1.242	0.469	0.999
AT1G02730	57.87	141.5	2.445	1.29	3.37e-05	0.0011
AT1G02740	2.36	21.47	9.11	3.187	0.0122	0.125
AT1G02750	7.93	12.72	1.604	0.682	0.589	1
AT1G02780	408.45	558.42	1.367	0.451	0.0145	0.142
AT1G02810	14.18	17.06	1.203	0.266	0.745	1
AT1G02813	0.63	0	0	#ﾈﾌﾟ?	0.932	1
AT1G02816	25.15	26.46	1.052	0.073	0.904	1
AT1G02830	0	0.43	Inf	Inf	1	1
AT1G02840	52.84	47.35	0.896	-0.158	0.729	1
AT1G02850	21.75	85.7	3.94	1.978	2.5e-06	0.000112
AT1G02860	29.18	33.83	1.159	0.213	0.689	1
AT1G02870	9.11	27.05	2.969	1.57	0.0255	0.212
AT1G02880	23.11	24.21	1.048	0.067	0.919	1
AT1G02890	115.83	149.88	1.294	0.372	0.167	0.682
AT1G02900	54.43	119.79	2.201	1.138	0.00122	0.0215
AT1G02910	7.34	7.44	1.013	0.018	1	1
AT1G02920	13.37	20.71	1.549	0.632	0.395	0.957
AT1G02930	11.74	14.73	1.255	0.328	0.798	1
AT1G02950	3.13	4.14	1.323	0.404	0.913	1
AT1G02960	14.64	10.85	0.741	-0.432	0.632	1
AT1G02970	2.99	8.65	2.893	1.533	0.255	0.824
AT1G02980	1.27	1.47	1.155	0.208	1	1
AT1G02990	25.65	35.77	1.395	0.48	0.36	0.935
AT1G03000	34.71	36.21	1.043	0.061	0.918	1
AT1G03010	7.43	9.45	1.271	0.346	0.768	1
AT1G03030	9.88	9.75	0.987	-0.019	1	1
AT1G03040	36.89	30.55	0.828	-0.272	0.644	1
AT1G03060	274.17	321.08	1.171	0.228	0.28	0.853
AT1G03080	354.84	249.3	0.703	-0.509	0.0138	0.137
AT1G03090	177.73	93.61	0.527	-0.925	0.000617	0.0127
AT1G03100	3.67	6.83	1.862	0.897	0.516	1
AT1G03110	5.66	36.45	6.434	2.686	8.44e-05	0.00246
AT1G03130	1.18	1.28	1.084	0.116	1	1
AT1G03140	55.7	65.5	1.176	0.234	0.544	1
AT1G03150	11.56	26.37	2.282	1.19	0.0808	0.457
AT1G03160	14.68	7.74	0.527	-0.923	0.3	0.877
AT1G03180	3.72	2.68	0.722	-0.47	0.902	1
AT1G03190	12.15	8.89	0.732	-0.45	0.608	1
AT1G03200	4.17	5.19	1.245	0.316	0.92	1
AT1G03210	27.42	13.82	0.504	-0.988	0.097	0.513
AT1G03220	465.64	232.82	0.5	-1	5.5e-07	2.89e-05
AT1G03230	149.37	85.13	0.57	-0.811	0.00389	0.0535
AT1G03240	1.22	2.26	1.845	0.884	0.831	1
AT1G03250	11.51	6.51	0.566	-0.821	0.376	0.943
AT1G03260	9.97	11.33	1.136	0.184	0.907	1
AT1G03270	0	6.4	Inf	Inf	0.0407	0.294
AT1G03280	18.99	23.38	1.231	0.3	0.686	1
AT1G03290	38.93	29.54	0.759	-0.398	0.392	0.953
AT1G03300	0.59	5.43	9.21	3.203	0.161	0.668
AT1G03310	14.14	5.36	0.379	-1.401	0.121	0.579
AT1G03330	9.7	8.29	0.855	-0.227	0.855	1
AT1G03340	1.22	1.58	1.295	0.373	1	1
AT1G03350	49.58	57.87	1.167	0.223	0.716	1
AT1G03360	10.24	41.18	4.02	2.007	0.000916	0.0173
AT1G03365	20.85	27.44	1.316	0.396	0.48	0.999
AT1G03370	55.6	38.27	0.688	-0.539	0.196	0.735
AT1G03380	77.54	58.19	0.75	-0.414	0.236	0.798
AT1G03400	0	0.73	Inf	Inf	0.906	1
AT1G03410	9.92	19.02	1.917	0.939	0.204	0.744
AT1G03430	11.69	10.91	0.933	-0.1	0.989	1
AT1G03440	3.13	1.53	0.488	-1.036	0.73	1
AT1G03445	0.63	1.58	2.497	1.32	0.849	1
AT1G03457	28.91	22.79	0.788	-0.343	0.573	1
AT1G03470	4.98	22.14	4.442	2.151	0.0699	0.418
AT1G03475	18.22	21.02	1.154	0.206	0.809	1
AT1G03510	0	1.1	Inf	Inf	0.75	1
AT1G03520	13.96	10.85	0.778	-0.363	0.695	1
AT1G03530	10.88	48.71	4.478	2.163	0.000111	0.00306
AT1G03540	3.81	0.73	0.193	-2.377	0.565	1
AT1G03550	15.32	4.99	0.326	-1.618	0.066	0.402
AT1G03560	4.17	10.66	2.558	1.355	0.247	0.815
AT1G03590	36.07	66.57	1.845	0.884	0.0718	0.427
AT1G03600	11.47	3.53	0.308	-1.698	0.113	0.557
AT1G03610	29.14	35.28	1.211	0.276	0.627	1
AT1G03630	1.27	0.43	0.335	-1.576	0.857	1
AT1G03660	0.63	1.1	1.733	0.793	0.994	1
AT1G03680	6.8	1.58	0.233	-2.101	0.182	0.708
AT1G03687	9.24	11.15	1.206	0.27	0.819	1
AT1G03700	3.13	4.99	1.595	0.674	0.779	1
AT1G03730	5.08	5.36	1.055	0.077	1	1
AT1G03740	74.5	56.13	0.753	-0.409	0.263	0.835
AT1G03750	14.59	16.03	1.099	0.136	0.901	1
AT1G03760	7.48	9.21	1.232	0.301	0.773	1
AT1G03770	13.5	8.35	0.618	-0.694	0.438	0.985
AT1G03780	18.44	40.36	2.188	1.13	0.03	0.238
AT1G03820	4.35	119.09	27.375	4.775	9.24e-16	1.85e-13
AT1G03830	12.28	19.33	1.574	0.654	0.356	0.933
AT1G03840	21.39	4.39	0.205	-2.286	0.00534	0.0678
AT1G03850	61.9	40.41	0.653	-0.615	0.121	0.578
AT1G03860	47.9	87.61	1.829	0.871	0.0177	0.164
AT1G03870	126.3	11.82	0.094	-3.417	1.41e-17	3.13e-15
AT1G03900	89.82	60.71	0.676	-0.565	0.099	0.518
AT1G03905	7.12	7.74	1.088	0.122	1	1
AT1G03910	40.74	63.15	1.55	0.632	0.114	0.561
AT1G03920	13.46	16.95	1.26	0.333	0.655	1
AT1G03930	12.05	17.18	1.425	0.511	0.556	1
AT1G03950	4.31	1.22	0.283	-1.822	0.374	0.943
AT1G03960	4.85	8.11	1.672	0.742	0.56	1
AT1G03970	25.29	23.58	0.933	-0.101	0.923	1
AT1G03980	3.76	6.03	1.603	0.681	0.672	1
AT1G04000	3.63	6.28	1.731	0.792	0.621	1
AT1G04010	13.96	22.66	1.624	0.699	0.323	0.899
AT1G04020	13.41	20.24	1.509	0.593	0.402	0.962
AT1G04030	9.15	42.42	4.634	2.212	0.000238	0.00586
AT1G04040	198.08	117.79	0.595	-0.75	0.0029	0.0423
AT1G04050	4.89	7.26	1.483	0.569	0.667	1
AT1G04070	1.22	10.91	8.918	3.157	0.0268	0.22
AT1G04080	66.21	111.23	1.68	0.748	0.0173	0.162
AT1G04090	1.86	1.16	0.624	-0.681	0.949	1
AT1G04100	1.9	6.4	3.36	1.749	0.283	0.858
AT1G04110	0	0.37	Inf	Inf	1	1
AT1G04120	185.62	182.77	0.985	-0.022	0.943	1
AT1G04130	5.48	13.36	2.436	1.285	0.197	0.737
AT1G04140	114.43	85.79	0.75	-0.416	0.166	0.678
AT1G04150	0	1.47	Inf	Inf	0.614	1
AT1G04160	14.68	8.65	0.589	-0.763	0.377	0.943
AT1G04170	63.35	115.12	1.817	0.862	0.00709	0.0842
AT1G04180	6.98	3.11	0.446	-1.166	0.689	1
AT1G04190	14.32	17.86	1.247	0.319	0.791	1
AT1G04200	30.91	22.25	0.72	-0.474	0.393	0.954
AT1G04210	83.07	105.63	1.272	0.347	0.257	0.825
AT1G04220	20.71	62.17	3.002	1.586	0.000557	0.0117
AT1G04230	9.79	7.31	0.746	-0.422	0.685	1
AT1G04240	22.02	236.47	10.737	3.425	9.75e-26	4.86e-23
AT1G04250	49.99	105.47	2.11	1.077	0.00166	0.0275
AT1G04260	9.15	9.94	1.086	0.119	0.934	1
AT1G04270	218.25	385.62	1.767	0.821	7.66e-05	0.00226
AT1G04280	22.98	6.53	0.284	-1.816	0.0162	0.154
AT1G04290	11.01	7.25	0.658	-0.604	0.537	1
AT1G04300	108.26	102.84	0.95	-0.074	0.796	1
AT1G04310	5.44	20.11	3.698	1.887	0.0273	0.223
AT1G04340	8.52	12.01	1.41	0.495	0.61	1
AT1G04350	1.86	1.47	0.789	-0.342	1	1
AT1G04360	15.36	14.8	0.963	-0.054	0.983	1
AT1G04390	11.51	8.78	0.763	-0.39	0.724	1
AT1G04400	155.44	138.16	0.889	-0.17	0.538	1
AT1G04410	1092.34	1074.71	0.984	-0.023	0.868	1
AT1G04420	9.29	4.15	0.447	-1.163	0.353	0.929
AT1G04430	128.66	89.01	0.692	-0.532	0.0745	0.436
AT1G04440	120.32	89.46	0.743	-0.428	0.147	0.637
AT1G04445	1.18	2.98	2.528	1.338	0.778	1
AT1G04480	50.76	83.78	1.651	0.723	0.045	0.313
AT1G04490	1.18	0	0	#ﾈﾌﾟ?	0.638	1
AT1G04510	35.08	52.35	1.492	0.578	0.178	0.701
AT1G04520	10.33	12.69	1.228	0.296	0.754	1
AT1G04530	32.81	47.41	1.445	0.531	0.258	0.827
AT1G04550	6.66	10.05	1.508	0.593	0.627	1
AT1G04555	4.76	4.81	1.011	0.016	1	1
AT1G04580	0.59	1.28	2.167	1.116	0.984	1
AT1G04590	11.01	28.88	2.623	1.391	0.0339	0.26
AT1G04600	0.59	0.43	0.722	-0.469	1	1
AT1G04610	4.35	1.58	0.364	-1.457	0.476	0.999
AT1G04620	3.17	1.16	0.365	-1.453	0.69	1
AT1G04630	11.6	11.66	1.005	0.007	1	1
AT1G04635	4.31	4.21	0.978	-0.033	1	1
AT1G04640	2.99	5.37	1.794	0.844	0.633	1
AT1G04650	3.08	4.21	1.366	0.45	0.845	1
AT1G04660	0	1.28	Inf	Inf	0.716	1
AT1G04680	34.21	444.34	12.987	3.699	2.64e-43	5.39e-40
AT1G04690	46.22	30.7	0.664	-0.59	0.217	0.766
AT1G04700	18.53	2.86	0.154	-2.696	0.00376	0.0521
AT1G04710	10.33	3.48	0.336	-1.572	0.17	0.686
AT1G04730	12.64	12.98	1.027	0.038	1	1
AT1G04750	92.04	89.79	0.976	-0.036	0.877	1
AT1G04760	0.59	1.64	2.789	1.48	0.848	1
AT1G04770	4.89	12.48	2.551	1.351	0.2	0.739
AT1G04778	1.9	0.73	0.385	-1.377	0.806	1
AT1G04780	64.8	73.6	1.136	0.184	0.627	1
AT1G04790	29.41	24.31	0.826	-0.275	0.623	1
AT1G04810	83.07	113.35	1.365	0.448	0.143	0.629
AT1G04820	524.28	515.85	0.984	-0.023	0.898	1
AT1G04830	31.13	14.4	0.463	-1.112	0.0714	0.425
AT1G04840	3.72	4.02	1.082	0.113	1	1
AT1G04850	82.12	90.67	1.104	0.143	0.69	1
AT1G04860	51.8	65.67	1.268	0.342	0.4	0.961
AT1G04870	24.25	72.78	3.002	1.586	0.00022	0.00551
AT1G04900	9.2	5.67	0.617	-0.697	0.581	1
AT1G04910	38.84	39.62	1.02	0.029	0.995	1
AT1G04920	0	0.85	Inf	Inf	0.886	1
AT1G04930	4.8	2.49	0.519	-0.946	0.56	1
AT1G04940	0.63	2.07	3.261	1.705	0.718	1
AT1G04945	3.63	12.42	3.427	1.777	0.112	0.555
AT1G04950	19.53	9.55	0.489	-1.032	0.141	0.626
AT1G04960	14.86	25.41	1.709	0.773	0.225	0.777
AT1G04970	41.37	27	0.653	-0.616	0.283	0.857
AT1G04980	26.01	35.83	1.377	0.462	0.396	0.957
AT1G04985	14.82	16.08	1.085	0.118	0.931	1
AT1G04990	14.77	9.62	0.651	-0.618	0.46	0.999
AT1G05000	5.48	2.44	0.444	-1.171	0.462	0.999
AT1G05010	8.02	25.96	3.237	1.694	0.0177	0.164
AT1G05020	3.13	0.85	0.272	-1.877	0.477	0.999
AT1G05030	4.12	3.48	0.843	-0.247	0.954	1
AT1G05055	6.8	17.72	2.607	1.382	0.106	0.539
AT1G05060	3.58	3.59	1.004	0.005	1	1
AT1G05070	10.2	7.5	0.735	-0.444	0.659	1
AT1G05085	3.04	2.13	0.701	-0.513	0.847	1
AT1G05090	49.49	49.46	1	-0.001	0.997	1
AT1G05100	0.59	1.1	1.866	0.9	0.997	1
AT1G05120	36.16	27.68	0.765	-0.386	0.475	0.999
AT1G05140	11.06	10.73	0.971	-0.043	1	1
AT1G05150	71.19	56.48	0.793	-0.334	0.371	0.942
AT1G05160	3.04	4.44	1.464	0.55	0.837	1
AT1G05170	15.27	5.79	0.379	-1.399	0.123	0.581
AT1G05180	39.43	41.14	1.043	0.061	0.887	1
AT1G05190	23.43	10.06	0.429	-1.22	0.0886	0.482
AT1G05200	15.27	12.31	0.806	-0.311	0.709	1
AT1G05205	18.31	15.18	0.829	-0.27	0.743	1
AT1G05210	9.15	6.7	0.732	-0.45	0.703	1
AT1G05220	7.52	6.03	0.801	-0.319	0.875	1
AT1G05230	0	1.1	Inf	Inf	0.75	1
AT1G05240	324.65	16.25	0.05	-4.32	4.38e-09	3.73e-07
AT1G05250	324.65	16.25	0.05	-4.32	4.38e-09	3.73e-07
AT1G05260	218.2	30.58	0.14	-2.835	3.7e-21	1.26e-18
AT1G05270	21.44	28.08	1.31	0.389	0.537	1
AT1G05280	4.85	1.89	0.39	-1.358	0.469	0.999
AT1G05300	28.78	6.83	0.237	-2.074	0.00329	0.0467
AT1G05320	44.59	14.99	0.336	-1.573	0.00261	0.0391
AT1G05330	0.59	0	0	#ﾈﾌﾟ?	0.932	1
AT1G05340	5.62	3.35	0.595	-0.748	0.67	1
AT1G05350	18.4	14.02	0.762	-0.392	0.623	1
AT1G05360	14.23	15.34	1.078	0.109	0.949	1
AT1G05370	1.27	0.43	0.335	-1.576	0.857	1
AT1G05380	65.89	72.65	1.102	0.141	0.704	1
AT1G05385	4.26	2.74	0.644	-0.635	0.768	1
AT1G05400	3.13	0.37	0.117	-3.093	0.338	0.913
AT1G05410	22.66	50.63	2.235	1.16	0.0157	0.15
AT1G05420	0.63	0	0	#ﾈﾌﾟ?	0.932	1
AT1G05430	10.33	14.51	1.404	0.489	0.583	1
AT1G05440	0.63	3.29	5.18	2.373	0.436	0.983
AT1G05450	0	1.16	Inf	Inf	0.738	1
AT1G05460	18.26	27.24	1.491	0.577	0.353	0.929
AT1G05470	24.47	27.73	1.133	0.181	0.76	1
AT1G05490	2.49	0.85	0.341	-1.55	0.624	1
AT1G05500	47.49	45.6	0.96	-0.059	0.929	1
AT1G05520	61.63	40.95	0.664	-0.59	0.182	0.708
AT1G05530	2.36	0	0	#ﾈﾌﾟ?	0.408	0.967
AT1G05560	0	0.85	Inf	Inf	0.886	1
AT1G05570	446.01	193.89	0.435	-1.202	2.69e-06	0.000119
AT1G05575	10.42	2.07	0.198	-2.333	0.0541	0.354
AT1G05577	3.72	17.6	4.737	2.244	0.0193	0.174
AT1G05590	15.32	8.9	0.581	-0.783	0.368	0.941
AT1G05600	11.06	3.53	0.32	-1.645	0.138	0.62
AT1G05610	0	1.64	Inf	Inf	0.583	1
AT1G05620	37.7	18.94	0.502	-0.993	0.052	0.345
AT1G05630	21.98	8.41	0.382	-1.387	0.0541	0.354
AT1G05640	6.89	7.45	1.081	0.113	0.946	1
AT1G05650	19.44	0	0	#ﾈﾌﾟ?	2.46e-06	0.000111
AT1G05660	23.61	0	0	#ﾈﾌﾟ?	1.44e-07	8.72e-06
AT1G05670	11.6	11.03	0.951	-0.073	0.989	1
AT1G05675	0	1.1	Inf	Inf	0.75	1
AT1G05680	1.18	6.53	5.538	2.469	0.172	0.69
AT1G05690	0.63	0	0	#ﾈﾌﾟ?	0.932	1
AT1G05700	6.21	1.95	0.314	-1.67	0.304	0.878
AT1G05710	10.33	36.38	3.521	1.816	0.00342	0.0483
AT1G05720	36.39	25.22	0.693	-0.529	0.274	0.849
AT1G05730	1.18	5.43	4.605	2.203	0.27	0.844
AT1G05750	1.81	3.42	1.885	0.914	0.721	1
AT1G05760	4.89	3.77	0.77	-0.376	0.83	1
AT1G05770	0	0.43	Inf	Inf	1	1
AT1G05780	0.63	1.16	1.826	0.869	0.989	1
AT1G05785	1.86	1.58	0.853	-0.23	1	1
AT1G05790	32.54	16.57	0.509	-0.973	0.0895	0.486
AT1G05805	32.36	13.95	0.431	-1.214	0.0362	0.271
AT1G05810	17.76	15.23	0.857	-0.222	0.768	1
AT1G05820	0	2.01	Inf	Inf	0.474	0.999
AT1G05830	39.61	54.98	1.388	0.473	0.256	0.825
AT1G05835	0	0.37	Inf	Inf	1	1
AT1G05840	22.66	27.59	1.218	0.284	0.662	1
AT1G05850	432.06	251.56	0.582	-0.78	0.000104	0.00292
AT1G05860	6.21	6.03	0.971	-0.042	1	1
AT1G05870	18.9	12.67	0.671	-0.576	0.424	0.97
AT1G05880	0	0.85	Inf	Inf	0.886	1
AT1G05890	88.19	73.88	0.838	-0.255	0.469	0.999
AT1G05900	2.49	5.72	2.296	1.199	0.489	1
AT1G05910	27.51	60.28	2.191	1.132	0.00954	0.104
AT1G05940	15.18	14.93	0.984	-0.024	1	1
AT1G05950	4.94	10.06	2.037	1.026	0.348	0.922
AT1G05960	79.17	133.03	1.68	0.749	0.0109	0.115
AT1G05970	3.13	7.5	2.397	1.261	0.358	0.935
AT1G05990	2.54	0	0	#ﾈﾌﾟ?	0.418	0.97
AT1G06000	44.5	8.17	0.184	-2.446	0.0393	0.287
AT1G06010	21.34	21.76	1.02	0.028	0.993	1
AT1G06030	0	1.28	Inf	Inf	0.716	1
AT1G06040	45.32	39.41	0.87	-0.201	0.649	1
AT1G06050	5.53	7.8	1.411	0.497	0.706	1
AT1G06060	11.01	9.02	0.819	-0.288	0.805	1
AT1G06070	21.8	23.66	1.085	0.118	0.877	1
AT1G06080	0	2.86	Inf	Inf	0.3	0.876
AT1G06090	8.47	1.64	0.194	-2.367	0.0829	0.462
AT1G06110	29.37	24.92	0.849	-0.237	0.682	1
AT1G06120	15.95	1.64	0.103	-3.279	0.00238	0.0365
AT1G06130	10.51	14.64	1.392	0.477	0.547	1
AT1G06140	0	2.32	Inf	Inf	0.391	0.953
AT1G06150	0.63	8.12	12.802	3.678	0.323	0.899
AT1G06160	8.61	3.65	0.424	-1.237	0.304	0.878
AT1G06180	9.29	14.01	1.508	0.593	0.51	1
AT1G06190	5.57	13.04	2.339	1.226	0.21	0.752
AT1G06200	29.73	35.87	1.206	0.271	0.711	1
AT1G06210	41.83	42.59	1.018	0.026	0.968	1
AT1G06220	62.36	112.2	1.799	0.847	0.00811	0.0927
AT1G06230	81.34	88.45	1.087	0.121	0.754	1
AT1G06240	6.75	3.96	0.587	-0.77	0.589	1
AT1G06270	1.9	13.1	6.882	2.783	0.0211	0.187
AT1G06290	113.07	79.48	0.703	-0.509	0.101	0.524
AT1G06310	15.95	7	0.439	-1.189	0.146	0.635
AT1G06320	0.59	1.1	1.866	0.9	0.997	1
AT1G06330	0.63	0.37	0.578	-0.792	1	1
AT1G06360	1.22	0	0	#ﾈﾌﾟ?	0.634	1
AT1G06380	5.44	20.97	3.856	1.947	0.0196	0.176
AT1G06390	24.52	36.03	1.47	0.556	0.27	0.844
AT1G06400	44.77	31.03	0.693	-0.529	0.279	0.852
AT1G06410	110.44	103.04	0.933	-0.1	0.733	1
AT1G06420	1.22	0	0	#ﾈﾌﾟ?	0.634	1
AT1G06430	47.13	29.12	0.618	-0.695	0.226	0.778
AT1G06440	1.81	1.47	0.809	-0.306	1	1
AT1G06450	4.98	10.3	2.066	1.047	0.34	0.914
AT1G06460	1.18	1.1	0.933	-0.1	1	1
AT1G06470	19.12	16.81	0.879	-0.186	0.814	1
AT1G06475	2.99	5.79	1.937	0.954	0.57	1
AT1G06490	12.82	12.69	0.989	-0.016	1	1
AT1G06500	5.03	10.66	2.12	1.084	0.307	0.878
AT1G06510	4.8	2.26	0.47	-1.089	0.559	1
AT1G06515	4.31	7.44	1.727	0.788	0.558	1
AT1G06520	0.59	0	0	#ﾈﾌﾟ?	0.932	1
AT1G06530	32.04	46.46	1.45	0.536	0.267	0.84
AT1G06550	33.72	32.66	0.969	-0.046	0.936	1
AT1G06560	9.06	21.68	2.392	1.258	0.103	0.529
AT1G06570	31.54	21.57	0.684	-0.548	0.396	0.958
AT1G06580	1.86	5.24	2.819	1.495	0.426	0.972
AT1G06590	9.97	24.27	2.434	1.284	0.113	0.559
AT1G06620	89.23	52.95	0.593	-0.753	0.0451	0.314
AT1G06630	16.72	27.54	1.647	0.72	0.228	0.782
AT1G06640	277.52	144.57	0.521	-0.941	0.0177	0.164
AT1G06645	8.61	4.87	0.566	-0.822	0.478	0.999
AT1G06650	52.02	34.31	0.659	-0.601	0.168	0.682
AT1G06660	7.48	10.12	1.353	0.437	0.668	1
AT1G06670	59	167.64	2.841	1.507	3.19e-05	0.00106
AT1G06680	49.17	11.1	0.226	-2.147	6.79e-05	0.00204
AT1G06690	8.57	2.38	0.277	-1.85	0.158	0.661
AT1G06700	84.97	85.19	1.003	0.004	0.998	1
AT1G06710	2.45	6.45	2.638	1.399	0.388	0.951
AT1G06720	33.35	102.07	3.06	1.614	1.46e-05	0.00053
AT1G06730	6.07	12.19	2.007	1.005	0.322	0.897
AT1G06750	1.22	0	0	#ﾈﾌﾟ?	0.634	1
AT1G06760	211.04	114.82	0.544	-0.878	0.065	0.399
AT1G06770	2.4	15.84	6.595	2.721	0.013	0.131
AT1G06780	33.13	32.12	0.97	-0.045	0.985	1
AT1G06790	2.45	5.79	2.367	1.243	0.45	0.997
AT1G06800	10.88	4.39	0.403	-1.31	0.209	0.749
AT1G06810	1.27	0.37	0.289	-1.792	0.857	1
AT1G06820	11.01	17.06	1.549	0.631	0.435	0.982
AT1G06840	38.61	40.13	1.039	0.056	0.967	1
AT1G06850	4.76	8.33	1.751	0.809	0.741	1
AT1G06870	16.5	11.94	0.724	-0.466	0.547	1
AT1G06890	96.93	75.55	0.779	-0.36	0.266	0.839
AT1G06900	72.73	89.62	1.232	0.301	0.38	0.943
AT1G06910	3.63	6.28	1.731	0.792	0.621	1
AT1G06920	0	4.69	Inf	Inf	0.103	0.529
AT1G06923	2.54	2.98	1.174	0.231	1	1
AT1G06930	2.4	1.1	0.458	-1.127	0.762	1
AT1G06950	74.73	158	2.114	1.08	0.00022	0.00551
AT1G06960	6.75	15.42	2.283	1.191	0.183	0.709
AT1G06970	0	0.85	Inf	Inf	0.886	1
AT1G06980	1.81	0	0	#ﾈﾌﾟ?	0.423	0.97
AT1G07000	31.13	29.67	0.953	-0.069	0.915	1
AT1G07010	1.81	1.1	0.607	-0.721	0.944	1
AT1G07020	22.02	12.5	0.567	-0.818	0.241	0.809
AT1G07025	0	0.43	Inf	Inf	1	1
AT1G07030	18.81	15.78	0.839	-0.253	0.727	1
AT1G07040	31.95	49.18	1.539	0.622	0.163	0.672
AT1G07070	12.78	6.35	0.497	-1.009	0.316	0.889
AT1G07080	26.24	20.42	0.778	-0.362	0.556	1
AT1G07090	4.35	4.27	0.981	-0.028	1	1
AT1G07110	37.89	23.22	0.613	-0.706	0.169	0.684
AT1G07120	0	1.95	Inf	Inf	0.482	0.999
AT1G07130	3.63	3.9	1.076	0.106	1	1
AT1G07135	0	2.2	Inf	Inf	0.507	1
AT1G07140	147.51	156.64	1.062	0.087	0.74	1
AT1G07150	3.04	4.69	1.546	0.628	0.766	1
AT1G07160	0	0.85	Inf	Inf	0.886	1
AT1G07170	24.52	26.02	1.061	0.086	0.913	1
AT1G07175	0	2.2	Inf	Inf	0.507	1
AT1G07200	48.85	30.77	0.63	-0.667	0.137	0.618
AT1G07210	25.06	26.56	1.06	0.084	0.931	1
AT1G07220	6.84	11.35	1.659	0.73	0.554	1
AT1G07230	25.33	24.13	0.952	-0.07	0.9	1
AT1G07240	17.63	8.41	0.477	-1.069	0.167	0.679
AT1G07250	19.49	21.46	1.101	0.139	0.858	1
AT1G07260	45.32	29.6	0.653	-0.614	0.176	0.695
AT1G07270	2.49	7.92	3.178	1.668	0.236	0.798
AT1G07280	3.08	2.68	0.871	-0.199	1	1
AT1G07290	4.26	2.01	0.472	-1.084	0.576	1
AT1G07300	2.4	0	0	#ﾈﾌﾟ?	0.281	0.854
AT1G07310	19.71	28.29	1.435	0.521	0.352	0.926
AT1G07320	17.18	19.62	1.143	0.192	0.799	1
AT1G07350	25.79	27.3	1.059	0.082	0.917	1
AT1G07360	27.24	32.12	1.179	0.238	0.687	1
AT1G07370	13.64	33.28	2.44	1.287	0.0283	0.229
AT1G07380	31.59	26.52	0.839	-0.252	0.655	1
AT1G07390	2.36	3.17	1.344	0.427	0.962	1
AT1G07400	0	3.29	Inf	Inf	0.238	0.804
AT1G07410	8.57	4.02	0.469	-1.091	0.359	0.935
AT1G07420	12.1	10.12	0.836	-0.258	0.807	1
AT1G07440	0.59	0	0	#ﾈﾌﾟ?	0.932	1
AT1G07470	22.16	32.45	1.464	0.55	0.61	1
AT1G07480	22.12	34.4	1.556	0.637	0.563	1
AT1G07485	0.59	0	0	#ﾈﾌﾟ?	0.932	1
AT1G07490	0	0.37	Inf	Inf	1	1
AT1G07500	1.81	0	0	#ﾈﾌﾟ?	0.423	0.97
AT1G07510	40.38	43.53	1.078	0.108	0.936	1
AT1G07520	21.84	33.75	1.545	0.628	0.269	0.843
AT1G07530	71.15	52.35	0.736	-0.443	0.241	0.809
AT1G07550	0.63	0	0	#ﾈﾌﾟ?	0.932	1
AT1G07560	16.68	8.55	0.513	-0.964	0.422	0.97
AT1G07570	2.49	6.03	2.419	1.274	0.438	0.984
AT1G07590	665.08	516.23	0.776	-0.365	0.0382	0.282
AT1G07610	867.93	1029.63	1.186	0.246	0.348	0.922
AT1G07615	7.3	10.65	1.46	0.546	0.674	1
AT1G07620	4.26	0.43	0.1	-3.323	0.174	0.691
AT1G07630	23.79	31.61	1.329	0.41	0.49	1
AT1G07640	14.73	16.82	1.142	0.192	0.817	1
AT1G07650	9.11	3.59	0.395	-1.342	0.252	0.816
AT1G07660	42.51	81.38	1.914	0.937	0.0182	0.167
AT1G07670	245.53	275.2	1.121	0.165	0.464	0.999
AT1G07690	0	2.2	Inf	Inf	0.507	1
AT1G07700	4.94	1.95	0.395	-1.34	0.469	0.999
AT1G07705	14.64	23.17	1.583	0.663	0.308	0.881
AT1G07710	2.4	0.85	0.354	-1.497	0.625	1
AT1G07720	0	1.1	Inf	Inf	0.75	1
AT1G07740	0.63	1.47	2.311	1.208	0.86	1
AT1G07745	1.77	1.22	0.689	-0.538	0.948	1
AT1G07750	124.53	82.03	0.659	-0.602	0.108	0.545
AT1G07770	143.16	156.3	1.092	0.127	0.656	1
AT1G07780	26.6	32.49	1.221	0.288	0.617	1
AT1G07790	14.5	17.43	1.202	0.265	0.777	1
AT1G07810	220.83	239.94	1.087	0.12	0.614	1
AT1G07820	52.25	87.49	1.674	0.744	0.0392	0.287
AT1G07830	26.83	50.35	1.877	0.908	0.0488	0.332
AT1G07840	8.61	25.06	2.911	1.541	0.0283	0.229
AT1G07870	18.26	11.89	0.651	-0.619	0.431	0.977
AT1G07880	1.77	2.99	1.692	0.759	0.818	1
AT1G07885	0	0.37	Inf	Inf	1	1
AT1G07890	375.87	302.04	0.804	-0.315	0.123	0.581
AT1G07910	24.83	26.62	1.072	0.1	0.933	1
AT1G07920	1640.54	2945.8	1.796	0.844	2.98e-08	2.08e-06
AT1G07930	1612.81	2924.68	1.813	0.859	1.8e-08	1.31e-06
AT1G07940	1627.08	2969.71	1.825	0.868	1.22e-08	9.31e-07
AT1G07950	12.15	6.53	0.537	-0.896	0.366	0.94
AT1G07960	20.76	27.79	1.339	0.421	0.477	0.999
AT1G07970	13.14	15.53	1.182	0.241	0.819	1
AT1G07980	11.87	5.67	0.478	-1.065	0.522	1
AT1G07985	3.67	10.78	2.937	1.554	0.184	0.711
AT1G07990	47.49	47.48	1	0	1	1
AT1G08000	5.39	6.82	1.265	0.339	0.887	1
AT1G08010	12.28	18.04	1.469	0.555	0.461	0.999
AT1G08030	11.51	26.93	2.34	1.226	0.0689	0.414
AT1G08035	0	0.37	Inf	Inf	1	1
AT1G08040	17.04	22.43	1.316	0.396	0.566	1
AT1G08050	7.93	9.45	1.191	0.252	0.861	1
AT1G08060	54.88	33.42	0.609	-0.716	0.109	0.546
AT1G08070	2.49	4.09	1.641	0.715	0.738	1
AT1G08090	18.76	2.26	0.12	-3.055	0.00179	0.0292
AT1G08100	2.95	0.73	0.249	-2.007	0.601	1
AT1G08110	42.46	31.61	0.744	-0.426	0.332	0.908
AT1G08120	1.9	0.37	0.193	-2.377	0.649	1
AT1G08125	9.88	15.85	1.605	0.682	0.387	0.949
AT1G08130	17.95	45.92	2.559	1.355	0.0452	0.314
AT1G08160	10.33	11.21	1.085	0.117	0.984	1
AT1G08165	0	0.43	Inf	Inf	1	1
AT1G08180	2.49	0	0	#ﾈﾌﾟ?	0.276	0.849
AT1G08190	150.5	116.26	0.772	-0.372	0.157	0.661
AT1G08200	197.45	80.15	0.406	-1.301	1.47e-06	7.04e-05
AT1G08210	19.03	15.96	0.838	-0.254	0.732	1
AT1G08220	7.39	7.5	1.015	0.021	1	1
AT1G08230	0.59	0.37	0.622	-0.685	1	1
AT1G08250	8.02	13.71	1.71	0.774	0.386	0.948
AT1G08260	47.95	97.85	2.041	1.029	0.0167	0.157
AT1G08280	3.04	7.13	2.348	1.231	0.404	0.964
AT1G08290	0.63	3.48	5.478	2.454	0.383	0.946
AT1G08300	2.49	6.41	2.571	1.362	0.402	0.962
AT1G08310	3.13	1.28	0.408	-1.292	0.609	1
AT1G08315	25.92	13.29	0.513	-0.964	0.143	0.63
AT1G08320	69.47	26.37	0.38	-1.397	0.00065	0.0132
AT1G08340	22.84	7.07	0.31	-1.692	0.0247	0.208
AT1G08350	19.8	14.52	0.733	-0.448	0.662	1
AT1G08360	203.39	242.2	1.191	0.252	0.291	0.868
AT1G08370	13.37	17.48	1.308	0.387	0.646	1
AT1G08380	6.12	0.85	0.139	-2.846	0.11	0.551
AT1G08390	1.18	0	0	#ﾈﾌﾟ?	0.638	1
AT1G08400	9.88	12.97	1.313	0.393	0.704	1
AT1G08410	13.37	47.44	3.549	1.827	0.01	0.108
AT1G08420	52.66	69.8	1.325	0.406	0.325	0.899
AT1G08430	0	14.86	Inf	Inf	0.000368	0.00834
AT1G08440	0.63	0	0	#ﾈﾌﾟ?	0.932	1
AT1G08450	20.12	33.7	1.675	0.744	0.179	0.702
AT1G08460	29.09	19.13	0.657	-0.605	0.275	0.849
AT1G08470	15	8.78	0.586	-0.772	0.503	1
AT1G08480	75.68	65.61	0.867	-0.206	0.539	1
AT1G08490	21.48	15.05	0.701	-0.513	0.453	0.998
AT1G08500	9.11	3.9	0.428	-1.223	0.301	0.877
AT1G08510	67.12	61.71	0.919	-0.121	0.723	1
AT1G08520	23.2	25.29	1.09	0.124	0.875	1
AT1G08530	8.02	7.26	0.905	-0.144	1	1
AT1G08540	9.65	11.75	1.217	0.284	0.851	1
AT1G08550	5.44	3.72	0.685	-0.546	0.786	1
AT1G08560	18.76	49	2.612	1.385	0.00609	0.0753
AT1G08570	44.96	21.53	0.479	-1.062	0.0334	0.258
AT1G08580	4.76	19.06	4.005	2.002	0.0953	0.507
AT1G08590	63.08	23.76	0.377	-1.409	0.0012	0.0212
AT1G08600	62.49	72.44	1.159	0.213	0.566	1
AT1G08610	4.17	17	4.077	2.028	0.0357	0.269
AT1G08620	63.85	69.15	1.083	0.115	0.809	1
AT1G08630	9.24	6.58	0.712	-0.489	0.703	1
AT1G08640	4.85	20.36	4.198	2.07	0.0167	0.157
AT1G08650	60.36	39.5	0.654	-0.612	0.135	0.613
AT1G08660	18.31	26.22	1.432	0.518	0.382	0.945
AT1G08670	3.67	8.95	2.438	1.286	0.323	0.899
AT1G08680	46.36	41.12	0.887	-0.173	0.675	1
AT1G08700	17.76	32.53	1.831	0.873	0.131	0.603
AT1G08710	3.13	2.44	0.779	-0.361	0.955	1
AT1G08720	41.42	39.56	0.955	-0.066	0.914	1
AT1G08730	0.63	2.93	4.621	2.208	0.589	1
AT1G08750	13.19	9.63	0.731	-0.453	0.684	1
AT1G08760	32.45	32.97	1.016	0.023	0.989	1
AT1G08770	14.18	11.88	0.838	-0.256	0.797	1
AT1G08780	17.76	14.69	0.827	-0.274	0.761	1
AT1G08800	92.4	66.85	0.723	-0.467	0.163	0.671
AT1G08810	0	0.43	Inf	Inf	1	1
AT1G08820	41.92	63.29	1.51	0.594	0.138	0.619
AT1G08830	158.66	96.73	0.61	-0.714	0.00884	0.0985
AT1G08840	4.89	17.2	3.515	1.813	0.0841	0.466
AT1G08845	6.66	4.27	0.641	-0.642	0.66	1
AT1G08880	28.14	33.81	1.201	0.265	0.642	1
AT1G08890	10.51	0.73	0.07	-3.842	0.0112	0.118
AT1G08900	2.99	0.43	0.142	-2.813	0.34	0.913
AT1G08910	7.98	6.83	0.857	-0.223	0.939	1
AT1G08920	58.01	40.53	0.699	-0.517	0.207	0.747
AT1G08930	66.12	54.68	0.827	-0.274	0.495	1
AT1G08940	9.79	4.02	0.411	-1.284	0.251	0.816
AT1G08960	4.26	6.35	1.49	0.576	0.725	1
AT1G08970	23.79	30.8	1.294	0.372	0.482	0.999
AT1G08980	4.76	1.83	0.385	-1.377	0.566	1
AT1G08990	41.28	23.53	0.57	-0.811	0.0998	0.521
AT1G09000	7.89	11.59	1.469	0.555	0.577	1
AT1G09010	85.02	42.84	0.504	-0.989	0.00669	0.0801
AT1G09020	61.27	38.1	0.622	-0.685	0.0981	0.516
AT1G09040	12.24	15.18	1.241	0.311	0.711	1
AT1G09050	15.41	9.33	0.605	-0.724	0.407	0.967
AT1G09060	37.7	50.34	1.335	0.417	0.351	0.925
AT1G09070	51.71	41.58	0.804	-0.315	0.509	1
AT1G09080	0.59	0	0	#ﾈﾌﾟ?	0.932	1
AT1G09090	87.37	8.96	0.103	-3.285	2.66e-08	1.88e-06
AT1G09100	25.42	21.16	0.832	-0.265	0.707	1
AT1G09130	24.34	23.35	0.959	-0.06	0.968	1
AT1G09140	50.98	53.35	1.046	0.066	0.93	1
AT1G09150	10.33	19.55	1.892	0.92	0.238	0.804
AT1G09155	9.24	11.7	1.266	0.34	0.728	1
AT1G09160	16.5	16.44	0.997	-0.005	1	1
AT1G09170	18.26	3.84	0.21	-2.249	0.0126	0.129
AT1G09190	1.86	3.53	1.902	0.928	0.712	1
AT1G09195	9.2	7.86	0.855	-0.227	0.884	1
AT1G09200	62.95	84.41	1.341	0.423	0.217	0.766
AT1G09210	152.36	148.06	0.972	-0.041	0.854	1
AT1G09220	0.59	4.27	7.244	2.857	0.274	0.848
AT1G09230	3.08	1.47	0.476	-1.072	0.729	1
AT1G09250	18.9	12.07	0.639	-0.647	0.388	0.951
AT1G09270	79.12	85.01	1.074	0.104	0.783	1
AT1G09280	51.3	71.61	1.396	0.481	0.199	0.738
AT1G09290	7.16	11.83	1.653	0.725	0.565	1
AT1G09300	12.73	23.15	1.818	0.862	0.225	0.777
AT1G09310	1.18	6.04	5.127	2.358	0.248	0.816
AT1G09320	9.38	12.85	1.37	0.454	0.667	1
AT1G09330	12.1	14.56	1.204	0.267	0.793	1
AT1G09340	4.26	5.3	1.243	0.314	0.936	1
AT1G09350	0	11.19	Inf	Inf	0.0792	0.452
AT1G09380	0	2.86	Inf	Inf	0.3	0.876
AT1G09390	5.35	3.29	0.615	-0.702	0.696	1
AT1G09410	1.22	1.58	1.295	0.373	1	1
AT1G09415	3.04	0.43	0.14	-2.835	0.339	0.913
AT1G09420	18.08	13.17	0.728	-0.457	0.721	1
AT1G09430	114.79	68.9	0.6	-0.736	0.0157	0.15
AT1G09440	6.75	4.2	0.622	-0.686	0.592	1
AT1G09450	1.77	9.49	5.371	2.425	0.259	0.828
AT1G09460	19.4	37.85	1.952	0.965	0.0735	0.432
AT1G09470	5.3	4.88	0.921	-0.119	1	1
AT1G09480	4.26	2.92	0.685	-0.545	0.772	1
AT1G09490	9.06	4.75	0.524	-0.931	0.408	0.967
AT1G09500	0.59	0.79	1.344	0.427	1	1
AT1G09520	8.47	17.5	2.065	1.046	0.201	0.74
AT1G09530	2.49	1.47	0.588	-0.766	0.889	1
AT1G09540	10.33	7.61	0.737	-0.441	0.662	1
AT1G09560	192.15	105.43	0.549	-0.866	0.000813	0.0157
AT1G09570	309.52	301.78	0.975	-0.037	0.854	1
AT1G09575	4.26	3.65	0.858	-0.222	0.952	1
AT1G09580	11.65	2.62	0.225	-2.15	0.0655	0.4
AT1G09590	154.94	262.77	1.696	0.762	0.00199	0.0318
AT1G09600	2.54	2.26	0.89	-0.168	1	1
AT1G09610	1.27	0	0	#ﾈﾌﾟ?	0.63	1
AT1G09620	169.17	288.58	1.706	0.771	0.000686	0.0138
AT1G09630	20.66	15.23	0.737	-0.441	0.498	1
AT1G09640	262.71	398.97	1.519	0.603	0.00262	0.0391
AT1G09645	12.96	11.59	0.894	-0.162	0.935	1
AT1G09650	0.59	0	0	#ﾈﾌﾟ?	0.932	1
AT1G09660	20.3	31.39	1.546	0.629	0.258	0.827
AT1G09680	0	1.1	Inf	Inf	0.75	1
AT1G09690	172.3	288.3	1.673	0.743	0.000982	0.0182
AT1G09700	18.54	27.6	1.489	0.575	0.482	0.999
AT1G09710	11.06	4.75	0.43	-1.218	0.248	0.816
AT1G09730	67.39	84.69	1.257	0.33	0.339	0.913
AT1G09740	82.03	38.79	0.473	-1.08	0.0193	0.174
AT1G09750	4.21	1.7	0.404	-1.308	0.476	0.999
AT1G09760	25.65	26.45	1.031	0.044	0.984	1
AT1G09770	134.09	170.32	1.27	0.345	0.163	0.672
AT1G09780	157.89	137.32	0.87	-0.201	0.454	0.998
AT1G09794	4.26	1.58	0.372	-1.427	0.476	0.999
AT1G09795	7.43	5.3	0.713	-0.489	0.713	1
AT1G09800	2.36	7.12	3.02	1.594	0.563	1
AT1G09810	10.38	13.23	1.275	0.35	0.706	1
AT1G09815	7.34	5.12	0.697	-0.52	0.709	1
AT1G09820	1.77	5.37	3.037	1.603	0.39	0.953
AT1G09830	12.01	33.69	2.805	1.488	0.0175	0.163
AT1G09840	38.38	47.55	1.239	0.309	0.482	0.999
AT1G09850	41.65	26.34	0.632	-0.661	0.192	0.727
AT1G09870	27.51	28.95	1.052	0.074	0.914	1
AT1G09880	0	1.47	Inf	Inf	0.614	1
AT1G09890	0.63	0.43	0.671	-0.576	1	1
AT1G09900	8.7	14.2	1.632	0.706	0.414	0.97
AT1G09910	17.72	5.49	0.31	-1.692	0.0474	0.325
AT1G09920	14.64	20.23	1.382	0.467	0.529	1
AT1G09930	0	1.7	Inf	Inf	0.596	1
AT1G09932	11.24	8.23	0.732	-0.45	0.745	1
AT1G09940	49.4	52.42	1.061	0.086	0.824	1
AT1G09950	0	0.37	Inf	Inf	1	1
AT1G09960	10.42	14.26	1.368	0.452	0.616	1
AT1G09970	294.56	229.39	0.779	-0.361	0.105	0.533
AT1G09980	28.32	46.9	1.656	0.727	0.163	0.671
AT1G09995	5.57	10.98	1.97	0.978	0.422	0.97
AT1G10000	0	2.07	Inf	Inf	0.466	0.999
AT1G10020	25.97	68.58	2.641	1.401	0.0251	0.211
AT1G10030	15.82	13.41	0.848	-0.238	0.777	1
AT1G10040	3.67	2.01	0.547	-0.869	0.701	1
AT1G10050	36.66	30.29	0.826	-0.276	0.594	1
AT1G10070	49.94	24.09	0.482	-1.052	0.122	0.58
AT1G10090	50.53	19.32	0.382	-1.387	0.0038	0.0525
AT1G10095	1.22	1.28	1.043	0.061	1	1
AT1G10110	0	1.1	Inf	Inf	0.75	1
AT1G10120	20.89	10.24	0.49	-1.029	0.158	0.661
AT1G10130	47.27	48.64	1.029	0.041	0.968	1
AT1G10140	41.33	23.11	0.559	-0.839	0.0994	0.52
AT1G10150	27.42	21.59	0.787	-0.345	0.591	1
AT1G10170	91.95	88.31	0.96	-0.058	0.867	1
AT1G10180	28.6	27.18	0.95	-0.073	0.915	1
AT1G10200	59.55	35.5	0.596	-0.746	0.0863	0.474
AT1G10210	11.42	0.79	0.069	-3.85	0.0166	0.157
AT1G10220	0	0.37	Inf	Inf	1	1
AT1G10230	1.22	15.17	12.396	3.632	0.00417	0.0559
AT1G10240	11.01	9.93	0.902	-0.149	0.915	1
AT1G10250	1.18	1.95	1.655	0.727	0.94	1
AT1G10270	10.88	32	2.942	1.557	0.0144	0.142
AT1G10280	3.08	7.26	2.356	1.236	0.368	0.942
AT1G10290	85.51	77.65	0.908	-0.139	0.696	1
AT1G10300	2.45	15.31	6.256	2.645	0.0275	0.224
AT1G10310	5.57	3.48	0.624	-0.681	0.71	1
AT1G10320	12.82	14.64	1.141	0.191	0.825	1
AT1G10330	0	3.29	Inf	Inf	0.238	0.804
AT1G10340	4.85	12.05	2.484	1.313	0.483	1
AT1G10350	12.92	10.41	0.806	-0.31	0.742	1
AT1G10360	1.27	2.98	2.348	1.231	0.772	1
AT1G10370	4.8	1.16	0.241	-2.052	0.291	0.868
AT1G10380	19.98	24.01	1.201	0.265	0.742	1
AT1G10385	0	0.79	Inf	Inf	0.896	1
AT1G10390	66.25	104.56	1.578	0.658	0.041	0.295
AT1G10400	4.17	0.85	0.204	-2.292	0.315	0.888
AT1G10410	61.68	31.79	0.515	-0.956	0.0185	0.168
AT1G10417	3.17	0.43	0.134	-2.898	0.506	1
AT1G10430	25.47	21.4	0.84	-0.251	0.815	1
AT1G10450	40.24	68.01	1.69	0.757	0.0563	0.362
AT1G10460	0	11.03	Inf	Inf	0.00293	0.0426
AT1G10470	29.23	64.9	2.22	1.151	0.00708	0.0841
AT1G10480	10.88	3.42	0.314	-1.671	0.139	0.622
AT1G10490	18.22	47.15	2.588	1.372	0.0084	0.0948
AT1G10500	15.27	8.77	0.574	-0.8	0.331	0.907
AT1G10510	10.92	20.71	1.896	0.923	0.222	0.773
AT1G10520	4.26	2.26	0.53	-0.916	0.672	1
AT1G10522	8848.65	4979.86	0.563	-0.829	0.37	0.942
AT1G10530	7.25	6.34	0.874	-0.194	0.911	1
AT1G10550	3.67	0.37	0.1	-3.324	0.244	0.81
AT1G10560	9.79	3.9	0.399	-1.327	0.251	0.816
AT1G10570	24.38	21.21	0.87	-0.201	0.764	1
AT1G10580	20.71	40.18	1.94	0.956	0.0716	0.426
AT1G10590	53.7	54.89	1.022	0.032	0.993	1
AT1G10600	11.42	9.8	0.858	-0.221	0.819	1
AT1G10610	3.67	2.74	0.747	-0.42	0.902	1
AT1G10630	37.98	20.21	0.532	-0.91	0.0732	0.432
AT1G10640	0	0.43	Inf	Inf	1	1
AT1G10650	20.21	19.44	0.962	-0.057	0.968	1
AT1G10657	1.86	0	0	#ﾈﾌﾟ?	0.42	0.97
AT1G10660	16.22	13.41	0.826	-0.275	0.728	1
AT1G10670	157.66	136.83	0.868	-0.204	0.411	0.968
AT1G10680	0	0.43	Inf	Inf	1	1
AT1G10700	21.98	39.24	1.785	0.836	0.112	0.555
AT1G10720	26.33	25.76	0.978	-0.032	0.96	1
AT1G10730	16.5	14.14	0.857	-0.222	0.802	1
AT1G10740	10.42	21.75	2.087	1.061	0.145	0.632
AT1G10750	6.07	1.95	0.321	-1.638	0.304	0.878
AT1G10760	70.11	53.41	0.762	-0.392	0.314	0.886
AT1G10770	2.4	13.7	5.704	2.512	0.0314	0.247
AT1G10780	9.74	11.03	1.132	0.179	0.906	1
AT1G10790	0	3.84	Inf	Inf	0.165	0.674
AT1G10800	1.27	0	0	#ﾈﾌﾟ?	0.63	1
AT1G10810	8.43	7.32	0.868	-0.204	0.907	1
AT1G10820	13.55	14.98	1.105	0.145	0.923	1
AT1G10830	4.35	7.67	1.764	0.818	0.548	1
AT1G10840	49.35	80.02	1.621	0.697	0.0562	0.362
AT1G10850	22.79	18.54	0.813	-0.298	0.704	1
AT1G10865	9.06	9.5	1.049	0.069	1	1
AT1G10870	20.89	17.47	0.836	-0.258	0.686	1
AT1G10890	38.16	26.02	0.682	-0.552	0.283	0.858
AT1G10900	40.24	40.55	1.008	0.011	0.977	1
AT1G10910	12.82	15.53	1.211	0.276	0.773	1
AT1G10920	1.18	0.79	0.672	-0.573	1	1
AT1G10930	6.03	17.13	2.842	1.507	0.0874	0.478
AT1G10940	46.41	111.27	2.398	1.262	0.0293	0.235
AT1G10950	162.42	143.91	0.886	-0.175	0.522	1
AT1G10960	21.8	11.51	0.528	-0.921	0.174	0.691
AT1G10970	25.65	16.03	0.625	-0.678	0.284	0.859
AT1G10980	0.63	0	0	#ﾈﾌﾟ?	0.932	1
AT1G10990	0	2.49	Inf	Inf	0.371	0.942
AT1G11000	6.16	10.36	1.68	0.749	0.496	1
AT1G11020	11.69	18.04	1.543	0.626	0.406	0.966
AT1G11040	0.63	0	0	#ﾈﾌﾟ?	0.932	1
AT1G11050	10.42	11.4	1.093	0.129	0.936	1
AT1G11060	32.18	22.54	0.701	-0.513	0.333	0.909
AT1G11070	3.17	3.53	1.114	0.156	1	1
AT1G11080	0.63	0.37	0.578	-0.792	1	1
AT1G11090	3.04	7.01	2.309	1.207	0.408	0.967
AT1G11100	21.34	20.4	0.956	-0.065	0.929	1
AT1G11112	0	1.28	Inf	Inf	0.716	1
AT1G11120	0.59	0.85	1.445	0.531	1	1
AT1G11125	0.59	0	0	#ﾈﾌﾟ?	0.932	1
AT1G11130	11.47	25.18	2.196	1.135	0.094	0.503
AT1G11160	8.07	10.49	1.3	0.378	0.706	1
AT1G11170	1.81	5.97	3.293	1.72	0.33	0.906
AT1G11180	3.67	2.44	0.663	-0.592	0.806	1
AT1G11190	0.63	0.37	0.578	-0.792	1	1
AT1G11200	7.93	6.53	0.823	-0.281	0.877	1
AT1G11210	5.62	1.1	0.196	-2.354	0.252	0.816
AT1G11220	3.53	7.51	2.124	1.087	0.605	1
AT1G11240	11.51	37.72	3.277	1.712	0.00431	0.0571
AT1G11260	188.34	140.75	0.747	-0.42	0.12	0.578
AT1G11270	8.61	5.78	0.671	-0.575	0.604	1
AT1G11280	28.14	56.14	1.995	0.996	0.0236	0.202
AT1G11290	0.63	3.36	5.292	2.404	0.41	0.968
AT1G11300	0	2.55	Inf	Inf	0.501	1
AT1G11310	54.61	33.72	0.617	-0.696	0.119	0.577
AT1G11320	1.81	5.06	2.791	1.481	0.437	0.984
AT1G11330	3.13	1.64	0.526	-0.928	0.732	1
AT1G11340	0.63	0.43	0.671	-0.576	1	1
AT1G11350	10.97	4.27	0.389	-1.362	0.209	0.749
AT1G11360	25.92	28.44	1.097	0.134	0.847	1
AT1G11380	16.63	10	0.601	-0.734	0.388	0.951
AT1G11390	29.28	17.67	0.604	-0.728	0.214	0.761
AT1G11400	20.12	31.75	1.578	0.658	0.245	0.811
AT1G11410	1.86	2.49	1.342	0.425	0.996	1
AT1G11420	4.21	15.55	3.689	1.883	0.0541	0.354
AT1G11430	18.26	15.44	0.845	-0.242	0.858	1
AT1G11440	17.36	6.64	0.383	-1.385	0.138	0.619
AT1G11450	27.01	45.64	1.69	0.757	0.109	0.549
AT1G11460	9.92	12.37	1.246	0.317	0.753	1
AT1G11475	9.88	37.44	3.79	1.922	0.0934	0.501
AT1G11480	114.11	105.17	0.922	-0.118	0.68	1
AT1G11490	1.22	0	0	#ﾈﾌﾟ?	0.634	1
AT1G11520	6.07	12.29	2.025	1.018	0.431	0.977
AT1G11530	1.81	1.1	0.607	-0.721	0.944	1
AT1G11540	9.2	10.17	1.105	0.144	0.973	1
AT1G11545	27.24	5.3	0.194	-2.363	0.00106	0.0194
AT1G11570	0.59	1.7	2.889	1.531	0.842	1
AT1G11580	935.12	652.94	0.698	-0.518	0.0427	0.302
AT1G11600	0.63	4.33	6.82	2.77	0.268	0.841
AT1G11630	14	9.43	0.674	-0.57	0.472	0.999
AT1G11650	164.5	185.82	1.13	0.176	0.469	0.999
AT1G11655	1.9	0	0	#ﾈﾌﾟ?	0.476	0.999
AT1G11660	54.02	47.33	0.876	-0.191	0.646	1
AT1G11670	93.31	90.41	0.969	-0.045	0.973	1
AT1G11680	141.84	100.43	0.708	-0.498	0.0708	0.423
AT1G11700	1.27	1.83	1.444	0.53	0.943	1
AT1G11710	1.22	8.11	6.628	2.729	0.0888	0.483
AT1G11720	17.04	13.65	0.801	-0.32	0.695	1
AT1G11730	0.63	1.1	1.733	0.793	0.994	1
AT1G11740	0.59	12.07	20.488	4.357	0.00646	0.0783
AT1G11750	12.28	17.54	1.429	0.515	0.519	1
AT1G11755	6.12	7.32	1.196	0.258	0.869	1
AT1G11760	8.57	6.4	0.747	-0.421	0.728	1
AT1G11780	13.5	10.66	0.79	-0.341	0.72	1
AT1G11790	10.29	15.07	1.465	0.551	0.652	1
AT1G11800	6.07	8.16	1.343	0.426	0.798	1
AT1G11820	19.35	22.79	1.178	0.236	0.754	1
AT1G11840	178.64	104.35	0.584	-0.776	0.00262	0.0391
AT1G11860	171.3	106.5	0.622	-0.686	0.00866	0.097
AT1G11870	8.52	9.03	1.06	0.084	0.963	1
AT1G11880	4.89	8.9	1.819	0.863	0.465	0.999
AT1G11890	14.41	10.18	0.706	-0.502	0.576	1
AT1G11900	5.98	4.08	0.682	-0.553	0.685	1
AT1G11905	18.22	14.07	0.772	-0.373	0.586	1
AT1G11910	450.77	304.95	0.676	-0.564	0.00398	0.0545
AT1G11920	1.22	1.28	1.043	0.061	1	1
AT1G11930	33.63	21.56	0.641	-0.641	0.224	0.777
AT1G11940	1.27	7.42	5.851	2.549	0.234	0.795
AT1G11950	7.48	15.19	2.032	1.023	0.385	0.947
AT1G11960	11.78	14.64	1.242	0.313	0.682	1
AT1G12000	91.86	90.14	0.981	-0.027	0.975	1
AT1G12010	99.47	46.83	0.471	-1.087	0.307	0.878
AT1G12020	2.49	18.57	7.451	2.897	0.00794	0.0915
AT1G12030	0.59	0.37	0.622	-0.685	1	1
AT1G12040	64.4	12.19	0.189	-2.401	0.0149	0.145
AT1G12050	19.99	18.21	0.911	-0.135	0.817	1
AT1G12060	1.77	0.79	0.448	-1.158	0.804	1
AT1G12064	0.59	0	0	#ﾈﾌﾟ?	0.932	1
AT1G12070	0.59	0	0	#ﾈﾌﾟ?	0.932	1
AT1G12080	97.48	390.03	4.001	2	3.73e-07	2.08e-05
AT1G12090	203.25	64.96	0.32	-1.646	1.79e-09	1.61e-07
AT1G12110	70.65	14.14	0.2	-2.321	4.26e-07	2.32e-05
AT1G12120	84.43	72.11	0.854	-0.227	0.533	1
AT1G12140	33.22	27.24	0.82	-0.286	0.576	1
AT1G12150	9.47	0	0	#ﾈﾌﾟ?	0.145	0.632
AT1G12160	23.16	21.09	0.911	-0.135	0.866	1
AT1G12200	14.82	6.45	0.436	-1.199	0.173	0.691
AT1G12210	1.22	2.74	2.242	1.164	0.724	1
AT1G12211	0	0.73	Inf	Inf	0.906	1
AT1G12220	10.33	14.62	1.415	0.501	0.58	1
AT1G12230	59.55	46.01	0.773	-0.372	0.367	0.941
AT1G12240	132.24	23.82	0.18	-2.473	2.06e-06	9.41e-05
AT1G12244	1.81	3.23	1.78	0.832	0.798	1
AT1G12250	7.75	3.96	0.511	-0.968	0.518	1
AT1G12260	3.53	0.37	0.104	-3.27	0.46	0.999
AT1G12270	49.8	82.37	1.654	0.726	0.0499	0.337
AT1G12280	6.25	10.73	1.717	0.779	0.454	0.998
AT1G12290	15.23	15.12	0.993	-0.01	1	1
AT1G12300	9.06	8.11	0.895	-0.16	0.937	1
AT1G12310	71.06	119.9	1.687	0.755	0.0156	0.15
AT1G12320	5.57	5.24	0.94	-0.09	1	1
AT1G12330	3.08	2.07	0.671	-0.575	0.847	1
AT1G12340	3.67	7.36	2.006	1.005	0.496	1
AT1G12350	14.18	11.88	0.838	-0.256	0.797	1
AT1G12360	93.9	64.41	0.686	-0.544	0.103	0.529
AT1G12370	6.62	4.88	0.738	-0.438	0.799	1
AT1G12380	12.15	8.29	0.682	-0.551	0.556	1
AT1G12390	14.14	12.24	0.865	-0.209	0.801	1
AT1G12400	7.39	1.95	0.264	-1.921	0.191	0.727
AT1G12410	28.23	18.52	0.656	-0.608	0.309	0.882
AT1G12420	10.97	4.39	0.4	-1.322	0.209	0.749
AT1G12430	10.88	27.73	2.55	1.35	0.043	0.304
AT1G12440	46.63	26.87	0.576	-0.795	0.0904	0.489
AT1G12450	8.61	6.64	0.772	-0.374	0.789	1
AT1G12460	5.98	6.53	1.091	0.126	1	1
AT1G12470	51.48	43.07	0.837	-0.257	0.534	1
AT1G12500	16.77	13.58	0.81	-0.304	0.749	1
AT1G12520	25.2	36.12	1.433	0.519	0.336	0.912
AT1G12530	6.25	9.74	1.558	0.639	0.611	1
AT1G12550	2.4	0	0	#ﾈﾌﾟ?	0.281	0.854
AT1G12560	38.47	7.86	0.204	-2.291	0.0459	0.317
AT1G12580	33.76	33.89	1.004	0.006	0.994	1
AT1G12600	2.99	17.3	5.782	2.532	0.0137	0.137
AT1G12610	0	0.37	Inf	Inf	1	1
AT1G12620	7.89	7.86	0.997	-0.004	1	1
AT1G12640	47.4	32.73	0.691	-0.534	0.24	0.808
AT1G12650	15.63	20.36	1.302	0.381	0.618	1
AT1G12680	21.3	19.17	0.9	-0.152	0.807	1
AT1G12700	1.22	2.38	1.942	0.958	0.823	1
AT1G12710	14.5	5.12	0.353	-1.502	0.101	0.522
AT1G12730	1.81	0.37	0.202	-2.306	0.638	1
AT1G12740	88.46	38.03	0.43	-1.218	0.000907	0.0172
AT1G12750	6.21	7.19	1.158	0.211	0.922	1
AT1G12760	100.24	72.4	0.722	-0.469	0.154	0.651
AT1G12770	11.56	13.89	1.202	0.265	0.805	1
AT1G12775	7.84	5.91	0.754	-0.407	0.749	1
AT1G12780	117.78	27.98	0.238	-2.073	0.00145	0.0246
AT1G12790	4.8	0.73	0.153	-2.712	0.206	0.746
AT1G12800	12.92	15.34	1.188	0.249	0.81	1
AT1G12810	11.6	14.21	1.225	0.293	0.727	1
AT1G12820	41.56	34.14	0.822	-0.284	0.582	1
AT1G12830	11.51	25.89	2.249	1.169	0.0891	0.484
AT1G12840	127.25	48.52	0.381	-1.391	1.64e-05	0.000585
AT1G12845	0	3.65	Inf	Inf	0.192	0.727
AT1G12850	19.4	23.36	1.204	0.268	0.715	1
AT1G12860	0	1.58	Inf	Inf	0.593	1
AT1G12880	2.54	9.75	3.843	1.942	0.122	0.579
AT1G12890	0	0.43	Inf	Inf	1	1
AT1G12900	6.16	1.7	0.276	-1.856	0.233	0.794
AT1G12910	49.31	44.5	0.902	-0.148	0.792	1
AT1G12920	111.35	158.32	1.422	0.508	0.136	0.614
AT1G12930	20.89	15.96	0.764	-0.388	0.571	1
AT1G12950	16	1.22	0.076	-3.716	0.00117	0.0208
AT1G12970	7.3	10.55	1.445	0.531	0.625	1
AT1G12990	11.1	6.88	0.62	-0.69	0.485	1
AT1G13000	18.99	11.46	0.603	-0.729	0.325	0.899
AT1G13020	36.93	50.22	1.36	0.443	0.327	0.902
AT1G13030	2.99	13.58	4.541	2.183	0.0516	0.344
AT1G13040	4.8	4.52	0.94	-0.089	1	1
AT1G13050	1.22	3.11	2.541	1.345	0.634	1
AT1G13060	78.49	78.21	0.996	-0.005	0.954	1
AT1G13080	91.63	40.81	0.445	-1.167	0.00547	0.0691
AT1G13090	25.33	10.59	0.418	-1.258	0.133	0.608
AT1G13100	17.63	1.28	0.072	-3.787	0.000435	0.00959
AT1G13110	82.43	27.28	0.331	-1.595	4.09e-05	0.00131
AT1G13120	11.74	18.82	1.603	0.681	0.371	0.942
AT1G13160	27.51	56.66	2.06	1.043	0.0206	0.183
AT1G13170	38.52	34.82	0.904	-0.146	0.82	1
AT1G13180	12.28	8.29	0.675	-0.567	0.557	1
AT1G13190	40.56	35.96	0.887	-0.174	0.76	1
AT1G13195	7.25	16.76	2.312	1.209	0.159	0.662
AT1G13210	75.54	99.37	1.315	0.396	0.216	0.766
AT1G13220	23.88	45.57	1.908	0.932	0.0579	0.369
AT1G13245	12.73	12.19	0.957	-0.063	0.983	1
AT1G13250	3.67	4.27	1.163	0.217	0.975	1
AT1G13260	78.13	20.98	0.269	-1.897	8.54e-06	0.000326
AT1G13270	1.18	7.44	6.311	2.658	0.122	0.579
AT1G13280	43.55	59.96	1.377	0.461	0.251	0.816
AT1G13300	25.06	6.34	0.253	-1.984	0.00664	0.0797
AT1G13320	50.48	54.23	1.074	0.103	0.847	1
AT1G13330	1.9	0.85	0.447	-1.161	0.808	1
AT1G13340	2.49	10.53	4.226	2.079	0.1	0.522
AT1G13350	28.78	19.25	0.669	-0.58	0.305	0.878
AT1G13360	64.21	58.86	0.917	-0.126	0.748	1
AT1G13370	0	0.43	Inf	Inf	1	1
AT1G13380	8.02	17.69	2.205	1.141	0.15	0.643
AT1G13390	15.45	33.89	2.193	1.133	0.0456	0.316
AT1G13410	4.26	4.69	1.102	0.14	1	1
AT1G13420	25.7	3.59	0.14	-2.838	0.000375	0.00847
AT1G13430	3.08	2.93	0.951	-0.072	1	1
AT1G13440	674.01	585.03	0.868	-0.204	0.233	0.793
AT1G13450	41.37	30.65	0.741	-0.433	0.426	0.972
AT1G13460	24.47	20.96	0.857	-0.223	0.732	1
AT1G13480	3.13	15.6	4.991	2.319	0.0226	0.196
AT1G13490	1.77	0.37	0.207	-2.27	0.639	1
AT1G13500	1.22	2.26	1.845	0.884	0.831	1
AT1G13510	7.34	2.8	0.382	-1.39	0.307	0.878
AT1G13520	7.43	6.76	0.91	-0.136	0.982	1
AT1G13530	9.92	7.5	0.755	-0.405	0.743	1
AT1G13540	6.16	3.48	0.564	-0.826	0.607	1
AT1G13550	1.22	0.79	0.647	-0.627	1	1
AT1G13560	21.44	24.87	1.16	0.215	0.722	1
AT1G13570	20.71	11.22	0.542	-0.884	0.224	0.777
AT1G13580	6.71	6.35	0.947	-0.079	1	1
AT1G13590	10.97	18.34	1.672	0.741	0.351	0.925
AT1G13600	4.98	0	0	#ﾈﾌﾟ?	0.0509	0.341
AT1G13610	1.27	0	0	#ﾈﾌﾟ?	0.63	1
AT1G13620	2.36	1.83	0.778	-0.363	0.997	1
AT1G13630	0.63	3.65	5.758	2.526	0.37	0.942
AT1G13635	6.03	4.39	0.728	-0.459	0.761	1
AT1G13640	66.89	44.19	0.661	-0.598	0.133	0.607
AT1G13670	25.02	3.42	0.137	-2.872	0.000502	0.0107
AT1G13690	16.13	14.2	0.88	-0.184	0.871	1
AT1G13700	4.98	7.32	1.468	0.554	0.662	1
AT1G13730	17.76	29.74	1.674	0.744	0.202	0.743
AT1G13740	12.1	6.7	0.554	-0.852	0.367	0.941
AT1G13750	11.56	8.18	0.708	-0.498	0.719	1
AT1G13770	7.93	4.81	0.607	-0.721	0.555	1
AT1G13780	1.22	9.24	7.555	2.917	0.353	0.929
AT1G13790	0	1.16	Inf	Inf	0.738	1
AT1G13800	1.77	1.22	0.689	-0.538	0.948	1
AT1G13810	5.03	8.35	1.659	0.731	0.546	1
AT1G13820	10.11	5.91	0.585	-0.774	0.619	1
AT1G13830	10.29	3.36	0.326	-1.615	0.17	0.687
AT1G13860	10.42	21.86	2.097	1.068	0.194	0.73
AT1G13870	5.98	8.77	1.466	0.552	0.693	1
AT1G13880	36.66	31.62	0.863	-0.213	0.675	1
AT1G13900	29.82	19.51	0.654	-0.612	0.29	0.868
AT1G13910	3.63	3.96	1.092	0.127	1	1
AT1G13920	5.44	0.37	0.067	-3.891	0.0879	0.48
AT1G13930	360.59	41.31	0.115	-3.126	1.47e-33	1.25e-30
AT1G13940	32.31	37.91	1.173	0.231	0.645	1
AT1G13950	19.21	7.19	0.374	-1.419	0.19	0.724
AT1G13960	40.15	36.14	0.9	-0.152	0.81	1
AT1G13970	22.98	24.92	1.085	0.117	0.911	1
AT1G13980	168.94	128.68	0.762	-0.393	0.139	0.621
AT1G13990	9.29	31.14	3.352	1.745	0.00764	0.0891
AT1G14000	63.76	86.1	1.35	0.433	0.222	0.773
AT1G14010	33.85	25.26	0.746	-0.422	0.523	1
AT1G14020	10.97	20.42	1.862	0.897	0.225	0.777
AT1G14030	4.26	4.08	0.957	-0.063	1	1
AT1G14040	33.4	27.13	0.812	-0.3	0.59	1
AT1G14060	9.65	24.57	2.545	1.348	0.0579	0.369
AT1G14070	7.79	4.94	0.634	-0.658	0.628	1
AT1G14080	30.27	53.87	1.78	0.832	0.066	0.402
AT1G14100	0	0.37	Inf	Inf	1	1
AT1G14120	42.82	6.64	0.155	-2.688	0.0291	0.234
AT1G14130	18.72	8.42	0.45	-1.153	0.157	0.661
AT1G14140	8.47	6.58	0.777	-0.364	0.786	1
AT1G14160	26.37	21.88	0.83	-0.269	0.685	1
AT1G14170	47.36	30.46	0.643	-0.636	0.152	0.648
AT1G14180	4.26	1.64	0.386	-1.374	0.476	0.999
AT1G14185	41.6	7.01	0.169	-2.569	0.0398	0.29
AT1G14190	14.77	2.26	0.153	-2.71	0.0125	0.128
AT1G14200	15.14	7.63	0.504	-0.989	0.26	0.831
AT1G14205	0	0.43	Inf	Inf	1	1
AT1G14210	56.74	23.45	0.413	-1.274	0.00423	0.0564
AT1G14230	31	24.25	0.782	-0.354	0.5	1
AT1G14240	19.03	1.28	0.067	-3.898	0.000216	0.00543
AT1G14250	4.17	2.55	0.612	-0.707	0.732	1
AT1G14260	0	0.43	Inf	Inf	1	1
AT1G14270	3.63	0	0	#ﾈﾌﾟ?	0.122	0.579
AT1G14280	5.48	5.85	1.067	0.094	1	1
AT1G14290	25.83	11.82	0.458	-1.128	0.087	0.477
AT1G14300	4.35	15.53	3.571	1.836	0.0574	0.368
AT1G14310	3.67	4.08	1.111	0.152	1	1
AT1G14320	242.27	458.46	1.892	0.92	6.26e-06	0.00025
AT1G14330	34.62	29.86	0.862	-0.213	0.68	1
AT1G14340	15.27	20.83	1.364	0.448	0.55	1
AT1G14345	1.81	0	0	#ﾈﾌﾟ?	0.423	0.97
AT1G14350	15.95	164.48	10.311	3.366	2.55e-19	6.84e-17
AT1G14360	26.15	31.01	1.186	0.246	0.697	1
AT1G14370	28.1	14.43	0.514	-0.961	0.108	0.546
AT1G14380	38.84	23.88	0.615	-0.702	0.151	0.645
AT1G14390	16.13	4.81	0.298	-1.745	0.102	0.527
AT1G14400	120.45	98.62	0.819	-0.289	0.299	0.876
AT1G14410	7.34	7.32	0.997	-0.005	1	1
AT1G14450	40.29	37.85	0.94	-0.09	0.888	1
AT1G14460	30.5	29.67	0.973	-0.04	0.962	1
AT1G14470	0.63	6.47	10.193	3.35	0.0954	0.508
AT1G14480	3.76	8.35	2.219	1.15	0.364	0.939
AT1G14500	1.77	0	0	#ﾈﾌﾟ?	0.465	0.999
AT1G14510	44.5	39.72	0.893	-0.164	0.706	1
AT1G14520	0.59	0.73	1.244	0.315	1	1
AT1G14530	4.21	6.57	1.56	0.641	0.725	1
AT1G14540	5.44	4.87	0.896	-0.159	0.95	1
AT1G14550	0	0.37	Inf	Inf	1	1
AT1G14560	23.52	15.23	0.647	-0.627	0.393	0.954
AT1G14570	50.71	41.98	0.828	-0.273	0.518	1
AT1G14580	5.44	4.44	0.817	-0.291	0.872	1
AT1G14590	1.18	2.93	2.488	1.315	0.732	1
AT1G14600	1.86	0.37	0.197	-2.342	0.637	1
AT1G14610	100.83	208.67	2.069	1.049	5.19e-05	0.00162
AT1G14620	18.13	23.23	1.282	0.358	0.589	1
AT1G14630	0.59	0	0	#ﾈﾌﾟ?	0.932	1
AT1G14640	4.31	4.75	1.104	0.143	1	1
AT1G14650	59.28	95.43	1.61	0.687	0.0477	0.327
AT1G14660	6.34	2.74	0.432	-1.21	0.68	1
AT1G14670	164.96	121.32	0.735	-0.443	0.0884	0.482
AT1G14680	1.18	3.05	2.589	1.372	0.642	1
AT1G14685	44.14	29.93	0.678	-0.56	0.251	0.816
AT1G14687	0	0.85	Inf	Inf	0.886	1
AT1G14690	43.96	70.92	1.613	0.69	0.077	0.446
AT1G14710	29.32	56.01	1.91	0.934	0.034	0.26
AT1G14720	13.96	10.55	0.755	-0.405	0.65	1
AT1G14730	14.77	4.63	0.314	-1.673	0.0811	0.457
AT1G14740	134.14	126.61	0.944	-0.083	0.822	1
AT1G14750	1.27	0.37	0.289	-1.792	0.857	1
AT1G14770	1.9	11.99	6.298	2.655	0.213	0.759
AT1G14780	19.62	23.17	1.181	0.24	0.691	1
AT1G14790	7.98	8.36	1.048	0.068	0.979	1
AT1G14810	54.61	64.84	1.187	0.248	0.506	1
AT1G14820	10.42	7.86	0.754	-0.407	0.718	1
AT1G14830	133.37	95.83	0.719	-0.477	0.0884	0.482
AT1G14840	1.81	6.45	3.561	1.832	0.285	0.859
AT1G14850	51.8	107.2	2.07	1.049	0.00185	0.0298
AT1G14860	46.09	10.6	0.23	-2.12	0.000126	0.00344
AT1G14870	66.07	39.43	0.597	-0.745	0.0597	0.377
AT1G14880	1.22	3.53	2.889	1.531	0.551	1
AT1G14890	18.13	9.75	0.538	-0.894	0.522	1
AT1G14900	40.6	30.54	0.752	-0.411	0.42	0.97
AT1G14910	32.9	31.22	0.949	-0.076	0.947	1
AT1G14920	27.51	20.66	0.751	-0.413	0.503	1
AT1G14960	32.85	19.51	0.594	-0.752	0.36	0.935
AT1G14970	10.47	5.25	0.501	-0.996	0.39	0.953
AT1G14980	40.33	89.04	2.208	1.143	0.00188	0.0303
AT1G14990	3.08	3.05	0.99	-0.015	1	1
AT1G15000	3.72	9.27	2.494	1.319	0.268	0.842
AT1G15010	1.18	0	0	#ﾈﾌﾟ?	0.638	1
AT1G15020	31.31	21.69	0.693	-0.53	0.348	0.922
AT1G15030	17.72	21.34	1.204	0.268	0.688	1
AT1G15040	246.8	119.33	0.484	-1.048	7.85e-05	0.0023
AT1G15050	1.9	0.43	0.224	-2.161	0.645	1
AT1G15060	18.94	18.35	0.969	-0.046	1	1
AT1G15080	0.59	3.35	5.678	2.505	0.475	0.999
AT1G15100	64.71	45.76	0.707	-0.5	0.29	0.868
AT1G15110	22.3	17.67	0.793	-0.335	0.654	1
AT1G15120	55.2	51.78	0.938	-0.092	0.823	1
AT1G15125	0	2.44	Inf	Inf	0.377	0.943
AT1G15130	135.05	121.17	0.897	-0.156	0.551	1
AT1G15140	1.22	7.44	6.077	2.603	0.121	0.578
AT1G15150	1.86	2.62	1.413	0.498	0.903	1
AT1G15160	0.63	0.85	1.342	0.424	1	1
AT1G15165	0.63	2.8	4.416	2.143	0.524	1
AT1G15170	12.24	10.91	0.892	-0.165	0.911	1
AT1G15180	3.81	2.74	0.721	-0.473	0.924	1
AT1G15200	23.79	43.72	1.838	0.878	0.0704	0.421
AT1G15210	468.13	154.96	0.331	-1.595	2.66e-14	4.49e-12
AT1G15215	7.3	5.43	0.744	-0.427	0.775	1
AT1G15220	2.49	3.53	1.418	0.504	0.865	1
AT1G15230	25.11	30.73	1.224	0.291	0.586	1
AT1G15240	62.9	70.99	1.129	0.175	0.646	1
AT1G15250	11.1	12.26	1.104	0.143	0.873	1
AT1G15270	51.21	59.31	1.158	0.212	0.589	1
AT1G15280	33.31	56.93	1.709	0.773	0.0734	0.432
AT1G15290	75	23.64	0.315	-1.665	5.69e-05	0.00175
AT1G15310	10.42	13.23	1.269	0.344	0.705	1
AT1G15320	1.77	0	0	#ﾈﾌﾟ?	0.465	0.999
AT1G15330	1.81	0.79	0.437	-1.194	0.804	1
AT1G15340	50.8	57.76	1.137	0.185	0.707	1
AT1G15350	17.18	10.79	0.628	-0.67	0.416	0.97
AT1G15370	33.76	35.56	1.053	0.075	0.958	1
AT1G15380	190.11	64.45	0.339	-1.56	0.015	0.145
AT1G15385	0	1.89	Inf	Inf	0.491	1
AT1G15390	8.47	6.94	0.819	-0.288	0.792	1
AT1G15400	59.73	46.42	0.777	-0.364	0.369	0.942
AT1G15410	12.82	13.42	1.046	0.065	0.958	1
AT1G15420	10.79	39.31	3.644	1.866	0.00203	0.0323
AT1G15430	11.74	15.79	1.346	0.428	0.57	1
AT1G15440	24.97	85.71	3.432	1.779	1.18e-05	0.000439
AT1G15460	10.15	0	0	#ﾈﾌﾟ?	0.0357	0.269
AT1G15470	6.07	8.48	1.396	0.481	0.699	1
AT1G15480	8.52	24.63	2.89	1.531	0.0341	0.261
AT1G15490	16.54	13.3	0.804	-0.315	0.753	1
AT1G15500	182	158.78	0.872	-0.197	0.414	0.97
AT1G15510	3.63	8.23	2.27	1.182	0.372	0.943
AT1G15530	13.96	15.29	1.095	0.131	0.954	1
AT1G15550	18.13	1.22	0.067	-3.896	0.000318	0.00745
AT1G15570	2.4	10.49	4.366	2.126	0.0945	0.504
AT1G15580	0.59	48.3	81.989	6.357	6.97e-11	8.14e-09
AT1G15600	0	0.79	Inf	Inf	0.896	1
AT1G15630	1.27	1.53	1.202	0.265	1	1
AT1G15640	2.99	0.37	0.123	-3.029	0.342	0.915
AT1G15660	12.28	14.38	1.171	0.227	0.829	1
AT1G15670	139.71	107.58	0.77	-0.377	0.191	0.726
AT1G15690	593.66	941.42	1.586	0.665	9.63e-05	0.00273
AT1G15700	7.98	6.22	0.78	-0.359	0.816	1
AT1G15710	8.7	5	0.575	-0.799	0.539	1
AT1G15720	1.81	4.33	2.387	1.255	0.56	1
AT1G15730	4.31	3.72	0.865	-0.209	1	1
AT1G15740	94.76	52.11	0.55	-0.863	0.0265	0.218
AT1G15750	184.9	211.35	1.143	0.193	0.429	0.975
AT1G15760	1.81	0.43	0.235	-2.091	0.637	1
AT1G15780	74.64	69.57	0.932	-0.101	0.735	1
AT1G15790	1.18	10.83	9.19	3.2	0.251	0.816
AT1G15800	4.8	6.7	1.395	0.481	0.782	1
AT1G15810	28.6	47.9	1.675	0.744	0.112	0.555
AT1G15820	14.82	1.1	0.074	-3.753	0.00228	0.0354
AT1G15860	22.48	21.94	0.976	-0.035	0.992	1
AT1G15870	2.4	7.98	3.322	1.732	0.237	0.8
AT1G15880	19.89	13.47	0.677	-0.563	0.404	0.964
AT1G15885	1.81	2.13	1.174	0.231	1	1
AT1G15890	9.83	11.46	1.165	0.22	0.854	1
AT1G15900	0	1.1	Inf	Inf	0.75	1
AT1G15910	27.64	30.23	1.094	0.129	0.821	1
AT1G15920	21.84	23.28	1.066	0.092	0.914	1
AT1G15930	120.09	217.7	1.813	0.858	0.000632	0.0129
AT1G15940	23.88	35.89	1.503	0.588	0.265	0.838
AT1G15950	76	42.75	0.562	-0.83	0.042	0.3
AT1G15960	0	0.37	Inf	Inf	1	1
AT1G15970	10.88	14.8	1.361	0.444	0.647	1
AT1G15980	1.18	0.85	0.722	-0.469	1	1
AT1G16000	6.84	9.03	1.32	0.4	0.764	1
AT1G16010	30.68	39.63	1.292	0.369	0.427	0.973
AT1G16020	15.14	5.62	0.371	-1.43	0.123	0.581
AT1G16022	1.77	0.43	0.241	-2.054	0.638	1
AT1G16030	9.74	8.76	0.899	-0.154	0.891	1
AT1G16040	7.89	12.32	1.562	0.644	0.498	1
AT1G16060	20.21	17.48	0.865	-0.209	0.775	1
AT1G16070	2.49	1.95	0.783	-0.354	1	1
AT1G16080	15.73	9.26	0.589	-0.765	0.324	0.899
AT1G16090	2.49	2.55	1.024	0.035	1	1
AT1G16110	9.56	7.13	0.745	-0.424	0.714	1
AT1G16120	7.39	4.39	0.594	-0.752	0.572	1
AT1G16130	4.17	2.44	0.584	-0.776	0.673	1
AT1G16150	2.4	4.27	1.777	0.829	0.707	1
AT1G16160	0	6.1	Inf	Inf	0.045	0.313
AT1G16170	2.4	5.36	2.23	1.157	0.553	1
AT1G16180	146.51	89.1	0.608	-0.717	0.0121	0.125
AT1G16190	9.88	15.89	1.608	0.685	0.508	1
AT1G16210	32.95	27.97	0.849	-0.236	0.663	1
AT1G16220	1.77	7.07	4	2	0.222	0.773
AT1G16225	1.18	0.79	0.672	-0.573	1	1
AT1G16240	83.16	48.06	0.578	-0.791	0.104	0.532
AT1G16250	14.55	15.52	1.067	0.094	1	1
AT1G16260	2.4	7.92	3.298	1.721	0.238	0.804
AT1G16270	48.58	71.2	1.466	0.552	0.141	0.626
AT1G16280	5.62	11.51	2.049	1.035	0.312	0.883
AT1G16300	14.18	21.14	1.49	0.575	0.415	0.97
AT1G16310	6.8	11.95	1.758	0.814	0.39	0.953
AT1G16320	3.67	11.31	3.082	1.624	0.485	1
AT1G16330	2.49	9.03	3.624	1.858	0.293	0.871
AT1G16340	12.33	4.15	0.337	-1.571	0.143	0.63
AT1G16350	54.47	56.05	1.029	0.041	1	1
AT1G16360	1.18	0	0	#ﾈﾌﾟ?	0.638	1
AT1G16370	53.02	22.92	0.432	-1.21	0.0325	0.253
AT1G16390	26.1	3.42	0.131	-2.934	0.000293	0.00694
AT1G16400	61.95	1.64	0.027	-5.237	1.85e-14	3.17e-12
AT1G16410	22.16	0.43	0.019	-5.702	3.22e-06	0.000139
AT1G16420	3.04	0	0	#ﾈﾌﾟ?	0.184	0.712
AT1G16430	3.13	8.96	2.866	1.519	0.225	0.777
AT1G16440	3.67	0.79	0.216	-2.212	0.364	0.938
AT1G16445	1.22	0.79	0.647	-0.627	1	1
AT1G16460	41.24	28.76	0.697	-0.52	0.294	0.871
AT1G16470	31.22	47.65	1.526	0.61	0.183	0.709
AT1G16480	2.49	6.29	2.523	1.335	0.568	1
AT1G16490	1.77	0	0	#ﾈﾌﾟ?	0.465	0.999
AT1G16500	0.59	3.84	6.522	2.705	0.327	0.903
AT1G16510	1.18	9.03	7.665	2.938	0.19	0.724
AT1G16515	0.59	2.32	3.933	1.976	0.63	1
AT1G16520	5.44	18.54	3.409	1.769	0.0413	0.297
AT1G16540	12.82	31.93	2.49	1.316	0.0326	0.253
AT1G16560	54.74	48.16	0.88	-0.185	0.679	1
AT1G16570	14.68	12.13	0.826	-0.276	0.772	1
AT1G16590	2.45	1.53	0.623	-0.682	0.889	1
AT1G16610	14.64	28.94	1.977	0.983	0.116	0.568
AT1G16630	20.26	62.73	3.097	1.631	0.000351	0.00804
AT1G16640	1.9	0	0	#ﾈﾌﾟ?	0.476	0.999
AT1G16650	9.11	3.9	0.428	-1.223	0.301	0.877
AT1G16670	9.24	11.34	1.226	0.294	0.775	1
AT1G16680	17.18	25.55	1.487	0.573	0.342	0.915
AT1G16690	3.04	7.57	2.492	1.317	0.345	0.919
AT1G16700	49.53	38.39	0.775	-0.368	0.395	0.957
AT1G16710	87.06	97.26	1.117	0.16	0.635	1
AT1G16720	36.16	16.27	0.45	-1.153	0.136	0.616
AT1G16740	14.46	13.39	0.926	-0.11	0.886	1
AT1G16770	0.59	0	0	#ﾈﾌﾟ?	0.932	1
AT1G16780	4.94	10.43	2.111	1.078	0.315	0.888
AT1G16790	6.75	6.88	1.019	0.027	1	1
AT1G16800	24.2	37.55	1.552	0.634	0.217	0.767
AT1G16810	35.89	44.28	1.234	0.303	0.552	1
AT1G16820	2.45	0	0	#ﾈﾌﾟ?	0.278	0.852
AT1G16825	0.63	2.74	4.323	2.112	0.529	1
AT1G16830	3.13	4.69	1.501	0.586	0.762	1
AT1G16840	14.73	6.64	0.451	-1.148	0.202	0.742
AT1G16850	3.08	0.37	0.119	-3.072	0.339	0.913
AT1G16870	29.64	28.23	0.953	-0.07	0.992	1
AT1G16880	23.66	11.83	0.5	-0.999	0.148	0.639
AT1G16890	36.21	36.8	1.016	0.023	0.994	1
AT1G16900	11.6	17.79	1.534	0.617	0.434	0.98
AT1G16905	2.54	0.43	0.168	-2.576	0.56	1
AT1G16916	7.43	2.13	0.286	-1.804	0.19	0.724
AT1G16920	37.75	27.43	0.727	-0.461	0.36	0.935
AT1G16930	9.29	6.22	0.669	-0.579	0.644	1
AT1G16970	17.18	32.6	1.898	0.925	0.106	0.538
AT1G17020	7.79	3.65	0.469	-1.093	0.365	0.939
AT1G17030	0	0.37	Inf	Inf	1	1
AT1G17040	9.74	9.74	1	0	1	1
AT1G17050	13.96	7.38	0.529	-0.92	0.306	0.878
AT1G17060	25.42	309.61	12.178	3.606	6.62e-33	5.41e-30
AT1G17070	18.26	31.14	1.705	0.77	0.189	0.721
AT1G17080	37.98	30.11	0.793	-0.335	0.522	1
AT1G17090	4.89	7.55	1.543	0.626	0.657	1
AT1G17100	0.59	0	0	#ﾈﾌﾟ?	0.932	1
AT1G17110	45.68	44.01	0.964	-0.054	0.943	1
AT1G17120	19.26	12.42	0.645	-0.632	0.506	1
AT1G17130	19.08	27.82	1.458	0.544	0.508	1
AT1G17140	9.11	25.11	2.757	1.463	0.04	0.291
AT1G17145	10.83	14.26	1.316	0.397	0.692	1
AT1G17147	0.59	1.22	2.067	1.047	0.988	1
AT1G17160	4.26	8.23	1.932	0.95	0.461	0.999
AT1G17170	15.27	14.45	0.946	-0.08	0.975	1
AT1G17180	0.59	5.66	9.611	3.265	0.153	0.65
AT1G17190	108.63	30.89	0.284	-1.814	3.73e-07	2.08e-05
AT1G17210	171.89	124.84	0.726	-0.461	0.0716	0.426
AT1G17220	55.24	28.08	0.508	-0.976	0.0217	0.191
AT1G17230	4.35	5.84	1.342	0.425	0.879	1
AT1G17240	2.4	1.22	0.507	-0.98	0.764	1
AT1G17250	1.9	1.1	0.578	-0.792	0.949	1
AT1G17260	0.59	1.83	3.11	1.637	0.746	1
AT1G17270	12.92	8.48	0.656	-0.608	0.541	1
AT1G17280	19.71	12.98	0.658	-0.603	0.415	0.97
AT1G17285	2.49	4.69	1.883	0.913	0.628	1
AT1G17290	87.06	85.54	0.983	-0.025	0.925	1
AT1G17300	10.29	0.73	0.071	-3.811	0.0115	0.12
AT1G17330	7.34	16.04	2.185	1.128	0.218	0.767
AT1G17340	62.54	30.31	0.485	-1.045	0.0163	0.155
AT1G17345	0	6.7	Inf	Inf	0.0336	0.258
AT1G17350	8.61	10.4	1.208	0.273	0.914	1
AT1G17360	41.19	20.97	0.509	-0.974	0.0548	0.357
AT1G17370	42.78	34.7	0.811	-0.302	0.561	1
AT1G17380	1.18	1.95	1.655	0.727	0.94	1
AT1G17410	5.53	4.93	0.892	-0.165	0.954	1
AT1G17430	27.51	12.66	0.46	-1.119	0.0651	0.399
AT1G17440	20.12	18.71	0.93	-0.105	0.923	1
AT1G17450	37.12	35.6	0.959	-0.06	0.931	1
AT1G17455	17.22	14.26	0.828	-0.272	0.743	1
AT1G17460	1.22	5.43	4.435	2.149	0.268	0.841
AT1G17470	46.86	52.97	1.131	0.177	0.648	1
AT1G17480	3.76	7.99	2.125	1.087	0.402	0.962
AT1G17490	4.85	7.31	1.507	0.591	0.712	1
AT1G17500	98.84	128.35	1.299	0.377	0.179	0.702
AT1G17510	14.73	16.33	1.108	0.149	0.893	1
AT1G17520	16	8.77	0.548	-0.867	0.291	0.868
AT1G17530	19.53	18.22	0.933	-0.101	0.909	1
AT1G17550	39.79	44.77	1.125	0.17	0.749	1
AT1G17560	6.07	12.13	1.997	0.998	0.323	0.899
AT1G17580	46.81	44.75	0.956	-0.065	0.916	1
AT1G17590	5.44	12.06	2.217	1.149	0.283	0.858
AT1G17620	45.63	15.04	0.33	-1.602	0.00152	0.0256
AT1G17630	1.77	2.74	1.552	0.634	0.902	1
AT1G17640	3.58	1.47	0.409	-1.288	0.591	1
AT1G17650	2.49	2.26	0.906	-0.142	1	1
AT1G17665	2.99	6.09	2.035	1.025	0.557	1
AT1G17680	37.7	38.44	1.02	0.028	1	1
AT1G17690	16.18	44.13	2.728	1.448	0.00725	0.0855
AT1G17710	0.59	0	0	#ﾈﾌﾟ?	0.932	1
AT1G17720	82.7	64.88	0.784	-0.35	0.298	0.876
AT1G17730	34.08	24.86	0.73	-0.455	0.381	0.944
AT1G17745	72.55	39.64	0.546	-0.872	0.0205	0.183
AT1G17750	14.73	15.62	1.06	0.085	0.91	1
AT1G17760	19.58	15.98	0.816	-0.293	0.744	1
AT1G17780	7.43	13.58	1.828	0.87	0.349	0.923
AT1G17790	18.22	14.15	0.777	-0.364	0.658	1
AT1G17820	16.68	12.61	0.756	-0.403	0.632	1
AT1G17830	0.59	4.27	7.244	2.857	0.274	0.848
AT1G17840	3.08	3.72	1.208	0.273	0.931	1
AT1G17850	4.21	6.16	1.461	0.547	0.74	1
AT1G17860	146.78	131.99	0.899	-0.153	0.738	1
AT1G17870	2.99	6.64	2.221	1.151	0.457	0.999
AT1G17880	81.3	131.58	1.618	0.695	0.0185	0.168
AT1G17890	36.57	23.35	0.638	-0.647	0.22	0.771
AT1G17920	1.18	1.16	0.983	-0.024	1	1
AT1G17930	16.5	14.2	0.861	-0.216	0.802	1
AT1G17940	6.66	11.46	1.72	0.782	0.458	0.999
AT1G17950	4.31	14.14	3.284	1.716	0.0862	0.474
AT1G17960	4.89	5.11	1.043	0.061	1	1
AT1G17970	12.69	8.42	0.663	-0.592	0.538	1
AT1G17980	42.05	38.82	0.923	-0.115	0.889	1
AT1G17990	2.45	0.73	0.3	-1.739	0.625	1
AT1G18000	5.62	1.1	0.196	-2.354	0.252	0.816
AT1G18010	5.62	1.1	0.196	-2.354	0.252	0.816
AT1G18020	2.45	0.73	0.3	-1.739	0.625	1
AT1G18030	4.98	7.01	1.406	0.492	0.717	1
AT1G18040	5.48	15.83	2.887	1.529	0.135	0.612
AT1G18060	7.43	1.53	0.205	-2.285	0.141	0.626
AT1G18070	79.62	97.84	1.229	0.297	0.369	0.942
AT1G18080	253.78	402.13	1.585	0.664	0.00115	0.0207
AT1G18090	4.89	2.32	0.473	-1.079	0.56	1
AT1G18100	1.81	12.55	6.926	2.792	0.0261	0.215
AT1G18140	12.92	1.7	0.132	-2.924	0.011	0.116
AT1G18150	41.69	42.65	1.023	0.033	0.969	1
AT1G18160	82.39	70.32	0.853	-0.229	0.496	1
AT1G18170	5.03	1.53	0.303	-1.722	0.483	1
AT1G18180	0.59	1.47	2.488	1.315	0.864	1
AT1G18190	31.81	27.54	0.866	-0.208	0.782	1
AT1G18200	9.06	4.21	0.464	-1.107	0.353	0.928
AT1G18210	55.88	27.14	0.486	-1.042	0.0419	0.299
AT1G18250	0.59	10.55	17.899	4.162	0.0139	0.138
AT1G18260	85.83	71.74	0.836	-0.259	0.465	0.999
AT1G18265	1.22	2.98	2.435	1.284	0.753	1
AT1G18270	536.74	356.8	0.665	-0.589	0.00216	0.0339
AT1G18280	0.59	0.43	0.722	-0.469	1	1
AT1G18290	9.06	5.85	0.646	-0.631	0.581	1
AT1G18300	2.99	10.32	3.451	1.787	0.51	1
AT1G18320	4.21	9.8	2.325	1.217	0.356	0.932
AT1G18330	44.14	21.37	0.484	-1.046	0.0304	0.241
AT1G18335	5.53	4.87	0.881	-0.183	0.953	1
AT1G18340	1.77	3.71	2.1	1.071	0.707	1
AT1G18360	1.22	1.64	1.343	0.425	1	1
AT1G18370	20.26	93.77	4.629	2.211	0.000137	0.00367
AT1G18390	29.14	25.22	0.865	-0.209	0.683	1
AT1G18400	1.9	0.85	0.447	-1.161	0.808	1
AT1G18410	4.89	4.08	0.833	-0.263	0.912	1
AT1G18420	11.65	0.73	0.063	-3.99	0.00573	0.0721
AT1G18440	1.81	1.95	1.076	0.106	1	1
AT1G18450	22.21	27.6	1.243	0.314	0.588	1
AT1G18460	81.39	80.64	0.991	-0.013	0.933	1
AT1G18470	45.91	32.3	0.704	-0.507	0.271	0.846
AT1G18480	19.8	36.62	1.849	0.887	0.0944	0.504
AT1G18485	0.63	0.37	0.578	-0.792	1	1
AT1G18490	9.74	7.13	0.732	-0.451	0.682	1
AT1G18500	65.89	53.25	0.808	-0.307	0.399	0.96
AT1G18540	139.4	243.48	1.747	0.805	0.00081	0.0157
AT1G18550	8.61	17.31	2.01	1.007	0.214	0.761
AT1G18560	9.15	9.69	1.059	0.083	0.984	1
AT1G18570	3.04	3.71	1.223	0.29	1	1
AT1G18580	24.61	19.26	0.783	-0.354	0.595	1
AT1G18590	20.98	8.58	0.409	-1.29	0.281	0.855
AT1G18600	12.01	9.32	0.776	-0.366	0.698	1
AT1G18610	11.78	9.14	0.776	-0.367	0.733	1
AT1G18620	29.73	23.69	0.797	-0.328	0.522	1
AT1G18630	1.86	8.59	4.626	2.21	0.123	0.581
AT1G18640	12.78	8.59	0.673	-0.572	0.54	1
AT1G18650	1.22	3.29	2.686	1.425	0.622	1
AT1G18660	22.93	26.76	1.167	0.223	0.738	1
AT1G18670	10.24	49.47	4.831	2.272	6.49e-05	0.00196
AT1G18680	1.81	2.01	1.109	0.149	1	1
AT1G18690	15.54	15.23	0.98	-0.03	0.966	1
AT1G18700	16.99	25.3	1.489	0.574	0.364	0.938
AT1G18720	43.14	39.07	0.906	-0.143	0.815	1
AT1G18730	0.63	0	0	#ﾈﾌﾟ?	0.932	1
AT1G18740	26.15	28.93	1.106	0.146	0.87	1
AT1G18750	0	1.28	Inf	Inf	0.716	1
AT1G18773	4.4	0.37	0.083	-3.584	0.259	0.829
AT1G18800	22.57	54.72	2.425	1.278	0.00657	0.0791
AT1G18830	1.77	6.53	3.692	1.884	0.261	0.832
AT1G18840	34.76	15.42	0.444	-1.173	0.0361	0.271
AT1G18850	10.47	32.72	3.126	1.644	0.00924	0.102
AT1G18860	9.83	14.64	1.488	0.574	0.483	1
AT1G18880	67.25	25.55	0.38	-1.396	0.00114	0.0205
AT1G18890	35.3	37.74	1.069	0.096	0.855	1
AT1G18900	27.28	21.09	0.773	-0.371	0.531	1
AT1G18910	52.66	85.18	1.618	0.694	0.0522	0.346
AT1G18940	2.36	0	0	#ﾈﾌﾟ?	0.408	0.967
AT1G18950	34.76	42.97	1.236	0.306	0.511	1
AT1G18960	0	1.28	Inf	Inf	0.716	1
AT1G18970	7.39	3.3	0.447	-1.163	0.434	0.981
AT1G18980	7.3	4.39	0.601	-0.734	0.571	1
AT1G18990	0	1.7	Inf	Inf	0.596	1
AT1G19000	166.36	74.18	0.446	-1.165	3.84e-05	0.00124
AT1G19010	3.04	8.77	2.889	1.531	0.251	0.816
AT1G19020	5.03	4.69	0.933	-0.1	1	1
AT1G19025	0	2.98	Inf	Inf	0.47	0.999
AT1G19050	9.15	2.8	0.306	-1.708	0.163	0.671
AT1G19070	0.59	1.22	2.067	1.047	0.988	1
AT1G19080	7.98	5.43	0.68	-0.556	0.685	1
AT1G19100	4.94	8.52	1.726	0.787	0.544	1
AT1G19110	42.87	38.79	0.905	-0.144	0.753	1
AT1G19115	0	0.85	Inf	Inf	0.886	1
AT1G19120	10.92	19.98	1.829	0.871	0.259	0.829
AT1G19130	22.16	17.41	0.786	-0.348	0.716	1
AT1G19140	11.56	12	1.038	0.054	1	1
AT1G19170	17.95	16.03	0.893	-0.163	0.89	1
AT1G19180	113.02	94.17	0.833	-0.263	0.398	0.96
AT1G19190	3.08	2.68	0.871	-0.199	1	1
AT1G19200	0	7.61	Inf	Inf	0.0207	0.184
AT1G19220	44.86	170.32	3.796	1.925	5.21e-10	5.22e-08
AT1G19230	37.98	130.06	3.425	1.776	2.08e-07	1.22e-05
AT1G19240	6.8	3.59	0.529	-0.92	0.517	1
AT1G19270	20.35	19.99	0.982	-0.026	1	1
AT1G19290	6.89	15.11	2.193	1.133	0.198	0.737
AT1G19300	5.35	2.44	0.455	-1.135	0.548	1
AT1G19310	6.12	4.81	0.786	-0.347	0.839	1
AT1G19330	3.04	7.06	2.324	1.217	0.533	1
AT1G19340	2.49	5.66	2.272	1.184	0.492	1
AT1G19350	16.45	16.21	0.985	-0.021	1	1
AT1G19360	111.53	77.95	0.699	-0.517	0.0943	0.504
AT1G19370	30.5	30.6	1.003	0.005	1	1
AT1G19380	2.45	4.58	1.87	0.903	0.636	1
AT1G19390	0	0.37	Inf	Inf	1	1
AT1G19394	0.63	0.37	0.578	-0.792	1	1
AT1G19396	7.34	1.1	0.15	-2.739	0.097	0.513
AT1G19397	0.59	3.84	6.522	2.705	0.327	0.903
AT1G19400	20.66	26.43	1.279	0.355	0.602	1
AT1G19430	28.19	32.96	1.169	0.226	0.695	1
AT1G19440	29.86	34.97	1.171	0.228	0.696	1
AT1G19450	45	11.57	0.257	-1.959	0.000275	0.00662
AT1G19480	5.57	8.11	1.455	0.541	0.652	1
AT1G19485	16.41	17.61	1.074	0.103	0.933	1
AT1G19490	5.48	5.66	1.033	0.046	1	1
AT1G19520	25.42	73.78	2.902	1.537	0.00025	0.00607
AT1G19530	13.6	2.32	0.17	-2.553	0.0213	0.188
AT1G19540	3.76	0	0	#ﾈﾌﾟ?	0.144	0.631
AT1G19550	70.33	22.49	0.32	-1.645	0.00832	0.0943
AT1G19570	171.12	64.68	0.378	-1.404	8.15e-06	0.000315
AT1G19580	24.38	32.53	1.334	0.416	0.465	0.999
AT1G19600	32.54	84.73	2.604	1.381	0.0025	0.0378
AT1G19610	0.63	0	0	#ﾈﾌﾟ?	0.932	1
AT1G19650	2.45	1.22	0.498	-1.007	0.765	1
AT1G19660	59.46	15.43	0.259	-1.946	5.86e-05	0.00179
AT1G19680	26.1	16.76	0.642	-0.639	0.301	0.878
AT1G19690	4.17	1.28	0.306	-1.707	0.419	0.97
AT1G19700	43.87	9.87	0.225	-2.152	0.000131	0.00354
AT1G19710	19.67	28.27	1.437	0.523	0.385	0.947
AT1G19715	6.75	4.15	0.615	-0.702	0.659	1
AT1G19720	12.19	3.9	0.32	-1.644	0.116	0.566
AT1G19730	3.76	2.68	0.713	-0.487	0.903	1
AT1G19740	6.66	11.34	1.702	0.767	0.461	0.999
AT1G19750	3.04	6.95	2.289	1.195	0.411	0.968
AT1G19770	33.26	20.11	0.605	-0.726	0.194	0.73
AT1G19790	1.86	3.36	1.807	0.854	0.722	1
AT1G19800	16.63	15.42	0.927	-0.11	0.934	1
AT1G19830	0	1.58	Inf	Inf	0.593	1
AT1G19835	212.81	151.73	0.713	-0.488	0.0456	0.316
AT1G19840	2.36	0.73	0.311	-1.685	0.674	1
AT1G19850	17.72	20.29	1.145	0.195	0.819	1
AT1G19860	6.16	12.93	2.099	1.069	0.313	0.886
AT1G19870	143.75	102.37	0.712	-0.49	0.0763	0.443
AT1G19880	33.13	54.87	1.656	0.728	0.0859	0.474
AT1G19900	53.97	0.37	0.007	-7.202	1.59e-12	2.25e-10
AT1G19910	162.33	128.43	0.791	-0.338	0.209	0.749
AT1G19920	43.14	43.78	1.015	0.021	0.973	1
AT1G19940	1.9	1.16	0.609	-0.716	0.951	1
AT1G19950	10.24	6.09	0.594	-0.75	0.443	0.991
AT1G19960	0	1.1	Inf	Inf	0.75	1
AT1G19970	1.81	2.26	1.246	0.317	1	1
AT1G19980	3.67	11.41	3.108	1.636	0.182	0.708
AT1G19990	7.79	13.03	1.671	0.741	0.563	1
AT1G20010	91.86	41.14	0.448	-1.159	0.00118	0.0211
AT1G20020	1.81	0.43	0.235	-2.091	0.637	1
AT1G20030	1.22	0	0	#ﾈﾌﾟ?	0.634	1
AT1G20050	68.93	52.22	0.758	-0.401	0.275	0.849
AT1G20060	9.79	10.43	1.065	0.091	0.962	1
AT1G20065	0	0.43	Inf	Inf	1	1
AT1G20070	1.86	0	0	#ﾈﾌﾟ?	0.42	0.97
AT1G20090	44.41	26.58	0.598	-0.741	0.159	0.662
AT1G20100	36.57	50.85	1.39	0.475	0.266	0.838
AT1G20110	68.02	45.25	0.665	-0.588	0.119	0.576
AT1G20140	1.86	14.02	7.546	2.916	0.0137	0.137
AT1G20150	2.45	0	0	#ﾈﾌﾟ?	0.278	0.852
AT1G20160	167.27	5.79	0.035	-4.852	5.55e-07	2.9e-05
AT1G20190	14	12.97	0.926	-0.111	0.893	1
AT1G20200	52.21	84.51	1.619	0.695	0.0497	0.336
AT1G20220	18.94	48.15	2.542	1.346	0.00721	0.0851
AT1G20225	25.83	24.48	0.948	-0.077	0.911	1
AT1G20230	1.77	8.77	4.963	2.311	0.122	0.579
AT1G20260	201.98	113.34	0.561	-0.834	0.000944	0.0176
AT1G20270	6.62	8.95	1.353	0.436	0.782	1
AT1G20290	1.27	0.73	0.578	-0.792	1	1
AT1G20300	6.84	12.98	1.897	0.924	0.321	0.896
AT1G20310	0.63	2.68	4.23	2.081	0.535	1
AT1G20330	99.7	73.91	0.741	-0.432	0.174	0.692
AT1G20340	33.85	5.78	0.171	-2.55	0.000121	0.00332
AT1G20370	13.41	18.1	1.349	0.432	0.578	1
AT1G20380	30.27	10.11	0.334	-1.583	0.0107	0.114
AT1G20410	4.31	8.65	2.01	1.007	0.415	0.97
AT1G20430	29.64	24.85	0.838	-0.254	0.622	1
AT1G20440	702.11	228.24	0.325	-1.621	0.00204	0.0324
AT1G20450	51.48	25.35	0.492	-1.022	0.0323	0.252
AT1G20460	8.43	1.58	0.188	-2.412	0.0835	0.464
AT1G20480	9.06	9.88	1.09	0.125	0.937	1
AT1G20490	18.63	14.62	0.785	-0.349	0.696	1
AT1G20500	0.63	0	0	#ﾈﾌﾟ?	0.932	1
AT1G20510	37.3	37.43	1.004	0.005	1	1
AT1G20530	1.77	1.95	1.104	0.142	1	1
AT1G20540	9.38	8.35	0.89	-0.169	0.955	1
AT1G20550	9.02	3.71	0.412	-1.281	0.257	0.825
AT1G20560	39.29	24.74	0.63	-0.667	0.192	0.727
AT1G20570	2.45	12.13	4.957	2.309	0.0521	0.346
AT1G20575	20.66	16.34	0.791	-0.339	0.638	1
AT1G20580	27.33	59.94	2.193	1.133	0.0378	0.28
AT1G20590	2.45	13.48	5.507	2.461	0.0298	0.238
AT1G20600	0.59	2.8	4.756	2.25	0.528	1
AT1G20610	18.17	58.11	3.197	1.677	0.00311	0.0447
AT1G20620	182.04	50.62	0.278	-1.846	5.16e-10	5.2e-08
AT1G20630	21.75	21.39	0.983	-0.025	0.977	1
AT1G20640	16.22	36.93	2.276	1.187	0.0297	0.237
AT1G20650	14.23	6.28	0.441	-1.181	0.204	0.744
AT1G20670	22.79	15.91	0.698	-0.519	0.464	0.999
AT1G20693	61.18	52.03	0.85	-0.234	0.541	1
AT1G20696	63.76	103.62	1.625	0.701	0.0289	0.233
AT1G20700	0	4.88	Inf	Inf	0.139	0.622
AT1G20720	4.4	8.46	1.926	0.945	0.449	0.997
AT1G20760	79.85	52.97	0.663	-0.592	0.103	0.528
AT1G20770	17.63	14.55	0.826	-0.277	0.684	1
AT1G20780	44.77	36.98	0.826	-0.276	0.542	1
AT1G20810	4.17	1.16	0.278	-1.847	0.381	0.944
AT1G20816	1.18	9.08	7.705	2.946	0.0618	0.386
AT1G20823	4.8	4.39	0.913	-0.131	0.988	1
AT1G20830	6.21	7.31	1.177	0.235	0.919	1
AT1G20840	258.94	99.66	0.385	-1.378	2.85e-08	1.99e-06
AT1G20850	78.67	40.38	0.513	-0.962	0.00858	0.0963
AT1G20870	4.21	0.37	0.087	-3.524	0.176	0.695
AT1G20880	14.77	6.88	0.466	-1.102	0.202	0.743
AT1G20890	9.11	4.69	0.515	-0.957	0.408	0.967
AT1G20900	56.87	48.84	0.859	-0.22	0.631	1
AT1G20910	8.61	9.87	1.146	0.197	0.892	1
AT1G20920	94.89	107.64	1.134	0.182	0.532	1
AT1G20930	7.84	19.94	2.544	1.347	0.134	0.611
AT1G20950	96.48	89.08	0.923	-0.115	0.807	1
AT1G20960	334.99	532.94	1.591	0.67	0.000465	0.01
AT1G20970	249.16	136.63	0.548	-0.867	0.000256	0.0062
AT1G20980	121.86	118.95	0.976	-0.035	0.877	1
AT1G21000	61.04	40.29	0.66	-0.599	0.142	0.626
AT1G21010	5.53	4.33	0.783	-0.354	0.871	1
AT1G21050	21.34	20.48	0.959	-0.06	0.962	1
AT1G21060	0.59	9.21	15.632	3.966	0.0259	0.215
AT1G21065	10.33	10.84	1.049	0.069	1	1
AT1G21070	11.51	8.1	0.703	-0.507	0.573	1
AT1G21080	49.44	36.39	0.736	-0.442	0.322	0.897
AT1G21090	7.39	5.06	0.685	-0.546	0.709	1
AT1G21100	127.84	14.38	0.112	-3.153	0.0127	0.129
AT1G21110	88.28	12.48	0.141	-2.822	0.000453	0.00985
AT1G21120	55.65	10.59	0.19	-2.393	0.00763	0.089
AT1G21130	53.52	11.7	0.219	-2.193	0.104	0.532
AT1G21140	4.89	0.43	0.087	-3.524	0.123	0.581
AT1G21150	2.45	0.43	0.174	-2.524	0.466	0.999
AT1G21160	26.1	46.37	1.776	0.829	0.0903	0.489
AT1G21170	32.22	30.24	0.939	-0.092	0.906	1
AT1G21190	6.8	12	1.765	0.82	0.414	0.97
AT1G21200	23.75	21.57	0.909	-0.138	0.85	1
AT1G21210	0	0.37	Inf	Inf	1	1
AT1G21280	3.04	6.4	2.106	1.075	0.502	1
AT1G21310	1952.46	2102.5	1.077	0.107	0.57	1
AT1G21326	0	0.37	Inf	Inf	1	1
AT1G21340	0.63	0.73	1.155	0.208	1	1
AT1G21350	1.77	1.95	1.104	0.142	1	1
AT1G21360	14.18	2.32	0.163	-2.614	0.0164	0.155
AT1G21370	20.62	34.11	1.654	0.726	0.21	0.752
AT1G21380	76.54	45.89	0.6	-0.738	0.0485	0.33
AT1G21390	15.77	41.52	2.633	1.397	0.01	0.108
AT1G21400	22.52	32.26	1.432	0.519	0.581	1
AT1G21410	6.75	5.56	0.823	-0.281	0.943	1
AT1G21440	41.6	6.15	0.148	-2.759	6.96e-06	0.000273
AT1G21450	57.28	41.87	0.731	-0.452	0.274	0.849
AT1G21480	15.32	8.83	0.577	-0.795	0.332	0.908
AT1G21510	0.59	1.95	3.311	1.727	0.734	1
AT1G21520	0.63	0.37	0.578	-0.792	1	1
AT1G21530	1.27	0	0	#ﾈﾌﾟ?	0.63	1
AT1G21540	1.27	0	0	#ﾈﾌﾟ?	0.63	1
AT1G21550	0.59	0.37	0.622	-0.685	1	1
AT1G21560	9.74	12.01	1.233	0.302	0.765	1
AT1G21580	142.12	112.69	0.793	-0.335	0.225	0.777
AT1G21590	26.83	32.36	1.206	0.27	0.636	1
AT1G21600	9.06	14.75	1.628	0.703	0.422	0.97
AT1G21610	14.68	16.46	1.121	0.164	0.857	1
AT1G21630	134.41	96.95	0.721	-0.471	0.0968	0.512
AT1G21640	45.91	37.46	0.816	-0.293	0.71	1
AT1G21650	5.44	12.12	2.228	1.156	0.282	0.855
AT1G21651	0.59	0	0	#ﾈﾌﾟ?	0.932	1
AT1G21660	74.41	36.14	0.486	-1.042	0.00801	0.092
AT1G21670	4.21	4.63	1.1	0.137	1	1
AT1G21680	23.43	16.22	0.692	-0.531	0.453	0.998
AT1G21690	8.7	10.55	1.212	0.277	0.789	1
AT1G21700	39.43	39.75	1.008	0.012	0.966	1
AT1G21710	10.47	10.73	1.025	0.036	0.991	1
AT1G21720	39.2	47.88	1.221	0.289	0.54	1
AT1G21730	28.64	32.9	1.149	0.2	0.742	1
AT1G21740	24.83	34.01	1.37	0.454	0.42	0.97
AT1G21750	308.7	224.07	0.726	-0.462	0.0597	0.378
AT1G21760	12.33	11.28	0.915	-0.128	0.962	1
AT1G21770	50.08	30.65	0.612	-0.708	0.115	0.562
AT1G21780	40.38	32.44	0.803	-0.316	0.553	1
AT1G21790	2.54	4.87	1.919	0.941	0.618	1
AT1G21810	1.77	1.7	0.963	-0.054	1	1
AT1G21830	4.76	6.03	1.267	0.341	0.913	1
AT1G21840	3.13	3.71	1.187	0.247	1	1
AT1G21880	15.68	17.91	1.142	0.192	0.866	1
AT1G21900	24.65	36.55	1.483	0.568	0.275	0.849
AT1G21910	2.54	9.74	3.839	1.941	0.152	0.648
AT1G21920	123.54	169.36	1.371	0.455	0.0798	0.454
AT1G21930	17.49	13.47	0.77	-0.378	0.598	1
AT1G21980	48.9	142.15	2.907	1.54	1.5e-06	7.18e-05
AT1G21990	0	2.44	Inf	Inf	0.377	0.943
AT1G22000	5.57	7.48	1.342	0.425	0.848	1
AT1G22020	23.79	26.5	1.114	0.156	0.83	1
AT1G22030	4.94	26.65	5.395	2.432	0.00179	0.0292
AT1G22040	22.7	15.36	0.676	-0.564	0.402	0.962
AT1G22050	12.24	6.7	0.548	-0.868	0.367	0.941
AT1G22060	79.44	83.65	1.053	0.074	0.859	1
AT1G22065	2.45	3.9	1.594	0.673	0.783	1
AT1G22070	28.01	25.74	0.919	-0.122	0.892	1
AT1G22110	0.63	0	0	#ﾈﾌﾟ?	0.932	1
AT1G22140	2.4	2.68	1.117	0.16	1	1
AT1G22150	0.63	0.37	0.578	-0.792	1	1
AT1G22160	1.22	1.28	1.043	0.061	1	1
AT1G22170	11.01	11.89	1.08	0.111	0.922	1
AT1G22180	13.41	9.62	0.717	-0.479	0.576	1
AT1G22190	56.42	42.81	0.759	-0.398	0.445	0.992
AT1G22200	22.11	31.27	1.414	0.5	0.359	0.935
AT1G22220	14.82	2.57	0.173	-2.53	0.0189	0.171
AT1G22230	20.17	3.42	0.169	-2.561	0.00416	0.0559
AT1G22260	1.86	3.05	1.642	0.715	0.806	1
AT1G22270	17.08	39.44	2.308	1.207	0.0257	0.214
AT1G22275	3.58	1.95	0.545	-0.876	0.699	1
AT1G22280	23.57	33.96	1.441	0.527	0.407	0.967
AT1G22300	189.93	268.96	1.416	0.502	0.0272	0.223
AT1G22310	7.93	6.09	0.768	-0.381	0.754	1
AT1G22330	6.84	0	0	#ﾈﾌﾟ?	0.0151	0.146
AT1G22340	1.81	1.83	1.011	0.016	1	1
AT1G22360	73.5	58.62	0.798	-0.326	0.377	0.943
AT1G22400	3.72	1.58	0.426	-1.23	0.593	1
AT1G22410	120.05	118.17	0.984	-0.023	0.95	1
AT1G22430	9.61	0	0	#ﾈﾌﾟ?	0.00662	0.0797
AT1G22440	47.99	76.46	1.593	0.672	0.0691	0.415
AT1G22450	128.66	112.71	0.876	-0.191	0.492	1
AT1G22460	9.06	5.62	0.62	-0.691	0.578	1
AT1G22470	4.35	6.38	1.467	0.553	0.869	1
AT1G22480	0.63	0	0	#ﾈﾌﾟ?	0.932	1
AT1G22490	1.86	5.12	2.755	1.462	0.432	0.979
AT1G22500	47.67	32.69	0.686	-0.544	0.255	0.822
AT1G22510	3.67	9.14	2.489	1.316	0.294	0.871
AT1G22520	9.65	9.93	1.029	0.041	1	1
AT1G22530	175.92	36.07	0.205	-2.286	1.13e-13	1.82e-11
AT1G22540	15.36	6.1	0.397	-1.332	0.146	0.635
AT1G22550	51.93	53.45	1.029	0.041	0.94	1
AT1G22570	2.4	0.37	0.153	-2.712	0.47	0.999
AT1G22610	78.08	62.79	0.804	-0.315	0.387	0.949
AT1G22620	58.32	26.15	0.448	-1.157	0.00835	0.0946
AT1G22640	18.94	13.35	0.705	-0.505	0.495	1
AT1G22650	2.99	1.53	0.51	-0.972	0.728	1
AT1G22660	1.86	7.01	3.773	1.916	0.221	0.772
AT1G22700	10.42	6.88	0.66	-0.599	0.553	1
AT1G22710	104.28	51.64	0.495	-1.014	0.00302	0.0437
AT1G22730	49.76	54.07	1.087	0.12	0.741	1
AT1G22740	8.02	0.85	0.106	-3.236	0.0421	0.3
AT1G22750	29.82	9.5	0.319	-1.65	0.00981	0.106
AT1G22770	45.36	42.38	0.934	-0.098	0.829	1
AT1G22780	124.71	184.24	1.477	0.563	0.0269	0.221
AT1G22790	15.32	23.57	1.539	0.622	0.36	0.935
AT1G22800	16.5	20.7	1.255	0.328	0.708	1
AT1G22830	5.53	8.84	1.599	0.678	0.555	1
AT1G22840	136.81	157.57	1.152	0.204	0.467	0.999
AT1G22850	7.93	5.91	0.745	-0.424	0.751	1
AT1G22860	29.5	28.47	0.965	-0.051	0.993	1
AT1G22870	13.46	16.03	1.191	0.252	0.765	1
AT1G22880	4.31	168.37	39.109	5.289	2.41e-20	7.35e-18
AT1G22882	33.76	31.08	0.921	-0.119	0.855	1
AT1G22885	1.77	0.37	0.207	-2.27	0.639	1
AT1G22890	0	0.73	Inf	Inf	0.906	1
AT1G22900	0	7.31	Inf	Inf	0.0251	0.21
AT1G22910	17.76	23.51	1.324	0.404	0.553	1
AT1G22920	21.3	34.27	1.609	0.686	0.243	0.81
AT1G22930	216.71	161.99	0.748	-0.42	0.0705	0.421
AT1G22940	16.13	19.98	1.238	0.308	0.672	1
AT1G22950	9.15	11.47	1.253	0.325	0.736	1
AT1G22960	10.38	14.2	1.368	0.452	0.619	1
AT1G22970	12.92	26.32	2.038	1.027	0.118	0.574
AT1G22980	1.86	4.27	2.297	1.2	0.561	1
AT1G22985	1.9	2.01	1.056	0.078	1	1
AT1G22990	0	15.72	Inf	Inf	0.000211	0.00533
AT1G23000	4.21	5.36	1.271	0.346	0.935	1
AT1G23010	7.16	5.18	0.723	-0.468	0.724	1
AT1G23020	34.31	52.16	1.52	0.604	0.17	0.686
AT1G23030	63.54	35.12	0.553	-0.855	0.0413	0.297
AT1G23040	12.19	5.25	0.431	-1.216	0.243	0.81
AT1G23050	1.18	0.43	0.361	-1.469	0.856	1
AT1G23060	2.95	4.02	1.364	0.448	0.925	1
AT1G23074	0	0.43	Inf	Inf	1	1
AT1G23080	26.24	291.47	11.108	3.474	2.17e-30	1.53e-27
AT1G23090	3.67	2.32	0.631	-0.664	0.803	1
AT1G23100	2.45	8.71	3.56	1.832	0.182	0.708
AT1G23120	19.26	13.83	0.718	-0.478	0.603	1
AT1G23140	1.18	2.74	2.328	1.219	0.727	1
AT1G23160	0.63	0	0	#ﾈﾌﾟ?	0.932	1
AT1G23170	12.15	6.53	0.537	-0.896	0.366	0.94
AT1G23180	14.05	12.39	0.882	-0.181	0.938	1
AT1G23190	97.3	75.87	0.78	-0.359	0.256	0.825
AT1G23200	0	1.28	Inf	Inf	0.716	1
AT1G23205	10.24	0	0	#ﾈﾌﾟ?	0.00123	0.0217
AT1G23210	0	0.37	Inf	Inf	1	1
AT1G23220	2.49	21.84	8.761	3.131	0.011	0.117
AT1G23230	48.26	39.79	0.824	-0.278	0.53	1
AT1G23260	45.95	41.26	0.898	-0.155	0.754	1
AT1G23280	7.79	32.42	4.159	2.056	0.00267	0.0397
AT1G23290	215.85	364.92	1.691	0.758	0.000318	0.00745
AT1G23310	34.03	12.74	0.374	-1.417	0.0167	0.157
AT1G23320	0.59	0	0	#ﾈﾌﾟ?	0.932	1
AT1G23330	9.74	19.39	1.99	0.993	0.19	0.723
AT1G23340	3.04	3.23	1.063	0.088	1	1
AT1G23360	5.44	3.96	0.728	-0.458	0.791	1
AT1G23380	10.33	6.4	0.619	-0.692	0.496	1
AT1G23390	39.97	18.96	0.474	-1.076	0.0451	0.314
AT1G23400	12.73	4.09	0.321	-1.638	0.118	0.573
AT1G23410	26.01	49.19	1.891	0.919	0.052	0.345
AT1G23440	67.66	33.04	0.488	-1.034	0.0114	0.119
AT1G23450	4.26	7.55	1.773	0.826	0.555	1
AT1G23460	4.71	0.73	0.156	-2.685	0.485	1
AT1G23465	0.59	0.79	1.344	0.427	1	1
AT1G23480	30.32	7.44	0.245	-2.028	0.00233	0.0358
AT1G23490	50.35	39.07	0.776	-0.366	0.425	0.971
AT1G23530	2.45	2.26	0.923	-0.116	1	1
AT1G23540	1.9	0	0	#ﾈﾌﾟ?	0.476	0.999
AT1G23550	0.59	0.79	1.344	0.427	1	1
AT1G23560	13.87	12.97	0.935	-0.097	0.898	1
AT1G23710	22.61	9.02	0.399	-1.326	0.0648	0.398
AT1G23720	171.53	70.91	0.413	-1.274	4.64e-06	0.000192
AT1G23730	0	3.84	Inf	Inf	0.165	0.674
AT1G23740	3.67	0	0	#ﾈﾌﾟ?	0.12	0.578
AT1G23750	7.89	4.39	0.556	-0.846	0.489	1
AT1G23760	43.14	14.92	0.346	-1.532	0.00979	0.106
AT1G23770	1.77	0.37	0.207	-2.27	0.639	1
AT1G23780	39.97	30.54	0.764	-0.388	0.449	0.997
AT1G23790	2.99	7.61	2.545	1.348	0.359	0.935
AT1G23800	119.82	65.6	0.547	-0.869	0.0061	0.0754
AT1G23820	107.49	85.64	0.797	-0.328	0.298	0.876
AT1G23830	1.81	0	0	#ﾈﾌﾟ?	0.423	0.97
AT1G23850	17.81	3.59	0.202	-2.309	0.0112	0.118
AT1G23860	14.14	16.68	1.18	0.238	0.83	1
AT1G23870	257.99	200.18	0.776	-0.366	0.313	0.885
AT1G23880	6.03	5.24	0.869	-0.203	0.912	1
AT1G23890	12.28	14.73	1.199	0.262	0.845	1
AT1G23900	59.41	41.8	0.704	-0.507	0.213	0.759
AT1G23935	1.77	2.92	1.652	0.724	0.897	1
AT1G23940	7.34	10.23	1.393	0.478	0.708	1
AT1G23950	16.41	26.56	1.619	0.695	0.279	0.853
AT1G23960	40.42	40.15	0.993	-0.01	1	1
AT1G23970	17.08	19.25	1.126	0.172	0.869	1
AT1G23980	3.08	7.55	2.451	1.294	0.358	0.934
AT1G24020	0	0.43	Inf	Inf	1	1
AT1G24030	3.58	3.23	0.901	-0.15	0.996	1
AT1G24040	9.74	5.85	0.601	-0.736	0.509	1
AT1G24050	29.91	24.85	0.831	-0.267	0.611	1
AT1G24090	0	4.27	Inf	Inf	0.13	0.602
AT1G24095	5.03	0.85	0.169	-2.563	0.342	0.915
AT1G24100	54.38	35.21	0.647	-0.627	0.13	0.6
AT1G24120	24.2	15.53	0.642	-0.64	0.296	0.871
AT1G24130	6.66	4.09	0.614	-0.704	0.657	1
AT1G24140	0	1.47	Inf	Inf	0.614	1
AT1G24150	15.18	18.82	1.24	0.31	0.722	1
AT1G24160	59	33.7	0.571	-0.808	0.059	0.374
AT1G24170	46.09	16.88	0.366	-1.449	0.00403	0.0549
AT1G24180	148.69	108.94	0.733	-0.449	0.108	0.546
AT1G24190	85.02	79.02	0.929	-0.106	0.744	1
AT1G24200	0.59	0.73	1.244	0.315	1	1
AT1G24210	0	0.37	Inf	Inf	1	1
AT1G24240	11.01	11.08	1.006	0.008	1	1
AT1G24265	2.4	6.66	2.771	1.471	0.556	1
AT1G24267	17.49	22.79	1.303	0.382	0.592	1
AT1G24280	16.41	7.86	0.479	-1.061	0.195	0.733
AT1G24290	1.81	3.84	2.12	1.084	0.639	1
AT1G24300	78.35	88.08	1.124	0.169	0.643	1
AT1G24310	7.39	22.22	3.009	1.589	0.067	0.406
AT1G24320	6.84	3.53	0.517	-0.953	0.517	1
AT1G24330	3.08	2.74	0.89	-0.168	1	1
AT1G24340	32.95	24.67	0.749	-0.417	0.422	0.97
AT1G24350	14.64	7.5	0.512	-0.966	0.266	0.838
AT1G24360	33.58	48.92	1.457	0.543	0.241	0.809
AT1G24405	1.18	1.83	1.555	0.637	0.948	1
AT1G24420	0	1.89	Inf	Inf	0.491	1
AT1G24430	6.93	7.67	1.107	0.146	0.965	1
AT1G24440	23.38	21.08	0.901	-0.15	0.838	1
AT1G24450	9.79	7.55	0.772	-0.374	0.741	1
AT1G24460	114.65	117.31	1.023	0.033	0.932	1
AT1G24490	9.2	13.52	1.47	0.556	0.552	1
AT1G24510	124.17	206.74	1.665	0.736	0.00346	0.0487
AT1G24530	13.41	29.06	2.166	1.115	0.0803	0.455
AT1G24560	64.08	82.52	1.288	0.365	0.273	0.848
AT1G24570	0	0.37	Inf	Inf	1	1
AT1G24575	0.63	0	0	#ﾈﾌﾟ?	0.932	1
AT1G24600	0	4.08	Inf	Inf	0.152	0.649
AT1G24610	11.42	12.55	1.099	0.137	0.949	1
AT1G24620	4.85	8.58	1.77	0.824	0.545	1
AT1G24625	7.25	24.06	3.318	1.73	0.0247	0.208
AT1G24706	94.76	119.2	1.258	0.331	0.261	0.832
AT1G24735	1.18	0.85	0.722	-0.469	1	1
AT1G24764	39.65	50.81	1.281	0.358	0.43	0.976
AT1G24793	34.03	23.42	0.688	-0.539	0.333	0.908
AT1G24800	96.84	111.61	1.152	0.205	0.534	1
AT1G24807	9.65	13.29	1.377	0.461	0.633	1
AT1G24851	0.63	0.73	1.155	0.208	1	1
AT1G24880	144.47	132.56	0.918	-0.124	0.674	1
AT1G24881	96.84	111.61	1.152	0.205	0.534	1
AT1G24909	10.83	13.65	1.261	0.334	0.739	1
AT1G24996	0.59	0	0	#ﾈﾌﾟ?	0.932	1
AT1G25025	0.63	0.73	1.155	0.208	1	1
AT1G25054	60.86	45.95	0.755	-0.405	0.303	0.878
AT1G25055	96.84	110.76	1.144	0.194	0.558	1
AT1G25083	10.24	13.65	1.333	0.415	0.666	1
AT1G25112	0.63	0.73	1.155	0.208	1	1
AT1G25141	4.89	0.79	0.162	-2.627	0.204	0.744
AT1G25145	34.03	23.42	0.688	-0.539	0.333	0.908
AT1G25150	96.84	110.76	1.144	0.194	0.558	1
AT1G25155	10.83	13.65	1.261	0.334	0.739	1
AT1G25180	0.63	0.73	1.155	0.208	1	1
AT1G25210	34.03	23.42	0.688	-0.539	0.333	0.908
AT1G25211	96.84	111.61	1.152	0.205	0.534	1
AT1G25220	15.77	18.23	1.156	0.209	0.795	1
AT1G25230	29.64	5.3	0.179	-2.484	0.00244	0.0372
AT1G25240	0.63	0	0	#ﾈﾌﾟ?	0.932	1
AT1G25260	43.6	80.79	1.853	0.89	0.0197	0.177
AT1G25275	12.82	13.29	1.036	0.051	0.999	1
AT1G25280	54.29	147.44	2.716	1.441	3.99e-06	0.000167
AT1G25290	4.31	2.44	0.566	-0.822	0.675	1
AT1G25310	0	0.73	Inf	Inf	0.906	1
AT1G25320	22.93	25.04	1.092	0.127	0.854	1
AT1G25350	69.29	115.29	1.664	0.734	0.0213	0.188
AT1G25360	1.81	3.72	2.054	1.039	0.646	1
AT1G25370	5.57	4.39	0.787	-0.346	0.874	1
AT1G25375	15.95	7.86	0.493	-1.021	0.227	0.78
AT1G25380	19.71	15.42	0.782	-0.355	0.636	1
AT1G25390	39.92	23.53	0.589	-0.763	0.137	0.616
AT1G25400	17.95	8.91	0.497	-1.009	0.426	0.972
[truncated: 18,424 more rows]
