# Supplementary material for: Auxin regulates functional gene groups in a fold-change-specific manner in Arabidopsis thaliana roots
Source: Sci Rep. 2017 May 30;7:2489. doi: 10.1038/s41598-017-02476-8 (PMC5449405; doi:10.1038/s41598-017-02476-8)
Supplement: Supplementary file 2 — Supplementary Table 4 [file 41598_2017_2476_MOESM2_ESM.xls]

## Sheet: Annotation
"Auxin regulates functional gene groups in a fold-change-specific manner in Arabidopsis thaliana roots"
Omelyanchuk NA, Wiebe DS, Novikova DD, Levitsky VG, Klimova N, Gorelova V, Weinholdt C, Vasiliev GV, Zemlyanskaya EV, Kolchanov NA, Kochetov AV, Grosse I, Mironova VV
Supplementary Table 1. RNA-seq data on A. thaliana roots treated by 1 uM IAA for 6 h
Differentially expressed genes were defined under Benjamini–Hochberg adjusted p-value less than 0.05.
UGs significantly up-regulated genes; DGs significantly down-regulated genes.
Supplementary table 4. Search for GO terms associated with genes changing their expression in similar fold intervals after auxin treatment in RNA-seq experiment (division into 6 quantiles).
Two-step analysis was perfromed for upregulated genes (UGs) and downregulated genes (DGs) separately.
Only GO terms which minimal p-values passed the Bonferroni multiple test correction (0,001/21= 4,8E-05) were taken from step 1 to step 2.
At step2, if the GO term' minimal p-value wpassed the threshold for multiple test correction (Fisher’s exact test, Bonferroni corrected for the numbers of GO terms and intervals), the GO term was considered as fold-change-specifically regulated by auxin.
The thresholds for multiple test correction at step 2 were, 1.11E-05 and 8,14E-06 for UGs and DGs, respectively.
The fold-change intervals tested in this analysis:
1 - very weak
2 - weak
3 - moderate
4 -intermediate
5 - strong
6 - very strong
1-2 - from very weak to weak
1-3 - from very weak to moderate
1-4 - from very weak to intermediate
1-5 - from very weak to strong
1-6 - from very weak to very strong
2-3 - from weak to moderate
2-4 - from weak to intermediate
2-5 - from weak to strong
2-6 - from weak to very strong
3-4 - from moderate to intrermediate
3-5 - from moderate to strong
3-6 - from moderate to very strong
4-5 - from intermediate to strong
4-6 - from intermediate to very strong
5-6 - from strong to very strong

## Sheet: UGs, step 1
GO term								quantiles and combinations of neiboring quantiles														Bonferroni corrected (for number of GO terms) minimal p-value	Bonferroni corrected (for number of GO terms and tested intervals) minimal p-value
	1	2	3	4	5	6	1-2	1-3	1-4	1-5	1-6	2-3	2-4	2-5	2-6	3-4	3-5	3-6	4-5	4-6	5-6
cytosol	8.5e-79	3.4e-20	0.48	0.01	1	0.99	1.3e-90	3.6e-77	1.7e-73	1.4e-63	3.2e-54	2.7e-17	3.3e-19	1.1e-15	4.5e-12	0.00081	0.0097	0.19	0.18	1	1	1.3e-90	2.73e-89
cytosolic ribosome	6.4e-73	3.6e-15		0.16			4.6e-81	6.5e-70	2.2e-66	5e-58	2.2e-52	4.5e-12	3.3e-13	4.5e-10	2e-08	0.18	1	1	1	1		4.6e-81	9.66e-80
non-membrane-bounded organelle	4.4e-55	1.2e-21	1.2e-05	9.1e-08	0.086		2.6e-73	1.3e-72	2.8e-77	5.4e-74	1.9e-63	1.8e-25	1.3e-32	1.9e-32	6.1e-26	2.7e-13	1.9e-14	3.5e-10	6.8e-09	3.5e-05	1	2.8e-77	5.88e-76
intracellular non-membrane-bounded organelle	4.4e-55	1.2e-21	1.2e-05	9.1e-08	0.086		2.6e-73	1.3e-72	2.8e-77	5.4e-74	1.9e-63	1.8e-25	1.3e-32	1.9e-32	6.1e-26	2.7e-13	1.9e-14	3.5e-10	6.8e-09	3.5e-05	1	2.8e-77	5.88e-76
cytosolic part	1.8e-69	5e-14		0.36			8.2e-77	4e-63	1e-59	2.2e-52	1.6e-47	8.3e-09	7.9e-10	2.2e-07	3.2e-06	1	1	1	1	1		8.2e-77	1.722e-75
ribosomal subunit	7.1e-67	1.4e-12		0.19			1e-72	6.2e-59	2.8e-56	7.9e-49	7.5e-44	1.8e-07	6.4e-09	1.9e-06	3.1e-05	1	1	1	1	1		1e-72	2.1e-71
ribosome	1.6e-62	1.2e-11		0.36			1.2e-67	1.8e-57	3.5e-54	5.9e-46	2.6e-40	4.6e-09	5.3e-10	6e-07	2.8e-05	0.42	1	1	1	1		1.2e-67	2.52e-66
structural constituent of ribosome	2e-61	5.8e-11		0.5			1.1e-65	2.6e-54	5.3e-51	1.8e-43	2.3e-38	2.6e-07	4e-08	1.6e-05	0.00037	1	1	1	1	1		1.1e-65	2.31e-64
nucleolus	9.4e-30	1.6e-16	1.3e-08	1.2e-06	1.1e-06		4.2e-45	8.3e-52	1.3e-56	1e-61	8.1e-55	1.4e-24	1.6e-30	1.8e-36	4e-31	4.1e-15	1.6e-21	3.4e-17	3.2e-13	2e-09	0.0018	1e-61	2.1e-60
ribonucleoprotein complex	3.7e-57	2.7e-10	1	1			3.4e-61	1.7e-51	2e-47	8.6e-41	1.1e-35	6.1e-08	3.5e-08	4.1e-06	0.00011	1	1	1	1	1		3.4e-61	7.14e-60
RNA methylation	5.4e-20	3.4e-17	1e-10	1.5e-10	6.7e-05		5.2e-37	5.3e-47	8.1e-57	1.4e-60	1.1e-55	7.9e-28	3e-38	1.6e-42	2.7e-38	1.3e-21	1.9e-26	5.7e-23	1.1e-15	9.5e-13	0.0052	1.4e-60	2.94e-59
structural molecule activity	1.4e-56	5.7e-09		1			8.3e-59	2.9e-47	1.8e-43	4.3e-36	8.4e-32	2.4e-05	1.1e-05	0.0023	0.018	1	1	1	1	1		8.3e-59	1.743e-57
macromolecule methylation	3.8e-11	3.2e-14	2.8e-13	3.2e-15	0.0021		1.3e-25	7.6e-39	1.1e-53	6.7e-56	8.4e-50	1e-27	6.7e-43	4.2e-45	3.9e-39	9.7e-29	3.3e-31	7.7e-26	5.6e-18	1.6e-13	0.25	6.7e-56	1.407e-54
methylation	5e-11	4.4e-14	3.8e-13	4.4e-15	0.0025		2.3e-25	1.8e-38	3.3e-53	2.4e-55	2.9e-49	1.9e-27	1.7e-42	1.2e-44	1.1e-38	1.8e-28	6.9e-31	1.6e-25	8.9e-18	2.5e-13	0.28	2.4e-55	5.04e-54
translation	3.4e-53	1.7e-07		1			6.6e-54	2.8e-38	1.3e-32	1e-24	7.3e-19	0.026	0.092	1	1	1	1	1	1	1		6.6e-54	1.386e-52
one-carbon metabolic process	1.3e-10	1.4e-13	1.1e-12	1.5e-14	0.0042		1.9e-24	3.9e-37	2e-51	2.2e-53	2.6e-47	1.7e-26	4.4e-41	4.8e-43	4.2e-37	1.7e-27	1e-29	2.3e-24	4.8e-17	1.3e-12	0.47	2.2e-53	4.62e-52
nuclear lumen	2.1e-24	5.2e-14	5e-09	0.00011	9.8e-05		1.3e-37	2.1e-45	2.5e-48	1.1e-51	9.5e-45	9.8e-23	1.2e-26	9.1e-31	2.6e-25	1.8e-13	5.3e-18	1.4e-13	2e-09	6.1e-06	0.08	1.1e-51	2.31e-50
nuclear part	4.3e-26	3.5e-17	6.2e-07	0.00057	0.00052		1.5e-42	1.8e-47	3e-49	1.2e-51	6.3e-44	2.7e-23	2.7e-26	1.3e-29	1.2e-23	8.9e-11	1.1e-14	2.3e-10	5.2e-08	0.00017	0.41	1.2e-51	2.52e-50
nucleotide biosynthetic process	2.3e-07	2.1e-09	1.4e-10	8.4e-14	1.5e-10		3.4e-17	7e-28	2.7e-41	1.9e-51	6.5e-48	2.5e-20	4.2e-34	2e-44	9.6e-41	1.2e-24	3.5e-35	1.8e-31	1.4e-24	4.8e-21	5.4e-08	1.9e-51	3.99e-50
intracellular organelle part	4.1e-37	8.9e-15	0.00044	0.015	1		1.9e-49	1.2e-48	1.7e-47	1.4e-41	3.7e-29	1.6e-17	4.3e-19	2.3e-16	7e-09	1.2e-06	1.4e-05	0.26	0.06	1	1	1.9e-49	3.99e-48
organelle part	4.7e-37	9.6e-15	0.00046	0.0066	1		2.3e-49	1.5e-48	5.2e-48	5.3e-42	1.7e-29	1.8e-17	1.6e-19	1e-16	4.1e-09	5.5e-07	7.7e-06	0.18	0.035	1	1	2.3e-49	4.83e-48
macromolecular complex	8e-41	5.3e-12	1	0.65	1		2.8e-49	4.2e-42	4.9e-39	9.7e-32	6.2e-25	2.6e-10	1.3e-10	1.8e-07	0.00013	0.099	1	1	1	1	1	2.8e-49	5.88e-48
membrane-enclosed lumen	8.8e-21	1.8e-12	7.6e-09	0.0004	0.0018		1.2e-32	1.4e-40	4e-43	3.2e-45	2.9e-38	4.2e-21	1.8e-24	2.7e-27	1e-21	1.1e-12	6.5e-16	2.1e-11	1.2e-07	0.00029	0.74	3.2e-45	6.72e-44
intracellular organelle lumen	6.7e-21	1.5e-12	4.8e-08	0.00036	0.0016		7.4e-33	6.9e-40	1.6e-42	1e-44	7.8e-38	2.4e-20	7.7e-24	9.7e-27	2.9e-21	5.3e-12	2.5e-15	5.9e-11	1e-07	0.00024	0.69	1e-44	2.1e-43
organelle lumen	6.7e-21	1.5e-12	4.8e-08	0.00036	0.0016		7.4e-33	6.9e-40	1.6e-42	1e-44	7.8e-38	2.4e-20	7.7e-24	9.7e-27	2.9e-21	5.3e-12	2.5e-15	5.9e-11	1e-07	0.00024	0.69	1e-44	2.1e-43
cytosolic large ribosomal subunit	1.9e-42	0.0019					7.9e-41	5.2e-34	1.2e-31	6.1e-28	5.7e-25	0.087	0.035	0.23	0.84							1.9e-42	3.99e-41
RNA modification	3.2e-13	4.3e-11	3.3e-07	5.3e-08	0.0067		1.3e-24	9.1e-32	7.9e-40	3.1e-42	3.5e-37	1.4e-18	6.1e-27	1.1e-29	3.3e-25	1e-15	8.7e-19	6e-15	3.4e-11	7.5e-08	0.82	3.1e-42	6.51e-41
plasma membrane part	1.9e-35	5.7e-08	1	0.066	0.47	0.53	5.2e-40	6.5e-33	6.1e-33	2.8e-32	1.8e-31	6.9e-06	6.9e-08	6.4e-09	1.4e-09	0.17	0.0088	0.0011	0.0043	0.00061	0.053	5.2e-40	1.092e-38
large ribosomal subunit	2.1e-39	0.014					8.5e-37	6.8e-30	2.6e-28	1.7e-24	1.7e-21	0.53	0.095	0.66	1							2.1e-39	4.41e-38
nucleotide metabolic process	3.8e-05	3e-09	5.3e-06	5.1e-11	8.9e-07		9.4e-15	3.9e-21	4.1e-32	5.4e-39	1.6e-34	1.3e-15	7.2e-27	8.6e-34	3.8e-29	2.7e-17	2.2e-24	4.6e-20	4.2e-18	1e-13	0.001	5.4e-39	1.134e-37
nucleoside phosphate metabolic process	4e-05	3.1e-09	5.5e-06	5.4e-11	9.3e-07		1e-14	4.4e-21	4.9e-32	6.8e-39	1.9e-34	1.4e-15	8.4e-27	1e-33	4.5e-29	3e-17	2.5e-24	5.3e-20	4.6e-18	1.1e-13	0.0011	6.8e-39	1.428e-37
nucleobase, nucleoside and nucleotide metabolic process	8.2e-05	8.4e-09	1.2e-05	1.6e-10	5e-08		5.6e-14	4.9e-20	1.5e-30	1.2e-38	4.8e-34	7.9e-15	1.3e-25	8.7e-34	5.7e-29	1.9e-16	8.5e-25	3e-20	6.3e-19	3.3e-14	0.00019	1.2e-38	2.52e-37
plasmodesma	1.9e-37	3.3e-05	1	0.31	0.78	0.43	5.8e-38	1.7e-32	1.4e-31	9.5e-31	2.3e-30	0.00014	5.8e-06	6.9e-07	7.7e-08	0.19	0.015	0.0013	0.028	0.0023	0.057	5.8e-38	1.218e-36
symplast	1.9e-37	3.3e-05	1	0.31	0.78	0.43	5.8e-38	1.7e-32	1.4e-31	9.5e-31	2.3e-30	0.00014	5.8e-06	6.9e-07	7.7e-08	0.19	0.015	0.0013	0.028	0.0023	0.057	5.8e-38	1.218e-36
cell-cell junction	2.1e-37	3.4e-05	1	0.31	0.79	0.43	6.6e-38	2e-32	1.6e-31	1.1e-30	2.7e-30	0.00015	6.1e-06	7.4e-07	8.3e-08	0.2	0.016	0.0014	0.029	0.0024	0.059	6.6e-38	1.386e-36
cell junction	2.4e-37	3.6e-05	1	0.32	0.8	0.43	8.1e-38	2.5e-32	2e-31	1.4e-30	3.6e-30	0.00016	6.7e-06	8.2e-07	9.3e-08	0.2	0.017	0.0014	0.03	0.0026	0.061	8.1e-38	1.701e-36
pyrimidine nucleotide biosynthetic process	0.002	9.9e-07	4.8e-08	1e-11	8.3e-07		1.2e-10	6.8e-19	3.4e-30	7.3e-37	5.2e-36	3.4e-15	6.8e-27	1.3e-33	1.4e-32	4.9e-20	6.6e-27	8e-26	9.4e-19	8.9e-18	1.5e-06	7.3e-37	1.533e-35
cytosolic small ribosomal subunit	8e-27	1.9e-11					7.4e-37	8.7e-31	3.9e-30	1.1e-26	6.1e-25	6.8e-08	9.2e-09	4.8e-07	1.5e-06							7.4e-37	1.554e-35
pyrimidine nucleotide metabolic process	0.0024	1.3e-06	6.3e-08	1.4e-11	1.1e-06		1.8e-10	1.3e-18	8.3e-30	2.2e-36	1.6e-35	5.5e-15	1.5e-26	3.3e-33	3.9e-32	8.8e-20	1.4e-26	1.8e-25	1.6e-18	1.6e-17	2e-06	2.2e-36	4.62e-35
small molecule metabolic process	2e-08	6.7e-07	4.7e-05	1.9e-08	5.7e-06	0.95	8e-16	3.3e-21	5.3e-30	3e-36	4.3e-30	2e-12	2.7e-21	1.2e-27	6.8e-22	6.8e-14	2.6e-20	6.3e-15	7.3e-15	1.6e-09	0.033	3e-36	6.3e-35
pyrimidine ribonucleotide metabolic process	0.0018	8.2e-07	3.9e-08	1.6e-10	6.9e-07		8.8e-11	4.2e-19	2.2e-29	3.9e-36	2.4e-35	2.3e-15	5.8e-26	8.5e-33	7.7e-32	5.6e-19	5.6e-26	5.2e-25	1e-17	6.8e-17	1.2e-06	3.9e-36	8.19e-35
pyrimidine ribonucleotide biosynthetic process	0.0013	8.2e-06	2.4e-08	9.2e-11	7e-06		5.4e-10	1.7e-18	5.8e-29	8.7e-35	3.6e-34	1.5e-14	2.2e-25	3e-31	1.7e-30	2e-19	2.2e-25	1.4e-24	6.5e-17	2.8e-16	6.8e-06	8.7e-35	1.827e-33
cellular protein metabolic process	1.5e-30	1.3e-06	1	0.011	1	0.95	8e-34	1.8e-28	9.3e-31	3.8e-25	4.3e-19	6.8e-06	2.4e-09	6.6e-07	0.00047	0.0046	0.11	1	0.81	1	1	8e-34	1.68e-32
small ribosomal subunit	1.9e-24	3.9e-10					2.3e-33	2.3e-27	1.7e-26	4.1e-23	2.4e-21	1.2e-06	3.1e-07	1.4e-05	4.6e-05							2.3e-33	4.83e-32
ribonucleotide metabolic process	0.00011	1.5e-07	1.1e-05	1.6e-08	1.1e-05		9.9e-13	7.7e-19	1.6e-27	2.5e-33	3.1e-31	1e-13	1.3e-22	1.7e-28	2.6e-26	1.1e-14	1e-20	1e-18	1.2e-14	1.1e-12	0.00024	2.5e-33	5.25e-32
nucleobase, nucleoside, nucleotide and nucleic acid metabolic process	5.9e-07	0.00011	3.9e-07	3.3e-10	0.0038	0.95	3.9e-12	1.1e-19	5.6e-30	4.1e-33	1.5e-27	2.9e-12	1.2e-22	7.7e-26	1.5e-20	9.8e-18	9.9e-21	2.2e-15	3.8e-13	1.9e-08	0.85	4.1e-33	8.61e-32
membrane	5e-33	5.5e-05	1	1	1	0.99	3.5e-32	1.2e-26	7.8e-23	5.2e-22	6.4e-17	0.0001	0.00025	4.2e-05	0.0038	1	0.18	1	0.86	1	1	5e-33	1.05e-31
macromolecule metabolic process	6.3e-21	3e-05	0.034	2.2e-07	1	0.95	3.6e-24	1.1e-24	1.4e-32	2.2e-30	7.2e-24	8.6e-08	2e-15	7.6e-15	1.1e-10	1.4e-09	2.9e-09	8.8e-06	2e-06	0.0044	1	1.4e-32	2.94e-31
protein metabolic process	1.3e-28	1e-06	1	0.038	1	0.95	1.9e-32	3.9e-27	9.1e-29	5.3e-23	2.5e-17	7.6e-06	9.2e-09	3.7e-06	0.0017	0.015	0.42	1	1	1	1	1.9e-32	3.99e-31
cellular macromolecule metabolic process	4.5e-21	6.1e-05	0.03	4.9e-07	1	0.95	7e-24	1.4e-24	4.2e-32	1.2e-29	5.3e-22	1.4e-07	6.3e-15	3.9e-14	3.8e-09	2.2e-09	7.9e-09	0.00013	6.5e-06	0.052	1	4.2e-32	8.82e-31
primary metabolic process	6e-20	3.2e-05	0.0019	1.4e-05	0.43	0.95	3.2e-23	9.9e-26	1e-31	1.4e-31	1.8e-26	3.4e-09	2.1e-15	1.8e-16	2.7e-13	1.4e-09	8.2e-11	3.9e-08	1e-06	0.00022	1	1e-31	2.1e-30
cellular metabolic process	1.1e-20	8.2e-05	0.0087	3.7e-05	0.75	0.95	3.7e-23	1.1e-24	3.1e-30	6.9e-30	9.2e-23	4.2e-08	7.1e-14	8.7e-15	3.6e-10	1.9e-08	1.6e-09	1.4e-05	4.5e-06	0.015	1	3.1e-30	6.51e-29
ribonucleotide biosynthetic process	0.0004	0.00043	2.7e-07	3.1e-08	3.7e-05		7e-09	1.9e-16	8.3e-25	3.9e-30	6.2e-29	7.8e-12	2.1e-20	8.2e-26	1.5e-24	5.2e-16	1.9e-21	4.6e-20	7.7e-14	1.1e-12	0.00016	3.9e-30	8.19e-29
protein localization in organelle		2.2e-06	1.3e-08	2e-08	1.9e-05		4.8e-06	1.5e-14	4.5e-23	9.7e-29	1.8e-26	2.1e-15	3.5e-24	8.8e-30	5.9e-27	1.7e-17	3.5e-23	2.3e-20	2.5e-14	6.7e-12	0.001	8.8e-30	1.848e-28
cellular process	1.8e-15	1.2e-05	0.00044	0.00026	0.32	0.95	2.4e-20	4.2e-24	1e-28	4.4e-29	1.4e-22	2.9e-10	2.8e-15	1.5e-16	5.9e-12	4.5e-09	1.5e-10	9.8e-07	6.9e-06	0.0081	1	4.4e-29	9.24e-28
cytoplasmic part	5.6e-29	0.0002	1	1	1	0.99	1.2e-27	3.8e-19	1.4e-15	1.7e-09	1.2e-05	0.02	0.049	1	1	1	1	1	1	1	1	5.6e-29	1.176e-27
protein import into nucleus		1.4e-06	2.3e-10	1.6e-06	0.00021		2.6e-07	2.1e-17	3.3e-24	9e-29	2.3e-27	3.1e-17	4.5e-24	1.5e-28	9.4e-27	3.1e-17	8.2e-22	4.4e-20	1.8e-11	2.7e-10	0.0013	9e-29	1.89e-27
nuclear transport	0.13	2e-06	9.1e-09	2.7e-05	2e-05		2.1e-08	3.1e-17	5.9e-23	1.4e-28	1e-26	1.3e-15	2.5e-21	5.8e-27	8.2e-25	1.6e-14	2.7e-20	3.2e-18	2.5e-11	9.6e-10	0.00048	1.4e-28	2.94e-27
nuclear import		1.6e-06	2.7e-10	1.8e-06	0.00023		3.1e-07	2.8e-17	4.9e-24	1.4e-28	3.7e-27	4e-17	6.5e-24	2.4e-28	1.5e-26	4e-17	1.2e-21	6.3e-20	2.2e-11	3.3e-10	0.0014	1.4e-28	2.94e-27
nucleocytoplasmic transport	0.13	2e-06	9.1e-09	2.7e-05	2e-05		2.1e-08	3.1e-17	5.9e-23	1.4e-28	1e-26	1.3e-15	2.5e-21	5.8e-27	8.2e-25	1.6e-14	2.7e-20	3.2e-18	2.5e-11	9.6e-10	0.00048	1.4e-28	2.94e-27
protein localization in nucleus		1.7e-06	2.9e-10	1.9e-06	0.00024		3.3e-07	3.2e-17	6e-24	1.8e-28	4.7e-27	4.5e-17	7.7e-24	2.9e-28	1.8e-26	4.5e-17	1.4e-21	7.4e-20	2.5e-11	3.7e-10	0.0015	1.8e-28	3.78e-27
metabolic process	5.2e-17	0.00089	0.0036	9.7e-06	0.71	0.95	6.9e-19	1.3e-21	6.2e-28	8e-28	1.5e-24	1.4e-07	7.6e-14	8.9e-15	6.1e-13	2.1e-09	2.3e-10	9.4e-09	1.6e-06	3.9e-05	1	6.2e-28	1.302e-26
nitrogen compound metabolic process	2.2e-05	0.0048	1.5e-05	2.9e-08	0.0017	0.95	6.1e-09	5.7e-15	2.1e-23	3.1e-27	1.7e-23	4.7e-09	1.5e-17	2e-21	7.5e-18	2.9e-14	5.3e-18	3.5e-14	6.2e-12	1.9e-08	0.14	3.1e-27	6.51e-26
gene expression	4e-26	0.00062	1	0.01	1	0.95	1.5e-26	7.4e-24	1.5e-26	1.2e-23	1.6e-18	0.00014	4.8e-08	3.1e-07	9.8e-05	0.0011	0.0031	0.21	0.055	1	1	1.5e-26	3.15e-25
plasma membrane	1.1e-25	0.00027	1	1	0.14	0.99	2.6e-26	2.8e-22	9.2e-21	1.2e-21	2.1e-19	0.00047	0.00013	2.8e-06	1.1e-05	0.5	0.012	0.02	0.035	0.072	0.37	2.6e-26	5.46e-25
protein import	1	6.5e-06	6.1e-08	8.5e-07	0.00034		8.8e-06	1e-13	7.9e-21	2.2e-25	1.3e-23	2.6e-14	1.4e-21	5.1e-26	8.9e-24	2.9e-15	9.1e-20	1.4e-17	1.6e-11	9.1e-10	0.0051	5.1e-26	1.071e-24
membrane part	1.7e-22	4.3e-05	1	1	1	0.99	3e-25	5.2e-19	7.4e-16	2.3e-15	4.9e-13	0.0057	0.024	0.0066	0.032	1	1	1	1	1	1	3e-25	6.3e-24
ribonucleoprotein complex biogenesis	9.4e-14	7.9e-06	0.0019	0.081	1		1.4e-19	5.7e-23	8.2e-25	1.5e-24	4.6e-21	8.6e-10	3.3e-12	1.4e-12	4.7e-10	5.5e-06	1.2e-06	0.00013	0.012	0.38	1	8.2e-25	1.722e-23
ribosome biogenesis	6e-14	4.5e-05	0.0015	0.069	1		6.3e-19	1.9e-22	2e-24	3e-24	7.9e-21	3.5e-09	1e-11	3.4e-12	9.5e-10	3.9e-06	7.9e-07	8.2e-05	0.009	0.3	1	2e-24	4.2e-23
biosynthetic process	2e-21	0.0006	1	0.00012	0.34	0.95	9.8e-23	1.1e-17	6.6e-23	6.2e-24	6.6e-20	0.0078	1.2e-07	1.6e-09	2e-07	0.0025	2.9e-05	0.0012	3.8e-06	0.0009	1	6.2e-24	1.302e-22
cytoplasm	4.5e-23	0.00016	1	1	1	0.99	1.3e-23	1.8e-14	5.8e-12	2.8e-08	7.5e-05	0.12	0.18	1	1	1	1	1	1	1	1	1.3e-23	2.73e-22
cellular biosynthetic process	1.3e-21	0.00021	1	0.0031	0.31	0.95	1.4e-23	6.2e-18	1.2e-21	7.8e-23	4.1e-18	0.0066	1.1e-06	1.3e-08	4.5e-06	0.033	0.00035	0.026	5e-05	0.021	1	1.4e-23	2.94e-22
vacuole	3.3e-22	1	1	1	1		6.7e-18	9.3e-16	4.5e-14	1.7e-12	1.5e-09	1	0.75	0.92	1	1	1	1	1	1	1	3.3e-22	6.93e-21
macromolecule biosynthetic process	2.3e-21	0.0045	1	0.24	1	0.95	1.2e-21	1.6e-13	2.5e-15	7.4e-12	6.5e-10	1	0.023	0.34	1	1	1	1	1	1	1	1.2e-21	2.52e-20
cellular macromolecule biosynthetic process	5.9e-21	0.0032	1	1	1	0.95	1.4e-21	1.3e-13	1.8e-14	3e-11	9.6e-09	1	0.057	0.61	1	1	1	1	1	1	1	1.4e-21	2.94e-20
cell part	1.4e-09	1.3e-06	3e-05	0.63	0.57	0.99	2.3e-16	1.6e-21	8.6e-20	1.7e-19	5.1e-14	4e-12	1.6e-11	6.1e-12	5.9e-08	1.9e-05	2.3e-06	0.0012	0.038	1	1	1.6e-21	3.36e-20
cell	1.4e-09	1.3e-06	3e-05	0.63	0.57	0.99	2.3e-16	1.6e-21	8.6e-20	1.7e-19	5.1e-14	4e-12	1.6e-11	6.1e-12	5.9e-08	1.9e-05	2.3e-06	0.0012	0.038	1	1	1.6e-21	3.36e-20
intracellular part	1.6e-11	0.00035	9.9e-05	0.59	1	0.99	1e-14	2.5e-19	1.9e-18	2e-15	8.9e-10	3.9e-09	2e-09	9.7e-08	0.0005	3.6e-05	0.00049	0.22	1	1	1	2.5e-19	5.25e-18
response to auxin stimulus	1		1	0.062	0.0086	2.9e-15	1	1	0.0073	6e-06	5e-17	1	0.028	1.9e-05	3.9e-17	0.027	1.1e-05	2.9e-18	1.8e-05	3.9e-19	3.3e-17	3.9e-19	8.19e-18
intracellular	2.6e-11	0.00049	0.00014	0.41	1	0.99	2.3e-14	7.4e-19	2.3e-18	1.4e-15	9.1e-10	7.3e-09	1.9e-09	6.3e-08	0.00045	2.7e-05	0.00029	0.19	0.69	1	1	7.4e-19	1.554e-17
multicellular organismal development	0.17	0.079	1	7.9e-10	0.013	0.12	0.00047	4e-05	2.2e-13	1.4e-16	1.2e-18	0.007	2.2e-11	1.4e-14	1.3e-16	4.7e-09	3.3e-12	3.7e-14	3.3e-12	9.1e-14	9.5e-05	1.2e-18	2.52e-17
developmental process	0.11	0.1	1	1.8e-09	0.04	0.016	0.00038	7.7e-05	8.7e-13	1.7e-15	1.6e-18	0.02	1.6e-10	3.2e-13	3.1e-16	3e-08	6.6e-11	6.6e-14	2.9e-11	5e-14	3.6e-05	1.6e-18	3.36e-17
RNA metabolic process	0.00044	0.094	0.0023	6.2e-06	0.17	0.95	2.2e-06	2.4e-10	1.3e-16	1.8e-18	8e-16	1e-05	5.7e-12	6.5e-14	1.9e-11	8.6e-10	1.4e-11	5.8e-09	1.3e-07	3.5e-05	1	1.8e-18	3.78e-17
nucleotide binding	0.0044	0.0002	9.3e-06	0.0012	0.038	0.93	2e-07	5.5e-13	2.1e-16	3.1e-18	7.5e-14	4.9e-10	1.8e-13	2.9e-15	6.9e-11	3.7e-09	5.2e-11	5.6e-07	1.1e-05	0.013	1	3.1e-18	6.51e-17
binding	0.0012	0.00015	6.9e-05	0.0003	0.12	0.93	3.7e-08	5.4e-13	4.7e-17	3.4e-18	3.6e-13	2.2e-09	1.7e-13	1.3e-14	9e-10	5.1e-09	3.3e-10	6.3e-06	1.3e-05	0.027	1	3.4e-18	7.14e-17
multicellular organismal process	0.33	0.074	1	9e-10	0.012	0.22	0.00087	0.00012	1e-12	6e-16	1e-17	0.012	4.9e-11	2.9e-14	5.7e-16	1.2e-08	7.9e-12	1.8e-13	3.5e-12	2.3e-13	0.00019	1e-17	2.1e-16
vacuolar membrane	6e-17	1	0.4				9.3e-15	4.4e-15	9.8e-14	1.1e-11	4.4e-09	0.05	0.045	0.19	1	0.41	1	1	1	1		6e-17	1.26e-15
vacuolar part	6.9e-17	1	0.41				1.1e-14	5.3e-15	1.2e-13	1.3e-11	5.3e-09	0.053	0.048	0.2	1	0.43	1	1	1	1		6.9e-17	1.449e-15
post-embryonic development	0.017	0.047	0.55	4.2e-09	1	0.43	2.9e-05	6.9e-07	3.6e-15	3e-15	1e-16	0.001	4.2e-12	3.9e-12	1.2e-13	1.6e-09	2.2e-09	7.1e-11	5.4e-08	2.5e-09	0.12	1e-16	2.1e-15
nucleus	0.055	0.025	4.9e-11	0.035	0.17	0.99	0.00014	1.6e-13	1.9e-15	1.4e-16	5.3e-13	5.1e-12	1.1e-13	1.2e-14	6.5e-11	1.2e-11	2.5e-12	1.8e-08	0.00094	0.065	1	1.4e-16	2.94e-15
macromolecule modification	0.17	0.013	0.01	2.3e-07	0.67	0.95	8.8e-05	4e-08	2.7e-15	1.5e-16	4.8e-14	5.6e-06	2e-13	1.5e-14	7.1e-12	2.6e-10	2.6e-11	1.3e-08	5.4e-08	2.3e-05	1	1.5e-16	3.15e-15
purine ribonucleotide binding	0.0026	0.0053	2.4e-06	0.00064	0.67	0.93	2.6e-06	2.7e-12	5.2e-16	2.6e-16	9.2e-13	4.8e-09	8.4e-13	4.5e-13	1.2e-09	5.3e-10	3.7e-10	8.4e-07	0.00017	0.037	1	2.6e-16	5.46e-15
ribonucleotide binding	0.0026	0.0053	2.4e-06	0.00064	0.67	0.93	2.6e-06	2.7e-12	5.2e-16	2.6e-16	9.2e-13	4.8e-09	8.4e-13	4.5e-13	1.2e-09	5.3e-10	3.7e-10	8.4e-07	0.00017	0.037	1	2.6e-16	5.46e-15
heterocycle metabolic process	0.24	0.0015	0.0049	0.0018	0.019	0.95	1.8e-05	3.8e-09	2.9e-13	2.7e-16	3.3e-14	3.3e-07	2.1e-11	2e-14	3.4e-12	3.3e-07	2.8e-10	3.5e-08	1.4e-06	0.00012	0.61	2.7e-16	5.67e-15
purine nucleotide binding	0.0029	0.0022	3.2e-06	0.002	0.66	0.93	1.3e-06	1.6e-12	9.6e-16	4.5e-16	5.6e-13	2.4e-09	1.4e-12	6.9e-13	6.9e-10	2.4e-09	1.3e-09	9.2e-07	0.00042	0.034	1	4.5e-16	9.45e-15
organelle	1.1e-07	0.041	1.6e-06	0.33	1	0.99	3.8e-09	1.3e-15	6.9e-16	1e-11	6.9e-07	3.1e-08	4.5e-09	4.7e-06	0.011	8.6e-07	0.00084	0.5	1	1	1	6.9e-16	1.449e-14
response to cyclopentenone				0.024		2.7e-13		1	0.0052	0.00077	1.2e-13	1	0.0012	0.0002	5.9e-15	0.00083	0.00019	1.1e-15	0.0067	1e-14	7.3e-12	1.1e-15	2.31e-14
response to organic cyclic substance				0.024		2.7e-13		1	0.0052	0.00077	1.2e-13	1	0.0012	0.0002	5.9e-15	0.00083	0.00019	1.1e-15	0.0067	1e-14	7.3e-12	1.1e-15	2.31e-14
intracellular organelle	1.1e-07	0.04	1.5e-06	0.55	1	0.99	3.6e-09	1.2e-15	1.5e-15	1.7e-11	9.8e-07	2.9e-08	8.7e-09	7.4e-06	0.014	1.8e-06	0.0013	0.62	1	1	1	1.2e-15	2.52e-14
histone modification		0.0029	0.0023	9.9e-08			0.35	6.7e-05	3.9e-12	7.9e-12	1.6e-10	2.7e-07	2.8e-15	2.3e-14	1.6e-12	1.7e-11	1.8e-10	1e-08	1.8e-06	7.2e-05	1	2.8e-15	5.88e-14
nucleoside-triphosphatase activity	1.9e-05	0.073	5.5e-07	0.066	1		4.9e-07	1.1e-13	3.3e-15	1.3e-14	2.7e-12	2.6e-08	5.2e-10	1.2e-09	1.1e-07	2.6e-08	9.1e-08	8.8e-06	0.048	0.54	1	3.3e-15	6.93e-14
pyrophosphatase activity	5.8e-06	0.094	9.2e-07	0.085	1		2.5e-07	8.6e-14	3.5e-15	1.7e-14	4e-12	5.4e-08	1.4e-09	3.7e-09	3.3e-07	5.5e-08	2.2e-07	2e-05	0.069	0.76	1	3.5e-15	7.35e-14
ATP binding	0.12	0.0055	3.9e-07	0.0018	0.44	0.93	0.00012	4.6e-11	2.3e-14	4.7e-15	2.1e-12	1e-09	5.3e-13	1.6e-13	1e-10	3.1e-10	1.2e-10	7.4e-08	0.00022	0.014	1	4.7e-15	9.87e-14
hydrolase activity, acting on acid anhydrides, in phosphorus-containing anhydrides	7.1e-06	0.1	1.1e-06	0.095	1		3.3e-07	1.4e-13	6.3e-15	3.2e-14	7.5e-12	7.5e-08	2.1e-09	5.8e-09	5.1e-07	7.6e-08	3.1e-07	2.8e-05	0.081	0.87	1	6.3e-15	1.323e-13
hydrolase activity, acting on acid anhydrides	9e-06	0.12	1.5e-06	0.11	1		4.7e-07	2.5e-13	1.3e-14	6.6e-14	1.5e-11	1.1e-07	3.4e-09	9.7e-09	8.3e-07	1.1e-07	4.6e-07	4.2e-05	0.096	1	1	1.3e-14	2.73e-13
covalent chromatin modification		0.008	0.001	4.9e-07			0.27	2.9e-05	5e-12	1.6e-11	4.6e-10	3.5e-07	1.4e-14	1.8e-13	1.6e-11	3.2e-11	5.6e-10	4.2e-08	1.2e-05	0.00047	1	1.4e-14	2.94e-13
histone methylation		0.00042	0.0026	6.2e-06			0.055	8.9e-06	8.6e-12	3.2e-11	3.1e-10	4.7e-08	1.6e-14	2.3e-13	6e-12	8e-10	1e-08	1.7e-07	9.2e-05	0.00093	1	1.6e-14	3.36e-13
cellular component biogenesis	2.1e-09	0.046	1	0.053	1	0.95	2.5e-11	1.2e-11	2.5e-14	3.5e-14	2.2e-11	0.0037	5.7e-06	2.5e-06	0.00019	0.0036	0.0013	0.054	0.025	0.97	1	2.5e-14	5.25e-13
protein amino acid alkylation		0.00055	0.0032	8.5e-06			0.071	1.4e-05	1.8e-11	1.5e-11	1.6e-10	7.5e-08	3.5e-14	8.7e-14	2.7e-12	1.4e-09	3e-09	6.5e-08	2.3e-05	0.00032	1	3.5e-14	7.35e-13
protein amino acid methylation		0.00055	0.0032	8.5e-06			0.071	1.4e-05	1.8e-11	1.5e-11	1.6e-10	7.5e-08	3.5e-14	8.7e-14	2.7e-12	1.4e-09	3e-09	6.5e-08	2.3e-05	0.00032	1	3.5e-14	7.35e-13
organelle organization	1	0.0006	0.098	6e-08	1	0.95	0.0005	1.8e-06	7.2e-14	5.3e-14	1.2e-10	3.4e-06	3.5e-14	6.4e-14	4.1e-10	1.3e-09	2.1e-09	5.8e-06	4.4e-07	0.0014	1	3.5e-14	7.35e-13
translation factor activity, nucleic acid binding	1.5e-11	0.0025					3.7e-14	5.9e-11	1.4e-09	7.4e-08	1.8e-06	0.16	0.35	1	1							3.7e-14	7.77e-13
protein targeting	1	0.006	0.0011	0.027	0.005	0.95	0.021	1.8e-06	1.6e-09	4.4e-13	4.1e-12	2.9e-07	2.6e-10	6.4e-14	1.4e-12	1.2e-06	2.5e-10	4.9e-09	5e-06	5.6e-05	0.054	6.4e-14	1.344e-12
cell wall	9.5e-10	0.00045	1	1	1	0.53	1.4e-13	3.1e-13	2.1e-13	3.1e-13	8.6e-14	0.00014	2.5e-05	1.2e-05	1.6e-06	0.15	0.041	0.0044	0.35	0.036	0.28	8.6e-14	1.806e-12
external encapsulating structure	1e-09	0.00047	1	1	1	0.53	1.6e-13	3.6e-13	2.5e-13	3.7e-13	1.1e-13	0.00015	2.8e-05	1.3e-05	1.8e-06	0.16	0.043	0.0048	0.36	0.038	0.29	1.1e-13	2.31e-12
chromatin modification		0.014	0.0019	1.1e-06			0.47	8.6e-05	3.3e-11	1.2e-10	3.4e-09	1.1e-06	9.5e-14	1.4e-12	1.2e-10	1.3e-10	2.6e-09	1.9e-07	3.1e-05	0.0013	1	9.5e-14	1.995e-12
mRNA export from nucleus		2.8e-07	0.00014				6.4e-06	5.6e-11	2.8e-11	8.3e-13	2.5e-12	2.7e-12	3.6e-12	1.6e-13	7.9e-13	8.9e-05	2e-06	4.5e-06	0.15	0.16		1.6e-13	3.36e-12
mRNA transport		2.8e-07	0.00014				6.4e-06	5.6e-11	2.8e-11	8.3e-13	2.5e-12	2.7e-12	3.6e-12	1.6e-13	7.9e-13	8.9e-05	2e-06	4.5e-06	0.15	0.16		1.6e-13	3.36e-12
adenyl ribonucleotide binding	0.28	0.017	2.4e-06	0.0022	0.46	0.93	0.00089	1.9e-09	1.1e-12	1.9e-13	9.7e-11	1.9e-08	1.1e-11	2.7e-12	2.1e-09	2.1e-09	6.8e-10	5.5e-07	0.00029	0.028	1	1.9e-13	3.99e-12
nucleoside binding	0.3	0.02	1e-06	0.0071	0.47	0.93	0.0011	1.3e-09	2.3e-12	3.8e-13	7.1e-11	1.1e-08	2.2e-11	5.2e-12	1.5e-09	3.7e-09	1.2e-09	3.4e-07	0.00079	0.028	1	3.8e-13	7.98e-12
histone lysine methylation		0.0058	0.00055	8.6e-05			0.23	1.2e-05	9.5e-11	1.5e-10	7.5e-10	1.3e-07	5e-13	2.3e-12	2.7e-11	1.9e-09	9.7e-09	9.3e-08	0.00034	0.0017	1	5e-13	1.05e-11
adenyl nucleotide binding	0.28	0.019	3.3e-06	0.0066	0.45	0.93	0.00095	2.7e-09	4.5e-12	6.8e-13	1.1e-10	2.7e-08	4.9e-11	1e-11	2.5e-09	9.5e-09	2.5e-09	6e-07	0.00071	0.025	1	6.8e-13	1.428e-11
purine nucleoside binding	0.29	0.019	3.4e-06	0.0067	0.46	0.93	0.00097	2.8e-09	4.8e-12	7.2e-13	1.2e-10	2.8e-08	5.1e-11	1.1e-11	2.6e-09	9.8e-09	2.6e-09	6.2e-07	0.00072	0.026	1	7.2e-13	1.512e-11
RNA export from nucleus		6.1e-07	0.00025				1.5e-05	2.2e-10	1.3e-10	4.7e-12	1.5e-11	1e-11	1.6e-11	8.3e-13	4.5e-12	0.00019	5.4e-06	1.3e-05	0.24	0.28		8.3e-13	1.743e-11
RNA localization		6.1e-07	0.00025				1.5e-05	2.2e-10	1.3e-10	4.7e-12	1.5e-11	1e-11	1.6e-11	8.3e-13	4.5e-12	0.00019	5.4e-06	1.3e-05	0.24	0.28		8.3e-13	1.743e-11
establishment of RNA localization		6.1e-07	0.00025				1.5e-05	2.2e-10	1.3e-10	4.7e-12	1.5e-11	1e-11	1.6e-11	8.3e-13	4.5e-12	0.00019	5.4e-06	1.3e-05	0.24	0.28		8.3e-13	1.743e-11
nucleic acid transport		6.1e-07	0.00025				1.5e-05	2.2e-10	1.3e-10	4.7e-12	1.5e-11	1e-11	1.6e-11	8.3e-13	4.5e-12	0.00019	5.4e-06	1.3e-05	0.24	0.28		8.3e-13	1.743e-11
RNA transport		6.1e-07	0.00025				1.5e-05	2.2e-10	1.3e-10	4.7e-12	1.5e-11	1e-11	1.6e-11	8.3e-13	4.5e-12	0.00019	5.4e-06	1.3e-05	0.24	0.28		8.3e-13	1.743e-11
nuclear export		9.2e-07	0.00034				1.7e-06	3.3e-11	2.5e-11	1.1e-12	4.3e-12	2e-11	3.4e-11	2e-12	1.1e-11	0.00028	9.2e-06	2.3e-05	0.31	0.37		1.1e-12	2.31e-11
response to cadmium ion	2.7e-08	0.00064					1.4e-12	3.5e-10	2.6e-09	1.3e-06	4.3e-05	0.018	0.027	1	1	1	1	1		1		1.4e-12	2.94e-11
intracellular protein transport	1	0.029	0.00038	0.11	0.024	0.95	0.15	7.7e-06	2.5e-08	2.8e-11	3.9e-10	5.4e-07	2.1e-09	2.2e-12	7.9e-11	2e-06	2e-09	7e-08	9.3e-05	0.0013	0.33	2.2e-12	4.62e-11
chromatin organization		0.089	0.0032	3.5e-06			0.41	0.00011	1.1e-10	9.8e-10	4.4e-08	1.2e-05	3.3e-12	1e-10	1.1e-08	6.3e-10	3.3e-08	3.7e-06	0.00024	0.013	1	3.3e-12	6.93e-11
cellular protein localization	1	0.034	0.00046	0.13	0.028	0.95	0.18	1.1e-05	4.2e-08	5.3e-11	7.4e-10	7.6e-07	3.4e-09	4.2e-12	1.5e-10	2.8e-06	3.3e-09	1.1e-07	0.00012	0.0018	0.4	4.2e-12	8.82e-11
ATPase activity, coupled	0.00045	0.068	7.5e-06	1			6.3e-06	1.5e-11	7.8e-12	1.2e-11	5.1e-11	1.8e-07	7.1e-08	7.8e-08	2.3e-07	6e-06	7.2e-06	2e-05	0.42	0.43	1	7.8e-12	1.638e-10
anatomical structure development	1	1	1	3.8e-07	1	0.002	0.15	0.27	8.7e-07	4.3e-08	9.7e-12	1	1.5e-05	7.9e-07	1.5e-10	0.00011	7.1e-06	1.1e-09	2.5e-07	2.8e-11	0.00027	9.7e-12	2.037e-10
cellular macromolecule localization	1	0.047	0.00072	0.18	0.04	0.95	0.27	2.5e-05	1.3e-07	2.2e-10	3.1e-09	1.6e-06	9.5e-09	1.6e-11	5.8e-10	5.7e-06	9.2e-09	3.3e-07	0.00023	0.0035	0.58	1.6e-11	3.36e-10
ncRNA metabolic process	0.0044	0.12	0.094	0.59	0.43		1.9e-05	6.7e-08	1.2e-09	1.9e-11	2.7e-09	0.00037	5.3e-06	7.6e-08	6.8e-06	0.0016	2.1e-05	0.0015	0.0069	0.3	1	1.9e-11	3.99e-10
response to hormone stimulus	1	1	1	1	0.41	4.7e-11	1	1	1	0.37	9.4e-08	1	1	0.47	3.7e-08	1	0.27	3.1e-09	0.042	2.2e-11	3e-11	2.2e-11	4.62e-10
response to chemical stimulus	0.28	0.011	1	0.0054	1	0.0006	0.00013	0.00015	4.5e-08	2.7e-07	2.9e-11	0.017	4.6e-06	2.7e-05	2.9e-09	0.0086	0.027	4.5e-06	0.064	5.2e-06	0.018	2.9e-11	6.09e-10
flower development	1	0.13	0.33	5.7e-06	1	0.95	0.039	0.00042	7.8e-10	3.4e-11	3.4e-11	0.0015	1.1e-09	6.7e-11	9.8e-11	2.1e-07	1.4e-08	2.3e-08	9.1e-07	2e-06	0.61	3.4e-11	7.14e-10
chromosome organization	1	0.057	0.045	4.9e-06	1		0.041	7.6e-05	9.4e-11	1e-09	1.1e-07	9.3e-05	4.3e-11	1.2e-09	2.5e-07	1.6e-08	5.9e-07	0.00011	0.00038	0.042	1	4.3e-11	9.03e-10
establishment of protein localization	1	0.088	0.0016	0.31	0.023	0.95	0.56	0.00011	9.5e-07	1.1e-09	1.8e-08	6.5e-06	6.5e-08	6.2e-11	2.7e-09	2.2e-05	2e-08	8.9e-07	0.00025	0.005	0.53	6.2e-11	1.302e-09
protein transport	1	0.088	0.0016	0.31	0.023	0.95	0.56	0.00011	9.5e-07	1.1e-09	1.8e-08	6.5e-06	6.5e-08	6.2e-11	2.7e-09	2.2e-05	2e-08	8.9e-07	0.00025	0.005	0.53	6.2e-11	1.302e-09
response to metal ion	1.2e-06	0.0017					1.2e-10	5e-08	6.5e-07	0.00021	0.0059	0.092	0.25	1	1	1	1	1		1		1.2e-10	2.52e-09
embryo sac development				6.8e-08	0.038			1	6.3e-05	1.1e-07	5.4e-06	1	4.5e-07	6.6e-10	1.1e-07	1.1e-06	1.7e-09	5.6e-07	2.8e-10	4.7e-07	1	2.8e-10	5.88e-09
system development	1	0.91	1	0.00097	0.77	0.00066	0.1	0.41	0.00012	2.9e-06	3.9e-10	1	0.0011	2.6e-05	2.8e-09	0.045	0.0011	1e-07	4.9e-05	2e-09	4.7e-05	3.9e-10	8.19e-09
organ development	1	0.91	1	0.00097	0.77	0.00066	0.1	0.41	0.00012	2.9e-06	3.9e-10	1	0.0011	2.6e-05	2.8e-09	0.045	0.0011	1e-07	4.9e-05	2e-09	4.7e-05	3.9e-10	8.19e-09
cellular component organization	1	0.0013	1	5.7e-06	1	0.95	0.0026	0.00036	9e-10	1.4e-08	7.7e-09	0.00049	4e-10	1.9e-08	1.4e-08	7.1e-06	0.00017	8.2e-05	0.0012	0.00074	1	4e-10	8.4e-09
protein localization	1	0.14	0.003	0.48	0.038	0.95	0.99	0.00036	4.5e-06	8.1e-09	1.4e-07	1.9e-05	2.9e-07	4.5e-10	2e-08	6.2e-05	9.1e-08	4.2e-06	0.00063	0.013	0.94	4.5e-10	9.45e-09
regulation of flower development		0.08	0.32	5.6e-06			0.27	0.0027	5.1e-09	5.1e-09	5.2e-08	0.00084	5e-10	1e-09	2e-08	1.6e-07	3.9e-07	7.3e-06	3.6e-05	0.00073	1	5e-10	1.05e-08
purine NTP-dependent helicase activity	0.014	0.012	9.2e-05				2.4e-05	5.2e-10	7e-09	6.3e-09	4.9e-09	2.2e-07	3.1e-06	2.5e-06	1.6e-06	0.0016	0.001	0.00053		1		5.2e-10	1.092e-08
ATP-dependent helicase activity	0.014	0.012	9.2e-05				2.4e-05	5.2e-10	7e-09	6.3e-09	4.9e-09	2.2e-07	3.1e-06	2.5e-06	1.6e-06	0.0016	0.001	0.00053		1		5.2e-10	1.092e-08
gluconeogenesis	2.7e-06	0.043		0.39			7.4e-09	6.1e-08	6.6e-10	1.8e-09	8.4e-08	0.093	0.00077	0.00095	0.014	0.48	0.41	1	0.54	1		6.6e-10	1.386e-08
macromolecule localization	1	0.075	0.0062	1	0.0067	0.95	1	0.0007	5.9e-05	3.1e-08	7.5e-07	2e-05	2.9e-06	9.9e-10	7.1e-08	0.0012	3.9e-07	2.4e-05	0.0014	0.038	0.49	9.9e-10	2.079e-08
reproductive process	1	1	1	2.9e-08	0.13	0.95	1	1	2e-05	1e-07	6.9e-07	1	3.8e-05	1.8e-07	1.8e-06	1.6e-05	8e-08	2e-06	1e-09	2.3e-07	1	1e-09	2.1e-08
ATPase activity	0.0055	0.35	2.7e-05	1	1		0.00035	3.4e-09	4.8e-09	1.1e-09	9.1e-09	3.9e-06	4.6e-06	9e-07	5.4e-06	8.1e-05	1.8e-05	0.00011	0.38	0.77	1	1.1e-09	2.31e-08
cytoskeleton organization	1	0.038		7.8e-07	1		0.0032	0.0074	4.9e-09	1.5e-09	1.4e-08	0.14	4.9e-08	1.9e-08	2.2e-07	4e-05	1.4e-05	0.00013	1.9e-06	5.8e-05	1	1.5e-09	3.15e-08
response to endogenous stimulus	1	1	1	1	0.75	2.8e-09	1	1	1	1	2.5e-05	1	1	1	6e-06	1	1	3.3e-07	0.11	1.5e-09	1.9e-09	1.5e-09	3.15e-08
rRNA processing	1	0.23	0.0051	0.26	1		0.0064	1.6e-06	1.1e-08	1.6e-09	5.4e-08	4.5e-05	3.1e-07	5.1e-08	1.9e-06	4.5e-05	7.6e-06	0.00027	0.03	0.44	1	1.6e-09	3.36e-08
reproductive developmental process	1	1	1	1.5e-08	0.27	0.95	1	1	1.4e-06	1.4e-08	6.1e-08	1	4.8e-06	4.7e-08	2.9e-07	3.7e-06	4.6e-08	6e-07	1.6e-09	1.4e-07	1	1.6e-09	3.36e-08
response to brassinosteroid stimulus						6.2e-08			1	1	1.4e-05		1	1	7.9e-07	1	0.14	2.1e-08	0.056	1.7e-09	6.9e-08	1.7e-09	3.57e-08
purine nucleotide metabolic process	0.87	0.0026	0.017	1			9.5e-05	6.1e-08	2e-09	1.7e-09	1.1e-07	1.7e-06	6.3e-08	6.5e-08	4.7e-06	0.00059	0.00042	0.015	0.5	1		1.7e-09	3.57e-08
rRNA metabolic process	1	0.23	0.0052	0.27	1		0.0066	1.7e-06	1.2e-08	1.7e-09	5.8e-08	4.7e-05	3.3e-07	5.4e-08	2e-06	4.7e-05	8e-06	0.00028	0.031	0.45	1	1.7e-09	3.57e-08
reproduction	1	1	1	5.1e-08	0.17	0.95	1	1	2.3e-05	1.5e-07	1.1e-06	1	3.5e-05	2.2e-07	2.6e-06	2.9e-05	2e-07	5e-06	2.3e-09	5.5e-07	1	2.3e-09	4.83e-08
hexose biosynthetic process	5.3e-06	0.063		0.53			2.1e-08	1.8e-07	2.6e-09	7.7e-09	3.4e-07	0.15	0.0017	0.0022	0.031	0.72	0.67	1	0.81	1		2.6e-09	5.46e-08
helicase activity	0.061	0.052	7.3e-05				0.00043	8.6e-09	4.2e-09	8.4e-09	1.3e-08	9e-07	4.6e-07	9.2e-07	1.3e-06	5.8e-05	0.00011	0.00014	1	0.81		4.2e-09	8.82e-08
intracellular transport	1	0.028	0.022	1	0.073	0.95	0.16	0.0002	9.3e-06	2.9e-08	4.5e-07	2.5e-05	1.7e-06	4.7e-09	1.6e-07	0.0017	4.4e-06	0.00011	0.0049	0.065	1	4.7e-09	9.87e-08
regulation of post-embryonic development		0.38	0.067	8.8e-05			0.58	0.0018	2.4e-08	5.6e-08	8.7e-07	0.00085	4.9e-09	2.4e-08	6.6e-07	3e-07	2.1e-06	6.2e-05	0.00095	0.02	1	4.9e-09	1.029e-07
monosaccharide biosynthetic process	8.2e-06	0.081		0.65			4e-08	3.7e-07	6.4e-09	2e-08	8.4e-07	0.2	0.0027	0.0038	0.052	0.94	0.93	1	1	1		6.4e-09	1.344e-07
reproductive structure development	1	1	1	3.8e-07	1	0.95	0.31	0.092	1.4e-07	6.5e-09	1.7e-08	1	2.5e-06	1.3e-07	3.9e-07	4.7e-06	3.5e-07	1.8e-06	1.8e-07	2.7e-06	1	6.5e-09	1.365e-07
response to inorganic substance	4.3e-05	0.0033	1	1			7e-09	8.4e-07	3.7e-05	0.0022	0.071	0.094	0.82	1	1	1	1	1	1	1	1	7e-09	1.47e-07
membrane-bounded organelle	0.016	1	5.8e-07	1	1	0.99	0.0045	8.7e-09	1.6e-08	2.1e-06	0.0028	4.7e-06	7.4e-06	0.00053	0.18	1.9e-05	0.0034	1	1	1	1	8.7e-09	1.827e-07
ncRNA processing	1	0.62	0.019	0.71	0.52		0.037	3.2e-05	5.3e-07	8.8e-09	3.6e-07	0.00044	7.4e-06	1.2e-07	6.2e-06	0.00044	7.2e-06	0.00038	0.0097	0.25	1	8.8e-09	1.848e-07
response to organic substance	1	1	1	0.042	1	1.6e-06	1	1	0.55	0.085	2.6e-06	1	0.19	0.028	2.7e-07	1	0.18	1.2e-06	0.014	1e-08	7.5e-06	1e-08	2.1e-07
intracellular membrane-bounded organelle	0.031	1	5.7e-07	1	1	0.99	0.0074	1.7e-08	4.9e-08	4.9e-06	0.0049	4.5e-06	1.3e-05	0.00077	0.23	3.7e-05	0.0051	1	1	1	1	1.7e-08	3.57e-07
cell division		0.015		6.4e-06			0.079	0.038	1.3e-07	1.1e-07	8.7e-07	0.019	1.9e-08	2.9e-08	4.1e-07	3.7e-05	4.8e-05	0.00046	4.2e-05	0.00086	1	1.9e-08	3.99e-07
nucleic acid binding	0.00023	0.012	0.74	0.61	1	0.93	6.9e-07	1.7e-07	3e-08	2.9e-07	2.8e-05	0.0021	0.00023	0.00096	0.028	0.07	0.16	1	1	1	1	3e-08	6.3e-07
organelle membrane	3.3e-08	1	1	1			2.9e-06	1.8e-06	5.2e-05	0.0035	0.27	1	1	1	1	1	1	1	1	1		3.3e-08	6.93e-07
indole-3-acetic acid amido synthetase activity						3.5e-08					4.4e-05				1.3e-05			3.1e-06		1.6e-05	1.8e-06	3.5e-08	7.35e-07
lateral root development				0.0095		2.3e-06	0.085	1	0.00087	0.01	5.1e-08		0.0086	0.11	4.3e-07	0.5	1	2.3e-05	0.56	4.7e-07	0.0015	5.1e-08	1.071e-06
establishment of localization in cell	1	0.083	0.065	1	0.19	0.95	0.59	0.002	7.7e-05	5.8e-07	4.8e-06	0.0002	1e-05	6.9e-08	1.2e-06	0.0038	2.5e-05	0.00035	0.01	0.091	1	6.9e-08	1.449e-06
regulation of multicellular organismal process	1	1	0.32	5.4e-05	1	0.95	1	0.031	5.5e-07	5.6e-07	4.3e-07	0.014	8.1e-08	1.6e-07	1.8e-07	1.3e-06	3.9e-06	5.1e-06	0.00037	0.00049	1	8.1e-08	1.701e-06
response to stimulus	0.49	0.066	1	0.008	1	0.051	0.0012	0.0025	1.4e-06	3e-05	1.1e-07	0.16	8.8e-05	0.0017	6.6e-06	0.035	0.34	0.0018	0.47	0.0016	1	1.1e-07	2.31e-06
cytokinesis during cell cycle		0.13		0.00023			0.36	0.028	9.7e-07	5e-07	4e-06	0.014	2.1e-07	1.7e-07	2.3e-06	5.7e-05	4.6e-05	0.00053	0.00043	0.0066		1.7e-07	3.57e-06
post-embryonic root development				0.014		4.3e-06	0.13	1	0.0019	0.022	1.9e-07		0.016	0.2	1.4e-06	0.73	1	5.9e-05	0.82	1.2e-06	0.0028	1.9e-07	3.99e-06
cytokinesis		0.23		6.4e-05			0.76	0.083	1.4e-06	1e-06	9.5e-06	0.037	2.3e-07	2.8e-07	4.3e-06	3.3e-05	4.2e-05	0.00061	0.00024	0.0051		2.3e-07	4.83e-06
translation initiation factor activity	0.00034	0.0039					2.4e-07	1.6e-05	5.1e-05	0.00056	0.0039	0.15	0.21	0.99	1							2.4e-07	5.04e-06
regulation of developmental process	1	1	1	2.7e-05	1	0.95	1	0.22	4.2e-06	3.5e-06	2.3e-06	0.059	2.8e-07	4.6e-07	4.5e-07	3.9e-06	9.9e-06	1.1e-05	0.00022	0.0003	1	2.8e-07	5.88e-06
cellular localization	1	0.13	0.1	1	0.29	0.95	0.98	0.005	0.00026	2.8e-06	2.4e-05	0.00047	3.1e-05	3.1e-07	5.7e-06	0.0079	7.5e-05	0.0011	0.021	0.19	1	3.1e-07	6.51e-06
nucleobase, nucleoside, nucleotide and nucleic acid transport		0.00059	0.03		1		0.0084	9.3e-06	4.1e-05	1.3e-06	1.2e-05	7.6e-07	9.6e-06	3.5e-07	5.5e-06	0.19	0.0056	0.04	1	1	1	3.5e-07	7.35e-06
lateral root morphogenesis				0.0018		4.8e-05			0.0069	0.037	1.2e-06		0.0073	0.053	1.1e-06	0.063	0.51	8.3e-06	0.07	3.9e-07	0.0052	3.9e-07	8.19e-06
post-embryonic root morphogenesis				0.0018		4.8e-05			0.0069	0.037	1.2e-06		0.0073	0.053	1.1e-06	0.063	0.51	8.3e-06	0.07	3.9e-07	0.0052	3.9e-07	8.19e-06
reproductive process in a multicellular organism				1.2e-06	1		1	1	0.0031	0.00015	0.00065	1	0.0015	7.5e-05	0.00047	0.0015	9e-05	0.00089	4.1e-07	2.3e-05	1	4.1e-07	8.61e-06
cellular developmental process	1	1	1	7.6e-05	1	0.49	1	1	1	0.14	0.0044	1	0.19	0.0091	0.00021	0.092	0.0043	9.4e-05	1.5e-05	4.6e-07	0.04	4.6e-07	9.66e-06
histone H3-K9 methylation		0.06	0.35	0.068			0.7	0.0073	1.6e-05	4.9e-06	0.00011	0.00065	1.1e-06	5.2e-07	2.2e-05	0.00064	0.00026	0.0081	0.029	0.65		5.2e-07	1.092e-05
gametophyte development		1	1	1.1e-05	0.8		1	1	0.00037	8.6e-06	0.00011	1	0.00014	3.2e-06	7.3e-05	8.7e-05	2.5e-06	0.00011	9.4e-07	0.00014	1	9.4e-07	1.974e-05
RNA binding	0.00076	0.0067	1	1	1		1e-06	2.3e-06	6.2e-06	9.1e-05	0.023	0.01	0.013	0.08	1	1	1	1	1	1	1	1e-06	2.1e-05
translation elongation factor activity	1e-06						4.3e-06	7.5e-05	0.00062	0.0029	0.011											1e-06	2.1e-05
multicellular organism reproduction				2.7e-06	1		1	1	0.0086	0.00056	0.0024	1	0.0038	0.00025	0.0016	0.0034	0.00026	0.0026	1.3e-06	7.1e-05	1	1.3e-06	2.73e-05
regulation of cell cycle		0.7	0.1	0.024			1	0.048	5.7e-05	0.00021	0.00051	0.0022	1.5e-06	1.3e-05	5.6e-05	7.3e-05	0.00077	0.0031	0.23	0.58		1.5e-06	3.15e-05
protein binding	0.0023	0.28	1	0.056	1	0.93	0.00016	0.00014	1.6e-06	2e-06	1.2e-05	0.15	0.0019	0.0016	0.0051	0.047	0.035	0.093	0.071	0.24	1	1.6e-06	3.36e-05
GTPase activity	9.6e-05						2.3e-06	2.1e-05	8.8e-05	0.0011	0.0082	0.39	0.64	1	1							2.3e-06	4.83e-05
protein folding	0.27	0.3	0.043				0.0022	3.4e-06	2.6e-06	1.9e-05	0.00024	0.00043	0.00032	0.002	0.02	0.041	0.2	1	1	1		2.6e-06	5.46e-05
ribosomal small subunit biogenesis	3.7e-06						5.5e-06	7.3e-05	0.00049	0.002	0.0057											3.7e-06	7.77e-05
cytokinesis by cell plate formation		0.75		0.002			1	0.099	1.9e-05	7.9e-06	4.8e-05	0.064	6.3e-06	3.7e-06	3.4e-05	0.00032	0.0002	0.0018	0.0023	0.025		3.7e-06	7.77e-05
mitochondrion organization				0.11				1	0.0059	0.00012	0.0013	0.095	0.00026	5.1e-06	0.00011	0.0019	3.6e-05	0.0011	0.0021	0.059		5.1e-06	0.0001071
endonucleolytic cleavages during rRNA processing				1.4e-05					0.0001	3.6e-05	0.00015		1.3e-05	5.8e-06	3.4e-05	1.9e-05	1.2e-05	9.8e-05	2.1e-05	0.00028		5.8e-06	0.0001218
photomorphogenesis	1	0.22	0.18				0.0069	3.7e-05	6.2e-06	1.7e-05	8.1e-06	0.0012	0.0002	0.00057	0.00026	0.034	0.078	0.032	1	1	1	6.2e-06	0.0001302
root development	1	1		0.15	1	0.0046	0.63	1	0.29	0.031	3.4e-05	1	1	0.12	0.00011	1	1	0.0027	0.024	6.7e-06	0.0017	6.7e-06	0.0001407
root system development	1	1		0.15	1	0.0046	0.64	1	0.29	0.032	3.6e-05	1	1	0.12	0.00011	1	1	0.0027	0.024	6.9e-06	0.0017	6.9e-06	0.0001449
cleavages during rRNA processing				1.8e-05					0.00014	5.1e-05	0.00021		1.7e-05	8.3e-06	4.8e-05	2.5e-05	1.7e-05	0.00013	2.8e-05	0.00036		8.3e-06	0.0001743
cell cycle	1	0.36	0.9	0.03	1		1	0.043	6.9e-05	9.2e-05	0.0011	0.01	9.8e-06	2.4e-05	0.00053	0.00097	0.0023	0.04	0.096	1	1	9.8e-06	0.0002058
post-translational protein modification	1	1	1	0.0009	1	0.95	1	1	0.0059	0.0018	0.0079	0.18	1.8e-05	1.1e-05	0.00014	0.00026	0.0002	0.003	0.0018	0.035	1	1.1e-05	0.000231
post-embryonic morphogenesis				0.008	1	0.1	1	1	1	0.33	0.0035	1	0.18	0.026	0.00017	0.13	0.021	0.00011	0.0031	1.3e-05	0.037	1.3e-05	0.000273
cell differentiation	1	1		8.9e-05	1	0.95	1	1	0.9	0.045	0.028	1	0.16	0.0067	0.0055	0.064	0.0025	0.003	1.3e-05	5.9e-05	1	1.3e-05	0.000273
alcohol biosynthetic process	0.00036	0.7		1			1.3e-05	0.00017	1.4e-05	1.6e-05	0.00051	1	0.18	0.12	1	1	1	1	1	1		1.3e-05	0.000273
DNA replication			0.23	0.0015				1	0.0064	0.0065	0.015	0.57	6.8e-05	0.00014	0.00063	1.3e-05	6.6e-05	0.0005	0.01	0.061	1	1.3e-05	0.000273
RNA processing	1	1	0.0098	1	1		1	0.0017	0.00016	1.4e-05	0.0018	0.018	0.0017	0.00016	0.02	0.0021	0.00023	0.055	0.36	1	1	1.4e-05	0.000294
purine nucleotide biosynthetic process			0.0068				0.54	0.00022	2.7e-05	1.8e-05	0.00023	0.0017	0.00023	0.00016	0.0023	0.0017	0.0015	0.024	1	1		1.8e-05	0.000378
histone phosphorylation				0.0041				1	0.00039	0.0031	0.015	0.14	2.3e-05	0.00038	0.0029	8.9e-05	0.0023	0.021	0.15	1		2.3e-05	0.000483
auxin homeostasis						2.7e-05					0.007				0.002			0.0055		0.015	0.0016	2.7e-05	0.000567
negative regulation of nucleobase, nucleoside, nucleotide and nucleic acid metabolic process	1	0.88	1	0.046			0.24	0.016	3e-05	8.4e-05	0.0034	0.066	9.4e-05	0.00035	0.017	0.0042	0.016	0.6	0.26	1		3e-05	0.00063
negative regulation of nitrogen compound metabolic process	1	0.9	1	0.047			0.25	0.017	3.3e-05	9.3e-05	0.0038	0.069	0.0001	0.00039	0.019	0.0045	0.017	0.63	0.27	1		3.3e-05	0.000693
regulation of DNA replication				0.0013				1	0.0021	0.0055	0.011	0.76	7.2e-05	0.00039	0.0012	4.4e-05	0.00047	0.002	0.024	0.09		4.4e-05	0.000924
lateral root formation									0.42	1	0.0013		0.096	0.43	0.00028			0.00046		4.7e-05		4.7e-05	0.000987

## Sheet: DGs, step 1
GO term								quantiles and combinations of neiboring quantiles														Bonferroni corrected (for number of GO terms) minimal p-value	Bonferroni corrected (for number of GO terms and tested intervals) minimal p-value
	1	2	3	4	5	6	1-2	1-3	1-4	1-5	1-6	2-3	2-4	2-5	2-6	3-4	3-5	3-6	4-5	4-6	5-6
response to stimulus	1.7e-12	6e-13	2.2e-09	1.5e-10	0.0025	0.0024	4.8e-26	7.7e-36	1.3e-46	7.1e-49	1.5e-51	8e-23	9.7e-34	2.8e-36	2.9e-39	1.9e-20	2.1e-23	8.7e-27	1.4e-13	3.2e-17	2.9e-07	1.5e-51	3.15e-50
ion transport	2.5e-09	8.1e-07	4.3e-06	5.4e-07	2.9e-12	1.8e-08	1e-16	2.2e-23	1.1e-30	1.2e-42	4e-51	1.4e-13	5.1e-21	4.2e-33	1e-41	1.2e-13	6.9e-26	1.3e-34	2.2e-19	3.5e-28	5.4e-21	4e-51	8.4e-50
response to inorganic substance	4.2e-17	2.6e-11	6.1e-05	8.6e-06	0.2	0.0013	1.1e-28	2.8e-33	5.7e-39	1.7e-39	4.1e-43	1.6e-16	1.1e-22	6.4e-24	6.5e-28	2.4e-11	4.8e-13	3e-17	1.8e-07	1.1e-11	1.3e-05	4.1e-43	8.61e-42
response to stress	3.2e-11	4.5e-11	1.1e-08	5.5e-07	0.0011	0.19	7e-23	4.9e-32	4.1e-39	1.9e-42	6.5e-43	2.6e-20	1.5e-27	3.8e-31	6.1e-32	3.8e-16	5.1e-20	3e-21	5.5e-11	1.4e-12	1.4e-05	6.5e-43	1.365e-41
response to chemical stimulus	1.9e-08	6.5e-13	1.2e-05	8.8e-07	0.00021	0.0034	8.7e-22	1.1e-27	1.1e-34	3.6e-39	2.9e-42	1.2e-18	9.4e-26	2.5e-30	1.5e-33	5.6e-13	7e-18	1.9e-21	1.3e-11	3.2e-15	3.9e-08	2.9e-42	6.09e-41
cation transport	1.6e-08	5.9e-06	0.00019	0.00014	4.9e-07	8e-07	4.4e-15	4.3e-20	4.8e-25	2.5e-32	2.4e-39	4.1e-11	3.1e-16	1.3e-23	1e-30	1.1e-09	3.9e-17	2.5e-24	4.8e-12	2.6e-19	2.4e-14	2.4e-39	5.04e-38
di-, tri-valent inorganic cation transport	1e-09	1.1e-09	0.084	0.0011	1.2e-05	1.5e-07	5.7e-20	1.2e-21	1.4e-25	1.8e-31	5.1e-39	1.3e-11	8.6e-16	7.3e-22	1.6e-29	3.3e-06	2.7e-12	5.3e-20	7.8e-10	9.8e-18	1.1e-13	5.1e-39	1.071e-37
metal ion transport	3.8e-09	3.3e-07	0.0049	9e-05	8e-05	3.4e-08	5.9e-17	2.6e-20	2e-25	1.3e-30	8.5e-39	8.4e-11	4.2e-16	2e-21	1.1e-29	1.9e-08	7.3e-14	3.4e-22	3.9e-10	1.3e-18	2e-13	8.5e-39	1.785e-37
cellular amino acid and derivative metabolic process	7.4e-13	0.00025	6.8e-08	0.0029	3e-05	0.0037	4e-17	1.4e-25	8.5e-29	2.3e-34	1.2e-37	9.3e-13	2.1e-16	3.8e-22	1e-25	1.9e-11	3.1e-17	8e-21	5.6e-09	1e-12	6.8e-09	1.2e-37	2.52e-36
small molecule biosynthetic process	1.3e-10	6.3e-07	1.1e-07	0.06	0.0015	0.0082	5e-18	2.8e-26	1e-27	1.6e-31	1.6e-34	2.9e-15	4.3e-17	3.9e-21	2.3e-24	1.1e-09	8.2e-14	3.6e-17	5e-06	1.7e-09	5.9e-07	1.6e-34	3.36e-33
localization	1.4e-05	1.5e-06	4.1e-06	0.0028	2.5e-05	0.00017	8.1e-13	1.3e-19	3.8e-23	6.4e-29	8.2e-34	2.3e-13	6.2e-17	8.7e-23	9.9e-28	7.8e-10	1e-15	9.6e-21	4.9e-09	4.2e-14	2.4e-10	8.2e-34	1.722e-32
transport	9e-06	3.6e-05	8.8e-06	0.00073	4.7e-06	0.00035	1.2e-11	4e-18	2.2e-22	7.7e-29	2e-33	1.2e-11	5.4e-16	1.6e-22	3.7e-27	3.5e-10	9.5e-17	2e-21	2.5e-10	4.6e-15	1e-10	2e-33	4.2e-32
establishment of localization	1.5e-05	1.8e-05	1.5e-05	0.0011	8e-06	0.00018	1e-11	5.7e-18	4.9e-22	2.8e-28	3.8e-33	1e-11	7.4e-16	3.6e-22	4.3e-27	9.1e-10	4.1e-16	4.3e-21	6.4e-10	6.1e-15	8.8e-11	3.8e-33	7.98e-32
nitrate transport	0.054	0.00056	0.00056	1.1e-08	3e-05	2.2e-07	8.7e-07	1.5e-11	4e-20	1.1e-25	5.4e-33	9e-09	1.3e-17	3e-23	1e-30	4.4e-13	8.5e-19	2.1e-26	2.7e-14	5.2e-22	4.2e-13	5.4e-33	1.134e-31
inorganic anion transport	0.2	0.00036	0.0033	1.7e-07	1.5e-07	2.2e-07	2.4e-06	2.1e-10	6.1e-18	1.6e-25	7e-33	3.5e-08	5.8e-16	9.7e-24	3.1e-31	3.6e-11	4.4e-19	1e-26	1.8e-15	3.4e-23	2.2e-15	7e-33	1.47e-31
response to nitrate	0.0046	0.00042	0.00042	7.1e-09	0.00027	2.2e-06	5.5e-08	7.3e-13	1.2e-21	2.8e-26	9.8e-33	5.2e-09	5.1e-18	9.7e-23	2.7e-29	2.2e-13	3.9e-18	8e-25	1.8e-13	3e-20	3.3e-11	9.8e-33	2.058e-31
response to osmotic stress	4.4e-18	4.3e-09	0.0015	1	0.085	1	3.3e-27	3.1e-30	1.2e-29	2.6e-31	1.7e-29	5.1e-13	1.5e-13	7.3e-16	5.2e-15	9.7e-05	2.7e-07	5.1e-07	0.0038	0.0042	0.13	2.6e-31	5.46e-30
plasma membrane	1.7e-16	5.1e-06	3.4e-06	0.00099	0.083	0.11	2.5e-21	6.2e-27	1.1e-29	2.1e-30	3.5e-31	3.9e-12	1.4e-15	5.2e-17	2.1e-18	1.1e-09	2.9e-11	8e-13	1.7e-05	2.9e-07	0.001	3.5e-31	7.35e-30
membrane	7e-14	3e-06	5.3e-06	0.09	0.0019	0.0035	2.2e-19	6.9e-25	5.8e-25	4.2e-28	6.4e-31	3.6e-12	3.5e-13	1.3e-16	9.9e-20	3.5e-07	1.1e-10	6.6e-14	3.7e-05	2.1e-08	9.1e-07	6.4e-31	1.344e-29
response to salt stress	9.1e-18	1.3e-09	0.00072	1	0.71	1	1.7e-27	6.5e-31	6.3e-29	1.9e-29	5.3e-28	7.5e-14	4.1e-13	2.1e-14	7.2e-14	0.00049	1e-05	9.6e-06	0.17	0.085	0.52	6.5e-31	1.365e-29
anion transport	0.023	0.0032	0.0031	3.3e-06	2.8e-07	4.1e-06	1.9e-06	1.6e-10	5.4e-17	2.4e-24	1.2e-30	2.6e-07	6.4e-14	1.9e-21	7.9e-28	5.2e-10	1.1e-17	3.6e-24	6.1e-14	1.8e-20	7.1e-14	1.2e-30	2.52e-29
response to external stimulus	2.2e-06	1e-08	1.2e-05	0.0043	0.2	0.0055	1e-15	5.7e-22	3.3e-25	1.2e-26	5.2e-30	5.9e-15	2.9e-18	7.8e-20	2.7e-23	2.8e-09	3.6e-11	8.9e-15	4.3e-05	9.6e-09	4.9e-05	5.2e-30	1.092e-28
trichoblast differentiation	3.4e-05	0.12	1	1	4e-13	2e-09	1.7e-07	2.1e-08	2e-09	1.3e-20	1.3e-29	0.0082	0.00047	5.9e-15	5.4e-24	0.15	1.3e-12	6.5e-22	2.9e-12	6.6e-22	9e-23	1.3e-29	2.73e-28
root epidermal cell differentiation	4.6e-05	0.14	1	1	6.8e-13	3e-09	2.7e-07	3.9e-08	4.1e-09	4.1e-20	6.4e-29	0.011	0.00071	1.5e-14	2e-23	0.19	2.7e-12	2e-21	5.5e-12	1.9e-21	2.3e-22	6.4e-29	1.344e-27
secondary metabolic process	9.8e-05	0.03	2e-05	7e-05	5.7e-05	0.0017	1.1e-07	9.3e-14	4.1e-19	1.6e-24	1.9e-28	2.7e-08	1e-13	3.3e-19	3.5e-23	6.4e-11	1.9e-16	2e-20	2.3e-10	2.2e-14	5.4e-09	1.9e-28	3.99e-27
small molecule metabolic process	2.6e-11	8.3e-06	3.7e-08	0.61	0.24	0.38	2.1e-17	3.6e-26	6.3e-26	4.5e-27	3.6e-28	1.5e-14	5.8e-15	1.4e-16	4.4e-18	1.4e-08	2.2e-10	4.7e-12	0.0058	7.3e-05	0.0034	3.6e-28	7.56e-27
root morphogenesis	5.2e-05	0.018	1	1	2.8e-11	6.4e-08	3.3e-08	3.4e-09	1.3e-09	1.6e-19	2.8e-27	0.0011	0.00022	5e-14	8e-22	0.29	8.4e-11	9.4e-19	4.8e-10	2.8e-18	1.7e-19	2.8e-27	5.88e-26
cellular aromatic compound metabolic process	7.8e-07	0.0031	4.5e-06	0.0089	0.032	0.0027	1.3e-10	2.3e-17	1.7e-20	4e-23	6.9e-27	6.2e-10	3.1e-13	5e-16	7.1e-20	2.6e-09	4.3e-12	5.5e-16	1.3e-05	1.5e-09	3.8e-06	6.9e-27	1.449e-25
vacuole	1.2e-11	1.3e-11	0.00022	1	0.3		4.3e-23	1.6e-26	4.9e-24	1.3e-24	1.7e-21	2.5e-15	1.5e-13	1.5e-14	3.2e-12	0.00082	2.8e-05	0.0005	0.19	0.88	1	1.6e-26	3.36e-25
response to abiotic stimulus	8.5e-11	5.7e-05	1.3e-05	1	0.0011	1	5e-16	3.2e-22	1.5e-21	1e-25	1.1e-24	2.7e-11	2.4e-11	1.2e-15	3.5e-15	7.8e-06	3.9e-10	6.5e-10	0.00029	0.0002	0.0021	1e-25	2.1e-24
sulfur compound biosynthetic process	2.4e-06	0.19	0.001	1	1.6e-07	0.00088	3.2e-08	9.8e-13	2.3e-13	8.8e-21	5.1e-25	6.4e-06	7.5e-07	3.7e-14	1.8e-18	0.00015	4.8e-12	2.1e-16	1.4e-07	5.6e-12	1.1e-11	5.1e-25	1.071e-23
sulfur metabolic process	4.4e-07	0.42	0.022	0.015	2.6e-07	0.019	2.1e-08	1.4e-11	1.1e-14	5.2e-22	6.2e-25	0.00024	1.4e-07	9.2e-15	8.3e-18	1.1e-05	4.2e-13	4.1e-16	4.6e-10	5.1e-13	5.4e-10	6.2e-25	1.302e-23
Golgi organization	1.7e-20	0.00019			0.14		3.9e-24	8.5e-24	4.6e-23	6.9e-25	9.6e-25	1.3e-05	3.9e-06	1.6e-08	4e-09	0.23	0.00096	0.00016	0.033	0.0058	0.036	6.9e-25	1.449e-23
root development	0.0011	0.16	0.16	1	3.6e-11	3.4e-06	5.9e-06	2.3e-08	7.7e-09	1.7e-18	7.8e-25	0.00058	0.00013	3.7e-14	1.4e-20	0.03	5.8e-12	1.6e-18	7.6e-10	1.6e-16	1.4e-17	7.8e-25	1.638e-23
root system development	0.0012	0.16	0.16	1	3.8e-11	3.4e-06	6.1e-06	2.4e-08	8.1e-09	1.8e-18	8.5e-25	0.00059	0.00013	3.9e-14	1.6e-20	0.031	6.1e-12	1.8e-18	7.9e-10	1.7e-16	1.5e-17	8.5e-25	1.785e-23
cellular amino acid derivative metabolic process	1.1e-07	0.0014	8.3e-07	0.023	1	0.12	8.6e-12	3.2e-19	8.3e-22	1.9e-22	1.7e-24	5.2e-11	8.3e-14	1e-14	6e-17	1.6e-09	2e-10	1e-12	0.0014	5.3e-06	0.0056	1.7e-24	3.57e-23
phenylpropanoid metabolic process	2.2e-05	0.0014	2.5e-07	0.04	0.21	0.048	1.1e-09	1.5e-17	5.6e-20	9.8e-22	3e-24	1.7e-11	5.2e-14	6.8e-16	1.7e-18	9.5e-10	1.2e-11	2.7e-14	0.00032	5.2e-07	0.00036	3e-24	6.3e-23
catalytic activity	6.1e-15	0.00052	0.00016	0.39	0.056	0.011	4.6e-17	3.7e-21	1.7e-20	5.9e-22	3e-24	1.5e-08	4.5e-09	4.7e-11	1.3e-13	3.7e-05	3.2e-07	9.3e-10	0.0042	1.2e-05	0.00015	3e-24	6.3e-23
fluid transport	4.5e-14	0.011	0.011		0.00062		1.8e-16	1.7e-19	2.6e-18	1.2e-22	8e-24	3.1e-06	5.4e-06	2e-10	5.4e-12	0.015	5.6e-07	1.3e-08	0.0017	3.6e-05	2.5e-05	8e-24	1.68e-22
water transport	4.5e-14	0.011	0.011		0.00062		1.8e-16	1.7e-19	2.6e-18	1.2e-22	8e-24	3.1e-06	5.4e-06	2e-10	5.4e-12	0.015	5.6e-07	1.3e-08	0.0017	3.6e-05	2.5e-05	8e-24	1.68e-22
epidermal cell differentiation	0.00072	0.71	1	1	7.6e-11	1.4e-07	2e-05	7.3e-06	4.8e-07	3e-16	1.3e-23	0.15	0.0075	9.1e-12	3.7e-19	0.48	3.6e-10	8.6e-18	2.3e-10	2.7e-18	1e-18	1.3e-23	2.73e-22
epidermis development	0.00075	0.73	1	1	8.1e-11	1.5e-07	2.1e-05	7.9e-06	5.2e-07	3.5e-16	1.6e-23	0.16	0.008	1e-11	4.4e-19	0.49	4e-10	1e-17	2.5e-10	3.1e-18	1.1e-18	1.6e-23	3.36e-22
ectoderm development	0.00075	0.73	1	1	8.1e-11	1.5e-07	2.1e-05	7.9e-06	5.2e-07	3.5e-16	1.6e-23	0.16	0.008	1e-11	4.4e-19	0.49	4e-10	1e-17	2.5e-10	3.1e-18	1.1e-18	1.6e-23	3.36e-22
serine family amino acid metabolic process	3e-07	1	0.00042	0.02	2.6e-05	0.17	4.6e-08	6e-13	6.7e-16	1.5e-21	1.8e-23	2.2e-05	1.6e-08	3.4e-14	2.7e-16	3.3e-07	4.9e-13	4.7e-15	3.3e-08	2.8e-10	3.1e-07	1.8e-23	3.78e-22
cellular amine metabolic process	5.9e-10	0.097	0.0056	0.017	0.0035	0.29	1.5e-11	3.4e-15	4e-18	7.7e-22	1.8e-23	1.5e-05	1e-08	1.5e-12	1.9e-14	3.4e-06	4.7e-10	6.1e-12	2.7e-06	3.4e-08	4.9e-05	1.8e-23	3.78e-22
tetrapyrrole binding		0.26	0.0017	0.042	3.6e-08	3e-10	1	0.0036	2.9e-05	8.3e-12	3.5e-20	7.8e-05	6e-07	3.7e-14	4.4e-23	1.4e-05	4e-13	2.4e-22	1.2e-09	4e-19	5.1e-18	4.4e-23	9.24e-22
carbohydrate metabolic process	1.7e-08	0.0046	0.038	0.5	0.0025	0.012	7.5e-12	1.7e-14	1.1e-15	1.4e-19	9e-23	5.1e-06	1.3e-07	1.5e-11	8e-15	0.00072	8.8e-08	4.5e-11	8.1e-05	4.1e-08	1.4e-06	9e-23	1.89e-21
response to cadmium ion	3.3e-16	1.6e-06	1				1.1e-22	8.4e-22	4.4e-20	4.2e-19	5.3e-17	6.6e-07	1.9e-06	2e-06	2.2e-05	1	0.67	1	1	1	1	1.1e-22	2.31e-21
cellular nitrogen compound metabolic process	2.5e-08	0.083	0.0064	0.0012	0.015	1	3.1e-10	7.1e-14	4.8e-18	4e-21	8.1e-22	1.5e-05	8.7e-10	5e-13	5.3e-14	3e-07	1.7e-10	2e-11	8.7e-07	9.5e-08	0.0013	8.1e-22	1.701e-20
amine metabolic process	4.6e-10	0.21	0.014	0.039	0.009	0.57	3.4e-11	2.1e-14	5.8e-17	2.7e-20	1.2e-21	8.2e-05	1.2e-07	4.2e-11	9.8e-13	2e-05	6.7e-09	1.6e-10	1.6e-05	3.7e-07	0.00024	1.2e-21	2.52e-20
divalent metal ion transport	2.3e-11	1.4e-07			0.026	0.25	2.2e-19	2.9e-18	7.5e-17	1.1e-19	1.6e-21	4.1e-07	1.7e-06	1.5e-09	1.3e-11	1	0.012	9.1e-05	0.061	0.00043	0.00022	1.6e-21	3.36e-20
oxidoreductase activity	0.0042	0.0014	0.0013	0.011	0.033	2.5e-07	1.2e-06	2.4e-10	6.4e-13	4.5e-15	1.7e-21	3e-07	7.9e-10	4.9e-12	1.7e-18	3e-06	1.6e-08	5.6e-15	6.8e-05	2.1e-11	7e-09	1.7e-21	3.57e-20
response to metal ion	7.6e-14	7.2e-07	1	0.54			6.1e-21	3.2e-20	4.6e-21	2.2e-19	4.2e-18	3.5e-07	9.9e-09	5.4e-08	1.8e-07	0.041	0.058	0.065	1	1	1	4.6e-21	9.66e-20
cellular nitrogen compound biosynthetic process	4.7e-06	1	0.00091	0.00064	0.0029	1	6.1e-07	1.7e-11	5.8e-16	8.6e-20	6.9e-21	4.9e-05	1.6e-09	2e-13	1.1e-14	2.3e-08	2.8e-12	2.1e-13	9.1e-08	6e-09	0.00016	6.9e-21	1.449e-19
small molecule catabolic process	5.1e-19	1	0.0047	1	1	1	2.8e-17	1.3e-20	3.9e-19	2e-18	1.7e-18	0.00017	0.00014	6.3e-05	1.1e-05	0.006	0.0028	0.00048	1	0.74	1	1.3e-20	2.73e-19
serine family amino acid biosynthetic process	6.9e-06		0.00092	0.37	4.3e-06	0.44	2e-06	5.5e-11	1e-12	6e-19	1.5e-20	0.00013	1.5e-06	9.1e-13	1.7e-14	1.5e-05	5.2e-12	1.2e-13	1.7e-07	3.4e-09	1.9e-07	1.5e-20	3.15e-19
metabolic process	1.2e-08	3.7e-05	0.00017	1	1	0.013	2.5e-14	1.8e-19	3.1e-18	3e-17	1.6e-20	1.9e-10	5.5e-10	1.1e-09	5.6e-13	0.00017	0.00012	7.6e-08	1	0.0019	0.014	1.6e-20	3.36e-19
cysteine biosynthetic process	4.2e-06		0.00062		2.6e-06	0.35	1e-06	1.9e-11	2.4e-12	9.5e-19	1.8e-20	7.1e-05	4.6e-06	2.1e-12	3e-14	6.3e-05	1.6e-11	2.7e-13	7.6e-07	1.1e-08	9.1e-08	1.8e-20	3.78e-19
cellular amino acid metabolic process	8.9e-09	0.2	0.012	0.034	0.0074	1	3.4e-10	1.5e-13	3.1e-16	1.2e-19	1.9e-20	6.3e-05	8e-08	2.4e-11	2e-12	1.4e-05	3.9e-09	3.5e-10	1.1e-05	9.6e-07	0.00072	1.9e-20	3.99e-19
transition metal ion transport		0.12	0.016	0.00012	0.01	1.1e-06	0.33	0.00018	2.3e-09	1.1e-12	3.2e-19	4.5e-05	3.1e-10	1.3e-13	2.1e-20	7.4e-08	3e-11	3.5e-18	6.2e-08	5.3e-15	7.8e-10	2.1e-20	4.41e-19
cysteine metabolic process	4.8e-06		0.00068		3e-06	0.37	1.2e-06	2.5e-11	3.2e-12	1.4e-18	2.9e-20	8.2e-05	5.6e-06	2.8e-12	4.2e-14	7.3e-05	2.1e-11	3.7e-13	9e-07	1.3e-08	1.1e-07	2.9e-20	6.09e-19
iron ion transport		0.0037		1e-05	0.0024	1.3e-05	0.035	0.0021	4.9e-09	6.8e-13	1.5e-18	0.00046	4.3e-10	4.8e-14	6.9e-20	3.7e-06	3.5e-10	3.8e-16	1.4e-09	1.2e-15	1.6e-09	6.9e-20	1.449e-18
catabolic process	3.5e-14	0.00024	0.073	1	1	1	3.3e-18	7.6e-20	3.9e-19	8e-16	1.1e-13	6.9e-07	2.9e-07	2e-05	0.00022	0.013	0.22	0.77	1	1	1	7.6e-20	1.596e-18
cellular response to iron ion starvation		0.031		0.0001	0.0016	3.4e-07	0.16	0.0075	1.1e-07	1.2e-11	1.7e-18	0.0024	1.7e-08	1.2e-12	9.9e-20	2e-05	1.2e-09	6.7e-17	7.7e-09	2.4e-16	3.6e-11	9.9e-20	2.079e-18
peroxidase activity		0.00033		0.0034	0.00029	3.7e-08	0.027	0.0012	1e-06	1.1e-10	1.7e-17	3.1e-05	2.1e-08	1.5e-12	1e-19	0.0003	1.8e-08	1.1e-15	1.9e-07	5.6e-15	4.7e-12	1e-19	2.1e-18
oxidoreductase activity, acting on peroxide as acceptor		0.00033		0.0034	0.00029	3.7e-08	0.027	0.0012	1e-06	1.1e-10	1.7e-17	3.1e-05	2.1e-08	1.5e-12	1e-19	0.0003	1.8e-08	1.1e-15	1.9e-07	5.6e-15	4.7e-12	1e-19	2.1e-18
cellular carbohydrate metabolic process	3.9e-08	0.0048	1	1	0.009	0.0042	1.5e-11	1.9e-12	1.3e-12	5.1e-16	1.1e-19	0.00018	3.4e-05	1.5e-08	3.3e-12	0.12	6.6e-05	1.6e-08	0.0027	5.8e-07	1.7e-06	1.1e-19	2.31e-18
trichoblast maturation	1.3e-05	0.065	1		8.1e-06	0.00011	3.8e-08	3.5e-09	7.8e-09	1.1e-14	1.1e-19	0.0033	0.0029	6.9e-09	7.2e-14	1	4e-06	3.6e-11	7.2e-05	4.7e-10	4.8e-11	1.1e-19	2.31e-18
root hair cell differentiation	1.3e-05	0.065	1		8.1e-06	0.00011	3.8e-08	3.5e-09	7.8e-09	1.1e-14	1.1e-19	0.0033	0.0029	6.9e-09	7.2e-14	1	4e-06	3.6e-11	7.2e-05	4.7e-10	4.8e-11	1.1e-19	2.31e-18
cell maturation	1.4e-05	0.067	1		8.4e-06	0.00011	4e-08	3.7e-09	8.3e-09	1.2e-14	1.2e-19	0.0034	0.003	7.4e-09	7.9e-14	1	4.2e-06	3.9e-11	7.5e-05	5e-10	5.1e-11	1.2e-19	2.52e-18
regulation of hormone levels	9.6e-06	0.13	1.1e-07	0.42	1	0.1	6.5e-08	5.4e-16	2.5e-17	2.3e-17	1.2e-19	1.4e-09	4.5e-11	2.4e-11	9.7e-14	8.6e-09	6.4e-09	2.5e-11	0.095	0.00034	0.027	1.2e-19	2.52e-18
cell junction	8.5e-10	0.024	1.4e-06	0.074	0.93	1	2e-11	8.5e-18	4.9e-19	2.8e-19	7e-18	1.3e-08	2.7e-10	6.3e-11	4.4e-10	6.2e-08	1.6e-08	1.1e-07	0.0091	0.016	1	2.8e-19	5.88e-18
plasma membrane part	6.4e-09	0.0031	5.7e-06	0.11	0.42	1	9.8e-12	1.6e-17	1.6e-18	3e-19	2.3e-18	4.6e-09	1.8e-10	1.7e-11	4.7e-11	3.5e-07	3e-08	6.7e-08	0.006	0.0049	0.26	3e-19	6.3e-18
antioxidant activity		6.2e-06		0.01	0.0011	2.6e-07	0.00024	2.4e-05	4.8e-08	1.3e-11	7.5e-18	2.2e-06	4.5e-09	9.6e-13	3e-19	0.0015	3e-07	1e-13	1.9e-06	3.3e-13	1.1e-10	3e-19	6.3e-18
cellular catabolic process	6.2e-14	0.00042	0.12	1	1	1	1e-17	4.1e-19	1.1e-17	9.8e-15	7.3e-13	2e-06	3.2e-06	0.00011	0.00073	0.073	0.62	1	1	1	1	4.1e-19	8.61e-18
regulation of biological quality	4.1e-08	0.02	0.0015	1	0.89	0.018	8.9e-11	4.9e-15	8.9e-15	5.3e-16	4.4e-19	9.6e-07	4.9e-07	1.5e-08	1.1e-11	0.00077	2.2e-05	1.6e-08	0.17	0.00017	0.00072	4.4e-19	9.24e-18
developmental maturation	1.9e-05	0.082	1		1.2e-05	0.00015	6.8e-08	7.2e-09	1.7e-08	3.4e-14	4.6e-19	0.0047	0.0045	1.5e-08	2.1e-13	1	7.1e-06	8.7e-11	0.00011	1e-09	9.6e-11	4.6e-19	9.66e-18
organic acid biosynthetic process	3.3e-06	0.033	0.002	0.82	0.074	0.1	6.5e-09	3.9e-13	3.2e-14	1.1e-16	5.2e-19	2e-06	8.4e-08	2.1e-10	8.2e-13	8.7e-05	2.2e-07	7.7e-10	0.0025	8.6e-06	0.00028	5.2e-19	1.092e-17
carboxylic acid biosynthetic process	3.3e-06	0.033	0.002	0.82	0.074	0.1	6.5e-09	3.9e-13	3.2e-14	1.1e-16	5.2e-19	2e-06	8.4e-08	2.1e-10	8.2e-13	8.7e-05	2.2e-07	7.7e-10	0.0025	8.6e-06	0.00028	5.2e-19	1.092e-17
plasmodesma	5.7e-09	0.023	1.3e-06	0.071	0.9	1	9.2e-11	3.7e-17	1.8e-18	9e-19	1.9e-17	1.1e-08	2.3e-10	5.2e-11	3.6e-10	5.5e-08	1.4e-08	9.6e-08	0.0084	0.015	1	9e-19	1.89e-17
symplast	5.7e-09	0.023	1.3e-06	0.071	0.9	1	9.2e-11	3.7e-17	1.8e-18	9e-19	1.9e-17	1.1e-08	2.3e-10	5.2e-11	3.6e-10	5.5e-08	1.4e-08	9.6e-08	0.0084	0.015	1	9e-19	1.89e-17
cell-cell junction	6e-09	0.023	1.3e-06	0.072	0.91	1	9.8e-11	4e-17	2e-18	1e-18	2.2e-17	1.2e-08	2.5e-10	5.6e-11	3.9e-10	5.7e-08	1.5e-08	1e-07	0.0087	0.016	1	1e-18	2.1e-17
carbohydrate biosynthetic process	4.4e-08	0.0053	0.88	1	0.05	0.018	1.8e-11	1.5e-12	1.1e-12	2.3e-15	1.9e-18	0.00016	3.3e-05	5.8e-08	4.6e-11	0.11	0.00023	1.9e-07	0.012	9.5e-06	3.6e-05	1.9e-18	3.99e-17
extracellular region	0.00035	0.051	0.039	0.044	0.00094	0.00016	3.4e-06	2.6e-08	2.5e-10	5.3e-14	2.6e-18	0.0003	2.3e-06	5.3e-10	2.6e-14	0.00032	6.3e-08	2.5e-12	8.8e-06	2.9e-10	2.2e-08	2.6e-18	5.46e-17
membrane part	2.3e-05	0.05	4.8e-06	0.24	0.00078	0.7	3.2e-07	5.5e-13	7.3e-14	1.2e-17	3.3e-18	1e-07	8.5e-09	1.3e-12	2.6e-13	9.4e-07	1.2e-10	2.9e-11	5e-05	5.9e-06	0.00014	3.3e-18	6.93e-17
alcohol metabolic process	1.5e-07	2.8e-05	0.0006	1	1	1	1.8e-13	4.9e-18	1.6e-15	3.8e-16	9.7e-16	5.8e-10	4.9e-08	5.5e-09	6.1e-09	0.013	0.00093	0.00051	1	1	1	4.9e-18	1.029e-16
phenylpropanoid biosynthetic process	2.4e-05	0.014	2.3e-06	1	0.37		1.2e-08	1.3e-15	3.4e-16	7.2e-18	6e-18	1.5e-09	2.6e-10	3.9e-12	2.2e-12	6.1e-07	8.9e-09	4.5e-09	0.022	0.005	0.11	6e-18	1.26e-16
root hair elongation	9.6e-08	0.27	0.27		0.0021	0.025	2.4e-09	2.4e-11	1.2e-10	1.3e-14	1.6e-17	0.0014	0.0019	2.6e-07	2.7e-10	0.31	4.3e-05	4e-08	0.0076	6.8e-06	2.1e-06	1.6e-17	3.36e-16
glucosinolate metabolic process	0.052		0.4	0.034	2.8e-05	0.0044	0.003	2.2e-05	2.8e-08	1.1e-13	2.7e-17	0.019	2.2e-05	7.4e-11	1.6e-14	0.00038	8.1e-10	1.6e-13	5.9e-08	1.1e-11	6.5e-09	2.7e-17	5.67e-16
S-glycoside metabolic process	0.052		0.4	0.034	2.8e-05	0.0044	0.003	2.2e-05	2.8e-08	1.1e-13	2.7e-17	0.019	2.2e-05	7.4e-11	1.6e-14	0.00038	8.1e-10	1.6e-13	5.9e-08	1.1e-11	6.5e-09	2.7e-17	5.67e-16
glycosinolate metabolic process	0.052		0.4	0.034	2.8e-05	0.0044	0.003	2.2e-05	2.8e-08	1.1e-13	2.7e-17	0.019	2.2e-05	7.4e-11	1.6e-14	0.00038	8.1e-10	1.6e-13	5.9e-08	1.1e-11	6.5e-09	2.7e-17	5.67e-16
sulfur amino acid biosynthetic process	1.3e-06	1	0.0094		8.4e-05	1	3.1e-07	7.8e-11	4.2e-11	3.1e-16	2.8e-17	0.0006	0.00014	1.3e-09	7.9e-11	0.003	2e-08	1.3e-09	7.5e-05	4.5e-06	1.3e-05	2.8e-17	5.88e-16
cellular response to stress	0.5	0.016	0.00027	0.011	0.1	0.15	0.00023	2.8e-09	1.4e-12	6.1e-15	3.9e-17	1.5e-07	7.5e-11	3.5e-13	2.3e-15	1.3e-07	6.4e-10	4.1e-12	5.2e-05	2.8e-07	0.00057	3.9e-17	8.19e-16
calcium ion transport	1.5e-12	0.0029					7.7e-16	8.5e-15	2.5e-14	3.3e-16	4.7e-17	0.0032	0.0015	1.1e-05	7.2e-07		0.056	0.0032	0.15	0.0091	0.022	4.7e-17	9.87e-16
cellular amino acid derivative biosynthetic process	5.7e-05	0.075	7.4e-06	1	0.23	1	1.7e-07	5.9e-14	3.1e-14	3.4e-16	9.8e-17	2.9e-08	1e-08	8.2e-11	1.7e-11	4.7e-06	3.9e-08	7.6e-09	0.031	0.0034	0.034	9.8e-17	2.058e-15
cellular response to starvation		0.017	0.11	0.073	0.0015	0.00023	0.65	0.0018	5.1e-06	5.9e-10	1.5e-14	4.4e-05	1.1e-07	7.7e-12	1.2e-16	0.00023	1.5e-08	2.1e-13	5.1e-06	6.1e-11	1.6e-08	1.2e-16	2.52e-15
heme binding		0.17	0.0058	0.026	0.00074	1.2e-06	1	0.005	2.6e-05	7.8e-09	2e-14	0.00015	6.8e-07	1.1e-10	1.4e-16	2.6e-05	3.5e-09	3.1e-15	4e-06	2.7e-12	3.1e-10	1.4e-16	2.94e-15
hormone biosynthetic process	0.035	0.035	5e-05	0.93		0.0036	2.8e-05	6.1e-11	3.2e-12	7.9e-13	1.6e-16	6.2e-08	3.4e-09	7.6e-10	1.4e-13	3.4e-06	7.7e-07	1.3e-10	0.13	2.8e-05	0.00096	1.6e-16	3.36e-15
cellular amino acid biosynthetic process	0.00021	1	0.0014	1	0.00013	0.85	5.7e-05	2.5e-09	3.9e-10	4.4e-15	1.7e-16	0.00027	2.7e-05	3.4e-10	1.1e-11	0.00024	2e-09	7.6e-11	4.1e-05	1.3e-06	9.1e-06	1.7e-16	3.57e-15
response to starvation		0.02	0.13	0.084	0.0018	0.00029	0.75	0.0024	7.7e-06	1.1e-09	3.1e-14	5.9e-05	1.7e-07	1.4e-11	2.7e-16	0.0003	2.3e-08	3.9e-13	7e-06	1e-10	2.3e-08	2.7e-16	5.67e-15
cellular response to stimulus	0.0088	0.21	0.0086	0.052	0.3	0.024	5.4e-05	1.3e-08	2.9e-11	3.6e-13	3.8e-16	5.3e-05	1.1e-07	1.2e-09	1.2e-12	1.7e-05	2e-07	1.9e-10	0.00068	6.5e-07	0.00032	3.8e-16	7.98e-15
cellular response to extracellular stimulus		0.045	0.044	0.03	0.0045	0.00082	0.12	0.00015	1.8e-07	4.4e-11	2.7e-15	4.6e-05	4.9e-08	9e-12	4.3e-16	4.1e-05	6.9e-09	2.8e-13	5.8e-06	2.1e-10	1.6e-07	4.3e-16	9.03e-15
cellular response to external stimulus		0.045	0.045	0.03	0.0045	0.00084	0.13	0.00015	1.9e-07	4.8e-11	3e-15	4.8e-05	5.2e-08	9.7e-12	4.7e-16	4.2e-05	7.3e-09	3e-13	6e-06	2.3e-10	1.6e-07	4.7e-16	9.87e-15
cellular response to nutrient levels		0.022	0.14	0.093	0.002	0.00033	0.052	0.00015	5.1e-07	6.7e-11	2e-15	7.3e-05	2.3e-07	2.1e-11	4.7e-16	0.00037	3.2e-08	6.1e-13	8.8e-06	1.5e-10	3e-08	4.7e-16	9.87e-15
hormone metabolic process	0.091	0.088	2e-06	1		0.011	0.00018	3e-11	3.5e-12	1.6e-12	8.1e-16	1e-08	1.5e-09	6.5e-10	3.1e-13	5.4e-07	2.8e-07	1.2e-10	0.38	0.00023	0.0044	8.1e-16	1.701e-14
monosaccharide metabolic process	2e-10	0.022	0.021		1	1	8.6e-13	1e-15	4e-12	2.1e-12	1.1e-11	1.2e-05	0.0022	0.00038	0.00055	1	0.26	0.25	1	1	1	1e-15	2.1e-14
amine biosynthetic process	0.00034	1	0.0022	1	0.00021	1	0.00011	7.2e-09	1.4e-09	2.4e-14	1.2e-15	0.00051	6.1e-05	1.2e-09	4.6e-11	0.00045	5.9e-09	2.7e-10	8e-05	3.1e-06	1.8e-05	1.2e-15	2.52e-14
glycoside metabolic process	0.029		1	0.13	0.00024	0.0029	0.005	0.00011	4.8e-07	1.2e-11	2e-15	0.13	0.00057	1.4e-08	2.2e-12	0.0044	7.2e-08	9.2e-12	1.9e-06	2.2e-10	3.2e-08	2e-15	4.2e-14
response to extracellular stimulus		0.06	0.06	0.04	0.0063	0.0012	0.18	0.00028	4.6e-07	1.5e-10	1.3e-14	8.3e-05	1.2e-07	3e-11	2e-15	7.4e-05	1.7e-08	1e-12	1.1e-05	5.8e-10	3.2e-07	2e-15	4.2e-14
response to nutrient levels		0.031	0.18	0.12	0.0029	0.00051	0.078	0.0003	1.3e-06	2.3e-10	1e-14	0.00013	5.3e-07	6.9e-11	2.2e-15	0.00063	7.7e-08	2.2e-12	1.7e-05	4e-10	6.5e-08	2.2e-15	4.62e-14
heterocycle metabolic process	4.7e-06	0.0032	0.003	0.43	1	1	6.4e-10	6.5e-14	2.6e-15	1.5e-13	1.2e-13	2.8e-07	6.5e-09	1.4e-07	5.9e-08	5.9e-05	0.00074	0.00023	1	0.5	1	2.6e-15	5.46e-14
sulfur amino acid metabolic process	1.2e-05	1	0.027	1	0.00043	1	3.3e-06	2.2e-09	1.1e-09	3.4e-14	3.7e-15	0.0022	0.00051	2.1e-08	1.6e-09	0.0085	2.5e-07	2.1e-08	0.00035	2.7e-05	7.9e-05	3.7e-15	7.77e-14
iron ion binding		0.67	0.0077	0.13	0.0012	4.3e-07	1	0.035	0.00076	4.5e-07	9.1e-13	0.00085	1.8e-05	5.3e-09	3.8e-15	0.00019	4e-08	1.9e-14	3.5e-05	1.3e-11	2.1e-10	3.8e-15	7.98e-14
cell wall organization or biogenesis	0.0015	0.007	1	1	0.83	0.00028	3.1e-07	5.6e-08	7.2e-09	2e-10	5.7e-15	0.001	9e-05	2.1e-06	6.9e-11	0.23	0.0051	2.3e-07	0.071	2.4e-06	1.8e-05	5.7e-15	1.197e-13
cellular carbohydrate biosynthetic process	2e-07	0.092	1	1	0.057	0.02	1.8e-09	2e-09	3.4e-09	7.2e-12	6.2e-15	0.024	0.011	2.8e-05	2.8e-08	1	0.0092	1e-05	0.053	4.8e-05	4.4e-05	6.2e-15	1.302e-13
response to wounding	0.00031	3.6e-06	0.018	1			4e-11	2.9e-14	7.3e-15	3.5e-14	1.1e-13	2.9e-09	5.9e-10	1.9e-09	4e-09	0.0015	0.0018	0.0016	1	1	1	7.3e-15	1.533e-13
oxoacid metabolic process	1.6e-06	0.0015	0.13	1	1	1	1.2e-10	8.7e-13	1.5e-13	3.5e-14	8.7e-15	6.7e-06	5.3e-07	6.2e-08	9.1e-09	0.0063	0.00055	6e-05	0.14	0.014	0.33	8.7e-15	1.827e-13
carboxylic acid metabolic process	1.6e-06	0.0015	0.13	1	1	1	1.2e-10	8.7e-13	1.5e-13	3.5e-14	8.7e-15	6.7e-06	5.3e-07	6.2e-08	9.1e-09	0.0063	0.00055	6e-05	0.14	0.014	0.33	8.7e-15	1.827e-13
organic acid metabolic process	1.6e-06	0.0016	0.13	1	1	1	1.2e-10	9.1e-13	1.6e-13	3.7e-14	9.3e-15	6.9e-06	5.5e-07	6.5e-08	9.5e-09	0.0064	0.00056	6.2e-05	0.14	0.015	0.34	9.3e-15	1.953e-13
aromatic compound biosynthetic process	0.0008	0.1	3e-06	1	1	1	2.6e-06	4.6e-13	2e-13	1.1e-14	9.5e-15	1.9e-08	6.8e-09	2.8e-10	1.9e-10	2.3e-06	1e-07	6.6e-08	0.11	0.031	0.36	9.5e-15	1.995e-13
hexose metabolic process	8.2e-11	0.038	0.18		1		7.4e-13	1e-14	7.4e-12	6.2e-13	1.3e-11	0.00016	0.0063	0.00027	0.0011	1	0.14	0.34	1	1	1	1e-14	2.1e-13
glycolysis	1.2e-14						1.1e-13	5.2e-13	4.3e-11	2.4e-11	6.9e-11	0.82	1	0.46	0.32		1	1		1	1	1.2e-14	2.52e-13
cellular process	0.071	9e-07	0.14	1	0.065	0.78	7.5e-09	4.8e-11	1.7e-10	3.9e-13	1.3e-14	1.9e-08	9.8e-08	2.1e-10	6.9e-12	0.072	0.0002	4.4e-06	0.048	0.0011	0.0021	1.3e-14	2.73e-13
response to fructose stimulus	1.3e-07	4.1e-05					2.4e-13	1.6e-14	6.7e-12	1.4e-13	1.9e-13	1.4e-06	0.00014	1.8e-06	1.3e-06		0.17	0.07		1	0.4	1.6e-14	3.36e-13
cellular ketone metabolic process	2e-06	0.0018	0.14	1	1	1	1.7e-10	1.4e-12	2.6e-13	6.4e-14	1.7e-14	8.7e-06	7.4e-07	9.4e-08	1.5e-08	0.0076	0.00071	8.3e-05	0.16	0.018	0.39	1.7e-14	3.57e-13
transmembrane transporter activity	0.03	0.32	0.0084	0.079	0.00041	0.022	0.0017	2.1e-06	3e-08	4.2e-12	2.4e-14	0.00044	6.4e-06	7.7e-10	4.3e-12	0.00013	1.2e-08	7.2e-11	8.9e-06	5e-08	2.9e-06	2.4e-14	5.04e-13
primary metabolic process	6e-07	1e-05	0.43	1	1	1	2.2e-13	2.7e-14	3.7e-11	2.3e-10	4.6e-10	5.1e-07	6.6e-05	0.0001	8.3e-05	1	1	0.64	1	1	1	2.7e-14	5.67e-13
glucose metabolic process	1.8e-11	0.02	1		1		9e-14	2.8e-14	5.9e-11	1.2e-11	1.3e-10	0.00097	0.063	0.0056	0.013	1	1	1	1	1	1	2.8e-14	5.88e-13
amine catabolic process	5e-06	0.47	0.0072	0.32		0.37	1.4e-07	2.8e-11	4.5e-13	2.2e-12	2.9e-14	8.6e-05	8.8e-07	1.9e-06	2.1e-08	7.7e-05	0.00019	1.9e-06	0.55	0.0059	0.6	2.9e-14	6.09e-13
cell wall	9.9e-07	0.00026	1	1	0.0076	1	5.1e-11	6.7e-11	4e-11	5e-14	8.2e-14	0.00012	2.9e-05	3.8e-08	3.2e-08	0.2	0.00035	0.00018	0.002	0.0013	0.0075	5e-14	1.05e-12
external encapsulating structure	1.1e-06	0.00028	1	1	0.0079	1	5.7e-11	7.6e-11	4.6e-11	5.9e-14	9.9e-14	0.00013	3.2e-05	4.3e-08	3.6e-08	0.21	0.00038	0.0002	0.0022	0.0014	0.0079	5.9e-14	1.239e-12
oxidation reduction	0.24	1	0.24	0.015	0.15	0.0014	0.03	0.00016	1.2e-07	6.4e-10	6.9e-14	0.03	2.2e-05	1.1e-07	1e-11	0.00013	6.4e-07	4.9e-11	0.0001	7.2e-09	1.1e-05	6.9e-14	1.449e-12
tissue development	0.012	1	1	1	1.4e-05	0.00055	0.00073	0.00077	0.00021	1.5e-09	7.9e-14	1	0.22	3e-06	1.7e-10	1	7.3e-05	3.3e-09	4.2e-05	1.2e-09	4.3e-10	7.9e-14	1.659e-12
auxin metabolic process	0.0072		0.00054			0.0057	0.0012	2.3e-08	3.6e-09	4.4e-10	1.4e-13	0.00013	1.6e-05	1.5e-06	4.6e-10	0.00011	1.3e-05	3.3e-09	0.34	0.00011	0.00097	1.4e-13	2.94e-12
cellular amino acid derivative catabolic process	3.7e-05		0.0071	0.052			1.2e-06	2.3e-10	5.4e-13	7.2e-12	1.4e-13	0.00013	2.2e-07	1.5e-06	2.4e-08	1.2e-05	0.0001	1.5e-06	0.34	0.0049	1	1.4e-13	2.94e-12
vacuolar membrane	3.5e-07	2.9e-06					1.9e-13	3.6e-12	3.6e-10	5.4e-10	2.8e-08	1.9e-05	0.00039	0.00026	0.0034	1	1	1	1	1	1	1.9e-13	3.99e-12
glucosinolate biosynthetic process	0.19		0.19		9.5e-05	0.0015	0.035	0.00013	0.00012	2e-09	2.2e-13	0.035	0.026	4.5e-07	4.5e-11	0.19	2.1e-06	1.6e-10	0.00051	3.4e-08	6.6e-09	2.2e-13	4.62e-12
S-glycoside biosynthetic process	0.19		0.19		9.5e-05	0.0015	0.035	0.00013	0.00012	2e-09	2.2e-13	0.035	0.026	4.5e-07	4.5e-11	0.19	2.1e-06	1.6e-10	0.00051	3.4e-08	6.6e-09	2.2e-13	4.62e-12
vacuolar part	3.8e-07	3.1e-06					2.2e-13	4.2e-12	4.2e-10	6.4e-10	3.3e-08	2.1e-05	0.00042	0.00029	0.0037	1	1	1	1	1	1	2.2e-13	4.62e-12
glycosinolate biosynthetic process	0.19		0.19		9.5e-05	0.0015	0.035	0.00013	0.00012	2e-09	2.2e-13	0.035	0.026	4.5e-07	4.5e-11	0.19	2.1e-06	1.6e-10	0.00051	3.4e-08	6.6e-09	2.2e-13	4.62e-12
indoleacetic acid biosynthetic process	0.0016		0.023			0.018	0.00014	7.3e-08	4.7e-09	2.7e-10	2.3e-13	0.0014	6.8e-05	2.9e-06	2.4e-09	0.0013	5.8e-05	4e-08	0.086	6e-05	0.0012	2.3e-13	4.83e-12
carbohydrate catabolic process	2.6e-13	1	1	1	1		1.6e-12	1.5e-11	7.4e-12	2e-12	8.1e-12	0.86	0.094	0.0095	0.0086	1	0.22	0.18	0.66	0.63	1	2.6e-13	5.46e-12
indoleacetic acid metabolic process	0.0017		0.024			0.019	0.00015	8.1e-08	5.4e-09	3.1e-10	2.8e-13	0.0015	7.4e-05	3.3e-06	2.7e-09	0.0014	6.3e-05	4.5e-08	0.09	6.6e-05	0.0013	2.8e-13	5.88e-12
transmembrane transport	0.069	0.3	1	0.77	0.00029	0.24	0.00047	4.3e-05	1e-06	3.3e-11	2.8e-13	0.026	0.00055	1.8e-08	1.4e-10	0.077	2.4e-06	1.8e-08	1.8e-05	1.6e-07	4.4e-06	2.8e-13	5.88e-12
coumarin metabolic process	1.3e-06						1.4e-09	1.2e-12	3.4e-13	9.3e-13	1.9e-12	1.2e-05	1.8e-06	2.4e-06	2.7e-06	0.0029	0.0031	0.0027				3.4e-13	7.14e-12
indole derivative metabolic process	0.009		0.0089			0.075	0.00019	4.1e-08	7e-09	1.2e-10	3.6e-13	0.00018	2.5e-05	3.7e-07	9.6e-10	0.0014	2.1e-05	5e-08	0.068	0.00016	0.0013	3.6e-13	7.56e-12
indole and derivative metabolic process	0.009		0.0089			0.075	0.00019	4.1e-08	7e-09	1.2e-10	3.6e-13	0.00018	2.5e-05	3.7e-07	9.6e-10	0.0014	2.1e-05	5e-08	0.068	0.00016	0.0013	3.6e-13	7.56e-12
response to hexose stimulus	6.1e-07	0.00014					3.3e-12	3.7e-13	1.4e-10	4.6e-12	7.9e-12	8e-06	0.00072	1.6e-05	1.4e-05		0.48	0.25		1	0.89	3.7e-13	7.77e-12
response to monosaccharide stimulus	6.1e-07	0.00014					3.3e-12	3.7e-13	1.4e-10	4.6e-12	7.9e-12	8e-06	0.00072	1.6e-05	1.4e-05		0.48	0.25		1	0.89	3.7e-13	7.77e-12
auxin biosynthetic process	0.0035		0.043			0.0027	0.00041	3.8e-07	3.4e-08	2.6e-09	4.6e-13	0.0037	0.00025	1.5e-05	2.6e-09	0.0033	0.00021	3.1e-08	0.17	2.7e-05	0.00034	4.6e-13	9.66e-12
indole derivative biosynthetic process	0.0064		0.0063			0.057	0.00011	1.7e-08	2.6e-09	3e-10	6.7e-13	0.00011	1.3e-05	1.1e-06	2.3e-09	0.00087	8.2e-05	1.5e-07	0.31	0.00062	0.0068	6.7e-13	1.407e-11
transporter activity	0.22	1	0.0021	0.061	0.00044	0.058	0.049	2.7e-05	3e-07	5.2e-11	7.1e-13	0.00085	9.6e-06	1.3e-09	1.8e-11	2.9e-05	2.6e-09	4.7e-11	7.4e-06	1.1e-07	9.2e-06	7.1e-13	1.491e-11
glucose catabolic process	1.1e-12	1	1		1		7.9e-12	1.9e-11	8.3e-09	5.8e-10	2.7e-09	0.6	1	0.32	0.35	1	1	1	1	1	1	1.1e-12	2.31e-11
cellular carbohydrate catabolic process	1.2e-12	1	1	1	1		3.4e-12	2.1e-11	3.6e-11	6.9e-12	2e-11	0.57	0.15	0.013	0.0097	1	0.36	0.25	1	1	1	1.2e-12	2.52e-11
cellular biogenic amine catabolic process	0.00016		0.033				2e-06	1.6e-09	1.7e-11	1.2e-10	1.2e-12	0.00026	1.9e-06	7.4e-06	6.2e-08	0.00023	0.00096	7.4e-06	0.86	0.0071	0.93	1.2e-12	2.52e-11
hexose catabolic process	1.2e-12	1	1		1		8.6e-12	2.1e-11	9.2e-09	6.6e-10	3.1e-09	0.62	1	0.34	0.36	1	1	1	1	1	1	1.2e-12	2.52e-11
glycoside biosynthetic process	0.066		0.49		0.00047	0.0006	0.028	0.00024	0.00034	2.2e-08	1.3e-12	0.15	0.15	1.2e-05	6.6e-10	0.65	3.3e-05	1.3e-09	0.0034	1.2e-07	1.3e-08	1.3e-12	2.73e-11
monosaccharide catabolic process	1.4e-12	1	1		1		1e-11	2.6e-11	1.1e-08	8.3e-10	4e-09	0.67	1	0.37	0.4	1	1	1	1	1	1	1.4e-12	2.94e-11
alcohol catabolic process	2.1e-12	1	1		1		1.7e-11	4.6e-11	1.9e-08	1.6e-09	7.6e-09	0.79	1	0.48	0.53	1	1	1	1	1	1	2.1e-12	4.41e-11
water transmembrane transporter activity					6.7e-07				0.052	1.8e-07	7.6e-10		0.011	1.3e-08	5.7e-11	0.0012	4.8e-10	2.5e-12	1.1e-07	5.2e-10	5e-09	2.5e-12	5.25e-11
water channel activity					6.7e-07				0.052	1.8e-07	7.6e-10		0.011	1.3e-08	5.7e-11	0.0012	4.8e-10	2.5e-12	1.1e-07	5.2e-10	5e-09	2.5e-12	5.25e-11
generation of precursor metabolites and energy	2.8e-10		1	1	0.001	0.54	4.2e-07	6.3e-07	1.6e-06	1.4e-10	2.6e-12	1	1	0.009	0.00016	1	0.0032	4.9e-05	0.0067	0.0001	3.3e-05	2.6e-12	5.46e-11
response to organic substance	0.091	0.00048	0.012	1	0.33	1	1.6e-06	5.5e-10	2e-10	2.7e-12	3.5e-12	1.9e-07	8.5e-08	1e-09	1.3e-09	0.0028	2.9e-05	2.1e-05	0.052	0.026	0.25	2.7e-12	5.67e-11
substrate-specific transmembrane transporter activity	0.072	0.77	0.074	0.19	0.00018	0.052	0.0089	7.8e-05	2.4e-06	2.3e-10	2.7e-12	0.0075	0.00023	1.9e-08	2.3e-10	0.0022	1.3e-07	1.7e-09	1.2e-05	1.5e-07	3.5e-06	2.7e-12	5.67e-11
coumarin biosynthetic process	1.1e-06						1.1e-09	1.8e-11	4.3e-12	9.8e-12	1.7e-11	0.00019	2.2e-05	2.3e-05	2.2e-05	0.035	0.029	0.021				4.3e-12	9.03e-11
plastid thylakoid membrane					3.4e-06	3.7e-05				0.18	4.3e-05			0.017	1.3e-06		0.0026	6.9e-08	0.00014	1.3e-09	2.1e-11	2.1e-11	4.41e-10
cell wall organization	0.0016	0.82	0.2		0.54	0.036	4.7e-05	2.1e-07	9.8e-07	1.6e-08	2.4e-11	0.0036	0.0082	0.00012	2.1e-07	0.45	0.0068	1.1e-05	1	0.0023	0.00074	2.4e-11	5.04e-10
response to other organism	1	0.36	0.00015	0.0019	1	1	0.022	2.9e-07	3e-11	1.4e-09	1.8e-09	2.9e-06	2.4e-10	2e-08	3.1e-08	1.3e-08	2.1e-06	3.3e-06	0.1	0.071	1	3e-11	6.3e-10
thylakoid membrane					5.6e-06	5.8e-05				0.29	0.0001			0.029	3.3e-06		0.0044	1.8e-07	0.00024	3.4e-09	5.2e-11	5.2e-11	1.092e-09
flavonoid metabolic process		0.14	1.7e-06				0.016	4e-09	7e-10	8.7e-11	6.1e-11	1.5e-08	4.2e-09	6.2e-10	5.3e-10	9.7e-07	1.7e-07	1.4e-07	0.31	0.11	1	6.1e-11	1.281e-09
photosynthesis, light harvesting					5.2e-06	0.00022				0.02	1.3e-06			0.0042	1.5e-07		0.00053	1.1e-08	0.00053	6.8e-09	6.9e-11	6.9e-11	1.449e-09
cellulose metabolic process	9.9e-09	0.1					9.8e-11	5.3e-10	8.6e-09	5.6e-08	2.5e-07	0.095	0.26	0.41	0.61			1				9.8e-11	2.058e-09
cytoplasm	1.2e-10	0.27	0.18	1	1	1	7.7e-10	1e-10	1.4e-08	4.4e-07	0.00076	0.0064	0.032	0.11	1	0.8	1	1	1	1	1	1e-10	2.1e-09
photosynthetic membrane					8.3e-06	8.2e-05				0.41	0.0002			0.043	6.7e-06		0.0067	3.7e-07	0.00036	7.2e-09	1.1e-10	1.1e-10	2.31e-09
cytoplasmic part	8.4e-10	0.045	0.86	1	1	1	1.4e-10	2.6e-10	3e-07	2.4e-06	0.0014	0.0068	0.16	0.24	1	1	1	1	1	1	1	1.4e-10	2.94e-09
chloroplast thylakoid membrane					3.1e-05	3.5e-05				0.42	0.00013			0.05	4.6e-06		0.0094	3e-07	0.0007	7.1e-09	1.6e-10	1.6e-10	3.36e-09
cellular metabolic process	0.031	9.8e-05	0.064	1	1	1	1.3e-07	2.6e-10	4.8e-08	2.2e-07	6.6e-07	3e-07	5e-05	0.00015	0.0003	0.94	0.91	0.8	1	1	1	2.6e-10	5.46e-09
defense response	0.54	0.19	0.00039	0.13	1	1	0.0024	5e-08	2.7e-10	3.6e-09	1.2e-08	3.2e-06	1.8e-08	2.8e-07	9.2e-07	2.8e-06	5.6e-05	0.00016	0.79	0.9	1	2.7e-10	5.67e-09
hyperosmotic response	5.8e-10						1.6e-09	5.4e-10	4.4e-09	5e-10	3.2e-10	0.4	0.48	0.033	0.01	1	0.41	0.12	1	1	1	3.2e-10	6.72e-09
substrate-specific transporter activity	0.2	1	0.21	0.46	0.00019	0.14	0.049	0.0011	7.6e-05	1.1e-08	3.2e-10	0.042	0.0028	3.6e-07	1.1e-08	0.014	1.1e-06	4e-08	3.7e-05	1.3e-06	1.2e-05	3.2e-10	6.72e-09
response to sucrose stimulus		0.43	0.057		3.4e-05		0.023	3e-05	4.9e-05	3.9e-10	2.4e-08	0.00053	0.001	5.8e-09	4.5e-07	0.11	5.5e-07	4.5e-05	0.0004	0.024	0.019	3.9e-10	8.19e-09
positive regulation of flavonoid biosynthetic process			3.4e-06				0.01	3.5e-09	2.4e-09	1.1e-09	4.6e-10	4.1e-08	4.2e-08	2.1e-08	9.6e-09	6.9e-06	3.9e-06	1.7e-06		0.74		4.6e-10	9.66e-09
response to carbohydrate stimulus	0.001	0.38	0.098		0.015	1	1.4e-05	3.4e-08	6.9e-07	4.9e-10	1.7e-09	0.00087	0.0075	6.2e-06	1.4e-05	0.73	0.00069	0.0013	0.23	0.31	0.087	4.9e-10	1.029e-08
light-harvesting complex					8.4e-06					0.03	9.1e-06			0.0097	1.7e-06		0.0023	2.5e-07	0.00031	2e-08	5e-10	5e-10	1.05e-08
response to disaccharide stimulus		0.46	0.062		3.8e-05		0.026	3.5e-05	6e-05	5.2e-10	3.1e-08	0.00061	0.0012	7.5e-09	5.7e-07	0.12	6.8e-07	5.4e-05	0.00046	0.028	0.021	5.2e-10	1.092e-08
thylakoid part					1.9e-05	0.00018			1	0.39	0.0003		1	0.037	9.3e-06		0.0047	4.4e-07	0.00018	6.8e-09	5.3e-10	5.3e-10	1.113e-08
gluconeogenesis	9.2e-06	0.0016					5.3e-10	3.3e-09	3.9e-07	1.2e-05	0.00019	0.0044	0.12	0.91	1							5.3e-10	1.113e-08
apoplast	0.0098	4e-07		0.83			1e-09	2.5e-09	5.7e-10	1.8e-09	3.9e-09	1.8e-06	3.6e-07	1e-06	1.7e-06	0.27	0.22	0.16	0.93	0.65	1	5.7e-10	1.197e-08
cation binding	0.056	0.026	0.024	0.22	1	0.1	0.00025	8.3e-07	3.9e-08	3e-08	6.5e-10	9.1e-05	4.4e-06	3.1e-06	6.6e-08	0.001	0.0006	1.4e-05	0.12	0.0028	0.08	6.5e-10	1.365e-08
ion binding	0.056	0.026	0.024	0.22	1	0.1	0.00026	8.4e-07	3.9e-08	3e-08	6.7e-10	9.2e-05	4.5e-06	3.1e-06	6.8e-08	0.0011	0.0006	1.4e-05	0.12	0.0028	0.08	6.7e-10	1.407e-08
flavonoid biosynthetic process			5.7e-07				0.2	3.5e-08	2.2e-08	1.6e-09	7e-10	2.7e-07	2.6e-07	2e-08	9.7e-09	2.1e-06	2.1e-07	1.2e-07	0.73	0.19	0.79	7e-10	1.47e-08
hexose biosynthetic process	1.7e-05	0.0026					1.5e-09	1.2e-09	2.6e-08	1.2e-06	2.7e-05	0.0011	0.0079	0.1	0.74							1.2e-09	2.52e-08
cellular biogenic amine metabolic process	0.0027		0.027				0.00014	8.6e-08	3.6e-09	3.6e-08	1.3e-09	0.0011	3.6e-05	0.00021	6.8e-06	0.00097	0.0068	0.00021	1	0.17	1	1.3e-09	2.73e-08
plastoglobule					8e-07					0.0078	2.1e-05			0.0015	2.7e-06		0.00017	2.2e-07	0.00011	1.2e-07	1.5e-09	1.5e-09	3.15e-08
cell differentiation	1	1	1	1	1.2e-05	0.002	1	0.92	0.54	2.4e-05	6.2e-09	1	1	0.00087	2.2e-07	1	0.0007	1.1e-07	0.00029	2.8e-08	1.5e-09	1.5e-09	3.15e-08
chlorophyll binding					1.4e-05					0.011	4e-06			0.0025	6.1e-07		0.00037	6.4e-08	0.0006	6.9e-08	1.6e-09	1.6e-09	3.36e-08
macromolecule catabolic process	2.4e-08	0.35	1	1	1		1.8e-09	1.9e-08	1.3e-06	7.8e-06	0.00016	0.37	1	1	1	1	1	1	1	1	1	1.8e-09	3.78e-08
response to biotic stimulus	1	0.66	0.00054	0.018	1	1	0.058	2.4e-06	1.9e-09	1.4e-07	3.7e-07	1.7e-05	1.2e-08	1.5e-06	4.7e-06	4.2e-07	9.8e-05	0.00029	1	1	1	1.9e-09	3.99e-08
cellular hormone metabolic process	0.02		0.18			0.14	0.0049	1.7e-05	3e-06	4.6e-07	2.2e-09	0.033	0.0046	0.00055	2.7e-06	0.029	0.0039	1.7e-05	0.85	0.004	0.028	2.2e-09	4.62e-08
response to oxidative stress	1	0.6	0.029	1	1	0.11	0.099	8.5e-05	3.9e-06	5.7e-07	2.4e-09	0.00044	2.3e-05	3.5e-06	1.4e-08	0.0016	0.00026	9.8e-07	0.24	0.001	0.023	2.4e-09	5.04e-08
cellular amino acid catabolic process	0.0023		0.024				0.00011	6.2e-08	2.5e-09	2.4e-08	4.9e-09	0.0009	2.7e-05	0.00016	2.6e-05	0.0008	0.0056	0.00086	1	0.65		2.5e-09	5.25e-08
monosaccharide biosynthetic process	2.5e-05	0.0035					3e-09	2.6e-09	5.7e-08	2.6e-06	5.5e-05	0.0016	0.012	0.15	1							2.6e-09	5.46e-08
regulation of secondary metabolic process			7.5e-05				0.13	7.8e-07	1.8e-08	2.6e-09	2.6e-09	3.5e-06	9.4e-08	1.6e-08	1.9e-08	3.1e-06	6.6e-07	8.4e-07	0.096	0.061	1	2.6e-09	5.46e-08
chloroplast thylakoid					4.7e-05	0.00039			1	0.4	0.00049		1	0.035	1.5e-05	1	0.0037	6e-07	0.0001	7.4e-09	2.7e-09	2.7e-09	5.67e-08
plastid thylakoid					4.7e-05	0.00039			1	0.4	0.00049		1	0.035	1.5e-05	1	0.0037	6e-07	0.0001	7.4e-09	2.7e-09	2.7e-09	5.67e-08
cellular macromolecule catabolic process	6.9e-08	0.25	1	1	1		2.8e-09	6.9e-08	3e-06	1.4e-05	0.00022	0.56	1	1	1	1	1	1	1	1	1	2.8e-09	5.88e-08
growth	8.6e-06	0.025	1		1	0.29	1.1e-08	3.8e-08	1.6e-06	3e-07	2.8e-09	0.027	0.2	0.026	0.0003	1	1	0.13	1	0.41	0.066	2.8e-09	5.88e-08
organelle subcompartment					5e-05	0.00041			1	0.43	0.00055		1	0.038	1.7e-05	1	0.004	6.9e-07	0.00011	8.5e-09	3e-09	3e-09	6.3e-08
metal ion binding	0.63	0.027	0.061	0.11	1	0.11	0.0033	2.6e-05	5.3e-07	1.9e-07	4.3e-09	0.00024	5.3e-06	2e-06	4.6e-08	0.0012	0.00038	9.4e-06	0.041	0.00096	0.05	4.3e-09	9.03e-08
response to temperature stimulus	1.8e-06	1	1	1	1	1	3e-07	5.5e-08	6.9e-09	6.1e-09	4.8e-09	0.094	0.0062	0.0024	0.001	0.23	0.085	0.034	1	0.49	1	4.8e-09	1.008e-07
biosynthetic process	0.0079	0.00072	0.63	1	1	1	1.8e-07	5.1e-09	3.2e-08	4.9e-08	5e-08	2.3e-05	9.4e-05	9e-05	6.4e-05	0.65	0.31	0.14	1	1	1	5.1e-09	1.071e-07
cell growth	8.6e-07	0.57	1		1	1	5.5e-08	9.6e-08	9.5e-07	1.2e-07	5.5e-09	0.24	0.46	0.042	0.0018	1	1	0.1	1	0.41	0.2	5.5e-09	1.155e-07
regulation of cellular component size	2.5e-07	0.8	1		1	1	3.1e-08	8e-08	1e-06	1.7e-07	9.9e-09	0.39	0.82	0.091	0.0051	1	1	0.21	1	0.72	0.33	9.9e-09	2.079e-07
regulation of anatomical structure size	2.5e-07	0.8	1		1	1	3.1e-08	8e-08	1e-06	1.7e-07	9.9e-09	0.39	0.82	0.091	0.0051	1	1	0.21	1	0.72	0.33	9.9e-09	2.079e-07
regulation of flavonoid biosynthetic process			1.3e-05				0.031	3.8e-08	3.4e-08	2e-08	1e-08	2.9e-07	3.9e-07	2.5e-07	1.5e-07	3.5e-05	2.6e-05	1.5e-05		1		1e-08	2.1e-07
hydrolase activity	5e-07	0.18	0.37	1	1	1	1.1e-07	1.1e-08	9.9e-06	0.00023	0.00033	0.0086	0.44	1	1	1	1	1	1	1	1	1.1e-08	2.31e-07
heterocycle catabolic process	0.2	0.00036	0.2				2.4e-06	1.1e-08	1.3e-08	1.2e-06	2.4e-06	2.3e-06	3.1e-06	0.00023	0.00041	0.11	1	1		1		1.1e-08	2.31e-07
response to UV	0.002		0.017				0.0024	1e-06	1.2e-07	1.1e-08	2.7e-08	0.014	0.0011	8.2e-05	0.00014	0.0021	0.00018	0.00038	0.28	0.37	1	1.1e-08	2.31e-07
system development	0.31	1	1	1	0.0024	0.69	0.17	0.025	0.002	7.2e-07	1.5e-08	1	0.2	8.8e-05	1.8e-06	0.63	0.00018	3.7e-06	0.00064	1.5e-05	0.0001	1.5e-08	3.15e-07
polysaccharide metabolic process	0.0013	0.0069	1	1	1	1	2.6e-07	3.6e-07	2.5e-07	3.2e-08	1.5e-08	0.0065	0.0026	0.00026	8.7e-05	1	0.37	0.097	1	0.39	1	1.5e-08	3.15e-07
organ development	0.31	1	1	1	0.0024	0.69	0.17	0.025	0.002	7.2e-07	1.5e-08	1	0.2	8.8e-05	1.8e-06	0.63	0.00018	3.7e-06	0.00064	1.5e-05	0.0001	1.5e-08	3.15e-07
regulation of cell size	1.4e-06	0.72	1		1	1	1.1e-07	2.1e-07	2.2e-06	3.1e-07	1.7e-08	0.33	0.67	0.07	0.0036	1	1	0.17	1	0.59	0.28	1.7e-08	3.57e-07
cell development	0.028	1	1		0.017	0.023	0.0052	0.0059	0.013	1.8e-05	2.5e-08	1	1	0.011	1.9e-05	1	0.12	0.00018	0.14	0.00016	1.6e-05	2.5e-08	5.25e-07
steroid metabolic process		0.13	0.017				0.014	6.4e-06	6.6e-07	5.8e-08	2.7e-08	5.3e-05	6.5e-06	5.9e-07	3.1e-07	0.0021	0.00018	8.2e-05	0.28	0.096	1	2.7e-08	5.67e-07
monocarboxylic acid metabolic process	0.0047	0.0013	1	1	1	1	1.8e-07	3.6e-08	3.9e-08	8.8e-07	7.2e-08	0.00026	0.00019	0.002	0.00015	1	1	0.3	1	1	1	3.6e-08	7.56e-07
aromatic compound catabolic process			0.023				0.014	7.5e-06	4.4e-08	1.1e-06	3.7e-07	0.0014	7.5e-06	0.00017	5.2e-05	0.00012	0.0038	0.0011		0.93		4.4e-08	9.24e-07
substrate-specific channel activity					3.4e-05			0.42	0.12	9.6e-06	1e-07		0.38	2.1e-05	2.1e-07	0.23	4.9e-06	5.3e-08	6e-05	6.2e-07	6.1e-07	5.3e-08	1.113e-06
intrinsic to membrane		1	0.023	1	0.00057	0.11	1	1	0.43	0.00064	1.2e-05	0.048	0.02	8e-06	1.1e-07	0.02	3.9e-06	5.4e-08	0.0011	1.4e-05	1.1e-05	5.4e-08	1.134e-06
channel activity					3.5e-05			0.43	0.12	1.1e-05	1.2e-07		0.4	2.3e-05	2.4e-07	0.24	5.3e-06	5.9e-08	6.4e-05	6.8e-07	6.6e-07	5.9e-08	1.239e-06
passive transmembrane transporter activity					3.5e-05			0.43	0.12	1.1e-05	1.2e-07		0.4	2.3e-05	2.4e-07	0.24	5.3e-06	5.9e-08	6.4e-05	6.8e-07	6.6e-07	5.9e-08	1.239e-06
steroid biosynthetic process		0.074	0.075				0.034	5.5e-05	3.5e-06	2e-07	6.5e-08	0.00012	9.1e-06	5.5e-07	2.1e-07	0.0049	0.00027	8.9e-05	0.14	0.038	0.72	6.5e-08	1.365e-06
developmental cell growth	0.00041	1	1		0.34	0.41	0.00024	5.2e-05	0.00049	5.2e-06	6.6e-08	1	1	0.048	0.00071	1	0.36	0.0051	1	0.038	0.0044	6.6e-08	1.386e-06
cell communication	1	1	0.84	1	0.55	0.046	1	0.055	0.0028	4.8e-05	1.2e-07	0.047	0.0024	3.6e-05	7.2e-08	0.042	0.00063	1.1e-06	0.035	6.4e-05	0.00096	7.2e-08	1.512e-06
thylakoid				1	0.0003	0.002	1	1	1	0.057	0.00012		1	0.018	2e-05	1	0.011	7.1e-06	0.00025	7.8e-08	8.3e-08	7.8e-08	1.638e-06
tryptophan catabolic process							0.002	3.6e-06	8.4e-08	1.5e-06	2.8e-07	0.002	4e-05	0.00056	9.4e-05	0.0018	0.027	0.0042		1		8.4e-08	1.764e-06
indolalkylamine catabolic process							0.002	3.6e-06	8.4e-08	1.5e-06	2.8e-07	0.002	4e-05	0.00056	9.4e-05	0.0018	0.027	0.0042		1		8.4e-08	1.764e-06
cellular developmental process	0.44	1	1	1	0.00013	0.012	0.45	0.98	1	0.00036	4.1e-07	1	1	0.027	3.6e-05	1	0.044	4.2e-05	0.0087	4.8e-06	8.7e-08	8.7e-08	1.827e-06
copper ion binding	0.14	0.0027		0.11			6.7e-05	6.6e-06	1.1e-07	1.3e-06	8.4e-06	0.00036	6.2e-06	6.8e-05	0.0004	0.011	0.063	0.22	0.86	1		1.1e-07	2.31e-06
indole derivative catabolic process							0.0024	4.6e-06	1.1e-07	2e-06	3.9e-07	0.0023	5e-05	0.00069	0.00012	0.0021	0.031	0.0051		1		1.1e-07	2.31e-06
multi-organism process	1	1	0.0018	0.045	1	1	0.43	6.3e-05	1.2e-07	7.1e-06	2.1e-05	0.00031	5.1e-07	5e-05	0.00017	3.3e-06	0.00074	0.0026	1	1	1	1.2e-07	2.52e-06
plant-type cell wall	0.037	0.2			0.038		0.00075	0.00042	4.7e-05	2.6e-07	1.3e-07	0.082	0.0077	4.6e-05	2e-05	0.34	0.002	0.00079	0.0045	0.0022	0.022	1.3e-07	2.73e-06
alcohol biosynthetic process	0.00079	0.0066					1.4e-07	3.7e-07	4.5e-07	6.6e-06	5.7e-05	0.011	0.0073	0.046	0.19	1	1	1		1		1.4e-07	2.94e-06
response to water deprivation		1	1	1	0.00015		1	0.76	0.026	1.6e-06	2.6e-06	0.21	0.0064	1.5e-07	4.3e-07	0.19	3.8e-06	1.2e-05	1.5e-05	8.6e-05	0.0024	1.5e-07	3.15e-06
tryptophan metabolic process			0.018				0.0096	4.2e-06	1.9e-07	3.9e-06	1.1e-06	0.00096	4e-05	0.00069	0.00018	0.00085	0.018	0.0045		1		1.9e-07	3.99e-06
indolalkylamine metabolic process			0.018				0.0096	4.2e-06	1.9e-07	3.9e-06	1.1e-06	0.00096	4e-05	0.00069	0.00018	0.00085	0.018	0.0045		1		1.9e-07	3.99e-06
response to water		1	1	1	0.00018		1	0.89	0.033	2.4e-06	4.1e-06	0.25	0.008	2.3e-07	6.6e-07	0.22	5.2e-06	1.7e-05	2e-05	0.00011	0.003	2.3e-07	4.83e-06
aromatic amino acid family catabolic process							0.0037	8.9e-06	2.6e-07	4.5e-06	9.6e-07	0.0036	9.1e-05	0.0012	0.00024	0.0032	0.048	0.0086		1		2.6e-07	5.46e-06
cellular response to oxidative stress	0.015		0.015				0.00074	2.6e-07	1e-06	2.4e-06	4.4e-06	0.00073	0.0021	0.0033	0.0045	0.06	0.095	0.12				2.6e-07	5.46e-06
photosynthesis				1	0.0016	0.014			1	1	0.0056		1	0.34	0.00058	1	0.0092	6.9e-06	0.00075	3.9e-07	9.6e-07	3.9e-07	8.19e-06
organelle membrane	0.00068	0.029	1	1	0.0088	0.73	3e-06	0.00018	0.0022	6.3e-06	5.2e-07	0.41	1	0.0093	0.00071	1	0.85	0.072	0.22	0.016	0.001	5.2e-07	1.092e-05
multidimensional cell growth	6.1e-06						0.00017	9.9e-06	4.4e-06	1.1e-05	5.5e-07		1	1	0.065	0.79	1	0.051		1		5.5e-07	1.155e-05
cellulose biosynthetic process	3.5e-06						5.9e-07	4.6e-06	1.5e-05	0.0002	0.0016		1	1	1							5.9e-07	1.239e-05
ion transmembrane transport	2.3e-05						6.2e-07	7.6e-06	3.6e-05	1.6e-05	7.1e-06	1	1	0.79	0.25			1		1		6.2e-07	1.302e-05
biological regulation	0.21	0.92	0.0036	1	1	0.83	0.0048	7.2e-07	6.2e-05	0.00049	1.3e-05	0.00014	0.01	0.051	0.0015	0.43	1	0.055	1	1	1	7.2e-07	1.512e-05
plastid part	0.017	1	1	1	0.0047	0.062	0.018	0.011	0.026	6.8e-05	7.4e-07	1	1	0.012	0.00015	1	0.026	0.00026	0.05	0.00041	3.8e-05	7.4e-07	1.554e-05
ion transmembrane transporter activity	0.025	0.11	1	1	0.36	1	0.00043	7.6e-05	4e-05	1.9e-06	8.7e-07	0.018	0.0083	0.00035	0.00014	0.48	0.02	0.0082	0.16	0.061	0.18	8.7e-07	1.827e-05
cellular response to reactive oxygen species	0.0093						0.00035	9.1e-07	2.4e-05	3.8e-05	5.2e-05	0.0039	0.058	0.06	0.059		1	1				9.1e-07	1.911e-05
glucan metabolic process	0.00035	0.091					1.1e-06	8.6e-06	0.0001	0.00015	0.0018	0.29	1	0.82	1	1	1	1	1	1		1.1e-06	2.31e-05
chloroplast part	0.012	1	1	1	0.0033	0.046	0.03	0.032	0.057	0.00014	1.2e-06	1	1	0.028	0.0003	1	0.033	0.00028	0.033	0.0002	2e-05	1.2e-06	2.52e-05
developmental growth	0.00077	1	1		1	0.26	3.8e-05	4.8e-05	0.0023	0.00014	1.3e-06	0.64	1	0.43	0.0059	1	1	0.19	1	0.54	0.021	1.3e-06	2.73e-05
intracellular organelle part	4.1e-06	0.44	1	1	1	1	1.4e-06	0.00014	0.01	0.0041	0.0072	1	1	1	1	1	1	1	1	1	1	1.4e-06	2.94e-05
lipid metabolic process	0.14	0.4	0.14	1	1	0.87	0.0013	4.1e-06	4.2e-06	5.8e-05	1.5e-06	0.0013	0.0011	0.01	0.00028	0.11	0.72	0.021	1	1	1	1.5e-06	3.15e-05
organelle part	4.3e-06	0.45	1	1	1	1	1.5e-06	0.00015	0.011	0.0044	0.0077	1	1	1	1	1	1	1	1	1	1	1.5e-06	3.15e-05
cell part	0.0014	0.012	1	1	1	1	1.8e-06	4.8e-05	0.0053	0.17	1	0.068	1	1	1	1	1	1	1	1	1	1.8e-06	3.78e-05
cell	0.0014	0.012	1	1	1	1	1.8e-06	4.8e-05	0.0053	0.17	1	0.068	1	1	1	1	1	1	1	1	1	1.8e-06	3.78e-05
plant-type cell wall biogenesis	2.9e-06						1.8e-06	2.3e-05	0.00011	0.0016	0.013		1	1	1							1.8e-06	3.78e-05
pyruvate metabolic process	0.0086	0.29	1				6.5e-05	2.1e-06	0.00036	0.004	0.0099	0.0084	0.52	1	1	1	1	1				2.1e-06	4.41e-05
photosynthesis, light reaction					0.0014	0.084			1	0.69	0.0053		1	0.17	0.00087	1	0.0059	1.8e-05	0.001	2.7e-06	5.1e-06	2.7e-06	5.67e-05
cell wall biogenesis	0.00028	0.62				0.5	7e-06	0.00041	0.00039	0.00027	4.2e-06	1	1	1	0.034		1	1	1	0.34	0.53	4.2e-06	8.82e-05
integral to membrane		1	0.34	1	0.00059	1	1	1	1	0.0025	0.00071	0.29	0.033	1.4e-05	5.3e-06	0.048	1e-05	5.1e-06	0.0002	0.00011	0.0007	5.1e-06	0.0001071
pigmentation	0.00013						0.002	0.0001	5.5e-06	1.3e-05	2.7e-05		0.25	0.29	0.33	0.12	0.21	0.29		1		5.5e-06	0.0001155
pigment accumulation	0.00013						0.002	0.0001	5.5e-06	1.3e-05	2.7e-05		0.25	0.29	0.33	0.12	0.21	0.29		1		5.5e-06	0.0001155
anthocyanin accumulation in tissues in response to UV light	0.00013						0.002	0.0001	5.5e-06	1.3e-05	2.7e-05		0.25	0.29	0.33	0.12	0.21	0.29		1		5.5e-06	0.0001155
pigment accumulation in tissues	0.00013						0.002	0.0001	5.5e-06	1.3e-05	2.7e-05		0.25	0.29	0.33	0.12	0.21	0.29		1		5.5e-06	0.0001155
pigment accumulation in tissues in response to UV light	0.00013						0.002	0.0001	5.5e-06	1.3e-05	2.7e-05		0.25	0.29	0.33	0.12	0.21	0.29		1		5.5e-06	0.0001155
pigment accumulation in response to UV light	0.00013						0.002	0.0001	5.5e-06	1.3e-05	2.7e-05		0.25	0.29	0.33	0.12	0.21	0.29		1		5.5e-06	0.0001155
transition metal ion binding	1	0.17	0.81	1	1	0.02	0.09	0.0074	0.0013	0.00074	5.8e-06	0.018	0.0036	0.0021	1.5e-05	0.14	0.072	0.00062	0.79	0.0066	0.037	5.8e-06	0.0001218
monovalent inorganic cation transport	0.13		0.85		0.57		0.013	0.00019	0.00038	5.9e-06	9.3e-06	0.07	0.1	0.0015	0.002	1	0.02	0.026	1	1	1	5.9e-06	0.0001239
peptide-methionine-(S)-S-oxide reductase activity											0.00062				0.00018			4.4e-05		6.6e-06	2e-05	6.6e-06	0.0001386
cellular cell wall organization or biogenesis	0.00061	0.95				0.76	2.3e-05	0.0003	0.00038	0.00033	7.2e-06	1	1	1	0.035	1	1	1	1	0.7	0.95	7.2e-06	0.0001512
innate immune response	1	1	0.02	0.68			0.47	0.00039	8.1e-06	6.7e-05	0.00035	0.002	4.2e-05	0.00045	0.0026	0.00051	0.0075	0.042	1	1	1	8.1e-06	0.0001701
sterol biosynthetic process		0.15	0.15				0.027	8e-05	7.1e-05	8.7e-06	3e-05	0.00047	0.00054	6.5e-05	0.00025	0.15	0.016	0.046	1	1		8.7e-06	0.0001827
regulation of localization	0.054		0.42		0.035		1	0.024	0.0048	9.1e-06	9.8e-06	1	1	0.0044	0.0038	0.1	0.00013	0.00019	0.016	0.022	0.098	9.1e-06	0.0001911
hydrogen transport	0.094				0.062		0.086	0.0012	0.0037	1e-05	2.9e-05	0.53	1	0.0034	0.0075	1	0.0063	0.017	0.41	0.94	0.44	1e-05	0.00021
proton transport	0.094				0.062		0.086	0.0012	0.0037	1e-05	2.9e-05	0.53	1	0.0034	0.0075	1	0.0063	0.017	0.41	0.94	0.44	1e-05	0.00021
cytosol	0.0094	0.0092	1	1		1	1.1e-05	1.8e-05	0.0002	0.006	0.042	0.011	0.058	0.7	1	1	1	1	1	1	1	1.1e-05	0.000231
polysaccharide biosynthetic process	0.0011	1	1	1	1	1	0.00012	0.00011	6.3e-05	2.7e-05	1.2e-05	1	0.36	0.11	0.036	1	1	0.64	1	1	1	1.2e-05	0.000252
vacuole organization	4e-05						1.3e-05	0.00032	0.0029	0.015	0.058											1.3e-05	0.000273
response to red light					0.013				1	0.04	0.00033		1	0.0053	3.4e-05		0.0028	1.5e-05	0.071	0.00037	8.4e-05	1.5e-05	0.000315
aromatic amino acid family metabolic process			0.13	0.56			0.35	0.001	1.6e-05	0.00049	0.00015	0.013	0.0002	0.0065	0.002	0.0019	0.087	0.026	1	1		1.6e-05	0.000336
organelle organization	1.6e-05	1	1	1	1	1	7.9e-05	0.0035	0.2	0.59	1	1	1	1	1	1	1	1	1	1	1	1.6e-05	0.000336
sterol metabolic process		0.18	0.19				0.035	0.00013	0.00012	1.6e-05	5.4e-05	0.00067	0.00081	0.00011	0.00041	0.19	0.023	0.065	1	1		1.6e-05	0.000336
hydrogen peroxide catabolic process							0.0011	1.8e-05	0.00028	0.00029	0.00028	0.013	0.14	0.11	0.085			1				1.8e-05	0.000378
plant-type vacuole					0.0027		0.0093	0.087	0.018	1.9e-05	2.7e-05			0.0032	0.0036		0.016	0.018	0.0012	0.0025	0.011	1.9e-05	0.000399
cellular response to hydrogen peroxide							0.0015	2.6e-05	0.0004	0.00042	0.00042	0.017	0.18	0.14	0.11			1				2.6e-05	0.000546
lipid biosynthetic process	1	0.55	0.048	1	1	1	0.052	7e-05	4.8e-05	0.00013	2.6e-05	0.00067	0.00058	0.0017	0.00033	0.045	0.11	0.021	1	1	1	2.6e-05	0.000546
ion homeostasis		0.11				0.61	0.062	0.019	0.023	0.0015	2.7e-05	0.061	0.085	0.0052	8.9e-05	1	1	0.021	1	0.075	0.051	2.7e-05	0.000567
microbody	3.6e-05						0.00014	2.7e-05	0.00073	0.0078	0.047	0.78	1	1	1							2.7e-05	0.000567
chemical homeostasis		0.25				1	0.04	0.02	0.0086	0.00088	2.7e-05	0.19	0.082	0.0078	0.00023	1	0.92	0.029	1	0.072	0.16	2.7e-05	0.000567
peroxisome	3.6e-05						0.00014	2.7e-05	0.00073	0.0078	0.047	0.78	1	1	1							2.7e-05	0.000567
immune response	1	1	0.035	1			0.85	0.0012	3.5e-05	0.00029	0.0016	0.0047	0.00014	0.0015	0.0091	0.0013	0.019	0.11	1	1	1	3.5e-05	0.000735
immune system process	1	1	0.035	1			0.85	0.0012	3.5e-05	0.00029	0.0016	0.0047	0.00014	0.0015	0.0091	0.0013	0.019	0.11	1	1	1	3.5e-05	0.000735
oxidoreductase activity, acting on paired donors, with incorporation or reduction of molecular oxygen		1	0.48		0.43	0.017	1	0.14	0.15	0.0088	6.1e-05	0.085	0.13	0.0064	3.6e-05	0.77	0.037	0.00021	0.71	0.004	0.0015	3.6e-05	0.000756
oxylipin metabolic process			0.0016				1	0.00064	8.9e-05	0.0014	3.9e-05	0.00055	9.8e-05	0.0024	6.1e-05	0.00049	0.019	0.00045		1		3.9e-05	0.000819
plastid	0.12	1	0.69	1	0.12	1	0.23	0.021	0.016	0.00035	4.1e-05	0.91	0.52	0.015	0.0017	0.62	0.012	0.0013	0.14	0.015	0.015	4.1e-05	0.000861
cation transmembrane transporter activity	0.02	0.42	1	1			0.0014	0.00025	4.2e-05	7.6e-05	0.00011	0.069	0.01	0.013	0.015	0.22	0.24	0.26	1	1	1	4.2e-05	0.000882
cellular biosynthetic process	0.66	0.0099	1	1	1	1	0.00022	4.5e-05	0.00021	0.00014	0.00029	0.0032	0.014	0.0078	0.013	1	1	1	1	1	1	4.5e-05	0.000945

## Sheet: UGs, step 2
			specifically regulated
	GO term								quantiles and combinations of neiboring quantiles													minimal p value from Fisher's exact test	minimal p value from Fisher's exact test Bonferroni corrected for number of tested intervals and GO terms	the quantile interval having minimal p-value	Fold specificity
		1	2	3	4	5	6	1-2	1-3	1-4	1-5	2-3	2-4	2-5	2-6	3-4	3-5	3-6	4-5	4-6	5-6
C	cytosol	2.73123e-37	0.00199327	0.999938	0.997531	1	1	2.24408e-39	4.50855e-25	5.38025e-21	4.2652e-11	0.661082	0.989992	1	1	1	1	1	1	1	1	2.24408e-39	1.03228e-35	1-2	fold-specific
P	translation	9.60891e-36	0.0208306		0.999189			1.68356e-38	4.64804e-22	3.29545e-18	1.31359e-08	0.969591	0.999937	1	1	1	1	1	1	1		1.68356e-38	7.74438e-35	1-2	fold-specific
C	cytosolic part	1.31909e-28	0.0768396		0.998616			1.21822e-30	4.46545e-17	1.02183e-13	5.05823e-06	0.985652	0.999963	1	1	1	1	1	1	1		1.21822e-30	5.60383e-27	1-2	fold-specific
C	cytosolic ribosome	3.48429e-29	0.0729742		0.998805			2.29012e-30	4.66538e-19	1.10774e-15	7.26619e-07	0.949821	0.999778	1	1	1	1	1	1	1		2.29012e-30	1.05346e-26	1-2	fold-specific
C	ribosomal subunit	5.94131e-29	0.094532		0.996316			2.98058e-30	1.38568e-16	4.16661e-14	3.44381e-06	0.990337	0.999955	1	1	1	1	1	1	1		2.98058e-30	1.37107e-26	1-2	fold-specific
C	ribosome	2.25969e-28	0.0890038		0.997003			7.5915e-29	1.42359e-18	4.42959e-16	4.90265e-07	0.938636	0.999415	1	1	1	1	1	1	1		7.5915e-29	3.49209e-25	1-2	fold-specific
F	structural constituent of ribosome	4.48576e-28	0.11468		0.997204			1.48646e-28	3.394e-17	1.69235e-14	2.34036e-06	0.974984	0.999858	1	1	1	1	1	1	1		1.48646e-28	6.83773e-25	1-2	fold-specific
F	structural molecule activity	1.94174e-28	0.1373		0.997886			2.77053e-28	9.75352e-17	1.71604e-13	1.58852e-05	0.982567	0.999935	1	1	1	1	1	1	1		1.94174e-28	8.93202e-25	1	fold-specific
C	ribonucleoprotein complex	3.00161e-27	0.094619	0.999916	0.99868			3.84424e-27	2.5244e-17	2.23266e-13	1.72894e-06	0.9329	0.99963	1	1	1	1	1	1	1		3.00161e-27	1.38074e-23	1	fold-specific
C	macromolecular complex	6.80569e-22	0.00182347	0.992422	0.984654	1		4.332e-26	8.97706e-19	1.09889e-16	3.29566e-09	0.262136	0.807942	0.999992	1	0.999763	1	1	1	1	1	4.332e-26	1.99272e-22	1-2	fold-specific
C	cytoplasmic part	6.81796e-25	0.00480556	0.979174	0.950172	0.999999	1	2.54424e-24	2.95931e-16	5.87089e-14	1.29836e-06	0.298871	0.743313	0.999993	1	0.997689	1	1	1	1	1	6.81796e-25	3.13626e-21	1	fold-specific
C	intracellular organelle part	4.21527e-18	0.000267684	0.69444	0.917075	0.999958		2.40288e-23	3.72015e-21	2.89276e-21	2.35513e-19	0.00674432	0.0805036	0.915123	1	0.921415	0.999974	1	0.999973	1	1	2.40288e-23	1.10532e-19	1-2	fold-specific
C	organelle part	6.02575e-18	0.000307943	0.706711	0.884803	0.999963		4.7448e-23	9.57284e-21	1.83047e-21	1.82398e-19	0.0079361	0.0694752	0.905748	1	0.902875	0.999962	1	0.999954	1	1	4.7448e-23	2.18261e-19	1-2	fold-specific
C	membrane	6.644e-21	0.117502	0.978948	0.996051	0.966098	1	1.30516e-17	1.3073e-11	1.40424e-07	5.50044e-07	0.714438	0.991915	0.999945	1	0.999847	0.999998	1	0.999717	1	1	6.644e-21	3.05624e-17	1	fold-specific
C	cytoplasm	7.64919e-20	0.00237235	0.99699	0.919692	0.999559	0.999998	8.62184e-21	1.35926e-11	8.65363e-10	5.8455e-06	0.449239	0.803156	0.999724	1	0.999321	1	1	0.999873	1	1	8.62184e-21	3.96605e-17	1-2	fold-specific
C	intracellular non-membrane-bounded organelle	1.20759e-17	0.00503541	0.969465	0.870255	0.999901		1.57321e-20	3.26926e-15	1.24163e-15	1.52672e-12	0.228889	0.520403	0.996271	1	0.988385	0.999998	1	0.999863	1	1	1.57321e-20	7.23676e-17	1-2	fold-specific
C	non-membrane-bounded organelle	1.20759e-17	0.00503541	0.969465	0.870255	0.999901		1.57321e-20	3.26926e-15	1.24163e-15	1.52672e-12	0.228889	0.520403	0.996271	1	0.988385	0.999998	1	0.999863	1	1	1.57321e-20	7.23676e-17	1-2	fold-specific
C	large ribosomal subunit	7.99396e-20	0.727051					1.41606e-16	1.20632e-09	2.20742e-08	0.000360178	0.998845	0.999976	1	1							7.99396e-20	3.67722e-16	1	fold-specific
C	cytosolic large ribosomal subunit	1.18507e-19	0.679431					4.52187e-17	3.2098e-10	5.25436e-08	0.000531232	0.99789	0.999985	1	1							1.18507e-19	5.45134e-16	1	fold-specific
P	cellular protein metabolic process	1.22864e-17	0.0335264	0.982906	0.501723	0.999982	1	2.38367e-17	2.05527e-11	1.43285e-13	3.9532e-08	0.539453	0.511689	0.998813	1	0.942979	0.999993	1	0.998974	1	1	1.22864e-17	5.65173e-14	1	fold-specific
P	protein metabolic process	5.84065e-17	0.0187514	0.978301	0.555898	0.999988	1	1.87574e-17	1.18813e-11	1.99128e-13	9.79759e-08	0.43145	0.450119	0.998424	1	0.946944	0.999996	1	0.999456	1	1	1.87574e-17	8.6284e-14	1-2	fold-specific
C	plasmodesma	5.49622e-16	0.523651	0.99935	0.985762	0.994167	0.994696	1.68074e-12	9.89254e-07	0.000170467	0.0130611	0.990108	0.999856	1	1	0.999976	1	1	0.999811	1	0.999937	5.49622e-16	2.52826e-12	1	fold-specific
C	cell-cell junction	5.49622e-16	0.523651	0.99935	0.985762	0.994167	0.994696	1.68074e-12	9.89254e-07	0.000170467	0.0130611	0.990108	0.999856	1	1	0.999976	1	1	0.999811	1	0.999937	5.49622e-16	2.52826e-12	1	fold-specific
C	symplast	5.49622e-16	0.523651	0.99935	0.985762	0.994167	0.994696	1.68074e-12	9.89254e-07	0.000170467	0.0130611	0.990108	0.999856	1	1	0.999976	1	1	0.999811	1	0.999937	5.49622e-16	2.52826e-12	1	fold-specific
C	cell junction	5.49622e-16	0.523651	0.99935	0.985762	0.994167	0.994696	1.68074e-12	9.89254e-07	0.000170467	0.0130611	0.990108	0.999856	1	1	0.999976	1	1	0.999811	1	0.999937	5.49622e-16	2.52826e-12	1	fold-specific
P	cellular macromolecule biosynthetic process	8.352e-15	0.063234	0.999898	0.558273	0.999412	0.999794	2.39589e-14	1.43673e-06	2.40048e-07	0.000485041	0.934565	0.927307	0.999948	1	0.998021	1	1	0.994404	0.999999	1	8.352e-15	3.84192e-11	1	fold-specific
C	plasma membrane part	1.37887e-14	0.178674	0.99992	0.968012	0.993077	0.997535	1.53809e-13	1.33025e-06	8.60354e-05	0.00625619	0.971055	0.998699	0.999999	1	0.999987	1	1	0.999442	1	0.999967	1.37887e-14	6.3428e-11	1	fold-specific
P	macromolecule biosynthetic process	1.54375e-14	0.100924	0.99996	0.405238	0.999745	0.99894	1.95165e-13	1.1178e-05	5.78191e-07	0.00220901	0.970557	0.935707	0.999981	1	0.996911	1	1	0.991747	0.999995	1	1.54375e-14	7.10123e-11	1	fold-specific
C	vacuole	1.73096e-14	0.854127	0.925517	0.967669	0.988434		7.24393e-10	1.32421e-07	5.21112e-06	8.50748e-05	0.966719	0.998096	0.999995	1	0.992591	0.999897	1	0.998889	1	0.999999	1.73096e-14	7.96243e-11	1	fold-specific
P	gene expression	1.97963e-14	0.247382	0.947361	0.474211	0.998303	1	7.68995e-12	4.26522e-08	1.32916e-09	7.0291e-07	0.741285	0.689014	0.996204	1	0.873356	0.999108	1	0.983796	1	1	1.97963e-14	9.10628e-11	1	fold-specific
C	membrane part	2.47207e-13	0.0521531	0.998901	0.997209	0.951257	0.999661	5.32158e-14	9.28403e-08	0.000159686	0.000962048	0.807915	0.996455	0.999961	1	0.999995	1	1	0.999599	1	0.999932	5.32158e-14	2.44793e-10	1-2	fold-specific
C	plasma membrane	2.04317e-13	0.295968	0.99109	0.983685	0.88941	0.999628	5.883e-11	2.45618e-06	0.000459505	0.00086972	0.907259	0.996764	0.999896	1	0.999721	0.999972	1	0.994719	0.999999	0.999762	2.04317e-13	9.3986e-10	1	fold-specific
C	cytosolic small ribosomal subunit	3.67493e-09	0.0147862					2.52137e-13	1.68339e-07	2.67869e-06	0.00712454	0.649662	0.931111	0.999879	1							2.52137e-13	1.15983e-09	1-2	fold-specific
C	small ribosomal subunit	3.67493e-09	0.0147862					2.52137e-13	1.68339e-07	2.67869e-06	0.00712454	0.649662	0.931111	0.999879	1							2.52137e-13	1.15983e-09	1-2	fold-specific
P	cellular macromolecule metabolic process	3.07652e-10	0.194706	0.748851	0.0345233	0.995312	1	9.95032e-09	5.86795e-07	9.44003e-12	7.46386e-10	0.410847	0.0507683	0.59122	1	0.163094	0.823707	1	0.702405	1	1	9.44003e-12	4.34241e-08	1-4	fold-specific
P	cellular biosynthetic process	1.12465e-11	0.160094	0.999043	0.338494	0.825925	0.999999	3.84546e-10	0.000157578	1.06551e-05	2.20172e-06	0.94085	0.861999	0.965319	1	0.978453	0.994296	1	0.631908	0.999911	0.999995	1.12465e-11	5.1734e-08	1	fold-specific
C	organelle	3.56111e-05	0.16584	0.000285573	0.455673	0.999311	1	4.44051e-05	2.52966e-10	1.83767e-11	1.40239e-07	0.00021288	0.000287743	0.127872	0.999987	0.00234042	0.393005	0.999979	0.991656	1	1	1.83767e-11	8.4533e-08	1-4	fold-specific
C	intracellular organelle	3.10151e-05	0.157343	0.00025261	0.52616	0.999216	1	3.56592e-05	1.59437e-10	2.80282e-11	1.72004e-07	0.000174239	0.000391917	0.140209	0.999989	0.00337551	0.423885	0.999983	0.993801	1	1	2.80282e-11	1.2893e-07	1-4	fold-specific
C	intracellular part	1.88095e-07	0.031529	0.0168731	0.73724	0.993751	1	3.88278e-08	2.91949e-11	1.71105e-10	4.93926e-08	0.000615679	0.00462303	0.206553	1	0.109097	0.748452	1	0.99192	1	1	2.91949e-11	1.34297e-07	1-3	fold-specific
P	biosynthetic process	5.22453e-11	0.282529	0.999082	0.168761	0.87681	0.999994	9.26196e-09	0.0010209	1.84866e-05	1.40209e-05	0.971927	0.843948	0.971734	1	0.945677	0.989325	1	0.532096	0.999376	0.999991	5.22453e-11	2.40329e-07	1	fold-specific
C	intracellular	2.69675e-07	0.0373876	0.0203387	0.683539	0.990771	1	7.18295e-08	8.13438e-11	2.09618e-10	2.91942e-08	0.00092488	0.0044366	0.170879	1	0.0961212	0.688006	1	0.984803	1	1	8.13438e-11	3.74181e-07	1-3	fold-specific
P	macromolecule metabolic process	9.93343e-10	0.203253	0.813955	0.0366895	0.995592	1	2.96548e-08	3.41026e-06	1.71413e-10	2.79026e-08	0.489519	0.0767365	0.682741	1	0.21688	0.872554	1	0.71861	0.999998	1	1.71413e-10	7.88498e-07	1-4	fold-specific
P	cellular metabolic process	4.09102e-10	0.226442	0.662428	0.171868	0.961828	1	3.37001e-08	8.01361e-07	2.06712e-09	5.12092e-09	0.366368	0.135448	0.563039	1	0.310095	0.783498	1	0.719525	1	1	4.09102e-10	1.88187e-06	1	fold-specific
C	cell	3.90764e-05	0.00422248	0.0302493	0.914618	0.914618	1	1.02451e-07	4.22938e-10	1.30326e-07	3.28228e-07	0.000128414	0.00918488	0.0662726	0.999996	0.331676	0.690744	1	0.979504	1	1	4.22938e-10	1.94551e-06	1-3	fold-specific
C	cell part	3.90764e-05	0.00422248	0.0302493	0.914618	0.914618	1	1.02451e-07	4.22938e-10	1.30326e-07	3.28228e-07	0.000128414	0.00918488	0.0662726	0.999996	0.331676	0.690744	1	0.979504	1	1	4.22938e-10	1.94551e-06	1-3	fold-specific
C	vacuolar membrane	4.52568e-10	0.769578	0.618326				2.52086e-07	2.40528e-07	2.82028e-06	0.000243922	0.755576	0.95495	0.999697	1	0.91582	0.998519	1	0.999376	1		4.52568e-10	2.08181e-06	1	fold-specific
C	vacuolar part	4.52568e-10	0.769578	0.618326				2.52086e-07	2.40528e-07	2.82028e-06	0.000243922	0.755576	0.95495	0.999697	1	0.91582	0.998519	1	0.999376	1		4.52568e-10	2.08181e-06	1	fold-specific
C	nuclear part	2.76238e-06	0.00466299	0.63286	0.934429	0.934429		1.34646e-09	5.12972e-09	7.77696e-08	6.04224e-10	0.0256786	0.19488	0.560525	0.999999	0.911417	0.988254	1	0.988351	1	1	6.04224e-10	2.77943e-06	1-5	fold-specific
C	membrane-enclosed lumen	7.07233e-05	0.0395977	0.256432	0.865648	0.921763		1.81608e-06	1.21139e-07	3.63447e-07	4.13563e-09	0.0217817	0.112251	0.383652	0.999975	0.594475	0.877156	0.999999	0.969999	1	1	4.13563e-09	1.90239e-05	1-5	fold-specific
P	response to metal ion	3.03112e-05	0.00525611					4.54397e-09	1.27879e-06	2.67869e-06	0.00712454	0.155879	0.427761	0.976885	0.999994	0.988163	0.999992	1		1		4.54397e-09	2.09023e-05	1-2	fold-specific
C	intracellular organelle lumen	5.61467e-05	0.0353478	0.337056	0.855403	0.914892		1.15461e-06	1.94918e-07	5.02936e-07	5.1122e-09	0.03021	0.13326	0.412982	0.999981	0.653438	0.898845	1	0.964819	1	1	5.1122e-09	2.35161e-05	1-5	fold-specific
C	organelle lumen	5.61467e-05	0.0353478	0.337056	0.855403	0.914892		1.15461e-06	1.94918e-07	5.02936e-07	5.1122e-09	0.03021	0.13326	0.412982	0.999981	0.653438	0.898845	1	0.964819	1	1	5.1122e-09	2.35161e-05	1-5	fold-specific
F	translation factor activity, nucleic acid binding	1.29422e-06	0.098113					7.87324e-09	1.63946e-05	0.00026248	0.0243271	0.702802	0.943347	0.999196	1							7.87324e-09	3.62169e-05	1-2	fold-specific
C	nuclear lumen	2.72596e-05	0.045275	0.389379	0.891262	0.891262		8.51143e-07	2.41044e-07	1.31543e-06	9.63651e-09	0.0469573	0.213197	0.504619	0.999991	0.737698	0.919774	1	0.966846	1	1	9.63651e-09	4.43279e-05	1-5	fold-specific
P	primary metabolic process	9.63757e-09	0.276335	0.651644	0.214253	0.974224	1	5.53995e-07	7.53445e-06	7.4117e-08	9.88231e-07	0.40403	0.185427	0.697615	1	0.34515	0.843233	1	0.800409	0.999996	1	9.63757e-09	4.43328e-05	1	fold-specific
P	response to cadmium ion	1.95366e-05	0.0117767					1.15679e-08	2.31505e-06	4.01107e-06	0.00842926	0.214106	0.493653	0.983481	0.999996	0.984662	0.999985	1		1		1.15679e-08	5.32125e-05	1-2	fold-specific
P	response to inorganic substance	0.0001152	0.00308084	0.902216	0.958519			2.12054e-08	1.33839e-06	3.1113e-05	0.00323754	0.0722717	0.380833	0.921818	0.999968	0.986888	0.999911	1	0.999424	1	0.999994	2.12054e-08	9.7545e-05	1-2	fold-specific
C	nucleolus	9.64743e-06	0.0517255	0.662068	0.851945	0.851945		3.73093e-07	1.54468e-06	4.59378e-06	2.23331e-08	0.138648	0.358896	0.628787	0.999997	0.853839	0.951203	1	0.938636	1	0.999999	2.23331e-08	0.000102732	1-5	fold-specific
P	cellular process	7.0291e-07	0.116448	0.36277	0.287681	0.932921	1	1.11784e-06	1.1277e-06	2.40509e-08	3.27223e-08	0.0954533	0.041867	0.234108	1	0.208363	0.609911	1	0.746604	0.999999	1	2.40509e-08	0.000110634	1-4	fold-specific
C	organelle membrane	3.73712e-08	0.581793	0.296088	0.920693			1.85269e-06	8.65295e-08	3.6446e-07	2.80038e-05	0.354913	0.705098	0.990449	1	0.698216	0.98711	1	0.998923	1		3.73712e-08	0.000171907	1	fold-specific
P	small molecule metabolic process	0.0726245	0.179632	0.460655	0.0637465	0.305355	1	0.0252282	0.0228783	0.000274175	8.87017e-08	0.190241	0.0203882	0.00381027	0.951292	0.0864971	0.0410938	0.982876	0.0459218	0.984283	0.999855	8.87017e-08	0.000408028	1-5	fold-specific
C	membrane-bounded organelle	0.0237333	0.403583	6.7578e-06	0.566218	0.985578	0.999996	0.0331315	4.48449e-07	1.78715e-07	9.05084e-06	0.000151011	0.000447672	0.032782	0.985945	0.000521852	0.0693249	0.977317	0.962984	1	1	1.78715e-07	0.000822091	1-4	fold-specific
P	metabolic process	2.07064e-07	0.484882	0.643968	0.142842	0.975889	0.999977	3.56797e-05	0.000230909	2.26045e-06	5.33407e-05	0.568478	0.238773	0.770151	1	0.262696	0.790862	0.999983	0.7438	0.999871	0.999999	2.07064e-07	0.000952492	1	fold-specific
P	methylation	0.233235	0.0586502	0.0963921	0.0337958	0.965255		0.0275733	0.00172346	3.10811e-07	2.1164e-07	0.00872829	7.19248e-05	0.00259662	0.840574	0.00479098	0.100878	0.9835	0.415881	0.999144	1	2.1164e-07	0.000973542	1-5	fold-specific
P	one-carbon metabolic process	0.233235	0.0586502	0.0963921	0.0337958	0.965255		0.0275733	0.00172346	3.10811e-07	2.1164e-07	0.00872829	7.19248e-05	0.00259662	0.840574	0.00479098	0.100878	0.9835	0.415881	0.999144	1	2.1164e-07	0.000973542	1-5	fold-specific
P	macromolecule methylation	0.233235	0.0586502	0.0963921	0.0337958	0.965255		0.0275733	0.00172346	3.10811e-07	2.1164e-07	0.00872829	7.19248e-05	0.00259662	0.840574	0.00479098	0.100878	0.9835	0.415881	0.999144	1	2.1164e-07	0.000973542	1-5	fold-specific
C	intracellular membrane-bounded organelle	0.0331517	0.377479	5.0479e-06	0.618873	0.982798	0.999995	0.0376965	4.73456e-07	3.27064e-07	1.25082e-05	0.000101013	0.000459798	0.0293468	0.979752	0.000652213	0.0697931	0.973943	0.96686	1	1	3.27064e-07	0.00150449	1-4	fold-specific
P	nucleobase, nucleoside, nucleotide and nucleic acid metabolic process	0.129812	0.421497	0.115395	0.00854007	0.729735	1	0.130489	0.0211141	1.33214e-05	3.77429e-07	0.119178	0.00140732	0.00274371	0.907503	0.00175608	0.00856625	0.90018	0.0672994	0.985443	0.999994	3.77429e-07	0.00173617	1-5	fold-specific
F	binding	0.187363	0.0838624	0.0578794	0.117705	0.706187	1	0.0308151	0.00133614	1.36907e-05	5.72739e-07	0.00798367	0.000633344	0.00111133	0.859866	0.0119982	0.0365888	0.978364	0.279424	0.999174	0.999993	5.72739e-07	0.0026346	1-5	fold-specific
P	response to hormone stimulus	0.959288	0.980633	0.992537	0.648339	0.403343	1.23859e-06	0.997845	0.999989	0.999996	1	0.999631	0.999425	0.998871	0.0810552	0.979079	0.945459	0.00484166	0.505111	3.23613e-05	1.03004e-05	1.23859e-06	0.00569754	6	fold-specific
P	response to endogenous stimulus	0.96693	0.984612	0.99422	0.566709	0.328459	2.30164e-06	0.998646	0.999995	0.999997	0.999999	0.999781	0.999348	0.997929	0.0674996	0.972954	0.912162	0.00313766	0.377739	1.39602e-05	8.80157e-06	2.30164e-06	0.0105876	6	fold-specific
P	RNA modification	0.0207934	0.0673792	0.38308	0.27316	0.906283		0.00164769	0.000751909	1.46379e-05	2.34036e-06	0.0627974	0.022087	0.108331	0.989867	0.210359	0.536744	0.999253	0.665513	0.999679	0.999996	2.34036e-06	0.0107657	1-5	fold-specific
F	nucleotide binding	0.346229	0.131317	0.0373414	0.250416	0.593426	0.999999	0.100629	0.00407891	0.000239118	2.98367e-06	0.00851417	0.00214928	0.00152194	0.732535	0.0211044	0.0337284	0.927338	0.33597	0.997576	0.999885	2.98367e-06	0.0137249	1-5	fold-specific
P	histone modification		0.142359	0.142359	0.00163373			0.883251	0.562891	0.00382178	0.0177621	0.0334378	4.18291e-06	4.30858e-05	0.00360705	0.000296723	0.0078415	0.20003	0.0655867	0.562891	0.998907	4.18291e-06	0.0192414	2-4	fold-specific
P	RNA methylation	0.0115342	0.0424106	0.421324	0.421324	0.929095		0.00044217	0.000237945	1.3576e-05	5.05823e-06	0.0498727	0.0346596	0.179823	0.994754	0.342443	0.716479	0.999819	0.806905	0.999908	0.999997	5.05823e-06	0.0232679	1-5	fold-specific
P	response to auxin stimulus	0.972888		0.971341	0.605582	0.45756	5.91742e-06	0.999239	0.99998	0.999988	0.999999	0.999186	0.998258	0.997386	0.0679478	0.936866	0.890455	0.00230492	0.508312	6.89114e-05	4.15963e-05	5.91742e-06	0.0272201	6	fold-specific
P	nucleobase, nucleoside and nucleotide metabolic process	0.632036	0.133531	0.504644	0.0492313	0.202029		0.237747	0.22695	0.0110394	6.46804e-06	0.1669	0.0112904	0.000495433	0.480817	0.0789926	0.0194782	0.825684	0.0189761	0.83226	0.994298	6.46804e-06	0.029753	1-5	fold-specific
P	covalent chromatin modification		0.178978	0.0960958	0.00280239			0.853169	0.438456	0.00216446	0.0131563	0.0287085	7.03125e-06	0.000121586	0.0131563	0.00026233	0.00907537	0.238742	0.102636	0.678964	0.999412	7.03125e-06	0.0323437	2-4	fold-specific
P	chromatin modification		0.178978	0.0960958	0.00280239			0.853169	0.438456	0.00216446	0.0131563	0.0287085	7.03125e-06	0.000121586	0.0131563	0.00026233	0.00907537	0.238742	0.102636	0.678964	0.999412	7.03125e-06	0.0323437	2-4	fold-specific
F	RNA binding	0.00280511	0.0150094	0.57788	0.713674	0.959196		1.67751e-05	2.29338e-05	1.02832e-05	8.46988e-06	0.0411678	0.0877324	0.40059	0.998963	0.689185	0.943159	0.999995	0.95195	0.999994	0.999998	8.46988e-06	0.0389614	1-5	fold-specific
P	nucleoside phosphate metabolic process	0.595557	0.113014	0.466282	0.0395977	0.355197		0.192053	0.165647	0.00419953	9.23732e-06	0.130428	0.00589769	0.000794828	0.519321	0.0579127	0.0311	0.863329	0.0362724	0.882537	0.998024	9.23732e-06	0.0424917	1-5	fold-specific
P	nucleotide metabolic process	0.595557	0.113014	0.466282	0.0395977	0.355197		0.192053	0.165647	0.00419953	9.23732e-06	0.130428	0.00589769	0.000794828	0.519321	0.0579127	0.0311	0.863329	0.0362724	0.882537	0.998024	9.23732e-06	0.0424917	1-5	fold-specific
P	embryo sac development				0.000104584	0.145253			0.997434	0.269948	0.00646074	0.848878	0.0082861	1.30451e-05	0.00646074	0.00426012	0.000117486	0.0253153	1.20513e-05	0.00859198	0.852127	1.20513e-05	0.0554358		not fold-specific
P	histone methylation		0.0706263	0.144425	0.0117767			0.741853	0.368375	0.00484305	0.0368306	0.0151353	1.28495e-05	0.000253961	0.00842926	0.00221498	0.0439855	0.387459	0.214106	0.749459	0.998707	1.28495e-05	0.0591077		not fold-specific
C	nucleus	0.548714	0.436822	1.36987e-05	0.512984	0.728387	0.999986	0.459045	0.00050735	0.000198344	3.27939e-05	0.000226272	0.00039851	0.000807717	0.527358	0.00039601	0.00270785	0.600306	0.667026	0.999698	0.99989	1.36987e-05	0.0630141		not fold-specific
P	organelle organization	0.874575	0.060404	0.398799	0.000514473	0.866432	0.999991	0.324721	0.242383	0.000103084	4.35619e-05	0.062993	1.60794e-05	9.1539e-05	0.1926	0.00147997	0.016581	0.746761	0.0259483	0.81552	0.99996	1.60794e-05	0.0739653		not fold-specific
P	chromatin organization		0.263492	0.0839361	0.00262896			0.785195	0.327703	0.000664777	0.00712482	0.0420789	1.6951e-05	0.000624692	0.0715052	0.000203096	0.0117149	0.320063	0.132116	0.771616	0.999836	1.6951e-05	0.0779747		not fold-specific
P	ribonucleoprotein complex biogenesis	0.00019649	0.143338	0.48293	0.751194	0.967669		4.57117e-05	3.02902e-05	2.42694e-05	8.50748e-05	0.160799	0.292527	0.749479	0.999939	0.652407	0.940357	0.999985	0.966719	0.999991	0.999995	2.42694e-05	0.111639		not fold-specific
P	cellular developmental process	0.996461	0.867139	0.996167	0.000445512	0.278467	0.190387	0.99741	0.999992	0.935481	0.883248	0.997223	0.393164	0.194016	0.0112839	0.152011	0.0646082	0.00610327	0.000452048	2.63267e-05	0.103603	2.63267e-05	0.121103		not fold-specific
P	nitrogen compound metabolic process	0.199116	0.605719	0.178982	0.0181352	0.52757	0.999989	0.297515	0.104256	0.000955266	2.73362e-05	0.277825	0.0138876	0.00909607	0.851029	0.00689751	0.00941994	0.754271	0.0461601	0.920094	0.999451	2.73362e-05	0.125746		not fold-specific
P	reproductive process	0.824014	0.880951	0.961465	2.8817e-05	0.226383	0.982422	0.941696	0.995992	0.24567	0.0355644	0.986529	0.105797	0.0203464	0.258337	0.0171324	0.0036752	0.0889435	3.28624e-05	0.00722132	0.817758	2.8817e-05	0.132558		not fold-specific
P	response to cyclopentenone				0.412986		2.95387e-05		0.999652	0.998925	0.999995	0.973971	0.927255	0.989687	0.0226887	0.615881	0.861138	0.00203554	0.755363	0.00138057	0.0034716	2.95387e-05	0.135878		not fold-specific
P	response to organic cyclic substance				0.412986		2.95387e-05		0.999652	0.998925	0.999995	0.973971	0.927255	0.989687	0.0226887	0.615881	0.861138	0.00203554	0.755363	0.00138057	0.0034716	2.95387e-05	0.135878		not fold-specific
P	ribosome biogenesis	0.000149037	0.213976	0.459382	0.732864	0.963654		8.44017e-05	4.75999e-05	3.34967e-05	0.000102279	0.207579	0.338182	0.779346	0.999955	0.618101	0.92456	0.999972	0.959923	0.999986	0.999993	3.34967e-05	0.154085		not fold-specific
F	ribonucleotide binding	0.257014	0.326337	0.0160023	0.172879	0.86065	0.999991	0.170395	0.00416329	8.68744e-05	3.5163e-05	0.0153137	0.00211229	0.0105492	0.815313	0.00537824	0.0421779	0.874762	0.501127	0.99766	0.999964	3.5163e-05	0.16175		not fold-specific
F	purine ribonucleotide binding	0.257014	0.326337	0.0160023	0.172879	0.86065	0.999991	0.170395	0.00416329	8.68744e-05	3.5163e-05	0.0153137	0.00211229	0.0105492	0.815313	0.00537824	0.0421779	0.874762	0.501127	0.99766	0.999964	3.5163e-05	0.16175		not fold-specific
P	protein localization in organelle		0.222624	0.0730924	0.0730924	0.341611		0.848218	0.391769	0.0506216	0.00169522	0.029858	0.00104199	3.59008e-05	0.023867	0.00728773	0.00260351	0.232935	0.0546279	0.708696	0.974423	3.59008e-05	0.165144		not fold-specific
P	reproduction	0.835148	0.825532	0.964872	3.59421e-05	0.24065	0.984162	0.921587	0.994445	0.224152	0.0323668	0.979986	0.0890956	0.0172659	0.244185	0.0206763	0.00510718	0.115929	4.63856e-05	0.00977649	0.835569	3.59421e-05	0.165334		not fold-specific
P	protein amino acid methylation		0.0826149	0.163607	0.0147862			0.776858	0.4341	0.0113481	0.0319143	0.0212484	3.73871e-05	0.000179017	0.00712454	0.00346623	0.0318852	0.344068	0.155879	0.690778	0.996377	3.73871e-05	0.171981		not fold-specific
P	protein amino acid alkylation		0.0826149	0.163607	0.0147862			0.776858	0.4341	0.0113481	0.0319143	0.0212484	3.73871e-05	0.000179017	0.00712454	0.00346623	0.0318852	0.344068	0.155879	0.690778	0.996377	3.73871e-05	0.171981		not fold-specific
P	reproductive developmental process	0.78744	0.85279	0.949474	4.11176e-05	0.361518	0.976125	0.913519	0.991115	0.179577	0.0468624	0.977836	0.0860359	0.0326682	0.303696	0.0162005	0.00821914	0.127289	0.000150572	0.0152672	0.872711	4.11176e-05	0.189141		not fold-specific
F	translation initiation factor activity	0.00764575	0.0348201					4.18861e-05	0.00299249	0.00733078	0.108926	0.36543	0.610199	0.933346	0.998792							4.18861e-05	0.192676		not fold-specific
P	response to brassinosteroid stimulus						0.000166325			0.999876	0.999978		0.98508	0.98594	0.0354444	0.769523	0.758817	0.000605835	0.387708	6.19634e-05	0.00075656	6.19634e-05	0.285031		not fold-specific
P	nucleotide biosynthetic process	0.618871	0.366873	0.261769	0.0657565	0.261769		0.451491	0.247705	0.017852	6.2694e-05	0.193551	0.0189404	0.00185155	0.501667	0.0353609	0.0105617	0.641177	0.0353609	0.818384	0.99078	6.2694e-05	0.288392		not fold-specific
P	chromosome organization	0.85931	0.203796	0.203796	0.00224293	0.971341		0.516677	0.244233	0.000218968	0.00199535	0.0771775	6.3693e-05	0.00216675	0.248545	0.000914501	0.0338211	0.599102	0.127406	0.834084	0.999946	6.3693e-05	0.292988		not fold-specific
P	multicellular organism reproduction				8.52712e-05	0.380427		0.920965	0.997786	0.280077	0.0963024	0.988723	0.0934978	0.0315041	0.230627	0.0395226	0.0187962	0.160653	0.00013967	0.00709883	0.839347	8.52712e-05	0.392247		not fold-specific
P	reproductive process in a multicellular organism				8.52712e-05	0.380427		0.920965	0.997786	0.280077	0.0963024	0.988723	0.0934978	0.0315041	0.230627	0.0395226	0.0187962	0.160653	0.00013967	0.00709883	0.839347	8.52712e-05	0.392247		not fold-specific
P	histone lysine methylation		0.166385	0.0804693	0.0340956			0.827935	0.361323	0.0148071	0.0643997	0.0205773	0.000115203	0.000999783	0.0163726	0.00290079	0.0357435	0.28887	0.277945	0.761295	0.99553	0.000115203	0.529935		not fold-specific
P	cell differentiation	0.972888	0.85359		0.000252109	0.203796	0.751455	0.985369	0.999784	0.705978	0.384362	0.993494	0.238071	0.0582443	0.0679478	0.0771775	0.0174956	0.0312887	0.000118039	0.000621279	0.400898	0.000118039	0.542978		not fold-specific
F	translation elongation factor activity	0.00012108						0.000437165	0.00760536	0.0574902	0.275613											0.00012108	0.556968		not fold-specific
F	purine nucleotide binding	0.274846	0.259673	0.0192862	0.259673	0.865108	0.999956	0.144003	0.00368395	0.000205649	0.000147023	0.0122214	0.00332984	0.016751	0.799336	0.0122214	0.0782554	0.895296	0.603757	0.99792	0.999909	0.000147023	0.676304		not fold-specific
P	cellular component biogenesis	0.000154896	0.337056	0.774622	0.337056	0.914892	0.999937	0.000333959	0.00230991	0.000179238	0.000280834	0.564865	0.403825	0.756325	0.999944	0.564865	0.854895	0.999854	0.734694	0.998867	0.999935	0.000154896	0.71252		not fold-specific
P	protein import	0.985847	0.19629	0.0639333	0.116712	0.435722		0.789082	0.297107	0.0459618	0.00409669	0.022223	0.00143982	0.000164048	0.0386114	0.0112574	0.00747379	0.303165	0.117223	0.787983	0.976521	0.000164048	0.75462		not fold-specific
F	GTPase activity	0.00225289						0.000191465	0.00159053	0.00484625	0.0903976	0.445317	0.707871	0.965483	0.999689							0.000191465	0.880737		not fold-specific
F	pyrophosphatase activity	0.0266821	0.617847	0.011644	0.617847	0.960613		0.0734302	0.000465414	0.000197603	0.00120025	0.0414684	0.0622202	0.336762	0.987337	0.0414684	0.299492	0.956351	0.929554	0.999823	0.999942	0.000197603	0.908973		not fold-specific
F	hydrolase activity, acting on acid anhydrides, in phosphorus-containing anhydrides	0.0266821	0.617847	0.011644	0.617847	0.960613		0.0734302	0.000465414	0.000197603	0.00120025	0.0414684	0.0622202	0.336762	0.987337	0.0414684	0.299492	0.956351	0.929554	0.999823	0.999942	0.000197603	0.908973		not fold-specific
F	hydrolase activity, acting on acid anhydrides	0.0266821	0.617847	0.011644	0.617847	0.960613		0.0734302	0.000465414	0.000197603	0.00120025	0.0414684	0.0622202	0.336762	0.987337	0.0414684	0.299492	0.956351	0.929554	0.999823	0.999942	0.000197603	0.908973		not fold-specific
P	post-translational protein modification	0.999401	0.250957	0.351562	0.00197035	0.583979	0.965837	0.957076	0.888897	0.109268	0.0675685	0.178122	0.000547402	0.000219719	0.00207656	0.00295486	0.0048338	0.070346	0.0107646	0.159045	0.929654	0.000219719	1.01071		not fold-specific
F	nucleic acid binding	0.00716782	0.0811992	0.487446	0.487446	0.949006	0.99932	0.000808867	0.000905652	0.000247282	0.00163193	0.111911	0.106089	0.444777	0.996171	0.450677	0.841236	0.999568	0.878631	0.999506	0.999882	0.000247282	1.1375		not fold-specific
F	nucleoside-triphosphatase activity	0.0459221	0.596433	0.00983783	0.596433	0.956049		0.0992625	0.000681053	0.000262437	0.00140368	0.0335143	0.0470593	0.272552	0.976975	0.0335143	0.255952	0.939086	0.917622	0.999735	0.999922	0.000262437	1.20721		not fold-specific
C	cell wall	0.000812921	0.179331	0.899552	0.899552	0.954253	0.904048	0.000275637	0.00509608	0.0286391	0.180734	0.545579	0.821092	0.980808	0.999729	0.969959	0.997633	0.999903	0.985644	0.997779	0.986387	0.000275637	1.26793		not fold-specific
C	external encapsulating structure	0.000812921	0.179331	0.899552	0.899552	0.954253	0.904048	0.000275637	0.00509608	0.0286391	0.180734	0.545579	0.821092	0.980808	0.999729	0.969959	0.997633	0.999903	0.985644	0.997779	0.986387	0.000275637	1.26793		not fold-specific
P	macromolecule localization	0.988768	0.175771	0.0657565	0.606086	0.0657565	0.995922	0.802205	0.324771	0.35901	0.0112325	0.020622	0.0323723	0.000297107	0.0267312	0.1353	0.0105617	0.272727	0.1353	0.752295	0.727273	0.000297107	1.36669		not fold-specific
P	DNA replication			0.104593	0.00401527				0.888992	0.107338	0.181317	0.298693	0.00169774	0.00297128	0.00944913	0.00032431	0.00169774	0.0135653	0.0382242	0.2084	0.956704	0.00032431	1.49182		not fold-specific
P	response to organic substance	0.986523	0.702063	0.993082	0.105517	0.702063	0.00038736	0.979342	0.999822	0.995756	0.999838	0.986782	0.847113	0.920151	0.026875	0.77492	0.847113	0.0336705	0.250908	0.000368733	0.00746195	0.000368733	1.69617		not fold-specific
F	adenyl ribonucleotide binding	0.674236	0.35014	0.00808532	0.183384	0.752739	0.999892	0.487131	0.0239026	0.00140191	0.000374836	0.00981092	0.0013221	0.00258662	0.427162	0.00306864	0.0136138	0.59532	0.392196	0.985294	0.999344	0.000374836	1.72425		not fold-specific
P	RNA metabolic process	0.160646	0.604345	0.269191	0.0284063	0.687088	0.999837	0.25562	0.12469	0.00200583	0.000411393	0.361873	0.032007	0.047923	0.886233	0.0186957	0.0457803	0.796777	0.111184	0.906003	0.998888	0.000411393	1.89241		not fold-specific
P	RNA processing	0.418146	0.702939	0.0228289	0.407906	0.407906		0.556457	0.0601031	0.0225429	0.000437759	0.0884103	0.0578303	0.0215069	0.717017	0.0269368	0.0160026	0.562217	0.317919	0.967032	0.990106	0.000437759	2.01369		not fold-specific
F	ATP binding	0.642025	0.317405	0.00618253	0.230923	0.808545	0.999854	0.431297	0.0141531	0.00101296	0.000496516	0.00647485	0.00123534	0.00382593	0.462164	0.0035746	0.021545	0.649149	0.502257	0.991656	0.99954	0.000496516	2.28397		not fold-specific
P	reproductive structure development	0.613979	0.801625	0.875326	0.000519652	0.600163	0.965091	0.789243	0.933963	0.102098	0.0672471	0.930115	0.0938591	0.0971745	0.500008	0.0264229	0.040154	0.283408	0.00467778	0.0984687	0.9338	0.000519652	2.3904		not fold-specific
P	macromolecule modification	0.613946	0.325266	0.325266	0.00367853	0.76094	0.99977	0.418596	0.273068	0.00152477	0.000601054	0.214332	0.00192786	0.00439576	0.477033	0.00476536	0.0215398	0.650885	0.0450269	0.781144	0.999196	0.000601054	2.76485		not fold-specific
P	gametophyte development		0.806392	0.806392	0.000658954	0.314428		0.945981	0.976271	0.191598	0.0276174	0.888568	0.0480443	0.0083239	0.18791	0.0129835	0.0037268	0.108263	0.000639858	0.0496917	0.891737	0.000639858	2.94335		not fold-specific
P	ribosomal small subunit biogenesis	0.000642043						0.00133021	0.0153283	0.0866229	0.331584											0.000642043	2.9534		not fold-specific
F	indole-3-acetic acid amido synthetase activity						0.000642043								0.331584			0.0866229		0.10848	0.0175711	0.000642043	2.9534		not fold-specific
P	establishment of protein localization	0.983562	0.266676	0.0615336	0.379363	0.175241	0.994163	0.838683	0.358775	0.233424	0.0164382	0.0336535	0.0187305	0.000695055	0.0391928	0.0568984	0.0100366	0.233424	0.139579	0.726752	0.838683	0.000695055	3.19726		not fold-specific
P	protein localization	0.983562	0.266676	0.0615336	0.379363	0.175241	0.994163	0.838683	0.358775	0.233424	0.0164382	0.0336535	0.0187305	0.000695055	0.0391928	0.0568984	0.0100366	0.233424	0.139579	0.726752	0.838683	0.000695055	3.19726		not fold-specific
P	protein transport	0.983562	0.266676	0.0615336	0.379363	0.175241	0.994163	0.838683	0.358775	0.233424	0.0164382	0.0336535	0.0187305	0.000695055	0.0391928	0.0568984	0.0100366	0.233424	0.139579	0.726752	0.838683	0.000695055	3.19726		not fold-specific
P	multicellular organismal process	0.814801	0.656179	0.958064	0.000766232	0.48785	0.814801	0.829059	0.981558	0.331065	0.249201	0.944567	0.157229	0.121491	0.249201	0.0959663	0.0922619	0.21799	0.00404999	0.0270379	0.728355	0.000766232	3.52467		not fold-specific
P	regulation of post-embryonic development		0.34169	0.205379	0.00860826			0.734191	0.435661	0.00664202	0.0238683	0.1357	0.000806922	0.00634168	0.170063	0.00300087	0.0352214	0.391236	0.1357	0.686561	0.997996	0.000806922	3.71184		not fold-specific
P	protein import into nucleus		0.241149	0.0346731	0.241149	0.534465		0.754495	0.183473	0.0455414	0.00831835	0.0157363	0.00294616	0.000845161	0.0801729	0.0157363	0.0163633	0.357797	0.271709	0.885735	0.979083	0.000845161	3.88774		not fold-specific
P	protein localization in nucleus		0.241149	0.0346731	0.241149	0.534465		0.754495	0.183473	0.0455414	0.00831835	0.0157363	0.00294616	0.000845161	0.0801729	0.0157363	0.0163633	0.357797	0.271709	0.885735	0.979083	0.000845161	3.88774		not fold-specific
P	nuclear import		0.241149	0.0346731	0.241149	0.534465		0.754495	0.183473	0.0455414	0.00831835	0.0157363	0.00294616	0.000845161	0.0801729	0.0157363	0.0163633	0.357797	0.271709	0.885735	0.979083	0.000845161	3.88774		not fold-specific
P	cellular macromolecule localization	0.981466	0.24863	0.0547412	0.358605	0.24863	0.993326	0.81781	0.313761	0.18219	0.0185341	0.0272452	0.013354	0.000897408	0.0435846	0.0471111	0.013354	0.259584	0.178768	0.7667	0.879308	0.000897408	4.12808		not fold-specific
P	intracellular protein transport	0.981466	0.24863	0.0547412	0.358605	0.24863	0.993326	0.81781	0.313761	0.18219	0.0185341	0.0272452	0.013354	0.000897408	0.0435846	0.0471111	0.013354	0.259584	0.178768	0.7667	0.879308	0.000897408	4.12808		not fold-specific
P	cellular protein localization	0.981466	0.24863	0.0547412	0.358605	0.24863	0.993326	0.81781	0.313761	0.18219	0.0185341	0.0272452	0.013354	0.000897408	0.0435846	0.0471111	0.013354	0.259584	0.178768	0.7667	0.879308	0.000897408	4.12808		not fold-specific
P	histone phosphorylation				0.014683				0.623835	0.016741	0.158031	0.210082	0.000898319	0.0164221	0.158031	0.00316167	0.0526933	0.296653	0.210082	0.623835		0.000898319	4.13227		not fold-specific
P	cellular component organization	0.893834	0.0462935	0.758524	0.00240253	0.987343	0.893834	0.319163	0.5	0.00739814	0.159609	0.187705	0.000947182	0.0460415	0.159609	0.0338161	0.414859	0.745259	0.242871	0.571446	0.995813	0.000947182	4.35704		not fold-specific
P	regulation of flower development		0.261547	0.419724	0.00402834			0.741853	0.631625	0.0147323	0.0368306	0.214106	0.000959803	0.00462664	0.106084	0.00609799	0.0439855	0.387459	0.0689933	0.5	0.995157	0.000959803	4.4151		not fold-specific
P	regulation of cell cycle		0.253244	0.124062	0.0517478			0.820478	0.421199	0.033204	0.16044	0.0541405	0.00101527	0.00965247	0.0503169	0.00798842	0.078813	0.315697	0.351766	0.724761		0.00101527	4.67025		not fold-specific
P	multicellular organismal development	0.785001	0.696142	0.947855	0.00104332	0.530971	0.785001	0.830096	0.978085	0.33045	0.284338	0.945441	0.176386	0.158764	0.284338	0.0950607	0.105343	0.217024	0.00637379	0.0318561	0.729178	0.00104332	4.79927		not fold-specific
P	post-embryonic morphogenesis				0.0161112	0.508987	0.0981881	0.996704	0.999683	0.936282	0.956399	0.967608	0.424594	0.377073	0.0138877	0.205236	0.18639	0.0112746	0.0289496	0.00118872	0.121647	0.00118872	5.4681		not fold-specific
F	nucleoside binding	0.686921	0.369172	0.00527306	0.27796	0.76153	0.999557	0.514964	0.0211225	0.00280347	0.00127828	0.00782578	0.00224781	0.00485818	0.411025	0.0044477	0.0195816	0.566315	0.501675	0.986973	0.998593	0.00127828	5.88007		not fold-specific
P	mitochondrion organization				0.110249				0.775105	0.335794	0.0515868	0.258299	0.0361074	0.00135208	0.0515868	0.0474493	0.00974095	0.16241	0.0474493	0.400798		0.00135208	6.21958		not fold-specific
P	gluconeogenesis	0.00425808	0.223433		0.403957			0.0014204	0.0200205	0.00308667	0.00944913	0.62889	0.494807	0.820826	0.998947	0.779829	0.947545	0.999658	0.779829	0.99343		0.0014204	6.53384		not fold-specific
P	hexose biosynthetic process	0.00425808	0.223433		0.403957			0.0014204	0.0200205	0.00308667	0.00944913	0.62889	0.494807	0.820826	0.998947	0.779829	0.947545	0.999658	0.779829	0.99343		0.0014204	6.53384		not fold-specific
P	monosaccharide biosynthetic process	0.00425808	0.223433		0.403957			0.0014204	0.0200205	0.00308667	0.00944913	0.62889	0.494807	0.820826	0.998947	0.779829	0.947545	0.999658	0.779829	0.99343		0.0014204	6.53384		not fold-specific
P	developmental process	0.737963	0.718724	0.97135	0.00144205	0.641697	0.581911	0.812504	0.984292	0.417407	0.502722	0.969137	0.273775	0.335678	0.336731	0.154549	0.223415	0.236657	0.0143799	0.0231804	0.647208	0.00144205	6.63343		not fold-specific
F	purine nucleoside binding	0.671617	0.352783	0.00904301	0.263347	0.748253	0.999491	0.487659	0.026177	0.00339557	0.00145249	0.010987	0.00296033	0.00583081	0.427885	0.00637426	0.0243368	0.59324	0.474432	0.983621	0.998277	0.00145249	6.68144		not fold-specific
F	adenyl nucleotide binding	0.671617	0.352783	0.00904301	0.263347	0.748253	0.999491	0.487659	0.026177	0.00339557	0.00145249	0.010987	0.00296033	0.00583081	0.427885	0.00637426	0.0243368	0.59324	0.474432	0.983621	0.998277	0.00145249	6.68144		not fold-specific
P	protein targeting	0.976523	0.21413	0.134453	0.317838	0.21413	0.991303	0.770563	0.403027	0.229437	0.0234765	0.0538587	0.0230736	0.00148177	0.0536861	0.0876833	0.0230736	0.316947	0.13549	0.68833	0.84308	0.00148177	6.81613		not fold-specific
P	establishment of RNA localization		0.0140954	0.11934				0.238523	0.0372083	0.117092	0.107952	0.00155101	0.0119598	0.0114802	0.107952	0.395135	0.495244	0.877452	0.880495	0.987671		0.00155101	7.13463		not fold-specific
P	RNA transport		0.0140954	0.11934				0.238523	0.0372083	0.117092	0.107952	0.00155101	0.0119598	0.0114802	0.107952	0.395135	0.495244	0.877452	0.880495	0.987671		0.00155101	7.13463		not fold-specific
P	mRNA export from nucleus		0.0140954	0.11934				0.238523	0.0372083	0.117092	0.107952	0.00155101	0.0119598	0.0114802	0.107952	0.395135	0.495244	0.877452	0.880495	0.987671		0.00155101	7.13463		not fold-specific
P	mRNA transport		0.0140954	0.11934				0.238523	0.0372083	0.117092	0.107952	0.00155101	0.0119598	0.0114802	0.107952	0.395135	0.495244	0.877452	0.880495	0.987671		0.00155101	7.13463		not fold-specific
P	RNA export from nucleus		0.0140954	0.11934				0.238523	0.0372083	0.117092	0.107952	0.00155101	0.0119598	0.0114802	0.107952	0.395135	0.495244	0.877452	0.880495	0.987671		0.00155101	7.13463		not fold-specific
P	nucleic acid transport		0.0140954	0.11934				0.238523	0.0372083	0.117092	0.107952	0.00155101	0.0119598	0.0114802	0.107952	0.395135	0.495244	0.877452	0.880495	0.987671		0.00155101	7.13463		not fold-specific
P	RNA localization		0.0140954	0.11934				0.238523	0.0372083	0.117092	0.107952	0.00155101	0.0119598	0.0114802	0.107952	0.395135	0.495244	0.877452	0.880495	0.987671		0.00155101	7.13463		not fold-specific
P	cytoskeleton organization	0.676622	0.219558		0.00157049	0.807054		0.35092	0.776122	0.0261566	0.0342654	0.71473	0.0226218	0.0535538	0.482832	0.0891774	0.218588	0.757929	0.0246492	0.324474	0.989148	0.00157049	7.22423		not fold-specific
P	regulation of DNA replication				0.005999				0.851468	0.0768856	0.254073	0.378195	0.0033343	0.0179971	0.06221	0.00160249	0.0163326	0.0768856	0.085025	0.301852		0.00160249	7.37144		not fold-specific
P	post-embryonic development	0.488044	0.569923	0.827173	0.00162735	0.95874	0.837961	0.514975	0.742876	0.0326859	0.23324	0.787613	0.0527792	0.31955	0.609527	0.0393826	0.308891	0.563499	0.119989	0.320663	0.979674	0.00162735	7.4858		not fold-specific
P	ribonucleotide metabolic process	0.585846	0.205696	0.438264	0.125953	0.438264		0.278572	0.221847	0.0288836	0.00164019	0.1903	0.0348452	0.0135666	0.550122	0.126761	0.0968404	0.803273	0.126761	0.846558	0.985645	0.00164019	7.54485		not fold-specific
P	ncRNA metabolic process	0.129337	0.350871	0.350871	0.507639	0.507639		0.0923365	0.0468475	0.0261566	0.00180473	0.23613	0.218588	0.17486	0.933425	0.343884	0.318091	0.949206	0.467247	0.976409	0.989148	0.00180473	8.30176		not fold-specific
P	anatomical structure development	0.775983	0.828173	0.992222	0.00188034	0.76094	0.139922	0.897388	0.997828	0.715522	0.903964	0.994501	0.519356	0.701733	0.300389	0.270981	0.450701	0.139804	0.0303943	0.00369805	0.349115	0.00188034	8.64955		not fold-specific
P	auxin homeostasis						0.00194445								0.275613			0.26142		0.225516	0.0447777	0.00194445	8.94447		not fold-specific
P	cell cycle	0.928495	0.156243	0.263492	0.0408548	0.839678		0.55919	0.327703	0.01665	0.0262213	0.0774363	0.00198756	0.00625055	0.154715	0.0211634	0.0868699	0.566089	0.209399	0.771616	0.99342	0.00198756	9.14277		not fold-specific
P	histone H3-K9 methylation		0.11934	0.261297	0.11934			0.584648	0.329637	0.0436998	0.0201459	0.0523625	0.00312714	0.00198828	0.107952	0.0523625	0.0897096	0.599952	0.234554	0.811594		0.00198828	9.14611		not fold-specific
P	intracellular transport	0.959288	0.125682	0.125682	0.526049	0.197531	0.993127	0.612402	0.243222	0.21665	0.0179904	0.0272762	0.0297245	0.00199297	0.0810552	0.167904	0.0493446	0.484526	0.235668	0.823361	0.849661	0.00199297	9.16765		not fold-specific
P	nuclear transport	0.896085	0.231671	0.0733755	0.358471	0.358471		0.59718	0.157592	0.0669125	0.00379776	0.0312646	0.0145378	0.00217205	0.200743	0.0582837	0.0293217	0.523406	0.247937	0.901922	0.965878	0.00217205	9.99142		not fold-specific
P	nucleocytoplasmic transport	0.896085	0.231671	0.0733755	0.358471	0.358471		0.59718	0.157592	0.0669125	0.00379776	0.0312646	0.0145378	0.00217205	0.200743	0.0582837	0.0293217	0.523406	0.247937	0.901922	0.965878	0.00217205	9.99142		not fold-specific
P	heterocycle metabolic process	0.660275	0.197531	0.29122	0.197531	0.403343	0.99941	0.326024	0.176639	0.0358797	0.0022211	0.114352	0.0297245	0.00945819	0.460922	0.114352	0.0780866	0.756172	0.167904	0.877132	0.98031	0.0022211	10.2171		not fold-specific
P	cell division		0.109808		0.00226586			0.519006	0.755157	0.0244693	0.0488469	0.369544	0.00236342	0.00819474	0.133817	0.0396253	0.146171	0.624206	0.0396253	0.364997	0.991455	0.00226586	10.423		not fold-specific
P	nucleobase, nucleoside, nucleotide and nucleic acid transport		0.0184199	0.124062		0.439841		0.217974	0.0353701	0.179522	0.0503169	0.00247198	0.0343572	0.00965247	0.16044	0.515389	0.416013	0.882382	0.816853	0.986802	0.914317	0.00247198	11.3711		not fold-specific
P	alcohol biosynthetic process	0.00594094	0.253244		0.439841			0.00258734	0.0353701	0.00999458	0.00781442	0.679335	0.573601	0.777787	0.998434	0.816853	0.917233	0.999309	0.679335	0.986802		0.00258734	11.9018		not fold-specific
P	regulation of developmental process	0.976133	0.482231	0.482231	0.00281236	0.866424	0.871831	0.908552	0.864426	0.0914477	0.230128	0.431127	0.00600738	0.0243883	0.0608629	0.00728773	0.0470911	0.151782	0.0546279	0.204753	0.949378	0.00281236	12.9369		not fold-specific
P	negative regulation of nitrogen compound metabolic process	0.583716	0.217974	0.380427	0.0465069			0.274388	0.176102	0.00282017	0.00364519	0.159	0.00682609	0.0315041	0.61212	0.0395226	0.172438	0.837225	0.269296	0.904104		0.00282017	12.9728		not fold-specific
P	negative regulation of nucleobase, nucleoside, nucleotide and nucleic acid metabolic process	0.583716	0.217974	0.380427	0.0465069			0.274388	0.176102	0.00282017	0.00364519	0.159	0.00682609	0.0315041	0.61212	0.0395226	0.172438	0.837225	0.269296	0.904104		0.00282017	12.9728		not fold-specific
P	cellular localization	0.96693	0.149528	0.149528	0.444117	0.228635	0.985752	0.672353	0.323099	0.244168	0.0330705	0.0404126	0.0310506	0.00290664	0.0674996	0.150865	0.0510799	0.420224	0.213801	0.7545	0.826662	0.00290664	13.3705		not fold-specific
P	establishment of localization in cell	0.96693	0.149528	0.149528	0.444117	0.228635	0.985752	0.672353	0.323099	0.244168	0.0330705	0.0404126	0.0310506	0.00290664	0.0674996	0.150865	0.0510799	0.420224	0.213801	0.7545	0.826662	0.00290664	13.3705		not fold-specific
P	nuclear export		0.019099	0.14266				0.160955	0.0246227	0.0923087	0.0929549	0.0029992	0.0239362	0.0320151	0.25792	0.456508	0.58053	0.923539	0.905618	0.992281		0.0029992	13.7963		not fold-specific
P	protein folding	0.197797	0.19235	0.0917184				0.0651637	0.00351688	0.00389287	0.0313098	0.0280122	0.0626619	0.319112	0.904912	0.225178	0.641873	0.970983	0.956881	0.999038		0.00351688	16.1777		not fold-specific
P	cytokinesis		0.253244		0.00560946			0.684303	0.724761	0.033204	0.0503169	0.351766	0.00397262	0.00965247	0.16044	0.0223078	0.078813	0.479	0.0541405	0.421199		0.00397262	18.274		not fold-specific
P	endonucleolytic cleavages during rRNA processing				0.004335					0.193008	0.229031		0.0339174	0.0375494	0.229031	0.0188884	0.0339174	0.193008	0.0188884	0.143276		0.004335	19.941		not fold-specific
P	cleavages during rRNA processing				0.004335					0.193008	0.229031		0.0339174	0.0375494	0.229031	0.0188884	0.0339174	0.193008	0.0188884	0.143276		0.004335	19.941		not fold-specific
F	ATPase activity, coupled	0.130656	0.536855	0.027367	0.841287			0.168648	0.00474224	0.0143813	0.0652353	0.0510431	0.163796	0.474809	0.934995	0.164127	0.493305	0.901304	0.963641	0.998299	0.994951	0.00474224	21.8143		not fold-specific
P	purine nucleotide metabolic process	0.517285	0.0768342	0.16806	0.509909			0.100762	0.016253	0.00535277	0.00534008	0.0191864	0.0157086	0.0519706	0.677457	0.184344	0.418521	0.952287	0.766746	0.994472		0.00534008	24.5644		not fold-specific
P	lateral root development				0.14266		0.00563238	0.642042	0.975377	0.839045	0.998668		0.737296	0.988872	0.482362	0.795074	0.992024	0.538338	0.795074	0.0641777	0.292224	0.00563238	25.909		not fold-specific
P	post-embryonic root development				0.14266		0.00563238	0.642042	0.975377	0.839045	0.998668		0.737296	0.988872	0.482362	0.795074	0.992024	0.538338	0.795074	0.0641777	0.292224	0.00563238	25.909		not fold-specific
P	cytokinesis during cell cycle		0.223433		0.0139855			0.634056	0.657395	0.0432962	0.0587879	0.298693	0.00633873	0.0131262	0.181317	0.0382242	0.108574	0.535751	0.0868009	0.5		0.00633873	29.1582		not fold-specific
P	regulation of multicellular organismal process	0.955456	0.507122	0.358471	0.00654527	0.891684	0.896085	0.88098	0.763293	0.0669125	0.200743	0.351557	0.00664869	0.0326799	0.103915	0.00722618	0.0547289	0.193535	0.10118	0.333612	0.965878	0.00654527	30.1083		not fold-specific
P	pyrimidine nucleotide biosynthetic process	0.845828	0.432755	0.296088	0.0560286	0.432755		0.705354	0.5	0.0723181	0.00987912	0.253181	0.0236176	0.00740358	0.267948	0.0345836	0.0236176	0.40508	0.0628574	0.60998	0.961896	0.00740358	34.0565		not fold-specific
P	pyrimidine nucleotide metabolic process	0.845828	0.432755	0.296088	0.0560286	0.432755		0.705354	0.5	0.0723181	0.00987912	0.253181	0.0236176	0.00740358	0.267948	0.0345836	0.0236176	0.40508	0.0628574	0.60998	0.961896	0.00740358	34.0565		not fold-specific
F	ATP-dependent helicase activity	0.302079	0.296191	0.057153				0.160955	0.00771874	0.0923087	0.25792	0.0301619	0.254818	0.533184	0.853367	0.456508	0.737296	0.923539		0.998079		0.00771874	35.5062		not fold-specific
F	purine NTP-dependent helicase activity	0.302079	0.296191	0.057153				0.160955	0.00771874	0.0923087	0.25792	0.0301619	0.254818	0.533184	0.853367	0.456508	0.737296	0.923539		0.998079		0.00771874	35.5062		not fold-specific
P	ncRNA processing	0.607012	0.419724	0.144425	0.419724	0.419724		0.471332	0.15616	0.0814801	0.00842926	0.127343	0.0860892	0.0361713	0.571822	0.127343	0.0860892	0.664717	0.3291	0.911393	0.962529	0.00842926	38.7746		not fold-specific
P	ribonucleotide biosynthetic process	0.615638	0.605582	0.203796	0.119484	0.45756		0.631982	0.338893	0.0606491	0.0085535	0.286767	0.0608786	0.0298926	0.53185	0.0437639	0.0338211	0.483323	0.127406	0.755767	0.968711	0.0085535	39.3461		not fold-specific
P	pyrimidine ribonucleotide metabolic process	0.831347	0.407906	0.274016	0.0946808	0.407906		0.67122	0.44401	0.0858134	0.0113976	0.221338	0.0315721	0.00938886	0.288329	0.0505198	0.0315721	0.443543	0.0884103	0.663676	0.953809	0.00938886	43.1887		not fold-specific
F	ATPase activity	0.18542	0.618326	0.0201903	0.883895	0.769578		0.271937	0.00950657	0.0403078	0.0445292	0.0565777	0.214012	0.346908	0.899615	0.171746	0.314827	0.823427	0.91582	0.996157	0.982413	0.00950657	43.7302		not fold-specific
P	flower development	0.8936	0.440471	0.571585	0.0102308	0.697623	0.946314	0.770563	0.769406	0.100991	0.1064	0.471532	0.0230736	0.0325653	0.186142	0.0313691	0.066956	0.316947	0.0538587	0.31167	0.93908	0.0102308	47.0616		not fold-specific
P	organ development	0.8074	0.610231	0.995107	0.060404	0.610231	0.0656295	0.793699	0.993837	0.901507	0.9609	0.981939	0.748164	0.799945	0.276842	0.716845	0.748164	0.272588	0.132566	0.0106871	0.139599	0.0106871	49.1607		not fold-specific
P	system development	0.8074	0.610231	0.995107	0.060404	0.610231	0.0656295	0.793699	0.993837	0.901507	0.9609	0.981939	0.748164	0.799945	0.276842	0.716845	0.748164	0.272588	0.132566	0.0106871	0.139599	0.0106871	49.1607		not fold-specific
P	rRNA processing	0.548013	0.359937	0.109808	0.359937	0.719142		0.375794	0.0828734	0.0244693	0.011769	0.0802361	0.03988	0.0567649	0.632123	0.0802361	0.146171	0.750642	0.512472	0.958782	0.991455	0.011769	54.1373		not fold-specific
P	rRNA metabolic process	0.548013	0.359937	0.109808	0.359937	0.719142		0.375794	0.0828734	0.0244693	0.011769	0.0802361	0.03988	0.0567649	0.632123	0.0802361	0.146171	0.750642	0.512472	0.958782	0.991455	0.011769	54.1373		not fold-specific
P	root development	0.756007	0.424988		0.160141	0.59199	0.0414291	0.6054	0.994355	0.954318	0.982365	0.99093	0.892279	0.91141	0.399171	0.948513	0.940052	0.526253	0.229445	0.0135265	0.0856337	0.0135265	62.2218		not fold-specific
P	root system development	0.756007	0.424988		0.160141	0.59199	0.0414291	0.6054	0.994355	0.954318	0.982365	0.99093	0.892279	0.91141	0.399171	0.948513	0.940052	0.526253	0.229445	0.0135265	0.0856337	0.0135265	62.2218		not fold-specific
P	pyrimidine ribonucleotide biosynthetic process	0.799257	0.507122	0.231671	0.0733755	0.507122		0.710145	0.443031	0.0669125	0.0151189	0.247937	0.0293217	0.0149113	0.331959	0.0312646	0.0293217	0.40282	0.10118	0.666388	0.965878	0.0149113	68.5921		not fold-specific
P	cytokinesis by cell plate formation		0.331823		0.0252592			0.694584	0.663477	0.0722207	0.0799103	0.343697	0.0155734	0.0239135	0.229923	0.0447111	0.0994605	0.478054	0.101927	0.5		0.0155734	71.6377		not fold-specific
P	lateral root morphogenesis				0.0665931		0.0185585			0.851781	0.996119		0.601924	0.942393	0.290555	0.522443	0.910617	0.257907	0.522443	0.0276039	0.310185	0.0185585	85.3689		not fold-specific
P	post-embryonic root morphogenesis				0.0665931		0.0185585			0.851781	0.996119		0.601924	0.942393	0.290555	0.522443	0.910617	0.257907	0.522443	0.0276039	0.310185	0.0185585	85.3689		not fold-specific
P	lateral root formation									0.855812	0.99125		0.496861	0.85385	0.190272			0.140985		0.0189976		0.0189976	87.3889		not fold-specific
F	helicase activity	0.410848	0.403957	0.0414931				0.303562	0.0200205	0.0432962	0.181317	0.0382242	0.108574	0.36081	0.771072	0.1719	0.494807	0.824484	0.955486	0.99343		0.0200205	92.0943		not fold-specific
F	protein binding	0.0380257	0.383683	0.779034	0.208449	0.851581	0.973125	0.0405524	0.11939	0.021877	0.050247	0.611531	0.336101	0.608661	0.978335	0.446824	0.711592	0.974265	0.529677	0.91539	0.987245	0.021877	100.634		not fold-specific
P	purine nucleotide biosynthetic process			0.0479415				0.5246	0.0695652	0.0421897	0.0427663	0.0721753	0.068157	0.124699	0.686088	0.0721753	0.160866	0.673944	0.718615	0.976672		0.0421897	194.072		not fold-specific
P	response to stimulus	0.406605	0.181034	0.940911	0.0648299	0.995752	0.199344	0.16339	0.560633	0.130525	0.852079	0.663297	0.208407	0.861876	0.669829	0.474135	0.9627	0.873152	0.772358	0.5	0.900972	0.0648299	298.218		not fold-specific
P	response to chemical stimulus	0.538822	0.200285	0.949871	0.144829	0.990767	0.0755115	0.25326	0.690999	0.347591	0.950628	0.700722	0.35466	0.906479	0.549726	0.636549	0.974789	0.799343	0.811115	0.369777	0.715311	0.0755115	347.353		not fold-specific
P	photomorphogenesis	0.446952	0.253244	0.253244				0.217974	0.080772	0.0856832	0.341369	0.114795	0.156192	0.473401	0.740791	0.351766	0.720316	0.882382	0.912176	0.96463	0.966796	0.080772	371.551		not fold-specific

## Sheet: DGs, step 2
			specifically regulated
	GO term								quantiles and combinations of neiboring quantiles													minimal p value from Fisher's exact test	minimal p value from Fisher's exact test Bonferroni corrected for number of tested intervals and GO terms	the quantile interval having minimal p-value	Fold specificity
		1	2	3	4	5	6	1-2	1-3	1-4	1-5	2-3	2-4	2-5	2-6	3-4	3-5	3-6	4-5	4-6	5-6
C	cytoplasm	8.93815e-09	0.217114	0.185841	0.935453	0.958459	0.999998	1.8587e-07	1.6387e-08	1.10706e-06	6.61072e-06	0.0795359	0.392828	0.838877	1	0.660633	0.944863	1	0.993526	1	1	8.93815e-09	5.48802e-05	1	fold-specific
C	cell	6.52436e-05	0.000645726	0.393625	0.89548	0.969455	0.999984	1.19976e-08	4.80408e-08	2.24187e-06	4.32675e-05	0.00276632	0.0431547	0.335899	0.999985	0.749728	0.974592	1	0.991248	1	0.999999	1.19976e-08	7.36652e-05	1-2	fold-specific
C	cell part	6.52436e-05	0.000645726	0.393625	0.89548	0.969455	0.999984	1.19976e-08	4.80408e-08	2.24187e-06	4.32675e-05	0.00276632	0.0431547	0.335899	0.999985	0.749728	0.974592	1	0.991248	1	0.999999	1.19976e-08	7.36652e-05	1-2	fold-specific
P	response to cadmium ion	1.21896e-06	0.0431004	0.902729				1.58637e-08	1.08111e-06	0.000132583	0.0028558	0.285535	0.808074	0.989482	1	0.995169	0.999915	1	0.999446	1	0.999971	1.58637e-08	9.74029e-05	1-2	fold-specific
C	cytoplasmic part	4.03203e-08	0.0716801	0.383794	0.990639	0.906105	0.999986	2.12981e-08	2.01171e-08	2.34972e-05	3.6872e-05	0.0701633	0.606525	0.891493	1	0.937425	0.990378	1	0.997536	1	0.999989	2.01171e-08	0.000123519	1-3	fold-specific
P	small molecule catabolic process	2.69841e-08	0.87721	0.417633	0.987769	0.985363	0.97199	5.59764e-05	2.59324e-05	0.00272209	0.0606674	0.73657	0.980786	0.999832	1	0.92218	0.996995	0.99998	0.999545	0.999991	0.998896	2.69841e-08	0.000165683	1	fold-specific
P	catabolic process	3.88301e-07	0.0843789	0.464179	0.914345	0.999738	0.999445	7.2909e-08	5.51982e-08	6.37291e-07	0.00166136	0.103465	0.386395	0.980875	1	0.816705	0.999133	1	0.999839	1	1	5.51982e-08	0.000338917	1-3	fold-specific
P	cellular catabolic process	3.38264e-07	0.0875993	0.482288	0.959429	0.999456	0.998872	6.67475e-08	5.78412e-08	2.96787e-06	0.00319858	0.112864	0.507028	0.98784	1	0.888614	0.999512	1	0.999913	1	0.999999	5.78412e-08	0.000355145	1-3	fold-specific
C	plastid thylakoid membrane					0.000851013	0.00441356				0.99891			0.822066	0.00976838		0.333528	0.000445052	0.0371081	7.18881e-06	1.51184e-07	1.51184e-07	0.000928271	5-6	fold-specific
C	thylakoid membrane					0.000851013	0.00441356				0.99891			0.822066	0.00976838		0.333528	0.000445052	0.0371081	7.18881e-06	1.51184e-07	1.51184e-07	0.000928271	5-6	fold-specific
C	photosynthetic membrane					0.000851013	0.00441356				0.99891			0.822066	0.00976838		0.333528	0.000445052	0.0371081	7.18881e-06	1.51184e-07	1.51184e-07	0.000928271	5-6	fold-specific
C	vacuole	0.00172129	0.00197381	0.417633	0.995838	0.925164		6.42277e-07	2.02024e-07	0.000138875	0.000225646	0.00418825	0.203345	0.54302	0.99934	0.954148	0.993821	1	0.998785	1	0.999957	2.02024e-07	0.00124043	1-3	fold-specific
P	glycolysis	3.20826e-07						2.9138e-05	0.000540415	0.0323773	0.0920671	0.921068	0.997917	0.999852	1		0.999392	0.999995		0.999885	0.989238	3.20826e-07	0.00196987	1	fold-specific
P	response to salt stress	2.03141e-05	0.0330798	0.584713	0.995684	0.966276	0.998829	3.41683e-07	6.51782e-07	0.000378096	0.00387703	0.0774514	0.641305	0.948307	0.999994	0.979419	0.999028	1	0.999578	1	0.999865	3.41683e-07	0.00209793	1-2	fold-specific
C	chloroplast thylakoid membrane					0.00247931	0.00308413				0.999289			0.860603	0.0118004		0.408936	0.000653709	0.0619662	1.36863e-05	4.05788e-07	4.05788e-07	0.00249154	5-6	fold-specific
P	response to metal ion	3.15224e-05	0.0383146	0.918309	0.849235			5.13559e-07	3.9472e-05	0.000121108	0.0109937	0.298764	0.558015	0.969922	0.999992	0.962372	0.999579	1	0.996252	0.999988	0.99997	5.13559e-07	0.00315325	1-2	fold-specific
C	thylakoid part					0.00127183	0.00615884			1	0.998379		0.999798	0.779077	0.00808365		0.266625	0.00030233	0.0215264	3.75814e-06	5.52024e-07	5.52024e-07	0.00338943	5-6	fold-specific
P	hexose catabolic process	6.75223e-07	0.712235	0.841346		0.693904		4.51666e-05	0.000491899	0.0738591	0.06132	0.861512	0.998434	0.999404	1	0.99856	0.99822	0.999989	0.994763	0.999864	0.965283	6.75223e-07	0.00414587	1	fold-specific
P	monosaccharide catabolic process	6.75223e-07	0.712235	0.841346		0.693904		4.51666e-05	0.000491899	0.0738591	0.06132	0.861512	0.998434	0.999404	1	0.99856	0.99822	0.999989	0.994763	0.999864	0.965283	6.75223e-07	0.00414587	1	fold-specific
P	glucose catabolic process	6.75223e-07	0.712235	0.841346		0.693904		4.51666e-05	0.000491899	0.0738591	0.06132	0.861512	0.998434	0.999404	1	0.99856	0.99822	0.999989	0.994763	0.999864	0.965283	6.75223e-07	0.00414587	1	fold-specific
P	alcohol catabolic process	6.75223e-07	0.712235	0.841346		0.693904		4.51666e-05	0.000491899	0.0738591	0.06132	0.861512	0.998434	0.999404	1	0.99856	0.99822	0.999989	0.994763	0.999864	0.965283	6.75223e-07	0.00414587	1	fold-specific
P	primary metabolic process	0.000549759	0.00348058	0.477764	0.997311	0.973665	0.967495	8.49484e-07	2.04661e-06	0.00304015	0.0508498	0.0121375	0.454793	0.90695	0.999752	0.981175	0.99956	1	0.999871	0.999999	0.998191	8.49484e-07	0.00521583	1-2	fold-specific
C	vacuolar membrane	0.00153969	0.00537216					1.0859e-06	3.54387e-05	0.00354851	0.00653242	0.0888896	0.570057	0.837402	0.999572	0.996451	0.999333	1	0.996242	0.999993	0.999087	1.0859e-06	0.00666741	1-2	fold-specific
C	vacuolar part	0.00153969	0.00537216					1.0859e-06	3.54387e-05	0.00354851	0.00653242	0.0888896	0.570057	0.837402	0.999572	0.996451	0.999333	1	0.996242	0.999993	0.999087	1.0859e-06	0.00666741	1-2	fold-specific
P	gluconeogenesis	0.000909092	0.0195689					1.20093e-06	2.91955e-06	0.000600672	0.0340658	0.104484	0.596602	0.957556	0.999854							1.20093e-06	0.0073737	1-2	fold-specific
P	response to osmotic stress	2.35466e-05	0.0591835	0.679198	0.983753	0.916892	0.999453	1.29142e-06	6.44881e-06	0.000713832	0.00192998	0.159029	0.679817	0.9242	0.999993	0.971712	0.996273	1	0.995819	0.999998	0.999723	1.29142e-06	0.00792929	1-2	fold-specific
P	carbohydrate catabolic process	1.63692e-06	0.764076	0.94119	0.874105	0.861878		0.000169764	0.00567335	0.023961	0.0525728	0.949783	0.987147	0.99848	1	0.976039	0.993563	0.999948	0.947352	0.99771	0.989823	1.63692e-06	0.0100507	1	fold-specific
C	organelle subcompartment					0.00185053	0.00840084			1	0.997653		0.99941	0.732358	0.00668726	0.974804	0.209102	0.000204943	0.0121251	1.95581e-06	1.74396e-06	1.74396e-06	0.0107079	5-6	fold-specific
C	chloroplast thylakoid					0.00185053	0.00840084			1	0.997653		0.99941	0.732358	0.00668726	0.974804	0.209102	0.000204943	0.0121251	1.95581e-06	1.74396e-06	1.74396e-06	0.0107079	5-6	fold-specific
C	plastid thylakoid					0.00185053	0.00840084			1	0.997653		0.99941	0.732358	0.00668726	0.974804	0.209102	0.000204943	0.0121251	1.95581e-06	1.74396e-06	1.74396e-06	0.0107079	5-6	fold-specific
P	Golgi organization	1.79824e-06	0.433545			0.865498		1.03029e-05	0.000647443	0.0219569	0.047313	0.828033	0.98725	0.998458	1	0.997195	0.999254	0.999998	0.991015	0.999809	0.991507	1.79824e-06	0.0110412	1	fold-specific
P	macromolecule catabolic process	4.17603e-06	0.184607	0.812476	0.984403	0.951859		2.21779e-06	3.02324e-05	0.00216839	0.0144643	0.437882	0.891011	0.991042	0.999999	0.986746	0.999068	0.999999	0.997656	0.999991	0.99926	2.21779e-06	0.0136172	1-2	fold-specific
P	cellular macromolecule catabolic process	8.32958e-06	0.152109	0.878889	0.979664	0.93981		2.49564e-06	7.63409e-05	0.00362239	0.0189333	0.475288	0.894454	0.989552	0.999998	0.990933	0.999219	0.999999	0.996104	0.999977	0.998712	2.49564e-06	0.0153232	1-2	fold-specific
P	cellular carbohydrate catabolic process	3.33764e-06	0.722986	0.925785	0.929555	0.832889		0.000194618	0.004921	0.0367254	0.0668392	0.926612	0.988509	0.998235	0.999999	0.983637	0.994422	0.999941	0.961433	0.998082	0.983637	3.33764e-06	0.0204931	1	fold-specific
P	organelle organization	4.19926e-06	0.341676	0.908076	0.994862	0.902378	0.918655	1.47692e-05	0.000585584	0.0443476	0.152887	0.719144	0.986051	0.999063	0.999999	0.997985	0.999728	0.999995	0.997809	0.999777	0.976707	4.19926e-06	0.0257835	1	fold-specific
F	hydrolase activity	4.36794e-05	0.220036	0.291357	0.998871	0.989823	0.891868	4.52184e-05	8.13694e-06	0.00751038	0.172137	0.128172	0.829289	0.99534	0.999985	0.959317	0.999262	0.999982	0.999976	0.999997	0.996144	8.13694e-06	0.0499608	1-3	fold-specific
P	monosaccharide metabolic process	6.05025e-05	0.290845	0.279256		0.894577	0.985536	8.26089e-05	8.55257e-06	0.0132541	0.0396058	0.157285	0.891011	0.981761	0.999983	0.971895	0.994667	0.999973	0.999756	0.999998	0.994343	8.55257e-06	0.0525128		not fold-specific
P	glucose metabolic process	1.01561e-05	0.247358	0.690786		0.8167		8.7183e-06	2.61404e-05	0.0206051	0.0276449	0.38916	0.966662	0.992554	0.999998	0.997108	0.998801	0.999998	0.999073	0.999994	0.991717	8.7183e-06	0.0535304		not fold-specific
F	catalytic activity	1.3819e-05	0.562933	0.437249	0.98781	0.921915	0.863699	0.000605269	0.0005897	0.0410467	0.187054	0.467102	0.936131	0.995957	0.999995	0.942139	0.993003	0.999667	0.997585	0.999664	0.97157	1.3819e-05	0.0848485		not fold-specific
P	hexose biosynthetic process	0.0023321	0.0355908					1.87415e-05	1.52937e-05	0.000259286	0.023251	0.088554	0.413252	0.908971	0.999543							1.52937e-05	0.0939031		not fold-specific
P	monosaccharide biosynthetic process	0.0023321	0.0355908					1.87415e-05	1.52937e-05	0.000259286	0.023251	0.088554	0.413252	0.908971	0.999543							1.52937e-05	0.0939031		not fold-specific
P	photosynthesis				0.482284	0.00684939	0.0258423			0.999988	0.991599		0.99757	0.732358	0.0443896	0.851942	0.114162	0.000204943	0.0121251	1.81767e-05	6.54937e-05	1.81767e-05	0.111605		not fold-specific
P	cellular metabolic process	0.0882834	0.00330053	0.127057	0.989882	0.955044	0.963784	0.000488442	2.75739e-05	0.00597802	0.0561588	0.00087418	0.0990207	0.45436	0.940937	0.804061	0.976547	0.999734	0.999013	0.999986	0.996312	2.75739e-05	0.169304		not fold-specific
P	alcohol metabolic process	0.0082577	0.0693062	0.177828	0.997639	0.901075	0.982406	0.00063025	3.81255e-05	0.0117739	0.0402192	0.0217699	0.458908	0.777867	0.996355	0.888005	0.975429	0.999735	0.99885	0.999987	0.99434	3.81255e-05	0.234091		not fold-specific
P	photosynthesis, light harvesting					0.00685011	0.0368867				0.99211			0.821264	0.11112		0.37995	0.00732432	0.172625	0.00300376	4.02384e-05	4.02384e-05	0.247064		not fold-specific
C	plastoglobule					0.0010495					0.963113			0.627863	0.11112		0.187228	0.00732432	0.0631644	0.00300376	4.02384e-05	4.02384e-05	0.247064		not fold-specific
C	intracellular organelle part	4.36794e-05	0.220036	0.959362	0.996798	0.59297	0.891868	4.52184e-05	0.00440766	0.200126	0.172137	0.731831	0.992017	0.99534	0.999985	0.999627	0.999262	0.999982	0.984786	0.997665	0.856553	4.36794e-05	0.268192		not fold-specific
C	organelle part	4.36794e-05	0.220036	0.959362	0.996798	0.59297	0.891868	4.52184e-05	0.00440766	0.200126	0.172137	0.731831	0.992017	0.99534	0.999985	0.999627	0.999262	0.999982	0.984786	0.997665	0.856553	4.36794e-05	0.268192		not fold-specific
P	hexose metabolic process	4.47157e-05	0.342215	0.479006		0.765207		8.89414e-05	5.22056e-05	0.0192149	0.0157893	0.317434	0.929436	0.97455	0.999989	0.980785	0.989662	0.999974	0.99688	0.999986	0.992028	4.47157e-05	0.274554		not fold-specific
C	light-harvesting complex					0.00797148					0.990993			0.854376	0.193267		0.494347	0.0253017	0.140947	0.00187344	4.5444e-05	4.5444e-05	0.279026		not fold-specific
P	small molecule metabolic process	0.00366906	0.261554	0.0555867	0.981201	0.956292	0.972208	0.00323526	5.40398e-05	0.00483229	0.0461608	0.0322041	0.379686	0.819809	0.998119	0.60331	0.922133	0.998118	0.998106	0.999973	0.997187	5.40398e-05	0.331804		not fold-specific
P	cellulose metabolic process	0.000133357	0.266013					5.52664e-05	0.000614372	0.0117818	0.104283	0.583348	0.910117	0.993685	0.99998			0.999993				5.52664e-05	0.339335		not fold-specific
P	pyruvate metabolic process	0.0135131	0.107083	0.221398				0.00135094	5.77138e-05	0.013484	0.175561	0.0385237	0.503124	0.909651	0.996169	0.892604	0.993146	0.999679				5.77138e-05	0.354363		not fold-specific
P	plant-type cell wall biogenesis	6.79676e-05						6.9069e-05	0.00080994	0.00319242	0.0728392		0.913474	0.996164	0.999994							6.79676e-05	0.417321		not fold-specific
C	plasma membrane	7.81311e-05	0.421398	0.393629	0.824851	0.975194	0.984709	0.000539999	0.000345599	0.00146389	0.0269515	0.326992	0.57707	0.948369	0.999968	0.670878	0.961565	0.999714	0.98573	0.999816	0.999208	7.81311e-05	0.479725		not fold-specific
C	cytosol	0.011713	0.0128743	0.552599	0.905597		0.985536	8.26089e-05	9.76479e-05	0.000739944	0.0396058	0.0327362	0.174769	0.757295	0.995182	0.842754	0.994667	0.999973	0.997656	0.99997	0.999778	8.26089e-05	0.507219		not fold-specific
P	metabolic process	0.00291966	0.116553	0.185608	0.990537	0.996761	0.620353	0.000713909	9.62041e-05	0.0162436	0.466099	0.0405348	0.522371	0.984591	0.998635	0.861802	0.998648	0.999626	0.999959	0.999951	0.989637	9.62041e-05	0.590693		not fold-specific
C	microbody	0.000281857						0.00148834	0.000105995	0.00483746	0.0880083	0.447959	0.870177	0.991474	0.999972							0.000105995	0.65081		not fold-specific
C	peroxisome	0.000281857						0.00148834	0.000105995	0.00483746	0.0880083	0.447959	0.870177	0.991474	0.999972							0.000105995	0.65081		not fold-specific
P	generation of precursor metabolites and energy	0.000114932		0.943359	0.979664	0.136543	0.673476	0.0676519	0.335671	0.822722	0.469707	0.998712	0.999977	0.999173	0.999968	0.996378	0.93037	0.962092	0.691108	0.757819	0.261187	0.000114932	0.705682		not fold-specific
P	hyperosmotic response	0.000120792						0.00329689	0.0125934	0.133155	0.200694	0.866845	0.987407	0.996505	0.999976	0.975	0.986237	0.998991	0.973956	0.995638	0.936883	0.000120792	0.74166		not fold-specific
C	thylakoid				0.645432	0.00873399	0.0300826	0.994045	0.99996	0.999971	0.989181		0.997213	0.75643	0.0761786	0.980803	0.417817	0.0191967	0.032584	0.000202491	0.000129351	0.000129351	0.794216		not fold-specific
P	vacuole organization	0.000388167						0.000139778	0.00369562	0.038188	0.22554											0.000139778	0.858236		not fold-specific
P	glucan metabolic process	0.00284342	0.0787899					0.000142971	0.00148646	0.0190756	0.034796	0.310916	0.721258	0.897755	0.99929	0.980924	0.994226	0.999971	0.980142	0.999655		0.000142971	0.877842		not fold-specific
P	divalent metal ion transport	0.00357405	0.0637303			0.693904	0.853454	0.000166047	0.01115	0.231787	0.278863	0.515994	0.948192	0.973658	0.998881	0.99966	0.999434	0.999955	0.985074	0.995579	0.861512	0.000166047	1.01953		not fold-specific
P	cellulose biosynthetic process	0.000281857						0.000184473	0.00154062	0.00483746	0.0880083		0.870177	0.991474	0.999972							0.000184473	1.13266		not fold-specific
P	photosynthesis, light reaction					0.00681731	0.075901			0.999939	0.972716		0.995428	0.647408	0.0821697	0.835077	0.0970648	0.00095798	0.0162474	0.000201735	0.00032839	0.000201735	1.23865		not fold-specific
F	tetrapyrrole binding		0.907657	0.530438	0.817296	0.0372936	0.00899559	0.999867	0.999264	0.999922	0.996539	0.831803	0.925933	0.475727	0.000541814	0.742066	0.185659	0.000511236	0.186834	0.00197165	0.000239006	0.000239006	1.4675		not fold-specific
C	integral to membrane		0.777475	0.296904	0.461668	0.00680267	0.638003	0.999435	0.990579	0.986646	0.527108	0.515553	0.442234	0.00615507	0.000252755	0.268775	0.00334136	0.00210084	0.0125832	0.0212196	0.0287846	0.000252755	1.55191		not fold-specific
P	response to inorganic substance	0.0020669	0.0963031	0.78048	0.707996	0.993152	0.923804	0.000290891	0.00234261	0.00337403	0.125196	0.296142	0.428108	0.938332	0.99908	0.829973	0.994631	0.999866	0.986966	0.998778	0.998325	0.000290891	1.78607		not fold-specific
P	alcohol biosynthetic process	0.0135131	0.042563					0.000321495	0.00167532	0.00305327	0.0561921	0.173555	0.34499	0.822066	0.996169	0.892604	0.993146	0.999936		0.999644		0.000321495	1.97398		not fold-specific
F	chlorophyll binding					0.0138718					0.984393			0.785308	0.160758		0.370367	0.0167507	0.208435	0.010408	0.000321895	0.000321895	1.97643		not fold-specific
P	response to stimulus	0.0782482	0.064745	0.356793	0.248656	0.98831	0.990575	0.00814246	0.00444746	0.000337384	0.0162269	0.0578631	0.0192998	0.309826	0.94818	0.181322	0.770562	0.994894	0.876909	0.997219	0.999819	0.000337384	2.07154		not fold-specific
P	calcium ion transport	0.000363269	0.387261					0.000556774	0.0186827	0.160855	0.223299	0.839145	0.981317	0.993574	0.999923		0.997684	0.999863	0.966347	0.993249	0.921068	0.000363269	2.23047		not fold-specific
P	trichoblast differentiation	0.432705	0.914675	0.985278	0.986367	0.00528633	0.0704619	0.789042	0.984118	0.999869	0.964146	0.995559	0.999938	0.956355	0.699468	0.999442	0.778963	0.304044	0.257091	0.0303976	0.000365569	0.000365569	2.24459		not fold-specific
P	root epidermal cell differentiation	0.432705	0.914675	0.985278	0.986367	0.00528633	0.0704619	0.789042	0.984118	0.999869	0.964146	0.995559	0.999938	0.956355	0.699468	0.999442	0.778963	0.304044	0.257091	0.0303976	0.000365569	0.000365569	2.24459		not fold-specific
P	response to abiotic stimulus	0.00309194	0.290387	0.196784	0.986686	0.524551	0.997501	0.0032647	0.000440899	0.0270629	0.00558382	0.11612	0.650886	0.647421	0.998506	0.825695	0.802107	0.998191	0.953671	0.999777	0.983224	0.000440899	2.70712		not fold-specific
P	epidermal cell differentiation	0.456525	0.923004	0.987123	0.966627	0.00641908	0.0797279	0.81428	0.988298	0.999796	0.958572	0.996526	0.999877	0.94589	0.677734	0.998721	0.73531	0.272651	0.202238	0.0229693	0.000548973	0.000548973	3.3707		not fold-specific
P	ectoderm development	0.456525	0.923004	0.987123	0.966627	0.00641908	0.0797279	0.81428	0.988298	0.999796	0.958572	0.996526	0.999877	0.94589	0.677734	0.998721	0.73531	0.272651	0.202238	0.0229693	0.000548973	0.000548973	3.3707		not fold-specific
P	epidermis development	0.456525	0.923004	0.987123	0.966627	0.00641908	0.0797279	0.81428	0.988298	0.999796	0.958572	0.996526	0.999877	0.94589	0.677734	0.998721	0.73531	0.272651	0.202238	0.0229693	0.000548973	0.000548973	3.3707		not fold-specific
P	cell differentiation	0.572651	0.954976	0.951779	0.954976	0.00675665	0.0789096	0.908679	0.989772	0.999773	0.958186	0.993717	0.999665	0.915356	0.56492	0.993717	0.5863	0.146895	0.184764	0.0198705	0.000586059	0.000586059	3.5984		not fold-specific
P	response to hexose stimulus	0.00983607	0.0787899					0.000605984	0.00148646	0.120933	0.119946	0.186169	0.834892	0.897755	0.997157		0.994226	0.999857		0.999655	0.946651	0.000605984	3.72074		not fold-specific
P	response to fructose stimulus	0.00983607	0.0787899					0.000605984	0.00148646	0.120933	0.119946	0.186169	0.834892	0.897755	0.997157		0.994226	0.999857		0.999655	0.946651	0.000605984	3.72074		not fold-specific
P	response to monosaccharide stimulus	0.00983607	0.0787899					0.000605984	0.00148646	0.120933	0.119946	0.186169	0.834892	0.897755	0.997157		0.994226	0.999857		0.999655	0.946651	0.000605984	3.72074		not fold-specific
P	regulation of cellular component size	0.000738095	0.517181	0.89215		0.783648	0.679761	0.00304563	0.0289383	0.290666	0.470613	0.806406	0.985748	0.996711	0.999775	0.993781	0.996902	0.998798	0.983742	0.985748	0.806406	0.000738095	4.5319		not fold-specific
P	regulation of anatomical structure size	0.000738095	0.517181	0.89215		0.783648	0.679761	0.00304563	0.0289383	0.290666	0.470613	0.806406	0.985748	0.996711	0.999775	0.993781	0.996902	0.998798	0.983742	0.985748	0.806406	0.000738095	4.5319		not fold-specific
C	membrane	0.000749235	0.364947	0.410937	0.986504	0.832332	0.889609	0.00207104	0.00155957	0.0693966	0.155781	0.297754	0.855254	0.963531	0.999645	0.930603	0.97883	0.998793	0.992306	0.999077	0.950385	0.000749235	4.6003		not fold-specific
C	cell junction	0.00331002	0.690712	0.0671035	0.801418	0.933673	0.997402	0.024983	0.000782954	0.00191551	0.00862001	0.176459	0.359179	0.738626	0.998703	0.251904	0.630512	0.986654	0.957457	0.999686	0.999281	0.000782954	4.80734		not fold-specific
P	water transport	0.000824332	0.687879	0.678559		0.495568		0.00772471	0.0159748	0.266505	0.162682	0.733495	0.984025	0.980761	0.999777	0.981816	0.961835	0.99703	0.954788	0.993446	0.836481	0.000824332	5.0614		not fold-specific
P	fluid transport	0.000824332	0.687879	0.678559		0.495568		0.00772471	0.0159748	0.266505	0.162682	0.733495	0.984025	0.980761	0.999777	0.981816	0.961835	0.99703	0.954788	0.993446	0.836481	0.000824332	5.0614		not fold-specific
P	heterocycle catabolic process	0.251134	0.0189039	0.251134				0.00801341	0.00099871	0.00215772	0.154974	0.00801341	0.0355091	0.473937	0.877723	0.519322	0.963236	0.997531		0.999798		0.00099871	6.13208		not fold-specific
P	response to stress	0.064676	0.076056	0.255056	0.527901	0.926176	0.997408	0.00781801	0.00212278	0.00102915	0.00509179	0.041171	0.0478421	0.236338	0.958208	0.293204	0.682667	0.995162	0.866227	0.998742	0.999437	0.00102915	6.31897		not fold-specific
P	response to biotic stimulus	0.627886	0.394219	0.0174827	0.118279	0.997067	0.959781	0.47919	0.0368599	0.00104164	0.0807282	0.0217699	0.00156449	0.10626	0.497512	0.00303851	0.19205	0.618486	0.823352	0.978631	0.999604	0.00104164	6.39568		not fold-specific
C	plasmodesma	0.00658816	0.671097	0.0596073	0.786042	0.926783	0.996983	0.0359326	0.00113205	0.00244704	0.00985744	0.153481	0.312537	0.680157	0.997277	0.223612	0.583264	0.980189	0.949513	0.999536	0.999065	0.00113205	6.95079		not fold-specific
C	cell-cell junction	0.00658816	0.671097	0.0596073	0.786042	0.926783	0.996983	0.0359326	0.00113205	0.00244704	0.00985744	0.153481	0.312537	0.680157	0.997277	0.223612	0.583264	0.980189	0.949513	0.999536	0.999065	0.00113205	6.95079		not fold-specific
C	symplast	0.00658816	0.671097	0.0596073	0.786042	0.926783	0.996983	0.0359326	0.00113205	0.00244704	0.00985744	0.153481	0.312537	0.680157	0.997277	0.223612	0.583264	0.980189	0.949513	0.999536	0.999065	0.00113205	6.95079		not fold-specific
P	cellular developmental process	0.333851	0.904736	0.978277	0.979992	0.00983554	0.0967863	0.71194	0.967204	0.999482	0.945977	0.993275	0.99986	0.958938	0.773533	0.998839	0.794417	0.384072	0.302188	0.0556251	0.00122424	0.00122424	7.51686		not fold-specific
P	heterocycle metabolic process	0.0200989	0.220748	0.209552	0.709636	0.996975	0.951401	0.00883662	0.00128422	0.00149416	0.0981783	0.0881023	0.163722	0.790332	0.990699	0.375501	0.926458	0.995676	0.990986	0.999463	0.999449	0.00128422	7.88512		not fold-specific
C	intrinsic to membrane		0.885007	0.144206	0.788875	0.0173233	0.259671	0.999597	0.980243	0.995552	0.839749	0.475288	0.664329	0.0733507	0.00149007	0.362484	0.0175459	0.00128818	0.108097	0.0375127	0.00973046	0.00128818	7.9094		not fold-specific
P	multi-organism process	0.608006	0.497097	0.0151202	0.107529	0.99663	0.955335	0.545896	0.0466453	0.00133113	0.0884886	0.0310123	0.00218602	0.121646	0.518616	0.00226908	0.160304	0.554162	0.801739	0.972397	0.999486	0.00133113	8.17311		not fold-specific
C	apoplast	0.233577	0.00310637		0.75055			0.00135182	0.0120042	0.0188439	0.11374	0.0532803	0.116711	0.42713	0.875825	0.900966	0.986777	0.999589	0.951348	0.995506	0.993656	0.00135182	8.30019		not fold-specific
C	plasma membrane part	0.0082577	0.518277	0.110266	0.84686	0.901075	0.993358	0.0217699	0.00142198	0.00565999	0.0175943	0.148538	0.367261	0.697799	0.996355	0.381514	0.707336	0.988112	0.955928	0.999371	0.997475	0.00142198	8.73093		not fold-specific
P	biosynthetic process	0.0666305	0.0204601	0.410721	0.94301	0.92189	0.925708	0.00191422	0.00142593	0.0223657	0.109607	0.0298117	0.24659	0.617961	0.95665	0.837907	0.971114	0.998893	0.988801	0.999165	0.985297	0.00142593	8.75522		not fold-specific
P	response to wounding	0.123143	0.0281057	0.366651	0.847494			0.00449597	0.00156563	0.00494234	0.06132	0.025018	0.0999766	0.475465	0.939832	0.649593	0.943776	0.998347	0.985074	0.999508	0.99856	0.00156563	9.61294		not fold-specific
F	iron ion binding		0.831147	0.373989	0.700755	0.22864	0.0165072	0.999137	0.992451	0.997155	0.993538	0.640846	0.730979	0.47566	0.00157242	0.515157	0.261892	0.00289175	0.380287	0.0169976	0.0069678	0.00157242	9.65463		not fold-specific
P	root morphogenesis	0.389436	0.795084	0.975054	0.99214	0.0110609	0.112192	0.622421	0.940317	0.999311	0.938105	0.979014	0.99972	0.942096	0.733202	0.999436	0.842925	0.486555	0.393523	0.0977183	0.00167246	0.00167246	10.2689		not fold-specific
P	cell growth	0.00173052	0.491196	0.880626		0.765207	0.656626	0.00509417	0.0386989	0.325716	0.496668	0.778405	0.980382	0.994526	0.99944	0.992028	0.995514	0.997912	0.97968	0.980382	0.778405	0.00173052	10.6254		not fold-specific
P	regulation of cell size	0.00173052	0.491196	0.880626		0.765207	0.656626	0.00509417	0.0386989	0.325716	0.496668	0.778405	0.980382	0.994526	0.99944	0.992028	0.995514	0.997912	0.97968	0.980382	0.778405	0.00173052	10.6254		not fold-specific
P	response to other organism	0.690436	0.454322	0.0232311	0.0879501	0.995562	0.945142	0.57985	0.0728204	0.00215196	0.105852	0.035668	0.00197447	0.102693	0.433037	0.0026693	0.15796	0.521197	0.753355	0.955081	0.999142	0.00197447	12.1232		not fold-specific
P	response to temperature stimulus	0.00228033	0.589114	0.713168	0.724222	0.904363	0.919474	0.0111154	0.028721	0.0453077	0.156627	0.695956	0.793535	0.956355	0.999185	0.789042	0.942786	0.994765	0.914117	0.985083	0.97702	0.00228033	14.0012		not fold-specific
P	growth	0.00588092	0.202046	0.909641		0.819077	0.459389	0.00230657	0.028721	0.410975	0.675209	0.589025	0.971279	0.994336	0.99772	0.998332	0.999371	0.99905	0.99522	0.985083	0.695956	0.00230657	14.1624		not fold-specific
P	root development	0.525726	0.875252	0.867953	0.989246	0.00587896	0.197974	0.799697	0.932692	0.998973	0.878393	0.952362	0.998868	0.839474	0.606827	0.994166	0.583264	0.284571	0.299315	0.106808	0.00234987	0.00234987	14.4282		not fold-specific
P	root system development	0.525726	0.875252	0.867953	0.989246	0.00587896	0.197974	0.799697	0.932692	0.998973	0.878393	0.952362	0.998868	0.839474	0.606827	0.994166	0.583264	0.284571	0.299315	0.106808	0.00234987	0.00234987	14.4282		not fold-specific
P	biological regulation	0.164065	0.32279	0.0187179	0.994394	0.98482	0.34885	0.111727	0.00251294	0.135465	0.729329	0.0178515	0.410658	0.909446	0.88489	0.581024	0.954257	0.918383	0.999843	0.998532	0.899916	0.00251294	15.4294		not fold-specific
P	defense response	0.440453	0.338595	0.0263605	0.338595	0.983765	0.970872	0.294158	0.01731	0.00292629	0.060773	0.0233553	0.010234	0.164624	0.676321	0.0233553	0.305056	0.783681	0.878087	0.990555	0.998755	0.00292629	17.9674		not fold-specific
P	monocarboxylic acid metabolic process	0.0655634	0.0383303	0.652328	0.866452	0.99418	0.679628	0.0031374	0.00713857	0.0302773	0.445301	0.107749	0.318968	0.886442	0.964955	0.858595	0.995856	0.99856	0.99626	0.996499	0.984195	0.0031374	19.2637		not fold-specific
F	heme binding		0.757036	0.422507	0.601194	0.26269	0.0430238	0.997195	0.986557	0.990484	0.98169	0.603808	0.62755	0.387783	0.00315387	0.471317	0.254171	0.00849295	0.335115	0.0293061	0.0214203	0.00315387	19.3648		not fold-specific
F	water transmembrane transporter activity					0.0167602				0.99631	0.80129		0.913474	0.254642	0.0767122	0.525325	0.0263213	0.00319242	0.0542178	0.0277524	0.0164311	0.00319242	19.6015		not fold-specific
F	water channel activity					0.0167602				0.99631	0.80129		0.913474	0.254642	0.0767122	0.525325	0.0263213	0.00319242	0.0542178	0.0277524	0.0164311	0.00319242	19.6015		not fold-specific
P	ion transmembrane transport	0.004574						0.00348346	0.0452324	0.227575	0.389714	0.772425	0.954768	0.986189	0.999091			0.999274		0.9859		0.00348346	21.3884		not fold-specific
P	cellular response to starvation		0.405309	0.563173	0.573902	0.239175	0.15289	0.972319	0.959988	0.966426	0.921457	0.42664	0.440794	0.194358	0.00374614	0.560672	0.305545	0.060515	0.29423	0.0766799	0.0660721	0.00374614	23.0013		not fold-specific
P	response to starvation		0.405309	0.563173	0.573902	0.239175	0.15289	0.972319	0.959988	0.966426	0.921457	0.42664	0.440794	0.194358	0.00374614	0.560672	0.305545	0.060515	0.29423	0.0766799	0.0660721	0.00374614	23.0013		not fold-specific
P	flavonoid biosynthetic process			0.00394401				0.807138	0.0626305	0.192862	0.247829	0.0281905	0.128828	0.1881	0.457838	0.0637816	0.121881	0.325422	0.898922	0.97264	0.901953	0.00394401	24.2162		not fold-specific
P	cellular process	0.488323	0.0043792	0.576839	0.981782	0.517558	0.823253	0.0153617	0.0244481	0.307762	0.239221	0.0237879	0.359516	0.328469	0.599953	0.958062	0.942798	0.99037	0.946612	0.983668	0.75108	0.0043792	26.8883		not fold-specific
P	amine metabolic process	0.00445533	0.839499	0.623847	0.749023	0.608212	0.912921	0.0683639	0.100996	0.176159	0.151058	0.823841	0.899004	0.927138	0.99809	0.752673	0.77503	0.957722	0.742359	0.933935	0.880766	0.00445533	27.3558		not fold-specific
F	peroxidase activity		0.354367		0.551105	0.337199	0.0408882	0.958312	0.989203	0.989017	0.985282	0.674578	0.650774	0.474425	0.00457192	0.807138	0.63819	0.098047	0.355184	0.028432	0.0281905	0.00457192	28.0716		not fold-specific
F	oxidoreductase activity, acting on peroxide as acceptor		0.354367		0.551105	0.337199	0.0408882	0.958312	0.989203	0.989017	0.985282	0.674578	0.650774	0.474425	0.00457192	0.807138	0.63819	0.098047	0.355184	0.028432	0.0281905	0.00457192	28.0716		not fold-specific
P	multidimensional cell growth	0.004574						0.104484	0.114394	0.227575	0.638213		0.954768	0.99636	0.999091	0.772425	0.952217	0.958857		0.954768		0.004574	28.0843		not fold-specific
P	small molecule biosynthetic process	0.0355628	0.298828	0.202755	0.962751	0.81132	0.904227	0.0260195	0.00524153	0.0758018	0.147943	0.123155	0.545651	0.764506	0.979551	0.734503	0.876477	0.983739	0.977438	0.997006	0.949224	0.00524153	32.183		not fold-specific
P	organic acid metabolic process	0.0137709	0.19782	0.573589	0.859625	0.89891	0.921316	0.00563895	0.0087342	0.036532	0.130271	0.267745	0.5479	0.843651	0.993036	0.816705	0.954194	0.996971	0.960374	0.995104	0.978183	0.00563895	34.6231		not fold-specific
P	carboxylic acid metabolic process	0.0137709	0.19782	0.573589	0.859625	0.89891	0.921316	0.00563895	0.0087342	0.036532	0.130271	0.267745	0.5479	0.843651	0.993036	0.816705	0.954194	0.996971	0.960374	0.995104	0.978183	0.00563895	34.6231		not fold-specific
P	oxoacid metabolic process	0.0137709	0.19782	0.573589	0.859625	0.89891	0.921316	0.00563895	0.0087342	0.036532	0.130271	0.267745	0.5479	0.843651	0.993036	0.816705	0.954194	0.996971	0.960374	0.995104	0.978183	0.00563895	34.6231		not fold-specific
P	cellular ketone metabolic process	0.0137709	0.19782	0.573589	0.859625	0.89891	0.921316	0.00563895	0.0087342	0.036532	0.130271	0.267745	0.5479	0.843651	0.993036	0.816705	0.954194	0.996971	0.960374	0.995104	0.978183	0.00563895	34.6231		not fold-specific
P	cellular response to reactive oxygen species	0.0657433						0.0556505	0.00592468	0.102829	0.285207	0.146986	0.60812	0.85006	0.982473		0.90976	0.983569				0.00592468	36.3775		not fold-specific
F	copper ion binding	0.329923	0.0728351		0.337468			0.0450835	0.0430353	0.00604667	0.076797	0.102877	0.044412	0.300826	0.833896	0.346642	0.795485	0.983069	0.831203	0.984483		0.00604667	37.1266		not fold-specific
C	cell wall	0.0215766	0.173296	0.912418	0.917008	0.392598	0.968082	0.00610268	0.0573856	0.227625	0.0786054	0.554332	0.842786	0.768497	0.990883	0.977862	0.937038	0.997397	0.764901	0.968847	0.85466	0.00610268	37.4705		not fold-specific
C	external encapsulating structure	0.0215766	0.173296	0.912418	0.917008	0.392598	0.968082	0.00610268	0.0573856	0.227625	0.0786054	0.554332	0.842786	0.768497	0.990883	0.977862	0.937038	0.997397	0.764901	0.968847	0.85466	0.00610268	37.4705		not fold-specific
P	immune system process	0.559003	0.41183	0.0392111	0.270193			0.431091	0.0480263	0.00641788	0.0668392	0.042245	0.0121647	0.127071	0.599759	0.0211484	0.217095	0.6873	0.778146	0.975475	0.997813	0.00641788	39.4058		not fold-specific
P	immune response	0.559003	0.41183	0.0392111	0.270193			0.431091	0.0480263	0.00641788	0.0668392	0.042245	0.0121647	0.127071	0.599759	0.0211484	0.217095	0.6873	0.778146	0.975475	0.997813	0.00641788	39.4058		not fold-specific
P	innate immune response	0.559003	0.41183	0.0392111	0.270193			0.431091	0.0480263	0.00641788	0.0668392	0.042245	0.0121647	0.127071	0.599759	0.0211484	0.217095	0.6873	0.778146	0.975475	0.997813	0.00641788	39.4058		not fold-specific
P	response to sucrose stimulus		0.446608	0.251134		0.0167985		0.519322	0.271896	0.645079	0.00733411	0.215842	0.582191	0.0319273	0.561952	0.683334	0.076571	0.645079	0.210822	0.843366	0.519322	0.00733411	45.0315		not fold-specific
P	response to disaccharide stimulus		0.446608	0.251134		0.0167985		0.519322	0.271896	0.645079	0.00733411	0.215842	0.582191	0.0319273	0.561952	0.683334	0.076571	0.645079	0.210822	0.843366	0.519322	0.00733411	45.0315		not fold-specific
P	cellular biosynthetic process	0.190124	0.0187456	0.496058	0.91728	0.785477	0.928142	0.00756822	0.00853673	0.0636359	0.107319	0.0404072	0.241637	0.419539	0.862813	0.842415	0.92707	0.995335	0.949269	0.994582	0.955331	0.00756822	46.4689		not fold-specific
P	cellular carbohydrate biosynthetic process	0.00784899	0.562322	0.938011	0.974603	0.533236	0.444201	0.024983	0.187335	0.657924	0.680059	0.884534	0.991734	0.992677	0.99669	0.995351	0.990418	0.986654	0.92568	0.87244	0.442869	0.00784899	48.1928		not fold-specific
P	polysaccharide metabolic process	0.0534591	0.111464	0.868104	0.874105	0.745681	0.879887	0.00835645	0.051195	0.161543	0.227074	0.392221	0.674404	0.806009	0.975433	0.949783	0.970386	0.996438	0.901437	0.973273	0.905411	0.00835645	51.3086		not fold-specific
P	cellular amine metabolic process	0.00836203	0.827161	0.60448	0.7328	0.588703	0.904924	0.0907507	0.121697	0.197186	0.162969	0.802814	0.878303	0.903738	0.996239	0.727004	0.740387	0.942307	0.716223	0.918851	0.864594	0.00836203	51.3429		not fold-specific
P	coumarin metabolic process	0.0255244						0.022408	0.00861883	0.0225347	0.140581	0.276851	0.502719	0.853876	0.993182	0.650815	0.91649	0.993321				0.00861883	52.9196		not fold-specific
P	tissue development	0.313535	0.815987	0.975559	0.947828	0.0370041	0.147354	0.582502	0.930231	0.995676	0.913038	0.982598	0.998716	0.942794	0.790448	0.996309	0.829361	0.522044	0.364359	0.109689	0.00883662	0.00883662	54.2569		not fold-specific
P	pigment accumulation in response to UV light	0.00895704						0.12367	0.101141	0.057182	0.21656		0.777446	0.950757	0.998193	0.45306	0.769937	0.952142		0.963859		0.00895704	54.9962		not fold-specific
P	pigment accumulation in tissues	0.00895704						0.12367	0.101141	0.057182	0.21656		0.777446	0.950757	0.998193	0.45306	0.769937	0.952142		0.963859		0.00895704	54.9962		not fold-specific
P	pigment accumulation in tissues in response to UV light	0.00895704						0.12367	0.101141	0.057182	0.21656		0.777446	0.950757	0.998193	0.45306	0.769937	0.952142		0.963859		0.00895704	54.9962		not fold-specific
P	anthocyanin accumulation in tissues in response to UV light	0.00895704						0.12367	0.101141	0.057182	0.21656		0.777446	0.950757	0.998193	0.45306	0.769937	0.952142		0.963859		0.00895704	54.9962		not fold-specific
P	pigmentation	0.00895704						0.12367	0.101141	0.057182	0.21656		0.777446	0.950757	0.998193	0.45306	0.769937	0.952142		0.963859		0.00895704	54.9962		not fold-specific
P	pigment accumulation	0.00895704						0.12367	0.101141	0.057182	0.21656		0.777446	0.950757	0.998193	0.45306	0.769937	0.952142		0.963859		0.00895704	54.9962		not fold-specific
P	flavonoid metabolic process		0.452922	0.00938982				0.667052	0.0498343	0.109436	0.179946	0.0142348	0.0516785	0.106052	0.363319	0.0725709	0.175573	0.482301	0.887098	0.978149	0.949853	0.00938982	57.6535		not fold-specific
P	cellular response to oxidative stress	0.109046		0.109046				0.12367	0.00972507	0.057182	0.21656	0.12367	0.403012	0.735246	0.964853	0.45306	0.769937	0.952142				0.00972507	59.7119		not fold-specific
P	aromatic compound biosynthetic process	0.17552	0.565661	0.0261776	0.905597	0.803703	0.960394	0.234456	0.0100004	0.0543043	0.0892586	0.0588626	0.253245	0.437701	0.898638	0.234456	0.43152	0.842715	0.942825	0.995375	0.971895	0.0100004	61.4024		not fold-specific
P	phenylpropanoid biosynthetic process	0.121336	0.51706	0.0612996	0.911364	0.799329		0.152281	0.0101736	0.0551637	0.084409	0.0899214	0.327318	0.518643	0.9387	0.347812	0.547911	0.910079	0.942335	0.995786	0.974177	0.0101736	62.4659		not fold-specific
P	regulation of biological quality	0.010869	0.575431	0.338458	0.975234	0.896973	0.593459	0.0358523	0.0170544	0.197542	0.517712	0.39468	0.856841	0.976148	0.99469	0.859217	0.966983	0.978201	0.992346	0.990099	0.859217	0.010869	66.7359		not fold-specific
P	cell wall biogenesis	0.0129371	0.354367				0.362999	0.0109825	0.221474	0.481554	0.796694	0.901953	0.97264	0.99603	0.996056		0.998994	0.996245	0.956768	0.874679	0.674578	0.0109825	67.4327		not fold-specific
P	cellular amino acid metabolic process	0.0111618	0.80779	0.566963	0.703707	0.551689	0.945142	0.095417	0.112303	0.164797	0.105852	0.762826	0.834967	0.84805	0.994997	0.676402	0.668629	0.94016	0.66538	0.92718	0.891833	0.0111618	68.5332		not fold-specific
P	carbohydrate biosynthetic process	0.0112731	0.435723	0.861035	0.964731	0.651618	0.575586	0.0188261	0.0966742	0.45476	0.54838	0.730023	0.961652	0.97962	0.99485	0.98428	0.985437	0.989785	0.945173	0.937641	0.641533	0.0112731	69.2167		not fold-specific
P	response to water		0.485264	0.665453	0.485264	0.0113002		0.910675	0.922677	0.905795	0.16097	0.567643	0.503604	0.0140067	0.0665558	0.567643	0.0342134	0.172282	0.0196955	0.143896	0.171188	0.0113002	69.3831		not fold-specific
P	response to water deprivation		0.485264	0.665453	0.485264	0.0113002		0.910675	0.922677	0.905795	0.16097	0.567643	0.503604	0.0140067	0.0665558	0.567643	0.0342134	0.172282	0.0196955	0.143896	0.171188	0.0113002	69.3831		not fold-specific
P	cellular carbohydrate metabolic process	0.0121278	0.46518	0.899391	0.972429	0.536545	0.484377	0.0240227	0.148084	0.603084	0.622165	0.797389	0.98099	0.984222	0.993943	0.991903	0.986429	0.985711	0.928124	0.894407	0.482385	0.0121278	74.4648		not fold-specific
P	cellular response to iron ion starvation		0.615352		0.250071	0.401631	0.0610085	0.975	0.995413	0.975868	0.975937	0.866845	0.646511	0.526374	0.0234838	0.620379	0.489534	0.0631166	0.192157	0.0131672	0.054505	0.0131672	80.8463		not fold-specific
P	coumarin biosynthetic process	0.0186326						0.013302	0.0140999	0.0309215	0.16273	0.390571	0.596602	0.892869	0.995426	0.772425	0.952217	0.996517				0.013302	81.6744		not fold-specific
P	regulation of flavonoid biosynthetic process			0.0136803				0.583348	0.0362493	0.117234	0.281876	0.0194994	0.0922158	0.240039	0.529475	0.121043	0.321456	0.601761		0.988082		0.0136803	83.9968		not fold-specific
P	positive regulation of flavonoid biosynthetic process			0.0136803				0.583348	0.0362493	0.117234	0.281876	0.0194994	0.0922158	0.240039	0.529475	0.121043	0.321456	0.601761		0.988082		0.0136803	83.9968		not fold-specific
P	cellular amino acid derivative metabolic process	0.0655634	0.539674	0.114228	0.778057	0.960374	0.874132	0.107749	0.0137456	0.0302773	0.211116	0.161881	0.318968	0.759084	0.964955	0.31564	0.753234	0.93182	0.96766	0.992861	0.984195	0.0137456	84.3981		not fold-specific
P	response to chemical stimulus	0.266032	0.0205199	0.678531	0.541942	0.852759	0.957291	0.0139158	0.0348183	0.0268431	0.0670577	0.0891972	0.102371	0.272615	0.799784	0.644459	0.852418	0.991111	0.79568	0.975963	0.982298	0.0139158	85.4429		not fold-specific
C	organelle membrane	0.0354793	0.211893	0.993524	0.994073	0.114754	0.599925	0.0140236	0.298587	0.872146	0.536812	0.853105	0.995427	0.949476	0.983003	0.999904	0.989037	0.993046	0.770958	0.784173	0.19243	0.0140236	86.1046		not fold-specific
P	cellular amino acid and derivative metabolic process	0.0146536	0.764999	0.255987	0.898491	0.637072	0.906885	0.0988329	0.0360005	0.155478	0.147927	0.483219	0.790845	0.850988	0.9924	0.647258	0.703764	0.932441	0.88232	0.977116	0.890004	0.0146536	89.9728		not fold-specific
F	peptide-methionine-(S)-S-oxide reductase activity														0.335202			0.086788		0.0154104	0.0173951	0.0154104	94.62		not fold-specific
P	response to red light					0.0635315				0.99631	0.929693		0.913474	0.469741	0.0767122		0.204432	0.0262229	0.304269	0.0883685	0.0164311	0.0164311	100.887		not fold-specific
P	cellular cell wall organization or biogenesis	0.0167249	0.387261				0.396247	0.0165724	0.172938	0.429344	0.769994	0.839145	0.955286	0.993574	0.994638	0.989238	0.997684	0.993909	0.966347	0.906424	0.719117	0.0165724	101.754		not fold-specific
P	regulation of hormone levels	0.11627	0.752842	0.029985	0.860873	0.969843	0.762519	0.290274	0.0171428	0.0600557	0.371754	0.128601	0.342093	0.79331	0.938247	0.199431	0.649087	0.800569	0.984804	0.99183	0.969209	0.0171428	105.257		not fold-specific
P	cellular amino acid derivative biosynthetic process	0.11627	0.616261	0.0617533	0.933295	0.732721	0.937055	0.199431	0.0171428	0.106813	0.132508	0.128601	0.449237	0.592561	0.938247	0.397589	0.54129	0.871399	0.936955	0.99183	0.939944	0.0171428	105.257		not fold-specific
P	carbohydrate metabolic process	0.0171433	0.572046	0.741445	0.933156	0.529222	0.689073	0.049971	0.121678	0.435478	0.406995	0.715516	0.939353	0.945347	0.990826	0.945057	0.929016	0.967408	0.873419	0.91276	0.642711	0.0171433	105.26		not fold-specific
P	polysaccharide biosynthetic process	0.017531	0.487612	0.806252	0.813109	0.799209	0.819783	0.0292203	0.0913561	0.19184	0.328376	0.695616	0.84143	0.937631	0.993627	0.891904	0.948135	0.98702	0.88808	0.952169	0.891904	0.017531	107.64		not fold-specific
P	hydrogen peroxide catabolic process							0.0646605	0.0181965	0.178684	0.370965	0.175667	0.615911	0.821264	0.965694			0.982145				0.0181965	111.727		not fold-specific
P	cellular response to hydrogen peroxide							0.0646605	0.0181965	0.178684	0.370965	0.175667	0.615911	0.821264	0.965694			0.982145				0.0181965	111.727		not fold-specific
P	transition metal ion transport		0.735291	0.563173	0.257215	0.552344	0.0785431	0.989002	0.981023	0.933928	0.963873	0.689454	0.440794	0.430802	0.018445	0.301848	0.305545	0.0276806	0.29423	0.0400118	0.119191	0.018445	113.252		not fold-specific
P	cellular nitrogen compound metabolic process	0.0190354	0.782407	0.558757	0.462113	0.653699	0.959069	0.120355	0.137868	0.0908637	0.0764731	0.73877	0.672147	0.754502	0.990376	0.481406	0.565109	0.918711	0.557824	0.904044	0.941784	0.0190354	116.877		not fold-specific
F	antioxidant activity		0.149135		0.645432	0.43386	0.07311	0.795688	0.948321	0.96597	0.969917	0.517699	0.575229	0.474799	0.0199708	0.890564	0.810334	0.332948	0.510179	0.103549	0.0725709	0.0199708	122.621		not fold-specific
P	iron ion transport		0.452922		0.149135	0.43386	0.15504	0.949853	0.991205	0.927429	0.92689	0.795688	0.431749	0.326193	0.0199708	0.517699	0.417817	0.109436	0.134312	0.0227865	0.138529	0.0199708	122.621		not fold-specific
P	response to external stimulus	0.255321	0.0754905	0.35317	0.795874	0.951279	0.808089	0.0391581	0.0201179	0.0503354	0.282304	0.061894	0.172343	0.564008	0.825342	0.601135	0.909781	0.976233	0.96726	0.988295	0.969734	0.0201179	123.524		not fold-specific
P	developmental growth	0.0205578	0.438413	0.854531		0.573227	0.304266	0.0279727	0.115111	0.754931	0.813211	0.71457	0.991886	0.993614	0.99166	0.998353	0.996152	0.986566	0.986299	0.933024	0.351969	0.0205578	126.225		not fold-specific
F	substrate-specific channel activity					0.0243231			0.969641	0.993321	0.795713		0.970553	0.537337	0.364326	0.815857	0.170853	0.0756508	0.139436	0.0814532	0.022408	0.022408	137.585		not fold-specific
F	passive transmembrane transporter activity					0.0243231			0.969641	0.993321	0.795713		0.970553	0.537337	0.364326	0.815857	0.170853	0.0756508	0.139436	0.0814532	0.022408	0.022408	137.585		not fold-specific
F	channel activity					0.0243231			0.969641	0.993321	0.795713		0.970553	0.537337	0.364326	0.815857	0.170853	0.0756508	0.139436	0.0814532	0.022408	0.022408	137.585		not fold-specific
P	root hair elongation	0.0240651	0.75055	0.742716		0.377554	0.587962	0.10307	0.193234	0.711396	0.592743	0.817447	0.987996	0.973868	0.991205	0.981156	0.935624	0.94672	0.897534	0.886945	0.421118	0.0240651	147.76		not fold-specific
P	response to organic substance	0.413738	0.0750297	0.231368	0.878305	0.60089	0.961633	0.0793589	0.0241526	0.0998677	0.0679233	0.0346887	0.169297	0.183523	0.683394	0.592893	0.630045	0.946613	0.848638	0.985031	0.93242	0.0241526	148.297		not fold-specific
P	oxylipin metabolic process			0.0255244				0.815857	0.174324	0.184143	0.795713	0.0619592	0.0814532	0.537337	0.364326	0.0619592	0.491842	0.349185		0.920566		0.0255244	156.72		not fold-specific
C	chloroplast part	0.126026	0.923004	0.918309	0.966627	0.0648999	0.230693	0.513671	0.821577	0.985364	0.858701	0.981292	0.999071	0.969922	0.930389	0.991526	0.814913	0.597845	0.502978	0.256489	0.0282475	0.0282475	173.44		not fold-specific
P	lipid metabolic process	0.192446	0.300323	0.192446	0.858456	0.992144	0.430613	0.115043	0.0288856	0.0976521	0.685429	0.115043	0.324708	0.87861	0.878924	0.512399	0.945388	0.92556	0.995024	0.983591	0.939794	0.0288856	177.358		not fold-specific
P	developmental cell growth	0.0295058	0.772927	0.7654		0.407254	0.437811	0.128604	0.246445	0.783613	0.723689	0.84569	0.991842	0.98402	0.988795	0.985443	0.952552	0.930444	0.915732	0.847307	0.332562	0.0295058	181.166		not fold-specific
P	aromatic compound catabolic process			0.163092				0.390571	0.114394	0.0309215	0.389714	0.22039	0.116964	0.603977	0.836908	0.104484	0.586297	0.77961		0.954768		0.0309215	189.858		not fold-specific
P	regulation of secondary metabolic process			0.0318718				0.741188	0.147432	0.133626	0.198405	0.0640441	0.0730786	0.130261	0.416159	0.0640441	0.143936	0.421677	0.735982	0.929013	0.94396	0.0318718	195.693		not fold-specific
P	aromatic amino acid family metabolic process			0.140994	0.301385			0.459942	0.137402	0.0328283	0.474641	0.159215	0.0645445	0.533859	0.705689	0.0752366	0.576938	0.709741	0.905141	0.937271		0.0328283	201.566		not fold-specific
P	response to carbohydrate stimulus	0.0617533	0.467661	0.315133		0.190896	0.975349	0.0776697	0.0333648	0.369508	0.0629453	0.290274	0.838883	0.592561	0.970015	0.893187	0.649087	0.956138	0.819095	0.982857	0.736788	0.0333648	204.86		not fold-specific
P	glycoside biosynthetic process	0.443399		0.636681		0.137693	0.15504	0.795688	0.815107	0.985765	0.92689	0.890564	0.991615	0.924718	0.729889	0.949853	0.697115	0.332948	0.660233	0.296709	0.0340302	0.0340302	208.946		not fold-specific
P	response to extracellular stimulus		0.51706	0.505555	0.51706	0.337072	0.234311	0.944836	0.914217	0.910079	0.86599	0.472265	0.443582	0.272179	0.0355916	0.472265	0.311948	0.104964	0.33935	0.144641	0.152281	0.0355916	218.533		not fold-specific
P	cellular response to extracellular stimulus		0.51706	0.505555	0.51706	0.337072	0.234311	0.944836	0.914217	0.910079	0.86599	0.472265	0.443582	0.272179	0.0355916	0.472265	0.311948	0.104964	0.33935	0.144641	0.152281	0.0355916	218.533		not fold-specific
P	cellular response to external stimulus		0.51706	0.505555	0.51706	0.337072	0.234311	0.944836	0.914217	0.910079	0.86599	0.472265	0.443582	0.272179	0.0355916	0.472265	0.311948	0.104964	0.33935	0.144641	0.152281	0.0355916	218.533		not fold-specific
P	hormone metabolic process	0.590525	0.601194	0.0378029	0.876554		0.444578	0.603808	0.101412	0.273433	0.708513	0.0834331	0.267649	0.64857	0.577493	0.231995	0.611746	0.528683	0.976919	0.944284	0.828033	0.0378029	232.11		not fold-specific
P	S-glycoside biosynthetic process	0.574937		0.574937		0.101804	0.230006	0.839145	0.822636	0.983428	0.884423	0.839145	0.981317	0.834833	0.62171	0.921068	0.563803	0.280883	0.563504	0.290805	0.0398086	0.0398086	244.425		not fold-specific
P	glucosinolate biosynthetic process	0.574937		0.574937		0.101804	0.230006	0.839145	0.822636	0.983428	0.884423	0.839145	0.981317	0.834833	0.62171	0.921068	0.563803	0.280883	0.563504	0.290805	0.0398086	0.0398086	244.425		not fold-specific
P	glycosinolate biosynthetic process	0.574937		0.574937		0.101804	0.230006	0.839145	0.822636	0.983428	0.884423	0.839145	0.981317	0.834833	0.62171	0.921068	0.563803	0.280883	0.563504	0.290805	0.0398086	0.0398086	244.425		not fold-specific
P	amine catabolic process	0.040338	0.701103	0.327867	0.701103		0.709326	0.119496	0.0548599	0.0724311	0.473213	0.467755	0.573345	0.935343	0.984557	0.467755	0.886227	0.93783	0.967591	0.974911	0.968913	0.040338	247.675		not fold-specific
P	tryptophan metabolic process			0.134841				0.32439	0.0682862	0.0421831	0.43113	0.168876	0.164535	0.670616	0.865159	0.168876	0.6809	0.831124		0.977252		0.0421831	259.004		not fold-specific
P	indolalkylamine metabolic process			0.134841				0.32439	0.0682862	0.0421831	0.43113	0.168876	0.164535	0.670616	0.865159	0.168876	0.6809	0.831124		0.977252		0.0421831	259.004		not fold-specific
P	cellular amino acid catabolic process	0.102977		0.221398				0.173555	0.0497253	0.0432005	0.365929	0.301429	0.34499	0.822066	0.959489	0.301429	0.785595	0.912399	0.955334	0.980666		0.0432005	265.251		not fold-specific
C	plastid part	0.153909	0.873905	0.866981	0.973811	0.0826429	0.270133	0.476468	0.740406	0.975645	0.828455	0.950915	0.997413	0.952894	0.911633	0.987759	0.811192	0.63176	0.576594	0.351417	0.04442	0.04442	272.739		not fold-specific
P	sulfur amino acid biosynthetic process	0.0447703	0.889256	0.450419		0.168455	0.894153	0.268775	0.214675	0.614205	0.214555	0.760774	0.958435	0.820553	0.980777	0.853255	0.549462	0.826422	0.63672	0.865048	0.515553	0.0447703	274.89		not fold-specific
P	response to nutrient levels		0.461668	0.617032	0.627591	0.286922	0.191615	0.918897	0.918702	0.943059	0.895929	0.515553	0.566046	0.346811	0.0462149	0.644994	0.425704	0.146745	0.377245	0.139556	0.103567	0.0462149	283.76		not fold-specific
P	cellular response to nutrient levels		0.461668	0.617032	0.627591	0.286922	0.191615	0.918897	0.918702	0.943059	0.895929	0.515553	0.566046	0.346811	0.0462149	0.644994	0.425704	0.146745	0.377245	0.139556	0.103567	0.0462149	283.76		not fold-specific
P	lipid biosynthetic process	0.528644	0.269598	0.0902535	0.805405	0.946131	0.694861	0.294671	0.0491642	0.11249	0.445326	0.0475412	0.140157	0.475702	0.614892	0.294671	0.694447	0.795126	0.963828	0.973116	0.935218	0.0475412	291.903		not fold-specific
P	phenylpropanoid metabolic process	0.258509	0.541715	0.0902535	0.805405	0.883975	0.813991	0.294671	0.0491642	0.11249	0.305139	0.134083	0.296989	0.589893	0.840547	0.294671	0.593178	0.795126	0.93195	0.973116	0.935218	0.0491642	301.868		not fold-specific
P	di-, tri-valent inorganic cation transport	0.162667	0.172109	0.965458	0.863944	0.623972	0.399377	0.0507555	0.347331	0.626762	0.720525	0.685224	0.875305	0.911124	0.903803	0.984358	0.982862	0.971106	0.841578	0.740657	0.477492	0.0507555	311.639		not fold-specific
P	inorganic anion transport	0.949402	0.683494	0.796539	0.269598	0.247603	0.28086	0.935218	0.971558	0.917561	0.823317	0.819753	0.612144	0.362646	0.110025	0.513917	0.280198	0.11249	0.128423	0.0517103	0.134083	0.0517103	317.501		not fold-specific
P	cellular amino acid derivative catabolic process	0.0753157		0.313568	0.517185			0.186169	0.0864097	0.0533486	0.473984	0.464479	0.426885	0.897755	0.970658	0.310916	0.826537	0.900937	0.9448	0.960478	0.980924	0.0533486	327.561		not fold-specific
P	sulfur amino acid metabolic process	0.0534591	0.874105	0.452863	0.944385	0.180494	0.879887	0.280409	0.22772	0.607779	0.227074	0.747781	0.948805	0.806009	0.975433	0.838457	0.545059	0.812591	0.628146	0.851106	0.514801	0.0534591	328.239		not fold-specific
P	cell development	0.170565	0.744096	0.933882		0.162741	0.186789	0.351969	0.719818	0.972027	0.896021	0.939134	0.996627	0.970431	0.906967	0.995048	0.927075	0.754931	0.706583	0.387641	0.0538742	0.0538742	330.788		not fold-specific
P	aromatic amino acid family catabolic process							0.260355	0.101141	0.057182	0.475093	0.260355	0.226291	0.735246	0.890954	0.260355	0.769937	0.87633		0.963859		0.057182	351.097		not fold-specific
P	indolalkylamine catabolic process							0.260355	0.101141	0.057182	0.475093	0.260355	0.226291	0.735246	0.890954	0.260355	0.769937	0.87633		0.963859		0.057182	351.097		not fold-specific
P	tryptophan catabolic process							0.260355	0.101141	0.057182	0.475093	0.260355	0.226291	0.735246	0.890954	0.260355	0.769937	0.87633		0.963859		0.057182	351.097		not fold-specific
P	indole derivative catabolic process							0.260355	0.101141	0.057182	0.475093	0.260355	0.226291	0.735246	0.890954	0.260355	0.769937	0.87633		0.963859		0.057182	351.097		not fold-specific
P	sterol biosynthetic process		0.198865	0.193503				0.276851	0.0794342	0.184143	0.140581	0.0619592	0.17784	0.180428	0.610593	0.456908	0.491842	0.857243	0.812089	0.970553		0.0619592	380.43		not fold-specific
P	sterol metabolic process		0.198865	0.193503				0.276851	0.0794342	0.184143	0.140581	0.0619592	0.17784	0.180428	0.610593	0.456908	0.491842	0.857243	0.812089	0.970553		0.0619592	380.43		not fold-specific
P	carboxylic acid biosynthetic process	0.062116	0.620008	0.362327	0.898196	0.705756	0.745738	0.136301	0.0811491	0.272996	0.364733	0.447546	0.759786	0.856381	0.966011	0.727004	0.80919	0.909249	0.906685	0.948295	0.802814	0.062116	381.392		not fold-specific
P	organic acid biosynthetic process	0.062116	0.620008	0.362327	0.898196	0.705756	0.745738	0.136301	0.0811491	0.272996	0.364733	0.447546	0.759786	0.856381	0.966011	0.727004	0.80919	0.909249	0.906685	0.948295	0.802814	0.062116	381.392		not fold-specific
P	developmental maturation	0.136738	0.700755	0.916834		0.130097	0.256939	0.274844	0.614645	0.967424	0.84941	0.91199	0.997144	0.965656	0.929071	0.997108	0.931129	0.819255	0.74676	0.50434	0.0623649	0.0623649	382.92		not fold-specific
P	root hair cell differentiation	0.136738	0.700755	0.916834		0.130097	0.256939	0.274844	0.614645	0.967424	0.84941	0.91199	0.997144	0.965656	0.929071	0.997108	0.931129	0.819255	0.74676	0.50434	0.0623649	0.0623649	382.92		not fold-specific
P	cell maturation	0.136738	0.700755	0.916834		0.130097	0.256939	0.274844	0.614645	0.967424	0.84941	0.91199	0.997144	0.965656	0.929071	0.997108	0.931129	0.819255	0.74676	0.50434	0.0623649	0.0623649	382.92		not fold-specific
P	trichoblast maturation	0.136738	0.700755	0.916834		0.130097	0.256939	0.274844	0.614645	0.967424	0.84941	0.91199	0.997144	0.965656	0.929071	0.997108	0.931129	0.819255	0.74676	0.50434	0.0623649	0.0623649	382.92		not fold-specific
C	plant-type vacuole					0.0635315		0.3087	0.788884	0.853014	0.285207			0.686849	0.934257		0.599097	0.853014	0.144067	0.396385	0.3087	0.0635315	390.084		not fold-specific
F	substrate-specific transporter activity	0.599105	0.849235	0.599105	0.743277	0.0648999	0.624728	0.81428	0.821577	0.912956	0.51645	0.81428	0.887674	0.475662	0.543475	0.727349	0.240491	0.272651	0.202238	0.256489	0.139295	0.0648999	398.486		not fold-specific
P	organ development	0.368592	0.88531	0.80269	0.722807	0.0653097	0.517201	0.716354	0.858638	0.932425	0.59733	0.935371	0.961093	0.708471	0.733211	0.851283	0.394593	0.367369	0.198208	0.19604	0.102467	0.0653097	401.002		not fold-specific
P	system development	0.368592	0.88531	0.80269	0.722807	0.0653097	0.517201	0.716354	0.858638	0.932425	0.59733	0.935371	0.961093	0.708471	0.733211	0.851283	0.394593	0.367369	0.198208	0.19604	0.102467	0.0653097	401.002		not fold-specific
C	membrane part	0.133954	0.7745	0.0871604	0.901937	0.34486	0.947054	0.351149	0.0704096	0.259042	0.0896143	0.27885	0.621769	0.472367	0.91284	0.429493	0.293472	0.72115	0.727313	0.95223	0.803416	0.0704096	432.315		not fold-specific
P	response to UV	0.0753157		0.165976				0.310916	0.0864097	0.120933	0.119946	0.464479	0.579614	0.682773	0.970658	0.310916	0.413909	0.813831	0.765293	0.960478	0.946651	0.0753157	462.438		not fold-specific
F	oxidoreductase activity	0.645698	0.55649	0.537543	0.759137	0.815077	0.0774207	0.625709	0.614483	0.778775	0.95384	0.540355	0.702919	0.877052	0.462457	0.70558	0.859868	0.459645	0.878733	0.466103	0.290567	0.0774207	475.363		not fold-specific
P	cellular biogenic amine metabolic process	0.122277		0.251134				0.215842	0.0788823	0.0856592	0.544851	0.354921	0.424057	0.880687	0.949407	0.354921	0.835597	0.88411	0.965709	0.965711	0.966909	0.0788823	484.337		not fold-specific
F	cation transmembrane transporter activity	0.10628	0.387261	0.574937	0.583874			0.084758	0.0935765	0.0789317	0.223299	0.414026	0.429435	0.721863	0.954705	0.570656	0.81814	0.960191	0.834761	0.955286	0.967623	0.0789317	484.64		not fold-specific
P	sulfur compound biosynthetic process	0.169018	0.884967	0.527091	0.976848	0.0926052	0.554548	0.513445	0.494827	0.908511	0.583388	0.809131	0.982616	0.849304	0.901133	0.92618	0.587911	0.595806	0.611971	0.607973	0.144254	0.0926052	568.596		not fold-specific
P	serine family amino acid metabolic process	0.0930329	0.937357	0.426571	0.744096	0.272884	0.867052	0.473124	0.379148	0.526876	0.246722	0.813068	0.884889	0.747365	0.954053	0.597951	0.370714	0.648031	0.463719	0.727257	0.597951	0.0930329	571.222		not fold-specific
P	anion transport	0.854692	0.761442	0.751038	0.357272	0.217703	0.370261	0.898659	0.942938	0.895919	0.749893	0.837306	0.706201	0.438477	0.248962	0.550875	0.285083	0.162694	0.155798	0.094533	0.162462	0.094533	580.433		not fold-specific
P	sulfur metabolic process	0.103484	0.92101	0.750501	0.762066	0.0964569	0.773276	0.478392	0.637399	0.794718	0.339841	0.936552	0.967664	0.785977	0.941571	0.839356	0.434743	0.622373	0.274847	0.457105	0.285045	0.0964569	592.245		not fold-specific
P	steroid metabolic process		0.321741	0.165976				0.464479	0.165108	0.22943	0.274339	0.0990629	0.169253	0.224228	0.491699	0.310916	0.413909	0.689084	0.765293	0.91359	0.879067	0.0990629	608.246		not fold-specific
P	nitrate transport	0.912418	0.712828	0.702285	0.173296	0.543103	0.292206	0.914719	0.939876	0.776095	0.818217	0.772375	0.448228	0.43589	0.174783	0.321788	0.322464	0.14534	0.216438	0.102447	0.321788	0.102447	629.022		not fold-specific
P	cellular biogenic amine catabolic process	0.102977		0.402103				0.173555	0.108787	0.107396	0.581317	0.462414	0.503124	0.909651	0.959489	0.462414	0.885284	0.912399	0.955334	0.950275	0.9568	0.102977	632.28		not fold-specific
P	cellular nitrogen compound biosynthetic process	0.103484	0.92101	0.375362	0.390023	0.48768	0.926123	0.478392	0.352045	0.233414	0.136939	0.766586	0.647955	0.610871	0.941571	0.285045	0.257206	0.622373	0.366212	0.733588	0.839356	0.103484	635.39		not fold-specific
F	substrate-specific transmembrane transporter activity	0.576108	0.835563	0.576108	0.724222	0.106614	0.601958	0.789042	0.786321	0.881774	0.540611	0.789042	0.861725	0.513511	0.567295	0.695956	0.282703	0.304044	0.257091	0.299878	0.182621	0.106614	654.608		not fold-specific
P	cellular aromatic compound metabolic process	0.144772	0.672346	0.219543	0.773674	0.83577	0.687536	0.277068	0.109075	0.207014	0.42487	0.359671	0.550351	0.784735	0.910119	0.449787	0.692695	0.794735	0.896539	0.926883	0.85442	0.109075	669.721		not fold-specific
F	transporter activity	0.726058	0.905407	0.250573	0.62287	0.153881	0.637481	0.918637	0.757115	0.811483	0.487268	0.643627	0.687589	0.34492	0.391994	0.349603	0.109164	0.127917	0.252431	0.322864	0.262576	0.109164	670.267		not fold-specific
F	oxidoreductase activity, acting on paired donors, with incorporation or reduction of molecular oxygen		0.615352	0.410907		0.401631	0.134557	0.866845	0.766187	0.945495	0.938991	0.466236	0.771506	0.674183	0.213467	0.759509	0.633429	0.240491	0.753791	0.360009	0.109672	0.109672	673.387		not fold-specific
P	transmembrane transport	0.454861	0.616261	0.853998	0.752842	0.109768	0.628246	0.514185	0.753697	0.871399	0.519571	0.825582	0.898005	0.592561	0.684867	0.893187	0.54129	0.602411	0.281563	0.342093	0.199431	0.109768	673.978		not fold-specific
P	glycoside metabolic process	0.477032		0.806252	0.662247	0.173995	0.331083	0.80816	0.905375	0.940224	0.803866	0.946271	0.952169	0.804633	0.688297	0.80816	0.488206	0.304384	0.288314	0.163376	0.111386	0.111386	683.911		not fold-specific
P	steroid biosynthetic process		0.258297	0.251134				0.519322	0.271896	0.316666	0.333398	0.11589	0.160488	0.175553	0.34874	0.354921	0.411581	0.645079	0.677343	0.843366	0.820146	0.11589	711.564		not fold-specific
P	cysteine biosynthetic process	0.123143		0.366651		0.117365	0.853454	0.515994	0.369887	0.737875	0.278863	0.768213	0.948192	0.730754	0.939832	0.768213	0.362274	0.617929	0.507433	0.743619	0.382071	0.117365	720.624		not fold-specific
P	cysteine metabolic process	0.123143		0.366651		0.117365	0.853454	0.515994	0.369887	0.737875	0.278863	0.768213	0.948192	0.730754	0.939832	0.768213	0.362274	0.617929	0.507433	0.743619	0.382071	0.117365	720.624		not fold-specific
P	cell wall organization	0.118991	0.645578	0.479006		0.622949	0.353654	0.218052	0.187853	0.682566	0.773321	0.555695	0.929436	0.951028	0.93822	0.920543	0.923106	0.860087	0.956685	0.880661	0.433014	0.118991	730.607		not fold-specific
P	hormone biosynthetic process	0.535068	0.545803	0.123143	0.847494		0.387586	0.515994	0.164123	0.350407	0.757908	0.165849	0.377551	0.730754	0.633349	0.382071	0.730425	0.617929	0.963675	0.903519	0.768213	0.123143	756.098		not fold-specific
P	glucosinolate metabolic process	0.597534		0.7654	0.607337	0.135929	0.437811	0.84569	0.910931	0.930444	0.723689	0.918734	0.913971	0.659957	0.582562	0.74119	0.35696	0.25881	0.210375	0.157252	0.128604	0.128604	789.63		not fold-specific
P	glycosinolate metabolic process	0.597534		0.7654	0.607337	0.135929	0.437811	0.84569	0.910931	0.930444	0.723689	0.918734	0.913971	0.659957	0.582562	0.74119	0.35696	0.25881	0.210375	0.157252	0.128604	0.128604	789.63		not fold-specific
P	S-glycoside metabolic process	0.597534		0.7654	0.607337	0.135929	0.437811	0.84569	0.910931	0.930444	0.723689	0.918734	0.913971	0.659957	0.582562	0.74119	0.35696	0.25881	0.210375	0.157252	0.128604	0.128604	789.63		not fold-specific
P	cell communication	0.94119	0.621361	0.452863	0.621361	0.440803	0.206304	0.905411	0.845835	0.883253	0.882401	0.514801	0.562836	0.475707	0.131896	0.514801	0.42832	0.161543	0.505286	0.234563	0.187409	0.131896	809.843		not fold-specific
P	serine family amino acid biosynthetic process	0.13966		0.394538	0.862657	0.133296	0.868258	0.560672	0.43272	0.698152	0.256094	0.799717	0.926218	0.69046	0.929711	0.689454	0.305545	0.57336	0.418092	0.687235	0.42664	0.133296	818.435		not fold-specific
P	regulation of localization	0.140994		0.294311		0.13632		0.798192	0.582675	0.709741	0.25144	0.90764	0.937271	0.704317	0.943925	0.459942	0.134215	0.359063	0.284874	0.588395	0.459942	0.134215	824.081		not fold-specific
P	cell wall organization or biogenesis	0.209552	0.327067	0.889102	0.895618	0.796296	0.147354	0.136664	0.396701	0.718347	0.913038	0.682098	0.895407	0.966663	0.869744	0.966476	0.986148	0.911898	0.936544	0.694989	0.375501	0.136664	839.116		not fold-specific
F	ion transmembrane transporter activity	0.202553	0.349066	0.678559	0.830999	0.495568	0.837318	0.137064	0.204626	0.392768	0.302963	0.470265	0.691019	0.653971	0.892217	0.836481	0.783863	0.923354	0.726576	0.875472	0.733495	0.137064	841.573		not fold-specific
P	ion transport	0.396684	0.719843	0.788489	0.719843	0.138138	0.541291	0.56601	0.747276	0.858235	0.562486	0.84235	0.901956	0.660611	0.69901	0.84235	0.51583	0.516592	0.309614	0.319148	0.192897	0.138138	848.169		not fold-specific
P	monovalent inorganic cation transport	0.192977		0.365962		0.358027		0.25028	0.147432	0.421677	0.198405	0.40446	0.735711	0.589189	0.914513	0.741188	0.573098	0.864265	0.735982	0.929013	0.741188	0.147432	905.23		not fold-specific
P	metal ion transport	0.184423	0.398004	0.899873	0.749023	0.722663	0.302482	0.155672	0.448347	0.615015	0.792057	0.752673	0.852294	0.927138	0.883419	0.923528	0.952991	0.894466	0.815392	0.640126	0.479905	0.155672	955.825		not fold-specific
P	response to nitrate	0.809281	0.691351	0.680545	0.156441	0.669528	0.404227	0.831803	0.8718	0.604981	0.730288	0.742066	0.391828	0.475727	0.319455	0.285535	0.374119	0.257934	0.277141	0.19832	0.514479	0.156441	960.551		not fold-specific
P	cellular amino acid biosynthetic process	0.165022	0.917008	0.270466	0.917008	0.156965	0.840239	0.554332	0.330917	0.678212	0.276859	0.670083	0.90167	0.669183	0.908157	0.670083	0.322464	0.565227	0.544505	0.764685	0.434773	0.156965	963.768		not fold-specific
P	amine biosynthetic process	0.165022	0.917008	0.270466	0.917008	0.156965	0.840239	0.554332	0.330917	0.678212	0.276859	0.670083	0.90167	0.669183	0.908157	0.670083	0.322464	0.565227	0.544505	0.764685	0.434773	0.156965	963.768		not fold-specific
P	proton transport	0.163092				0.158427		0.390571	0.2352	0.609429	0.16273	0.589581	0.885606	0.603977	0.938612	0.772425	0.39827	0.77961	0.584129	0.885606	0.589581	0.158427	972.739		not fold-specific
P	hydrogen transport	0.163092				0.158427		0.390571	0.2352	0.609429	0.16273	0.589581	0.885606	0.603977	0.938612	0.772425	0.39827	0.77961	0.584129	0.885606	0.589581	0.158427	972.739		not fold-specific
F	ion binding	0.413738	0.335749	0.316606	0.64032	0.910242	0.558699	0.27717	0.159644	0.194563	0.54496	0.212873	0.285621	0.63458	0.683394	0.428863	0.76503	0.787127	0.892821	0.883254	0.857998	0.159644	980.215		not fold-specific
F	cation binding	0.413738	0.335749	0.316606	0.64032	0.910242	0.558699	0.27717	0.159644	0.194563	0.54496	0.212873	0.285621	0.63458	0.683394	0.428863	0.76503	0.787127	0.892821	0.883254	0.857998	0.159644	980.215		not fold-specific
P	auxin metabolic process	0.313568		0.165976			0.329959	0.626123	0.278742	0.535521	0.822073	0.464479	0.721258	0.897755	0.834024	0.464479	0.710011	0.535521	0.9448	0.834892	0.626123	0.165976	1019.09		not fold-specific
F	transition metal ion binding	0.760778	0.329633	0.541138	0.672346	0.83577	0.166213	0.542969	0.537529	0.640329	0.894478	0.359671	0.462471	0.711239	0.343215	0.634229	0.827812	0.550213	0.846565	0.550351	0.449787	0.166213	1020.55		not fold-specific
P	cellular response to stress	0.78932	0.480069	0.169314	0.480069	0.676124	0.721083	0.690138	0.365154	0.309862	0.386741	0.186096	0.166215	0.22198	0.308479	0.186096	0.275452	0.39651	0.590093	0.713514	0.767678	0.166215	1020.56		not fold-specific
P	ion homeostasis		0.171485				0.34504	0.346642	0.497005	0.797447	0.823053	0.346642	0.666678	0.647408	0.452472	0.927796	0.895018	0.797447	0.831203	0.666678	0.346642	0.171485	1052.92		not fold-specific
P	oxidation reduction	0.60448	0.898196	0.60448	0.378004	0.588703	0.19288	0.864594	0.872027	0.804336	0.87712	0.864594	0.759786	0.795152	0.518359	0.447546	0.481726	0.197186	0.434725	0.182616	0.268805	0.182616	1121.26		not fold-specific
C	extracellular region	0.293792	0.780531	0.76398	0.780531	0.362792	0.250169	0.537122	0.705602	0.86241	0.820721	0.862922	0.935672	0.892888	0.784958	0.862922	0.753614	0.541934	0.59787	0.361903	0.185438	0.185438	1138.59		not fold-specific
P	localization	0.452459	0.312792	0.36637	0.858814	0.511873	0.681524	0.287935	0.195757	0.44301	0.401558	0.231274	0.510932	0.489844	0.63363	0.690042	0.661082	0.768726	0.785812	0.846806	0.625343	0.195757	1201.95		not fold-specific
C	plastid	0.211928	0.905397	0.482563	0.852536	0.195915	0.526142	0.61654	0.567327	0.818125	0.574328	0.817514	0.938412	0.80633	0.852718	0.758707	0.475583	0.4624	0.520378	0.508143	0.239278	0.195915	1202.92		not fold-specific
F	transmembrane transporter activity	0.56963	0.815987	0.437124	0.709636	0.19864	0.598284	0.770562	0.685235	0.79878	0.533387	0.682098	0.77588	0.510348	0.562876	0.582502	0.295393	0.317902	0.364359	0.407401	0.281653	0.19864	1219.65		not fold-specific
P	indole derivative biosynthetic process	0.281941		0.281941			0.491006	0.409635	0.213808	0.425834	0.702619	0.409635	0.655495	0.847032	0.856689	0.574166	0.776597	0.738092	0.929971	0.882673	0.729299	0.213808	1312.78		not fold-specific
P	response to oxidative stress	0.807025	0.51706	0.216394	0.677422	0.799329	0.369853	0.720289	0.4351	0.527735	0.765689	0.238806	0.327318	0.518643	0.332782	0.347812	0.547911	0.399268	0.81432	0.680406	0.600732	0.216394	1328.66		not fold-specific
F	metal ion binding	0.690816	0.300083	0.377914	0.502527	0.842362	0.522487	0.454878	0.337737	0.299843	0.58302	0.227911	0.217333	0.444972	0.410742	0.372688	0.63445	0.627312	0.757933	0.731926	0.770063	0.217333	1334.43		not fold-specific
P	cellular hormone metabolic process	0.221398		0.402103			0.418683	0.462414	0.33924	0.537586	0.765338	0.632869	0.794601	0.909651	0.897023	0.632869	0.785595	0.698571	0.889609	0.794601	0.632869	0.221398	1359.38		not fold-specific
P	indoleacetic acid metabolic process	0.221398		0.402103			0.418683	0.462414	0.33924	0.537586	0.765338	0.632869	0.794601	0.909651	0.897023	0.632869	0.785595	0.698571	0.889609	0.794601	0.632869	0.221398	1359.38		not fold-specific
P	indoleacetic acid biosynthetic process	0.221398		0.402103			0.418683	0.462414	0.33924	0.537586	0.765338	0.632869	0.794601	0.909651	0.897023	0.632869	0.785595	0.698571	0.889609	0.794601	0.632869	0.221398	1359.38		not fold-specific
P	chemical homeostasis		0.227993				0.418683	0.301429	0.496876	0.698571	0.765338	0.462414	0.66076	0.69269	0.597897	0.892604	0.885284	0.826445	0.778503	0.66076	0.462414	0.227993	1399.88		not fold-specific
P	cation transport	0.239809	0.576423	0.769256	0.782407	0.426151	0.480085	0.308699	0.493278	0.691301	0.630742	0.73877	0.862132	0.81942	0.837811	0.864833	0.790383	0.765715	0.645904	0.591472	0.392235	0.239809	1472.42		not fold-specific
P	secondary metabolic process	0.445092	0.854603	0.338458	0.4637	0.426504	0.698742	0.734044	0.576215	0.518084	0.406541	0.655686	0.589815	0.503346	0.661542	0.312712	0.247834	0.344314	0.380457	0.506952	0.570347	0.247834	1521.7		not fold-specific
P	auxin biosynthetic process	0.251134		0.438048			0.265526	0.519322	0.417809	0.645079	0.868219	0.683334	0.843366	0.943443	0.877723	0.683334	0.835597	0.645079	0.91176	0.728104	0.519322	0.251134	1541.96		not fold-specific
C	plant-type cell wall	0.281941	0.482284			0.27431		0.261908	0.49675	0.590365	0.302859	0.729299	0.786192	0.583604	0.856689	0.851942	0.643426	0.851162	0.402889	0.655495	0.574166	0.261908	1608.12		not fold-specific
P	indole and derivative metabolic process	0.313568		0.313568			0.526016	0.464479	0.278742	0.535521	0.670041	0.464479	0.721258	0.808989	0.834024	0.626123	0.710011	0.689084	0.875599	0.834892	0.626123	0.278742	1711.48		not fold-specific
P	indole derivative metabolic process	0.313568		0.313568			0.526016	0.464479	0.278742	0.535521	0.670041	0.464479	0.721258	0.808989	0.834024	0.626123	0.710011	0.689084	0.875599	0.834892	0.626123	0.278742	1711.48		not fold-specific
P	transport	0.408178	0.525441	0.408178	0.771159	0.380415	0.720756	0.416442	0.327848	0.513274	0.359671	0.416442	0.609547	0.49081	0.675882	0.626599	0.501662	0.65118	0.605148	0.730261	0.557514	0.327848	2012.99		not fold-specific
P	establishment of localization	0.437554	0.466079	0.437554	0.793026	0.40918	0.66804	0.393791	0.328167	0.536751	0.416824	0.393791	0.609372	0.514156	0.648358	0.670287	0.567763	0.672362	0.649598	0.729828	0.533937	0.328167	2014.94		not fold-specific
P	cellular response to stimulus	0.362978	0.689923	0.362978	0.590323	0.746987	0.506044	0.511048	0.376531	0.406344	0.597362	0.511048	0.546837	0.7107	0.729344	0.428207	0.593964	0.571793	0.731408	0.695522	0.672518	0.362978	2228.69		not fold-specific
