# Supplementary material for: Auxin regulates functional gene groups in a fold-change-specific manner in Arabidopsis thaliana roots
Source: Sci Rep. 2017 May 30;7:2489. doi: 10.1038/s41598-017-02476-8 (PMC5449405; doi:10.1038/s41598-017-02476-8)
Supplement: Supplementary file 3 — Supplementary Table 5 [file 41598_2017_2476_MOESM3_ESM.xls]

## Sheet: Annotation
"Auxin regulates functional gene groups in a fold-change-specific manner in Arabidopsis thaliana roots"
Omelyanchuk NA, Wiebe DS, Novikova DD, Levitsky VG, Klimova N, Gorelova V, Weinholdt C, Vasiliev GV, Zemlyanskaya EV, Kolchanov NA, Kochetov AV, Grosse I, Mironova VV
Supplementary Table 1. RNA-seq data on A. thaliana roots treated by 1 uM IAA for 6 h
Differentially expressed genes were defined under Benjamini–Hochberg adjusted p-value less than 0.05.
UGs significantly up-regulated genes; DGs significantly down-regulated genes.
Supplementary table 5. Search for GO terms associated with genes changing their expression in similar fold intervals (division into 3, 4 and 8 quantiles).
Two-step analysis was perfromed for upregulated genes (UGs) and downregulated genes (DGs) separately.
The thresholds for multiple test correction at step 1 were (0,001/36 = 2.7778E-05), (0,001/10 = 0,0001) and (0,001/6 = 0,000167) for 8-, 4- and 3-quatiles groups, respectively.
At step2, if the GO term' minimal p-value passed the threshold for multiple test correction (Fisher’s exact test, Bonferroni corrected for the numbers of GO terms and intervals), the GO term was considered as fold-change-specifically regulated by auxin.
The thresholds for multiple test correction at step 2 were 1.25313E-06/9.33707E-07 for UGs/DGs in 8-quantiles; 4.61042E-06/3.53857E-06 for UGs/DGs in 4-quantiles and 8.69565E-06/6.11621E-06 for 3-quantiles.
The fold-change intervals tested in this analysis:
8- quantiles:					4- quantiles:					3- quantiles:
1 - very weak 1					1 - very weak					1 - from very weak to weak
2 - very weak 2					2 - from weak to moderate					2 - from moderate to intermediate
3 - weak					3 - from intermediate to high					3 - from high to very high
4 - moderate					4 - very high					1-2 -from very weak to intermediate
5 -intermediate					1-2 - from very weak to moderate					1-3 - from very weak to very high
6 -high					1-3 - from very weak to high					2-3 - from moderate to very high
7 - very high 1					1-4 - from very weak to very high
8 - very high 2					2-3 - from weak to high
1-2 - from very weak 1 to very weak 2					2-4 - from weak to very high
1-3 - from very weak 1 to weak					3-4 - from intermediate to very high
1-4 - from very weak 1 to moderate
1-5 - from very weak 1 to intermediate
1-6 - from very weak 1 to high
1-7 - from very weak 1 to very high 1
1-8 - from very weak 1 to very high 2
2-3 - from very weak 2 to weak
2-4 - from very weak 2 to moderate
2-5 - from very weak 2 to intermediate
2-6 - from very weak 2 to high
2-7 - from very weak 2 to very high 1
2-8 - from very weak 2 to very high 2
3-4 - from weak to moderate
3-5 - from weak to intermediate
3-6 - from weak to high
3-7 - from weak to very high 1
3-8 - from weak to very high 2
4-5 - from moderate to intermediate
4-6 - from moderate to high
4-7 - from moderate to very high 1
4-8 - from moderate to very high 2
5-6 - from intermediate to high
5-7 - from intermediate to very high 1
5-8 - from intermediate to very high 2
6-7 - from high to very high 1
6-8 - from high to very high 2
7-8 - from very high 1 to very high 2

## Sheet: 8-q, UGs, step 1
GO term																			quantiles and combinations of quantiles																		Bonferroni corrected (for number of GO terms) minimal p-value	Bonferroni corrected (for number of GO terms and tested intervals) minimal p-value
	1	2	3	4	5	6	7	8	1-2	1-3	1-4	1-5	1-6	1-7	1-8	2-3	2-4	2-5	2-6	2-7	2-8	3-4	3-5	3-6	3-7	3-8	4-5	4-6	4-7	4-8	5-6	5-7	5-8	6-7	6-8	7-8
cytosol	5e-64	1.9e-32	3.1e-06	1	0.07	1	1		1.6e-93	7e-90	3.6e-77	5.8e-74	2.2e-67	1.5e-61	3.2e-54	9e-35	2e-28	8e-29	5.3e-26	2e-23	1.6e-19	9.8e-05	1.1e-06	3.7e-06	1.7e-05	0.00069	0.15	0.15	0.22	1	0.14	0.27	1	1	1	1	1.6e-93	5.76e-92
cytosolic ribosome	4e-67	2.8e-19	0.00085						2.6e-81	5.5e-78	6.5e-70	1.6e-66	5.9e-62	2.9e-57	2.2e-52	1.8e-21	1.8e-18	1.9e-18	4.9e-17	3.1e-15	4.2e-13	0.0048	0.00054	0.00093	0.0041	0.034	1	1	1	1	1	1	1				2.6e-81	9.36e-80
cytosolic part	1e-62	1e-20	0.13						3.4e-79	1e-72	4e-63	1.5e-59	7.7e-56	7.7e-52	1.6e-47	9.3e-20	2.7e-15	5.8e-15	4.5e-14	1.1e-12	6.6e-11	1	0.51	0.34	0.59	1		1	1	1	1	1	1				3.4e-79	1.224e-77
non-membrane-bounded organelle	1e-49	3.1e-18	2.5e-09	1e-05	0.0003	5.2e-05	1		8e-65	2e-70	1.3e-72	6.8e-74	8.2e-77	1.6e-71	1.9e-63	6.1e-27	1.2e-31	5.2e-35	2.3e-39	2.1e-36	5.7e-31	7.8e-15	8.5e-19	1.5e-23	1.4e-21	2.2e-17	7.3e-10	9.4e-15	2.8e-13	7.2e-10	3.2e-09	5.2e-08	3.5e-05	0.00057	0.081	1	8.2e-77	2.952e-75
intracellular non-membrane-bounded organelle	1e-49	3.1e-18	2.5e-09	1e-05	0.0003	5.2e-05	1		8e-65	2e-70	1.3e-72	6.8e-74	8.2e-77	1.6e-71	1.9e-63	6.1e-27	1.2e-31	5.2e-35	2.3e-39	2.1e-36	5.7e-31	7.8e-15	8.5e-19	1.5e-23	1.4e-21	2.2e-17	7.3e-10	9.4e-15	2.8e-13	7.2e-10	3.2e-09	5.2e-08	3.5e-05	0.00057	0.081	1	8.2e-77	2.952e-75
ribosomal subunit	8e-61	5.6e-19	0.31						1.5e-75	1.4e-68	6.2e-59	3e-56	2.5e-52	3.3e-48	7.5e-44	1.1e-17	2.5e-13	1.2e-13	1.3e-12	3.5e-11	2.1e-09	1	0.54	0.48	0.99	1		1	1	1	1	1	1				1.5e-75	5.4e-74
structural constituent of ribosome	3.4e-56	4.3e-17	0.63						6.4e-69	1.4e-61	2.6e-54	3.6e-51	5.1e-47	9.3e-43	2.3e-38	2.8e-15	1.4e-12	1.9e-12	3.8e-11	1.5e-09	1e-07	1	0.34	0.51	1	1	1	1	1	1	1	1	1				6.4e-69	2.304e-67
ribosome	4.9e-58	1.8e-15	0.018		1				7e-69	1.7e-64	1.8e-57	1.3e-54	8.2e-50	4.5e-45	2.6e-40	1.9e-16	3.8e-14	2.5e-14	1.2e-12	9.1e-11	9.6e-09	0.042	0.0053	0.017	0.096	0.66	1	1	1	1	1	1	1				7e-69	2.52e-67
ribonucleoprotein complex	1.2e-53	4.3e-14	0.028		1				2.4e-63	4.7e-59	1.7e-51	4.7e-48	9.5e-45	8.7e-40	1.1e-35	5.5e-15	2.9e-12	6.4e-12	3e-11	3.3e-09	1.3e-07	0.14	0.046	0.034	0.25	0.98	1	1	1	1	1	1	1	1	1		2.4e-63	8.64e-62
structural molecule activity	1.1e-50	8e-16	1						1.4e-62	1.1e-54	2.9e-47	8.4e-44	1.5e-39	2.6e-35	8.4e-32	2.5e-13	1.9e-10	5.9e-10	1.6e-08	6.1e-07	1.1e-05	1	1	1	1	1	1	1	1	1	1	1	1				1.4e-62	5.04e-61
nucleolus	2e-26	2.4e-10	3.3e-10	3.5e-08	0.00054	3.5e-08			1.5e-35	8.2e-45	8.3e-52	2.9e-54	2.3e-61	7.6e-60	8.1e-55	1.7e-20	3.1e-28	1.5e-31	4.2e-39	2e-38	2e-34	3.3e-18	1e-21	2e-29	5.5e-29	2.4e-25	6.7e-12	9.1e-20	1.2e-19	1.8e-16	6.3e-12	4.4e-12	2e-09	3.9e-08	1.2e-05		2.3e-61	8.28e-60
RNA methylation	2.9e-18	1.4e-12	3.7e-07	7.3e-10	2.1e-08	6.7e-05	0.1		8.7e-31	1.7e-37	5.3e-47	5.2e-55	2.7e-59	4.2e-60	1.1e-55	6.6e-20	7.8e-30	3e-38	6.2e-43	3.7e-44	2.9e-40	2.2e-17	4.9e-26	5.3e-31	1.6e-32	5e-29	1.2e-18	1e-23	2.6e-25	6.2e-22	1.1e-13	1.3e-15	9.5e-13	4.9e-07	6.8e-05	1	4.2e-60	1.512e-58
translation	6e-52	1.2e-11	1		1				1.1e-58	1.4e-48	2.8e-38	7.9e-34	1.1e-28	1.7e-23	7.3e-19	7.3e-09	4.6e-05	0.00028	0.0088	0.36	1	1	1	1	1	1	1	1	1	1	1	1	1				1.1e-58	3.96e-57
macromolecule methylation	1.4e-10	1.3e-08	1.5e-05	5.8e-14	1.4e-11	1.1e-05	1		1.6e-19	3e-25	7.6e-39	2.8e-50	9.8e-56	1.1e-54	8.4e-50	1.5e-14	2.9e-28	6.8e-40	1.8e-45	1.4e-44	6.1e-40	2e-19	3.5e-31	7.4e-37	5e-36	1.4e-31	8.1e-26	2.4e-31	2.9e-30	9.2e-26	1.9e-17	4.9e-17	1.6e-13	4.8e-06	0.00075	1	9.8e-56	3.528e-54
methylation	1.8e-10	1.6e-08	1.8e-05	7.6e-14	1.8e-11	1.3e-05	1		2.4e-19	5.4e-25	1.8e-38	8.2e-50	3.3e-55	3.9e-54	2.9e-49	2.1e-14	5.4e-28	1.6e-39	4.8e-45	4.1e-44	1.7e-39	3.1e-19	6.9e-31	1.7e-36	1.2e-35	3.3e-31	1.4e-25	4.7e-31	5.9e-30	1.9e-25	2.9e-17	7.9e-17	2.5e-13	6e-06	0.00093	1	3.3e-55	1.188e-53
one-carbon metabolic process	4.3e-10	3.4e-08	3.2e-05	2.1e-13	4.6e-11	2.3e-05	1		1.2e-18	4.6e-24	3.9e-37	4e-48	2.6e-53	3.7e-52	2.6e-47	8.1e-14	5.4e-27	3.7e-38	1.8e-43	1.9e-42	7.5e-38	1.5e-18	7.9e-30	3.3e-35	2.9e-34	7.3e-30	9.1e-25	5.5e-30	8.3e-29	2.5e-24	1.3e-16	4.3e-16	1.3e-12	1.4e-05	0.002	1	2.6e-53	9.36e-52
nuclear part	4.6e-22	6e-09	9e-13	2.4e-06	0.087	2.4e-06			4.7e-30	2.5e-42	1.8e-47	4e-47	1.1e-52	1.5e-49	6.3e-44	1.4e-21	2.1e-27	5.6e-28	6.8e-34	1.1e-31	3.8e-27	1.2e-18	2.4e-19	2.2e-25	2e-23	2.4e-19	9.6e-08	7.6e-14	1.2e-12	1.5e-09	8.9e-08	6.3e-07	0.00017	4.5e-05	0.011		1.1e-52	3.96e-51
nuclear lumen	6.7e-22	5.7e-08	7e-10	4.2e-08	0.01	3.6e-06			8.1e-29	3.9e-38	2.1e-45	1.5e-46	6.5e-52	8.6e-50	9.5e-45	7.7e-18	1.3e-25	1.4e-27	2.7e-33	5.7e-32	6.5e-28	7.9e-18	7.9e-20	1.1e-25	1.6e-24	8.8e-21	2.3e-10	2.3e-16	1.3e-15	1.8e-12	1.1e-08	2.3e-08	6.1e-06	1.3e-05	0.0024		6.5e-52	2.34e-50
nucleotide biosynthetic process	6.7e-05	4e-08	8.3e-06	4.2e-08	1.2e-12	6.1e-06	6.8e-05		2.1e-13	1.3e-19	7e-28	5.1e-40	6.3e-46	1e-50	6.5e-48	2.3e-14	9.2e-23	3.5e-35	4.1e-41	6.3e-46	5e-43	2.3e-14	6.1e-27	5.3e-33	6.4e-38	4e-35	5.5e-21	4.6e-27	5.3e-32	3.9e-29	1.1e-18	9.8e-24	4.8e-21	2.9e-11	1.8e-09	0.0018	1e-50	3.6e-49
macromolecular complex	6.4e-37	3.5e-15	0.12	0.4	1	1			4.8e-50	3.5e-45	4.2e-42	3.7e-39	5.2e-36	2.2e-30	6.2e-25	1.6e-14	2e-14	6.4e-14	6.5e-13	6.3e-10	4.6e-07	0.0062	0.0019	0.002	0.054	1	0.13	0.1	1	1	1	1	1	1	1	1	4.8e-50	1.728e-48
intracellular organelle part	6.6e-32	6.2e-13	9.8e-08	0.0023	0.11	0.2	1		6.4e-43	2e-48	1.2e-48	2.5e-47	2.4e-46	1.9e-38	3.7e-29	2.3e-20	1.3e-22	3.7e-23	1.2e-23	2.4e-18	4.5e-12	9.7e-11	5.6e-12	4.5e-13	3.7e-09	0.0001	5.4e-05	2e-06	0.0012	0.84	0.0031	0.43	1	1	1	1	1.2e-48	4.32e-47
organelle part	7.4e-32	6.6e-13	1e-07	0.0023	0.047	0.2	1		7.6e-43	2.4e-48	1.5e-48	7.2e-48	7.9e-47	7.6e-39	1.7e-29	2.6e-20	1.5e-22	1.3e-23	4.6e-24	1.1e-18	2.5e-12	1e-10	2.1e-12	1.9e-13	1.9e-09	6.6e-05	2.3e-05	9.4e-07	0.00072	0.62	0.0015	0.28	1	1	1	1	1.5e-48	5.4e-47
membrane-enclosed lumen	8.2e-19	2.2e-06	5.7e-10	2e-07	0.016	7.7e-05			3.1e-24	7.3e-34	1.4e-40	8.9e-42	6.8e-46	2.5e-43	2.9e-38	2.7e-16	1.9e-23	2.6e-25	8.8e-30	5.6e-28	7.3e-24	3.2e-17	5e-19	1.3e-23	6.7e-22	4.9e-18	1.5e-09	2.8e-14	4.3e-13	5.5e-10	2.6e-07	1.3e-06	0.00029	0.00051	0.057		6.8e-46	2.448e-44
intracellular organelle lumen	6.6e-19	2e-06	4.9e-10	1.4e-06	0.015	7e-05			2.2e-24	4.5e-34	6.9e-40	3.7e-41	2.5e-45	7.7e-43	7.8e-38	2e-16	1e-22	1.2e-24	3.4e-29	1.9e-27	2.1e-23	2.1e-16	2.5e-18	5.8e-23	2.4e-21	1.5e-17	7.6e-09	1.2e-13	1.5e-12	1.6e-09	2.2e-07	1.1e-06	0.00024	0.00046	0.052		2.5e-45	9e-44
organelle lumen	6.6e-19	2e-06	4.9e-10	1.4e-06	0.015	7e-05			2.2e-24	4.5e-34	6.9e-40	3.7e-41	2.5e-45	7.7e-43	7.8e-38	2e-16	1e-22	1.2e-24	3.4e-29	1.9e-27	2.1e-23	2.1e-16	2.5e-18	5.8e-23	2.4e-21	1.5e-17	7.6e-09	1.2e-13	1.5e-12	1.6e-09	2.2e-07	1.1e-06	0.00024	0.00046	0.052		2.5e-45	9e-44
plasmodesma	4.3e-31	9e-14	1		1	0.029		0.79	1.7e-43	2.2e-38	1.7e-32	2.4e-31	6.3e-33	1.9e-30	2.3e-30	6.3e-12	3.8e-09	1.2e-09	6.6e-12	6.2e-11	1.2e-11	1	0.68	0.0072	0.012	0.0015	1	0.05	0.077	0.0098	0.0062	0.019	0.0023	0.13	0.016	1	1.7e-43	6.12e-42
symplast	4.3e-31	9e-14	1		1	0.029		0.79	1.7e-43	2.2e-38	1.7e-32	2.4e-31	6.3e-33	1.9e-30	2.3e-30	6.3e-12	3.8e-09	1.2e-09	6.6e-12	6.2e-11	1.2e-11	1	0.68	0.0072	0.012	0.0015	1	0.05	0.077	0.0098	0.0062	0.019	0.0023	0.13	0.016	1	1.7e-43	6.12e-42
cell-cell junction	4.7e-31	9.4e-14	1		1	0.029		0.79	1.9e-43	2.5e-38	2e-32	2.7e-31	7.5e-33	2.2e-30	2.7e-30	6.7e-12	4e-09	1.3e-09	7.2e-12	6.8e-11	1.3e-11	1	0.69	0.0075	0.012	0.0016	1	0.051	0.08	0.01	0.0063	0.019	0.0024	0.13	0.016	1	1.9e-43	6.84e-42
cell junction	5.4e-31	1e-13	1		1	0.03		0.81	2.3e-43	3.1e-38	2.5e-32	3.4e-31	9.6e-33	2.9e-30	3.6e-30	7.3e-12	4.4e-09	1.4e-09	8.1e-12	7.7e-11	1.5e-11	1	0.71	0.0079	0.013	0.0017	1	0.053	0.083	0.011	0.0066	0.02	0.0026	0.14	0.017	1	2.3e-43	8.28e-42
plasma membrane part	4.9e-30	1.3e-13	0.074		0.17	0.044	1	0.87	2.3e-42	7.2e-40	6.5e-33	4.7e-33	2.7e-34	1e-31	1.8e-31	7.3e-14	3.8e-10	1.4e-11	1.3e-13	1.6e-12	4.1e-13	1	0.031	0.0003	0.00062	9e-05	1	0.027	0.041	0.0056	0.0011	0.0043	0.00061	0.16	0.021	1	2.3e-42	8.28e-41
RNA modification	2.2e-12	4.8e-08	0.00056	5.4e-07	7.8e-06	0.00043	1		1.1e-20	1.4e-24	9.1e-32	7.8e-38	5.8e-42	1.6e-41	3.5e-37	2.2e-12	9.8e-20	5.2e-26	2.3e-30	3e-30	2.1e-26	2e-11	8.9e-18	2.9e-22	2.3e-22	7.4e-19	2.4e-13	7e-18	6.5e-18	1.8e-14	1.8e-10	9e-11	7.5e-08	0.00014	0.021	1	5.8e-42	2.088e-40
cytosolic large ribosomal subunit	1.3e-37	9.6e-07							3.5e-41	8.1e-39	5.2e-34	9.3e-33	1.1e-29	3.9e-27	5.7e-25	1.7e-07	1.1e-05	4e-06	5.3e-05	0.00039	0.002		0.78	1	1	1											3.5e-41	1.26e-39
cytosolic small ribosomal subunit	1.6e-24	1.2e-14							3.2e-38	4.5e-35	8.7e-31	9.7e-29	2.6e-28	5.1e-27	6.1e-25	4.2e-13	1.6e-10	9.5e-10	3.5e-10	8.8e-10	1.2e-08			1	1	1											3.2e-38	1.152e-36
nucleotide metabolic process	0.001	4.9e-09	0.0069	0.00014	8.3e-10	0.00093	0.0057		6.4e-13	3.9e-16	3.9e-21	8.4e-31	8.4e-35	5.9e-38	1.6e-34	5.4e-12	5.1e-17	7e-27	7.2e-31	5.2e-34	1.7e-30	4.9e-08	9.4e-18	6.6e-22	3.3e-25	4.4e-22	1.3e-14	1.1e-18	6e-22	1.1e-18	1.1e-13	6.1e-17	1e-13	3.1e-07	4.9e-05	0.36	5.9e-38	2.124e-36
nucleoside phosphate metabolic process	0.001	5.1e-09	0.0071	0.00015	8.7e-10	0.00096	0.0059		6.9e-13	4.3e-16	4.4e-21	1e-30	1e-34	7.3e-38	1.9e-34	5.7e-12	5.7e-17	8.1e-27	8.6e-31	6.3e-34	2e-30	5.2e-08	1e-17	7.6e-22	3.8e-25	5.1e-22	1.4e-14	1.2e-18	6.8e-22	1.3e-18	1.2e-13	6.7e-17	1.1e-13	3.2e-07	5.1e-05	0.37	7.3e-38	2.628e-36
large ribosomal subunit	2.7e-35	1.6e-05							1.3e-37	9.4e-35	6.8e-30	1.9e-29	2.7e-26	1.1e-23	1.7e-21	6.6e-06	0.00038	4.1e-05	0.00057	0.0042	0.021		0.95	1	1	1											1.3e-37	4.68e-36
nucleobase, nucleoside and nucleotide metabolic process	0.0018	1.2e-08	0.012	0.00027	2.2e-09	0.00029	0.0018		2.8e-12	2.7e-15	4.9e-20	2.6e-29	7.2e-34	1.4e-37	4.8e-34	2.2e-11	3.8e-16	1.3e-25	3.6e-30	7.3e-34	3e-30	1.5e-07	7.4e-17	1.5e-21	2.2e-25	4e-22	6.4e-14	1.3e-18	2.2e-22	6.3e-19	6.9e-14	1.1e-17	3.3e-14	3.2e-08	1e-05	0.2	1.4e-37	5.04e-36
pyrimidine nucleotide biosynthetic process	0.0033	0.00022	0.046	3.8e-08	1e-10	1.4e-05	0.04		3.5e-08	7.7e-11	6.8e-19	4.4e-29	1.1e-34	7e-37	5.2e-36	4.8e-07	2.9e-15	1e-25	2.1e-31	1.4e-33	1.2e-32	2e-10	4.3e-21	7.3e-27	4.8e-29	4.2e-28	3.6e-19	6.7e-25	6.9e-27	9.4e-26	1.6e-16	1.1e-18	8.9e-18	4.4e-08	8.6e-08	0.034	7e-37	2.52e-35
cytoplasmic part	1.2e-25	1.8e-12	1	1	1	1	1	1	1.1e-36	6e-27	3.8e-19	6.7e-18	6.1e-12	1.8e-08	1.2e-05	3.6e-08	9.3e-05	4.9e-05	0.03	0.65	1	1	1	1	1	1	1	1	1	1	1	1	1	1	1	1	1.1e-36	3.96e-35
pyrimidine nucleotide metabolic process	0.0038	0.00026	0.051	4.9e-08	1.4e-10	1.8e-05	0.045		4.7e-08	1.2e-10	1.3e-18	1.1e-28	3.1e-34	2.1e-36	1.6e-35	6.3e-07	4.7e-15	2.1e-25	5.3e-31	3.9e-33	3.4e-32	2.8e-10	8e-21	1.6e-26	1.1e-28	1e-27	6e-19	1.3e-24	1.5e-26	2.1e-25	2.5e-16	2e-18	1.6e-17	5.9e-08	1.2e-07	0.04	2.1e-36	7.56e-35
pyrimidine ribonucleotide metabolic process	0.0029	0.00019	0.042	3.2e-08	2e-09	1.2e-05	0.036		2.8e-08	5.6e-11	4.2e-19	3.1e-28	6.6e-34	3.6e-36	2.4e-35	3.9e-07	1.9e-15	8.4e-25	1.5e-30	8.5e-33	6.2e-32	1.5e-10	4.4e-20	6.2e-26	3.3e-28	2.4e-27	5.1e-18	7.3e-24	5.8e-26	6.4e-25	2.1e-15	1.1e-17	6.8e-17	3.5e-08	6.6e-08	0.03	3.6e-36	1.296e-34
small molecule metabolic process	9.2e-05	2.3e-10	0.06	0.00066	6.4e-07	2.2e-05	0.54	1	3.8e-15	7.2e-17	3.3e-21	1.8e-28	3.3e-34	7e-35	4.3e-30	1.2e-11	5.4e-16	2.5e-23	4.2e-29	9e-30	4.5e-25	2.2e-06	2e-13	3.1e-19	2.9e-20	2.3e-16	3.3e-11	4.1e-17	6.5e-18	8.7e-14	8.7e-13	1.8e-13	1.6e-09	2.3e-06	0.0017	1	7e-35	2.52e-33
small ribosomal subunit	1.9e-22	3.4e-13							7e-35	1.4e-31	2.3e-27	2.9e-25	1.1e-24	2.3e-23	2.4e-21	1.7e-11	6e-09	4e-08	2.2e-08	6.2e-08	7.3e-07			1	1	1											7e-35	2.52e-33
pyrimidine ribonucleotide biosynthetic process	0.0022	0.00014		2e-08	1.2e-09	8.7e-06			1.6e-08	3.1e-10	1.7e-18	8.9e-28	1.4e-33	7.3e-35	3.6e-34	2.8e-06	1.1e-14	3.3e-24	4.2e-30	2.3e-31	1.3e-30	1.2e-09	2.4e-19	2.4e-25	1.3e-26	6.6e-26	2.1e-18	2.1e-24	2.2e-25	1.9e-24	9.3e-16	6.2e-17	2.8e-16	2.6e-07	3.5e-07	0.16	7.3e-35	2.628e-33
cellular protein metabolic process	7.6e-30	6.9e-07	0.17	1	0.062	1	1	1	1.5e-33	1.8e-31	1.8e-28	2.7e-30	9.7e-28	2e-23	4.3e-19	2.6e-08	4.1e-08	8.8e-11	4.9e-10	7.6e-08	1.4e-05	0.046	0.00013	0.00021	0.0059	0.18	0.022	0.028	0.44	1	0.16	1	1	1	1	1	1.5e-33	5.4e-32
ribonucleotide metabolic process	0.00045	3.2e-07	0.22	4.2e-05	4.9e-07	0.00042	0.029		1.1e-11	2.5e-13	7.7e-19	4.5e-26	1.8e-30	5.7e-33	3.1e-31	9.9e-09	2.6e-14	1.1e-21	4.1e-26	1.2e-28	6.5e-27	6.2e-07	3e-14	8.1e-19	1.8e-21	5.6e-20	1.2e-12	3.3e-17	9e-20	4.6e-18	1.3e-11	3.1e-14	1.1e-12	7.3e-07	8.5e-06	0.16	5.7e-33	2.052e-31
macromolecule metabolic process	9.9e-19	6.6e-07	0.39	0.047	4.6e-05	0.023	1	1	1.3e-24	4.3e-23	1.1e-24	2.7e-30	1e-32	5.4e-29	7.2e-24	9.8e-08	2.7e-10	8e-16	1.1e-18	2.7e-16	1.1e-12	0.00075	4.8e-09	5e-12	3.4e-10	2.4e-07	1.8e-07	2e-10	2.4e-08	1.7e-05	7.8e-08	1.2e-05	0.0044	0.45	1	1	1e-32	3.6e-31
nucleobase, nucleoside, nucleotide and nucleic acid metabolic process	5.6e-05	2.9e-06	0.39	1.1e-06	2.8e-08	0.00039	1	1	1e-11	9.3e-13	1.1e-19	4.9e-28	1.5e-32	2.6e-32	1.5e-27	2.4e-07	3e-14	1.1e-22	3.3e-27	5.3e-27	2.1e-22	1e-07	5.3e-16	1.3e-20	1.4e-20	2.2e-16	1.9e-15	7.6e-20	2.6e-19	1.1e-14	1.2e-12	2.3e-12	1.9e-08	0.00016	0.041	1	1.5e-32	5.4e-31
primary metabolic process	4.7e-15	1.1e-10	0.43	0.022	0.00036	0.1	1	1	5.1e-26	8.8e-24	9.9e-26	2.2e-30	6.8e-32	2.5e-31	1.8e-26	3.1e-10	5.7e-13	8.4e-18	8e-20	6e-20	2.6e-16	0.00043	1.2e-08	5.8e-11	1.4e-11	5.5e-09	4.5e-07	2.4e-09	7.6e-10	3.7e-07	2.7e-06	8.1e-07	0.00022	0.018	0.65	1	6.8e-32	2.448e-30
membrane	1.6e-26	7.7e-08	0.036	1	1	1	1	1	1.1e-31	4.2e-30	1.2e-26	1e-24	3.7e-23	5.4e-21	6.4e-17	2.2e-09	1.1e-08	1.4e-08	1.9e-08	1e-07	1.5e-05	0.018	0.0069	0.0034	0.006	0.12	0.77	0.3	0.35	1	1	1	1	1	1	1	1.1e-31	3.96e-30
cellular macromolecule metabolic process	5e-19	4e-07	1	0.016	8.4e-05	0.078	1	1	3.6e-25	3.2e-22	1.4e-24	6.4e-30	1.2e-31	1.9e-27	5.3e-22	6.6e-07	5.1e-10	2.6e-15	1.3e-17	7.5e-15	4.7e-11	0.0017	1.9e-08	6.6e-11	8.5e-09	7.5e-06	8.5e-08	3.8e-10	1.2e-07	0.00014	5.5e-07	0.00014	0.052	1	1	1	1.2e-31	4.32e-30
protein metabolic process	2e-28	2.8e-06	0.072	1	0.29	1	1	1	1.5e-31	2e-30	3.9e-27	4.3e-28	7.1e-26	1.4e-21	2.5e-17	2.9e-08	8.6e-08	8.6e-10	3e-09	4.9e-07	8.1e-05	0.038	0.00038	0.00048	0.014	0.41	0.12	0.1	1	1	0.42	1	1	1	1	1	1.5e-31	5.4e-30
cellular metabolic process	1.3e-15	1.8e-10	1	0.027	0.0013	0.029	1	1	2.9e-26	9.4e-23	1.1e-24	8.7e-29	3.7e-31	3.3e-28	9.2e-23	4.1e-09	7.6e-12	3.7e-16	6.3e-19	4.9e-17	5.3e-13	0.0023	2.1e-07	2.6e-10	3.1e-09	2.3e-06	1.7e-06	2.1e-09	4.9e-08	4.8e-05	1.8e-06	3.9e-05	0.015	0.21	1	1	3.7e-31	1.332e-29
protein localization in organelle		0.001	0.0014	5.1e-08	1e-06	0.0011	0.01		0.0084	6.9e-07	1.5e-14	2e-21	1.7e-25	1.5e-28	1.8e-26	6.1e-08	4.2e-16	3.5e-23	3.5e-27	3.8e-30	1.1e-27	5.8e-12	4.1e-19	3.9e-23	4e-26	1.2e-23	3.3e-15	3.3e-19	3.6e-22	1.3e-19	7e-11	4.7e-14	6.7e-12	6e-07	2.6e-05	0.23	3.8e-30	1.368e-28
ribonucleotide biosynthetic process	0.0035	0.0003	0.29	1.9e-06	1.8e-07	0.00032	0.26		5.1e-08	7.9e-10	1.9e-16	5.9e-24	1.8e-28	5e-30	6.2e-29	4.9e-06	9.3e-13	2e-20	5.4e-25	1.5e-26	2e-25	5.4e-08	9.7e-16	2.2e-20	5.7e-22	6.6e-21	2.1e-14	5.1e-19	2.1e-20	3.7e-19	3.9e-12	1.1e-13	1.1e-12	5.5e-06	1.8e-05	0.39	5e-30	1.8e-28
nuclear transport		1.4e-05	0.00024	6.1e-08	0.00026	0.18	0.0002		0.00014	2e-09	3.1e-17	5e-22	7.1e-24	1.6e-28	1e-26	1.7e-10	1.1e-18	1.9e-23	4.5e-25	9.9e-30	1.3e-27	1e-12	1.6e-17	3.1e-19	5.5e-24	5.8e-22	1.1e-12	2e-14	3e-19	2.9e-17	2.4e-06	2.6e-11	9.6e-10	2.4e-06	5e-05	0.0076	9.9e-30	3.564e-28
nucleocytoplasmic transport		1.4e-05	0.00024	6.1e-08	0.00026	0.18	0.0002		0.00014	2e-09	3.1e-17	5e-22	7.1e-24	1.6e-28	1e-26	1.7e-10	1.1e-18	1.9e-23	4.5e-25	9.9e-30	1.3e-27	1e-12	1.6e-17	3.1e-19	5.5e-24	5.8e-22	1.1e-12	2e-14	3e-19	2.9e-17	2.4e-06	2.6e-11	9.6e-10	2.4e-06	5e-05	0.0076	9.9e-30	3.564e-28
protein import into nucleus		0.00029	0.00037	2.6e-09	2.7e-05	0.045	0.0042		0.00068	1.5e-08	2.1e-17	4.7e-23	1.8e-25	7e-29	2.3e-27	4.8e-09	2.2e-18	4.4e-24	2.4e-26	1.1e-29	6.8e-28	9.1e-14	1.7e-19	9e-22	3.5e-25	2.1e-23	5.5e-15	3.1e-17	1.1e-20	6.7e-19	6.8e-08	1.4e-11	2.7e-10	9e-06	8.3e-05	0.043	1.1e-29	3.96e-28
nuclear import		0.00031	0.0004	2.9e-09	2.9e-05	0.048	0.0045		0.00076	1.8e-08	2.8e-17	6.8e-23	2.7e-25	1.1e-28	3.7e-27	5.6e-09	2.9e-18	6.3e-24	3.7e-26	1.7e-29	1.1e-27	1.1e-13	2.2e-19	1.3e-21	5.2e-25	3.1e-23	6.8e-15	4e-17	1.5e-20	9.3e-19	7.8e-08	1.7e-11	3.3e-10	1e-05	9.4e-05	0.046	1.7e-29	6.12e-28
cellular process	1.1e-12	1.7e-08	0.16	0.0047	0.0027	0.13	1	1	1.6e-21	5.7e-21	4.2e-24	7.3e-28	2.1e-29	3.4e-27	1.4e-22	2.4e-09	6.2e-13	6.1e-17	6.4e-19	1.6e-17	4.8e-14	3.5e-05	4.1e-09	2.4e-11	1.4e-10	5.5e-08	5.2e-07	3.3e-09	2.5e-08	8.2e-06	1.8e-05	7.9e-05	0.0081	0.24	1	1	2.1e-29	7.56e-28
protein localization in nucleus		0.00032	0.00042	3.1e-09	3.1e-05	0.049	0.0046		0.00079	2e-08	3.2e-17	8.2e-23	3.3e-25	1.4e-28	4.7e-27	6.1e-09	3.3e-18	7.5e-24	4.5e-26	2.2e-29	1.4e-27	1.2e-13	2.6e-19	1.5e-21	6.4e-25	3.8e-23	7.5e-15	4.6e-17	1.8e-20	1.1e-18	8.4e-08	1.8e-11	3.7e-10	1.1e-05	0.0001	0.048	2.2e-29	7.92e-28
gene expression	8.4e-28	8.6e-05	1	0.92	0.025	1	1	1	5.6e-29	3.2e-24	7.4e-24	1.8e-26	1.2e-25	2.2e-22	1.6e-18	0.00025	1e-05	1e-08	3.8e-09	1.2e-07	1.2e-05	0.27	0.00046	0.00011	0.0012	0.034	0.0011	0.00033	0.0055	0.17	0.011	0.17	1	1	1	1	5.6e-29	2.016e-27
cytoplasm	1e-20	1.8e-09	1	1	1	1	1	1	7e-29	2.5e-23	1.8e-14	3.5e-13	1.4e-09	5e-07	7.5e-05	9.4e-08	0.0024	0.0021	0.072	0.71	1	1	1	1	1	1	1	1	1	1	1	1	1	1	1	1	7e-29	2.52e-27
plasma membrane	2e-22	1.6e-07	0.27	1	1	0.14	1	1	2.5e-28	3.7e-26	2.8e-22	1.2e-21	1.1e-22	2e-21	2.1e-19	5e-08	1.1e-06	2.9e-07	7.2e-09	1.3e-08	1e-07	0.39	0.058	0.0016	0.0012	0.0033	1	0.045	0.03	0.064	0.029	0.026	0.072	0.16	0.42	1	2.5e-28	9e-27
metabolic process	7.7e-13	4.4e-08	0.38	0.076	0.00021	0.16	1	1	3.8e-21	4.7e-20	1.3e-21	1.2e-26	4e-28	3.7e-27	1.5e-24	1.7e-08	9.1e-11	8.7e-16	1.1e-17	2.1e-17	1.3e-15	0.0011	2.3e-08	1.7e-10	1.2e-10	1.9e-09	1.1e-06	9.2e-09	8.7e-09	1.5e-07	2.9e-06	3e-06	3.9e-05	0.07	0.21	1	4e-28	1.44e-26
ribonucleoprotein complex biogenesis	6.6e-12	1.1e-06	0.23	0.0051	0.26	0.19			8.8e-19	1.1e-19	5.7e-23	1.5e-24	2.9e-26	2.1e-23	4.6e-21	3.2e-08	8.3e-12	9.3e-14	9.1e-16	1.6e-13	9e-12	4.8e-05	3.9e-07	2.8e-09	1.7e-07	3.7e-06	5.2e-05	3.4e-07	2.2e-05	0.0004	0.0015	0.048	0.38	1	1		2.9e-26	1.044e-24
nitrogen compound metabolic process	0.0014	3.3e-05	1	0.00013	1.8e-06	0.00038	1	1	2.9e-09	6.2e-10	5.7e-15	1.3e-21	3.2e-26	3.6e-26	1.7e-23	8.2e-06	7.5e-11	1.4e-17	3.5e-22	3.9e-22	1.6e-19	2.1e-05	6.2e-12	1.4e-16	1.1e-16	2.3e-14	1.4e-11	3.2e-16	7.2e-16	3.4e-13	4.7e-11	8.9e-11	1.9e-08	0.00025	0.0064	1	3.2e-26	1.152e-24
membrane part	1.8e-18	2.2e-08	0.62	1	1	0.78	1	1	4.3e-26	6.6e-24	5.2e-19	1.2e-16	4.5e-17	2e-14	4.9e-13	3.3e-08	1.1e-05	7e-05	7.9e-06	0.00016	0.00053	1	1	0.54	1	1	1	1	1	1	1	1	1	1	1	1	4.3e-26	1.548e-24
protein import		0.0011	0.011	1.2e-07	2.1e-05	0.009	0.064		0.0042	2.1e-06	1e-13	1.8e-19	1e-22	4.3e-25	1.3e-23	5.5e-07	9.1e-15	1.1e-20	8e-24	4.5e-26	2.6e-24	1.3e-10	1.5e-16	1e-19	5.4e-22	3e-20	1.5e-13	1.2e-16	7.4e-19	4.9e-17	1e-08	3.7e-11	9.1e-10	2.8e-05	0.00027	0.39	4.5e-26	1.62e-24
ribosome biogenesis	4.6e-12	8.7e-07	0.98	0.0043	0.22	0.16			4.7e-19	4.7e-19	1.9e-22	4e-24	6.3e-26	4e-23	7.9e-21	1.5e-07	3.2e-11	2.9e-13	2.4e-15	3.5e-13	1.8e-11	0.0002	1.3e-06	8.2e-09	4.2e-07	7.9e-06	3.8e-05	2.2e-07	1.5e-05	0.00027	0.0012	0.038	0.3	1	1		6.3e-26	2.268e-24
cellular biosynthetic process	1e-17	1.6e-08	1	1	0.036	0.026	1	1	7.1e-26	5.6e-20	6.2e-18	1.2e-20	2.1e-23	1.9e-22	4.1e-18	8.8e-06	1.6e-05	2.1e-08	2.6e-11	3.7e-11	2.7e-08	1	0.037	8.4e-05	4.6e-05	0.0039	0.036	4.8e-05	4.1e-05	0.0064	3.9e-05	6.8e-05	0.021	0.044	1	1	7.1e-26	2.556e-24
biosynthetic process	8.5e-18	5.3e-08	1	1	0.00095	0.052	1	1	2.7e-25	1.3e-19	1.1e-17	4.8e-22	2e-24	4e-24	6.6e-20	1.7e-05	2.4e-05	1.8e-09	4.2e-12	1.7e-12	1.1e-09	1	0.0037	1.1e-05	2.2e-06	0.00021	0.0024	5e-06	1.5e-06	0.00031	2.8e-06	1.8e-06	0.0009	0.021	1	1	2.7e-25	9.72e-24
macromolecule biosynthetic process	4.3e-22	0.00044	1	1	0.81	1	1	1	1.3e-23	7.2e-17	1.6e-13	6.9e-15	2.7e-14	4.3e-12	6.5e-10	0.06	0.3	0.0082	0.0042	0.028	0.21	1	1	1	1	1	1	1	1	1	0.63	1	1	1	1	1	1.3e-23	4.68e-22
cellular macromolecule biosynthetic process	1.6e-21	0.00032	1	1	1	1	1	1	2.1e-23	7.5e-17	1.3e-13	5.6e-14	1.5e-13	5.8e-11	9.6e-09	0.042	0.2	0.021	0.009	0.11	0.8	1	1	1	1	1	1	1	1	1	1	1	1	1	1	1	2.1e-23	7.56e-22
cell part	4.4e-09	0.00015	0.00042	0.00042	0.84	1	1	1	2.4e-13	2e-17	1.6e-21	1.7e-20	3.2e-19	3.4e-18	5.1e-14	4.9e-09	2.6e-13	3.8e-13	1.4e-12	4.2e-12	6.5e-09	1.8e-08	1.5e-08	2.5e-08	3.6e-08	1.3e-05	0.0002	0.00014	9.8e-05	0.0072	0.22	0.083	1	0.8	1	1	1.6e-21	5.76e-20
cell	4.4e-09	0.00015	0.00042	0.00042	0.84	1	1	1	2.4e-13	2e-17	1.6e-21	1.7e-20	3.2e-19	3.4e-18	5.1e-14	4.9e-09	2.6e-13	3.8e-13	1.4e-12	4.2e-12	6.5e-09	1.8e-08	1.5e-08	2.5e-08	3.6e-08	1.3e-05	0.0002	0.00014	9.8e-05	0.0072	0.22	0.083	1	0.8	1	1	1.6e-21	5.76e-20
vacuole	3.6e-21	0.01	1		1		1		2.1e-21	3.7e-18	9.3e-16	2.5e-15	2e-12	4.7e-12	1.5e-09	0.025	0.06	0.018	0.23	0.13	1	1	1	1	1	1	1	1	1	1	1	1	1	1	1	1	2.1e-21	7.56e-20
response to auxin stimulus				1	0.21	0.15	0.028	1.1e-14	1	1	1	0.023	0.00021	5.3e-07	5e-17	1	1	0.085	0.00073	1.6e-06	6.4e-17	1	0.34	0.0026	4.9e-06	7.3e-17	0.021	0.0001	1.4e-07	2e-19	0.001	1.1e-06	3.9e-19	0.0002	2.2e-17	5.3e-16	2e-19	7.2e-18
intracellular part	3.5e-11	6.7e-05	0.063	0.0014	1	1	1	1	2e-15	6.8e-16	2.5e-19	1.2e-18	1.8e-16	1.7e-13	8.9e-10	1e-06	2.2e-10	1.5e-10	2.4e-09	2.2e-07	7.8e-05	1.5e-05	4.7e-06	2.4e-05	0.00058	0.038	0.0007	0.0028	0.035	0.87	1	1	1	1	1	1	2.5e-19	9e-18
intracellular	5.1e-11	8.9e-05	0.078	0.0018	0.73	1	1	1	4e-15	1.6e-15	7.4e-19	1.3e-18	2.5e-16	1.4e-13	9.1e-10	1.6e-06	4.6e-10	1.4e-10	2.9e-09	1.7e-07	7.4e-05	2.3e-05	3.8e-06	2.5e-05	0.00042	0.034	0.00047	0.0024	0.024	0.75	1	1	1	1	1	1	7.4e-19	2.664e-17
multicellular organismal development	0.58	1	0.064	1	3.6e-08	0.016	0.019	1	0.087	0.00027	4e-05	9.1e-12	7.6e-15	7.8e-18	1.2e-18	0.012	0.0019	3.1e-10	2.4e-13	2.4e-16	4e-17	0.013	8e-10	6.2e-13	6.2e-16	1.4e-16	2.6e-07	2e-10	2e-13	4.8e-14	1.1e-10	1.8e-13	9.1e-14	1.7e-05	2.5e-06	0.0028	1.2e-18	4.32e-17
RNA metabolic process	0.0013	0.051	1	0.0001	4.5e-05	0.023	1	1	3.7e-06	1.6e-05	2.4e-10	1.2e-15	1.4e-18	6.4e-18	8e-16	0.094	2.5e-06	1.4e-11	1.6e-14	5.7e-14	4.6e-12	0.0011	6.2e-09	6.7e-12	2.4e-11	1.7e-09	2.4e-10	4.1e-13	5.7e-12	1.1e-09	7.4e-08	5.4e-07	3.5e-05	0.053	0.54	1	1.4e-18	5.04e-17
developmental process	0.27	1	0.16	1	5e-08	0.043	0.051	0.19	0.043	0.00028	7.7e-05	2.5e-11	5.2e-14	1.3e-16	1.6e-18	0.026	0.0067	2e-09	4.1e-12	1e-14	1.2e-16	0.052	6.8e-09	1.4e-11	3.4e-14	4.7e-16	8.9e-07	1.8e-09	4.6e-12	6.5e-14	5.2e-10	2.3e-12	5e-14	0.00012	1.3e-06	0.00061	1.6e-18	5.76e-17
multicellular organismal process	0.96	1	0.12	1	2.8e-08	0.032	0.015	1	0.11	0.00057	0.00012	3.3e-11	5.1e-14	4.3e-17	1e-17	0.016	0.0037	6.5e-10	9.8e-13	7.8e-16	2.1e-16	0.033	2.6e-09	3.9e-12	3e-15	1.1e-15	4.4e-07	6.5e-10	5e-13	2e-13	2.2e-10	2.5e-13	2.3e-13	2.6e-05	6.4e-06	0.0039	1e-17	3.6e-16
vacuolar membrane	1.6e-16	0.016							1.5e-17	7.8e-16	4.4e-15	1e-14	5.3e-12	5.7e-11	4.4e-09	0.012	0.0051	0.0019	0.038	0.067	0.43	1	0.41	1	1	1	1	1	1	1		1	1				1.5e-17	5.4e-16
vacuolar part	1.8e-16	0.017							1.8e-17	9.3e-16	5.3e-15	1.2e-14	6.4e-12	6.9e-11	5.3e-09	0.013	0.0055	0.002	0.041	0.073	0.46	1	0.43	1	1	1	1	1	1	1		1	1				1.8e-17	6.48e-16
binding	0.018	0.00065	0.0012	0.0031	0.0053	0.079	1	1	3.7e-06	9.3e-10	5.4e-13	7.8e-16	2.3e-17	1.1e-16	3.6e-13	1.9e-07	1.2e-10	1.7e-13	5.6e-15	2.8e-14	7.6e-11	7.1e-07	9.2e-10	2.5e-11	9.4e-11	1.1e-07	3.7e-06	8.3e-08	2.3e-07	9.8e-05	0.00011	0.00019	0.027	0.083	1	1	2.3e-17	8.28e-16
nucleotide binding	0.0036	0.015	0.00021	0.0035	0.043	0.19	0.26	1	1.5e-05	8e-10	5.5e-13	7.4e-15	5.5e-16	4.3e-17	7.5e-14	8.7e-07	6.6e-10	8.1e-12	5.9e-13	4.2e-14	5.3e-11	1.5e-07	2.1e-09	1.4e-10	1e-11	1e-08	3.6e-05	1.8e-06	1e-07	3.8e-05	0.0019	9.1e-05	0.013	0.0099	0.69	1	4.3e-17	1.548e-15
post-embryonic development	0.27	0.59	0.13	0.61	4.6e-08	1	0.036	1	0.0063	3e-05	6.9e-07	6.1e-14	4e-14	7.2e-17	1e-16	0.0029	6.5e-05	4.1e-12	3.2e-12	5.6e-15	8.2e-15	0.0029	1.1e-10	1.2e-10	2e-13	3.3e-13	1.3e-08	2.1e-08	3.6e-11	6.5e-11	5.8e-07	1e-09	2.5e-09	0.02	0.011	0.041	7.2e-17	2.592e-15
nucleus	0.27	0.18	0.0057	1.4e-09	0.32	0.041	1	1	0.0045	4.5e-06	1.6e-13	1.7e-14	1.6e-16	9.1e-16	5.3e-13	0.00014	1.6e-12	2.6e-13	2.8e-15	2.1e-14	1.5e-11	1.1e-11	5.6e-12	7.2e-14	8.1e-13	6.8e-10	5e-09	7.5e-11	8.3e-10	4.3e-07	0.0022	0.0027	0.065	0.057	0.87	1	1.6e-16	5.76e-15
organelle	7.4e-06	0.00055	0.39	2.6e-05	0.26	1	1	1	5.2e-10	1.8e-10	1.3e-15	1.6e-16	8.3e-14	3.3e-10	6.9e-07	5.5e-05	6e-10	4.1e-11	5.7e-09	4e-06	0.0013	7.2e-06	3.9e-07	1.9e-05	0.0031	0.21	5.1e-06	0.00046	0.056	1	1	1	1	1	1	1	1.6e-16	5.76e-15
response to cyclopentenone					0.049		0.037	1.2e-09			1	0.012	0.0009	2.6e-06	1.2e-13		1	0.0065	0.00047	1.1e-06	2.2e-14	1	0.0026	0.00019	3.6e-07	3e-15	0.00052	4.6e-05	7.1e-08	2e-16	0.0049	6.6e-06	1e-14	0.0048	5.2e-12	1.1e-11	2e-16	7.2e-15
response to organic cyclic substance					0.049		0.037	1.2e-09			1	0.012	0.0009	2.6e-06	1.2e-13		1	0.0065	0.00047	1.1e-06	2.2e-14	1	0.0026	0.00019	3.6e-07	3e-15	0.00052	4.6e-05	7.1e-08	2e-16	0.0049	6.6e-06	1e-14	0.0048	5.2e-12	1.1e-11	2e-16	7.2e-15
macromolecule modification	0.25	0.47	0.74	0.0043	5.7e-05	0.013	1	1	0.0048	0.00012	4e-08	3.5e-13	2.4e-16	6e-16	4.8e-14	0.013	3.8e-06	2.6e-11	1.7e-14	5.2e-14	4.4e-12	0.00018	1e-09	6.4e-13	2.5e-12	2.4e-10	1.4e-08	9.9e-12	7e-11	9.4e-09	4.8e-08	3.1e-07	2.3e-05	0.03	0.38	1	2.4e-16	8.64e-15
intracellular organelle	7.2e-06	0.00054	0.39	2.5e-05	0.47	1	1	1	5e-10	1.6e-10	1.2e-15	3.6e-16	1.6e-13	5.2e-10	9.8e-07	5.3e-05	5.7e-10	8.7e-11	1e-08	6e-06	0.0018	6.9e-06	7.9e-07	3.1e-05	0.0044	0.27	1.2e-05	0.00077	0.078	1	1	1	1	1	1	1	3.6e-16	1.296e-14
cell wall	2.7e-07	2.6e-08	0.35		0.26			1	1.2e-15	5.9e-16	3.1e-13	1.8e-14	6.7e-14	1.6e-13	8.6e-14	8.3e-09	1.2e-06	4.2e-08	7.2e-08	9e-08	3e-08	1	0.073	0.045	0.026	0.0064	1	0.95	0.49	0.12	0.24	0.16	0.036	1	0.72	1	5.9e-16	2.124e-14
external encapsulating structure	2.9e-07	2.8e-08	0.35		0.26			1	1.3e-15	6.8e-16	3.6e-13	2.1e-14	8e-14	2e-13	1.1e-13	9.1e-09	1.3e-06	4.7e-08	8.2e-08	1e-07	3.5e-08	1	0.076	0.048	0.028	0.0069	1	0.98	0.52	0.12	0.25	0.16	0.038	1	0.74	1	6.8e-16	2.448e-14
cellular component biogenesis	2.5e-07	0.0022	1	0.91	0.15	0.34			5.1e-11	1.8e-10	1.2e-11	6.4e-14	1e-15	2.7e-13	2.2e-11	0.0017	5.9e-05	2.7e-07	3.5e-09	2.6e-07	6.7e-06	0.22	0.0013	1.6e-05	0.00057	0.0071	0.005	5.6e-05	0.0031	0.041	0.0018	0.1	0.97	1	1	1	1e-15	3.6e-14
heterocycle metabolic process	0.17	0.0021	1	0.0099	0.0032	0.16	1		2e-05	7.5e-06	3.8e-09	6.2e-13	4.4e-15	1.4e-15	3.3e-14	0.0011	5.5e-07	7.7e-11	5.5e-13	1.8e-13	4.3e-12	0.0037	6.3e-07	4e-09	1.1e-09	1.7e-08	1.3e-06	9.7e-09	3.8e-09	8.8e-08	2.4e-05	7.9e-06	0.00012	0.042	0.25	1	1.4e-15	5.04e-14
purine ribonucleotide binding	0.0032	0.045	0.00012	0.0095	0.0073	1	1	1	4.1e-05	1.5e-09	2.7e-12	5.4e-15	4.1e-15	2.5e-15	9.2e-13	1.9e-06	3.7e-09	6.6e-12	4.8e-12	2.6e-12	6.6e-10	2.6e-07	5e-10	4e-10	2.3e-10	5.3e-08	1.5e-05	7e-06	2.7e-06	0.00022	0.0032	0.00094	0.037	0.29	1	1	2.5e-15	9e-14
ribonucleotide binding	0.0032	0.045	0.00012	0.0095	0.0073	1	1	1	4.1e-05	1.5e-09	2.7e-12	5.4e-15	4.1e-15	2.5e-15	9.2e-13	1.9e-06	3.7e-09	6.6e-12	4.8e-12	2.6e-12	6.6e-10	2.6e-07	5e-10	4e-10	2.3e-10	5.3e-08	1.5e-05	7e-06	2.7e-06	0.00022	0.0032	0.00094	0.037	0.29	1	1	2.5e-15	9e-14
purine nucleotide binding	0.0028	0.038	0.00011	0.0081	0.017	1	1	1	3e-05	1e-09	1.6e-12	7.4e-15	1.1e-14	5.1e-15	5.6e-13	1.4e-06	2.4e-09	1e-11	1.4e-11	5.7e-12	4.5e-10	2.1e-07	9.8e-10	1.4e-09	6e-10	4.1e-08	3e-05	2.4e-05	6.8e-06	0.00018	0.011	0.0024	0.034	0.38	1	1	5.1e-15	1.836e-13
organelle organization	1	0.3	0.16	0.012	1.2e-06	0.32	1		0.3	0.0021	1.8e-06	1.6e-12	2.3e-14	1.1e-13	1.2e-10	0.0018	1.1e-06	3.5e-13	6.7e-15	6.2e-14	1.3e-10	8.5e-05	1.8e-11	4.1e-13	4.9e-12	1.1e-08	1.4e-09	4.4e-11	7.6e-10	1.7e-06	7.7e-08	1.3e-06	0.0014	0.79	1	1	6.7e-15	2.412e-13
nucleoside-triphosphatase activity	7.9e-06	0.76	0.029	8e-06	1	0.24	1		6.1e-06	3.2e-08	1.1e-13	1.8e-13	1.3e-14	4.2e-14	2.7e-12	0.0043	2.9e-08	2.5e-08	1.5e-09	2.8e-09	8.5e-08	7.5e-08	1.2e-07	7.4e-09	1.8e-08	6.2e-07	2.5e-05	1.5e-06	3.3e-06	8.9e-05	0.099	0.082	0.54	0.29	1	1	1.3e-14	4.68e-13
pyrophosphatase activity	2e-06	0.89	0.037	1.2e-05	1	0.29	1		2.5e-06	1.8e-08	8.6e-14	1.7e-13	1.6e-14	5.7e-14	4e-12	0.0064	6.4e-08	6.2e-08	4.2e-09	8.5e-09	2.5e-07	1.5e-07	2.6e-07	1.9e-08	4.8e-08	1.6e-06	4.3e-05	2.9e-06	7.1e-06	0.00018	0.13	0.12	0.76	0.37	1	1	1.6e-14	5.76e-13
histone modification			0.012	0.0012	0.00021	0.063				0.29	6.7e-05	2.1e-09	5.8e-12	8.6e-12	1.6e-10	0.024	2.1e-06	3e-11	8.6e-14	2.3e-13	8.2e-12	5.9e-07	5.9e-12	2e-14	9.9e-14	6.1e-12	1.1e-08	3.6e-11	1.8e-10	9.5e-09	6.8e-07	2.5e-06	7.2e-05	0.12	0.93		2e-14	7.2e-13
ATP binding	0.35	0.1	3.7e-06	0.0069	0.0053	1	1	1	0.0078	3.6e-08	4.6e-11	6.6e-14	4.5e-14	2.6e-14	2.1e-12	2.5e-07	3.8e-10	5.2e-13	4.9e-13	3.3e-13	3.3e-11	8e-09	1.3e-11	1.6e-11	1.2e-11	1.3e-09	7.8e-06	4.3e-06	1.8e-06	5.7e-05	0.0026	0.00083	0.014	0.33	1	1	2.6e-14	9.36e-13
protein targeting		0.013	1	0.00057	0.082	0.23	0.25		0.2	0.017	1.8e-06	5.1e-09	4.6e-11	4.6e-13	4.1e-12	0.0022	9.7e-08	2.5e-10	2.5e-12	2.8e-14	4.4e-13	0.00016	4.3e-07	3.9e-09	4e-11	5.2e-10	2.3e-06	2.3e-08	2.6e-10	4.8e-09	0.00068	6.1e-06	5.6e-05	0.0025	0.017	1	2.8e-14	1.008e-12
hydrolase activity, acting on acid anhydrides, in phosphorus-containing anhydrides	2.4e-06	0.95	0.041	1.4e-05	1	0.32	1		3.2e-06	2.5e-08	1.4e-13	2.9e-13	2.9e-14	1.1e-13	7.5e-12	0.0075	8.9e-08	8.9e-08	6.5e-09	1.3e-08	4e-07	1.9e-07	3.6e-07	2.7e-08	7.2e-08	2.4e-06	5.3e-05	3.9e-06	9.7e-06	0.00025	0.15	0.14	0.87	0.42	1	1	2.9e-14	1.044e-12
translation factor activity, nucleic acid binding	2.6e-13								4.6e-14	3.3e-13	5.9e-11	4e-10	1.1e-08	1.8e-07	1.8e-06	0.028	0.29	0.35	1	1	1																4.6e-14	1.656e-12
hydrolase activity, acting on acid anhydrides	2.9e-06	1	0.046	1.8e-05	1	0.35	1		4.2e-06	3.7e-08	2.5e-13	5.4e-13	5.8e-14	2.2e-13	1.5e-11	0.009	1.3e-07	1.4e-07	1.1e-08	2.3e-08	6.7e-07	2.6e-07	5.2e-07	4.3e-08	1.1e-07	3.8e-06	6.8e-05	5.5e-06	1.4e-05	0.00035	0.17	0.16	1	0.47	1	1	5.8e-14	2.088e-12
covalent chromatin modification			0.027	0.00041	0.0006	0.13			1	0.26	2.9e-05	1.8e-09	9.5e-12	2e-11	4.6e-10	0.068	3e-06	1e-10	5.7e-13	2.1e-12	8e-11	5.2e-07	1.4e-11	9.6e-14	6.6e-13	4.6e-11	1.1e-08	7.7e-11	5.8e-10	3.5e-08	3.8e-06	1.8e-05	0.00047	0.3	1		9.6e-14	3.456e-12
histone methylation			0.02	0.0002	0.00029	0.73				0.16	8.9e-06	2.8e-10	7.5e-12	2.7e-11	3.1e-10	0.018	3.5e-07	5.9e-12	2.1e-13	1.4e-12	2.6e-11	1.9e-07	2.5e-12	1.3e-13	1.5e-12	4.2e-11	2.6e-09	1.4e-10	1.7e-09	4.1e-08	1.3e-05	8.6e-05	0.00093	1	1		1.3e-13	4.68e-12
protein amino acid alkylation			0.024	0.00025	0.00037	0.83				0.21	1.4e-05	5.7e-10	1.7e-11	1.3e-11	1.6e-10	0.023	5.6e-07	1.2e-11	4.6e-13	5.7e-13	1.2e-11	2.8e-07	4.8e-12	2.7e-13	5.2e-13	1.7e-11	4.1e-09	2.5e-10	5.1e-10	1.5e-08	1.9e-05	2.3e-05	0.00032	0.56	1		2.7e-13	9.72e-12
protein amino acid methylation			0.024	0.00025	0.00037	0.83				0.21	1.4e-05	5.7e-10	1.7e-11	1.3e-11	1.6e-10	0.023	5.6e-07	1.2e-11	4.6e-13	5.7e-13	1.2e-11	2.8e-07	4.8e-12	2.7e-13	5.2e-13	1.7e-11	4.1e-09	2.5e-10	5.1e-10	1.5e-08	1.9e-05	2.3e-05	0.00032	0.56	1		2.7e-13	9.72e-12
chromatin modification			0.042	0.00072	0.001	0.19			1	0.46	8.6e-05	9.2e-09	6.6e-11	1.5e-10	3.4e-09	0.12	8.6e-06	5e-10	3.9e-12	1.5e-11	5.7e-10	1.4e-06	6.2e-11	6e-13	4.5e-12	3e-10	3.2e-08	3.2e-10	2.7e-09	1.6e-07	9.5e-06	4.8e-05	0.0013	0.48	1		6e-13	2.16e-11
response to cadmium ion	2.5e-08	0.0011	1						2.6e-12	7.4e-13	3.5e-10	1.7e-09	7e-08	1.4e-06	4.3e-05	9.6e-05	0.0056	0.0082	0.072	0.37	1	1	1	1	1	1		1	1	1		1	1				7.4e-13	2.664e-11
adenyl ribonucleotide binding	0.69	0.22	1.7e-05	0.019	0.0049	1	1	1	0.031	6e-07	1.9e-09	2.6e-12	2.9e-12	1.1e-12	9.7e-11	2.3e-06	9e-09	1.1e-11	1.7e-11	7.4e-12	8.3e-10	9.5e-08	1.2e-10	2.7e-10	1.4e-10	1.7e-08	2e-05	1.9e-05	6e-06	0.00023	0.0048	0.0012	0.028	0.46	1	1	1.1e-12	3.96e-11
mRNA export from nucleus			0.00075	2.1e-05						1.9e-05	5.6e-11	9.5e-12	1.6e-11	2.1e-12	2.5e-12	8.3e-06	1.4e-11	3.5e-12	9.1e-12	1.4e-12	2e-12	7.9e-10	3e-10	8.8e-10	1.3e-10	1.9e-10	8.8e-06	1.8e-05	2e-06	2.1e-06		0.29	0.16				1.4e-12	5.04e-11
mRNA transport			0.00075	2.1e-05						1.9e-05	5.6e-11	9.5e-12	1.6e-11	2.1e-12	2.5e-12	8.3e-06	1.4e-11	3.5e-12	9.1e-12	1.4e-12	2e-12	7.9e-10	3e-10	8.8e-10	1.3e-10	1.9e-10	8.8e-06	1.8e-05	2e-06	2.1e-06		0.29	0.16				1.4e-12	5.04e-11
intracellular protein transport		0.048	1	0.00059	0.26	0.64	0.68		0.84	0.057	7.7e-06	6.1e-08	1.4e-09	3.4e-11	3.9e-10	0.0052	2.5e-07	2e-09	5.4e-11	1.5e-12	3.3e-11	0.00012	1.1e-06	2.6e-08	7.1e-10	1.3e-08	8.4e-06	2.4e-07	7.3e-09	1.7e-07	0.0056	0.00013	0.0013	0.018	0.14	1	1.5e-12	5.4e-11
nuclear export			0.0016	5.3e-05					0.059	5.6e-06	3.3e-11	7.9e-12	1.7e-11	3e-12	4.3e-12	1.6e-06	5.9e-12	2.2e-12	7.6e-12	1.6e-12	2.8e-12	4e-09	1.9e-09	6.2e-09	1.2e-09	1.8e-09	2.9e-05	6.4e-05	9.5e-06	1.1e-05		0.58	0.37				1.6e-12	5.76e-11
nucleoside binding	0.59	0.43	1.8e-05	0.0058	0.013	1	1	1	0.048	1.1e-06	1.3e-09	4.1e-12	8.4e-12	2.5e-12	7.1e-11	5.8e-06	6.9e-09	2.2e-11	6.3e-11	2.1e-11	7e-10	2.7e-08	1e-10	4.8e-10	1.9e-10	7.7e-09	1.6e-05	3.1e-05	7.8e-06	0.00011	0.018	0.0035	0.028	0.62	1	1	2.5e-12	9e-11
histone lysine methylation			0.38	4.1e-05	0.0067	0.32				0.55	1.2e-05	4.5e-09	5.2e-11	1e-10	7.5e-10	0.12	8.2e-07	2.1e-10	2.7e-12	8.9e-12	9.9e-11	1.1e-06	2.7e-10	4.1e-12	2e-11	3e-10	1.3e-08	2.3e-10	1.5e-09	2.5e-08	8.3e-05	0.00025	0.0017	0.65	1		2.7e-12	9.72e-11
cellular protein localization		0.055	1	0.0007	0.29	0.71	0.76		0.97	0.071	1.1e-05	9.8e-08	2.4e-09	6.6e-11	7.4e-10	0.0064	3.7e-07	3.3e-09	9.5e-11	3e-12	6.3e-11	0.00016	1.5e-06	4.1e-08	1.2e-09	2.2e-08	1.1e-05	3.5e-07	1.2e-08	2.7e-07	0.0069	0.00018	0.0018	0.022	0.17	1	3e-12	1.08e-10
adenyl nucleotide binding	0.57	0.41	1.6e-05	0.016	0.012	1	1	1	0.045	9.7e-07	2.7e-09	8.3e-12	1.6e-11	4.3e-12	1.1e-10	5.2e-06	1.7e-08	4.8e-11	1.3e-10	3.8e-11	1.2e-09	7.6e-08	2.6e-10	1e-09	3.8e-10	1.3e-08	4e-05	6.5e-05	1.5e-05	0.00019	0.017	0.0031	0.025	0.59	1	1	4.3e-12	1.548e-10
purine nucleoside binding	0.57	0.41	1.7e-05	0.016	0.012	1	1	1	0.046	1e-06	2.8e-09	8.7e-12	1.6e-11	4.5e-12	1.2e-10	5.3e-06	1.7e-08	5e-11	1.3e-10	4e-11	1.2e-09	7.8e-08	2.7e-10	1.1e-09	3.9e-10	1.4e-08	4.1e-05	6.6e-05	1.5e-05	0.00019	0.017	0.0032	0.026	0.59	1	1	4.5e-12	1.62e-10
response to hormone stimulus	1	1		1	1	1	0.059	1.6e-10	1	1	1	1	1	0.072	9.4e-08	1	1	1	1	0.051	2.5e-08	1	1	1	0.13	3.5e-08	1	1	0.014	4.8e-10	1	0.0047	2.2e-11	0.098	1.8e-10	6.7e-12	6.7e-12	2.412e-10
RNA export from nucleus			0.0012	3.9e-05						4.4e-05	2.2e-10	4.3e-11	7.9e-11	1.2e-11	1.5e-11	1.8e-05	5.2e-11	1.5e-11	4.1e-11	7.2e-12	1.1e-11	2.3e-09	1e-09	3.2e-09	5.4e-10	8.4e-10	1.9e-05	4.1e-05	5.6e-06	6.3e-06		0.46	0.28				7.2e-12	2.592e-10
RNA localization			0.0012	3.9e-05						4.4e-05	2.2e-10	4.3e-11	7.9e-11	1.2e-11	1.5e-11	1.8e-05	5.2e-11	1.5e-11	4.1e-11	7.2e-12	1.1e-11	2.3e-09	1e-09	3.2e-09	5.4e-10	8.4e-10	1.9e-05	4.1e-05	5.6e-06	6.3e-06		0.46	0.28				7.2e-12	2.592e-10
establishment of RNA localization			0.0012	3.9e-05						4.4e-05	2.2e-10	4.3e-11	7.9e-11	1.2e-11	1.5e-11	1.8e-05	5.2e-11	1.5e-11	4.1e-11	7.2e-12	1.1e-11	2.3e-09	1e-09	3.2e-09	5.4e-10	8.4e-10	1.9e-05	4.1e-05	5.6e-06	6.3e-06		0.46	0.28				7.2e-12	2.592e-10
nucleic acid transport			0.0012	3.9e-05						4.4e-05	2.2e-10	4.3e-11	7.9e-11	1.2e-11	1.5e-11	1.8e-05	5.2e-11	1.5e-11	4.1e-11	7.2e-12	1.1e-11	2.3e-09	1e-09	3.2e-09	5.4e-10	8.4e-10	1.9e-05	4.1e-05	5.6e-06	6.3e-06		0.46	0.28				7.2e-12	2.592e-10
RNA transport			0.0012	3.9e-05						4.4e-05	2.2e-10	4.3e-11	7.9e-11	1.2e-11	1.5e-11	1.8e-05	5.2e-11	1.5e-11	4.1e-11	7.2e-12	1.1e-11	2.3e-09	1e-09	3.2e-09	5.4e-10	8.4e-10	1.9e-05	4.1e-05	5.6e-06	6.3e-06		0.46	0.28				7.2e-12	2.592e-10
ncRNA metabolic process	0.0098	0.052		0.052	1	0.054			2.1e-05	3.1e-05	6.7e-08	3.2e-09	7.9e-12	1e-10	2.7e-09	0.056	0.00012	5.2e-06	1.3e-08	1.3e-07	2.3e-06	0.052	0.0022	5.5e-06	4.4e-05	0.00057	0.0032	6.1e-06	8.2e-05	0.0014	0.0034	0.031	0.3	0.82	1		7.9e-12	2.844e-10
anatomical structure development	1	1	1	1	1.7e-05	1	0.04	0.027	0.59	0.29	0.27	1.9e-05	1.3e-06	3.8e-09	9.7e-12	1	1	0.00012	8.7e-06	2.3e-08	5.3e-11	1	0.00096	7e-05	1.6e-07	3.4e-10	0.00089	7.7e-05	1.5e-07	2.7e-10	9.3e-06	1.7e-08	2.8e-11	0.0055	8.9e-06	6.8e-05	9.7e-12	3.492e-10
ATPase activity, coupled	0.0016		0.0019	2.6e-05			0.32		0.0033	1.4e-06	1.5e-11	1.7e-10	2.1e-10	1.2e-11	5.1e-11	0.0031	4.2e-08	3.4e-07	3.5e-07	1.8e-08	5.7e-08	1e-08	2.5e-07	3.5e-07	1.9e-08	7.4e-08	0.00066	0.00062	3.1e-05	8.3e-05	1	0.33	0.43	0.21	0.37	0.78	1.2e-11	4.32e-10
cellular macromolecule localization		0.072	1	0.001	0.37	0.88	0.94		1	0.11	2.5e-05	2.8e-07	8.3e-09	2.7e-10	3.1e-09	0.01	8.2e-07	9.2e-09	3.3e-10	1.2e-11	2.6e-10	0.00027	3.3e-06	1.1e-07	3.9e-09	7e-08	2e-05	7.9e-07	3.2e-08	7.5e-07	0.011	0.00034	0.0035	0.034	0.26	1	1.2e-11	4.32e-10
chromatin organization			0.2	0.00087	0.0077	0.16			1	0.48	0.00011	5.6e-08	3.5e-10	1.5e-09	4.4e-08	0.23	2.3e-05	7.6e-09	4.7e-11	3.5e-10	1.7e-08	8.4e-06	2.5e-09	1.7e-11	2.3e-10	1.8e-08	2.8e-07	2.1e-09	3.4e-08	2.5e-06	4.9e-05	0.00044	0.013	0.84	1		1.7e-11	6.12e-10
response to chemical stimulus	0.18	0.022	1	1	0.036	1	1	0.0032	0.00019	0.00019	0.00015	2.9e-07	2.2e-07	4.5e-08	2.9e-11	0.026	0.017	3.6e-05	2.5e-05	4.9e-06	3.4e-09	1	0.02	0.01	0.0018	1.7e-06	0.05	0.03	0.0055	4e-06	0.053	0.011	5.2e-06	1	0.003	0.0029	2.9e-11	1.044e-09
flower development	1	1	0.41	0.3	4.7e-05	1	0.094	1	1	0.034	0.00042	7.3e-09	7.9e-09	3.5e-11	3.4e-11	0.35	0.0042	5e-08	6.6e-08	2.8e-10	3e-10	0.0041	2.3e-08	5.5e-08	2.2e-10	3e-10	1.2e-06	3.9e-06	1.5e-08	2.2e-08	0.00037	1.3e-06	2e-06	0.14	0.088	0.12	3.4e-11	1.224e-09
establishment of protein localization		0.12	1	0.002	0.59	1	0.47		1	0.26	0.00011	1.9e-06	8.1e-08	1.4e-09	1.8e-08	0.023	3.7e-06	6.3e-08	3.2e-09	5.7e-11	1.4e-09	0.00074	1.4e-05	6.6e-07	1.1e-08	2.3e-07	6.3e-05	3.5e-06	6.5e-08	1.8e-06	0.025	0.00039	0.005	0.026	0.26	1	5.7e-11	2.052e-09
protein transport		0.12	1	0.002	0.59	1	0.47		1	0.26	0.00011	1.9e-06	8.1e-08	1.4e-09	1.8e-08	0.023	3.7e-06	6.3e-08	3.2e-09	5.7e-11	1.4e-09	0.00074	1.4e-05	6.6e-07	1.1e-08	2.3e-07	6.3e-05	3.5e-06	6.5e-08	1.8e-06	0.025	0.00039	0.005	0.026	0.26	1	5.7e-11	2.052e-09
response to metal ion	7.9e-07	0.0099	1						6.8e-10	1e-10	5e-08	3.8e-07	1.5e-05	0.00026	0.0059	0.00059	0.041	0.094	0.8	1	1	1	1	1	1	1		1	1	1		1	1				1e-10	3.6e-09
chromosome organization	1	1	0.3	0.011	0.016	0.056			1	0.073	7.6e-05	6.8e-08	1.8e-10	2.1e-09	1.1e-07	0.29	0.00024	1.6e-07	4e-10	6.7e-09	4.6e-07	0.00014	8.3e-08	2e-10	6.1e-09	6.6e-07	7.3e-06	1.6e-08	6.1e-07	6e-05	3.6e-05	0.00095	0.042	0.95	1		1.8e-10	6.48e-09
response to endogenous stimulus	1	1		1	1	1	0.093	5.4e-09	1	1	1	1	1	1	2.5e-05	1	1	1	1	0.63	5.1e-06	1	1	1	0.94	4e-06	1	1	0.096	5.1e-08	1	0.02	1.5e-09	0.35	1.3e-08	2.3e-10	2.3e-10	8.28e-09
system development	1	1	1	1	0.023	1	0.0017	0.039	1	0.14	0.41	0.0014	0.0002	1.1e-07	3.9e-10	1	1	0.036	0.005	2.9e-06	1e-08	1	0.035	0.005	1.9e-06	5.5e-09	0.45	0.061	2e-05	5.4e-08	0.0073	9.1e-07	2e-09	0.0011	2.4e-06	5.1e-06	3.9e-10	1.404e-08
organ development	1	1	1	1	0.023	1	0.0017	0.039	1	0.14	0.41	0.0014	0.0002	1.1e-07	3.9e-10	1	1	0.036	0.005	2.9e-06	1e-08	1	0.035	0.005	1.9e-06	5.5e-09	0.45	0.061	2e-05	5.4e-08	0.0073	9.1e-07	2e-09	0.0011	2.4e-06	5.1e-06	3.9e-10	1.404e-08
rRNA processing	1	0.18		0.0035	0.26	1			0.0068	0.0054	1.6e-06	1.1e-08	4e-10	6e-09	5.4e-08	0.17	4.5e-05	3e-07	1.1e-08	1.8e-07	1.5e-06	0.0068	5e-05	1.7e-06	2.4e-05	0.00017	3.6e-05	1.4e-06	3.7e-05	0.00035	0.0083	0.1	0.44	1	1		4e-10	1.44e-08
rRNA metabolic process	1	0.19		0.0036	0.26	1			0.0069	0.0056	1.7e-06	1.2e-08	4.3e-10	6.5e-09	5.8e-08	0.18	4.7e-05	3.2e-07	1.1e-08	1.9e-07	1.6e-06	0.007	5.2e-05	1.7e-06	2.5e-05	0.00018	3.7e-05	1.5e-06	3.9e-05	0.00036	0.0085	0.1	0.45	1	1		4.3e-10	1.548e-08
protein localization		0.18	1	0.0035	0.85	1	0.67		1	0.5	0.00036	8.4e-06	4.7e-07	1.1e-08	1.4e-07	0.044	1.2e-05	2.8e-07	1.8e-08	4.6e-10	1.1e-08	0.0016	4.2e-05	2.6e-06	6.3e-08	1.3e-06	0.00015	1.1e-05	2.9e-07	8e-06	0.048	0.001	0.013	0.049	0.5	1	4.6e-10	1.656e-08
purine NTP-dependent helicase activity	0.0027		1.3e-05	0.003					0.1	9.2e-07	5.2e-10	1.8e-08	4.7e-08	2.4e-09	4.9e-09	0.0015	8.8e-07	2.2e-05	4.5e-05	2.1e-06	3.4e-06	7.8e-09	9e-07	3e-06	1.5e-07	3.2e-07	0.1	0.13	0.0062	0.0076			1		0.65		5.2e-10	1.872e-08
ATP-dependent helicase activity	0.0027		1.3e-05	0.003					0.1	9.2e-07	5.2e-10	1.8e-08	4.7e-08	2.4e-09	4.9e-09	0.0015	8.8e-07	2.2e-05	4.5e-05	2.1e-06	3.4e-06	7.8e-09	9e-07	3e-06	1.5e-07	3.2e-07	0.1	0.13	0.0062	0.0076			1		0.65		5.2e-10	1.872e-08
cytoskeleton organization		0.074	1		8.1e-07		1		0.081	0.015	0.0074	1.3e-08	1e-08	5.6e-10	1.4e-08	0.023	0.014	1.1e-08	1.2e-08	6.9e-10	2.4e-08	1	3.8e-06	3.8e-06	2.1e-07	5.7e-06	9.4e-06	1.5e-05	9.1e-07	3.3e-05	1e-05	8.5e-07	5.8e-05	1	1	1	5.6e-10	2.016e-08
gluconeogenesis	0.00051	3.3e-05							9e-10	4.8e-09	6.1e-08	1.3e-09	1.1e-09	5.1e-09	8.4e-08	0.00016	0.0012	2.1e-05	1.4e-05	4.1e-05	0.00039		1	0.42	0.64	1	1	1	1	1	0.51	1	1				9e-10	3.24e-08
embryo sac development					3.6e-07	0.044				1	1	0.00044	1.2e-06	3.2e-07	5.4e-06	1	1	1.4e-05	2.9e-08	1e-08	3.1e-07	1	1e-06	1.8e-09	9.4e-10	5.3e-08	1.1e-05	1.7e-08	1.2e-08	8.3e-07	1.5e-09	2.7e-09	4.7e-07	0.026	0.58		9.4e-10	3.384e-08
intracellular transport	1	0.069	1	0.02	1	1	0.26		1	0.11	0.0002	1.3e-05	1.8e-06	2.1e-08	4.5e-07	0.0074	7.4e-06	5.8e-07	1.1e-07	1.2e-09	4.8e-08	0.0025	0.0002	3.4e-05	3.5e-07	1.1e-05	0.0026	0.00046	4.6e-06	0.00016	0.37	0.0038	0.065	0.061	0.99	1	1.2e-09	4.32e-08
regulation of flower development		1	1	0.3	1.6e-05		1		1	0.22	0.0027	2.2e-08	9.5e-08	4.9e-09	5.2e-08	0.083	0.00082	2.7e-09	2.1e-08	1.2e-09	1.9e-08	0.017	4.1e-08	4.2e-07	2.3e-08	4e-07	3.9e-07	6.8e-06	4.1e-07	7.9e-06	0.00075	4.3e-05	0.00073	1	1	1	1.2e-09	4.32e-08
ATPase activity	0.013		0.0026	0.00037		0.83	1		0.042	2.9e-05	3.4e-09	5.1e-08	8.6e-09	1.4e-09	9.1e-09	0.01	1.4e-06	1.7e-05	2.6e-06	4e-07	2e-06	1.7e-07	6.8e-06	1.2e-06	2.1e-07	1.4e-06	0.011	0.0015	0.00023	0.00094	1	0.37	0.77	0.13	0.42	1	1.4e-09	5.04e-08
membrane-bounded organelle	0.3	0.013	1	1.2e-05	0.95	1	1	1	0.00047	0.0003	8.7e-09	1.6e-09	1.6e-07	2.7e-05	0.0028	0.011	2.2e-07	4.5e-08	4.8e-06	0.00064	0.04	0.00013	2.5e-05	0.0012	0.061	1	2e-05	0.0036	0.22	1	1	1	1	1	1	1	1.6e-09	5.76e-08
response to brassinosteroid stimulus								1.4e-06					1	0.55	1.4e-05				1	0.16	1.7e-06			1	0.033	1.5e-07		0.65	0.0044	7.1e-09	0.53	0.0026	1.7e-09	0.068	2.9e-08	2.5e-08	1.7e-09	6.12e-08
reproductive process	1	1	1	1	6.7e-08	1	0.12	1	1	1	1	0.00011	1.2e-05	8.5e-08	6.9e-07	1	1	8.2e-05	1e-05	6.3e-08	7.1e-07	1	5.1e-05	7.7e-06	4.2e-08	7.3e-07	2.6e-05	6.2e-06	3.2e-08	1e-06	2.8e-07	2e-09	2.3e-07	0.027	0.25	1	2e-09	7.2e-08
reproductive developmental process	1	1	1	1	5.3e-08	1	0.14	1	1	1	1	9.9e-06	1.4e-06	9.7e-09	6.1e-08	1	1	1.1e-05	1.8e-06	1.1e-08	9.4e-08	1	1.1e-05	2.2e-06	1.2e-08	1.5e-07	9.6e-06	3.1e-06	1.8e-08	3.5e-07	2.9e-07	2.3e-09	1.4e-07	0.035	0.2	1	2.3e-09	8.28e-08
hexose biosynthetic process	0.00082	5.7e-05							2.4e-09	1.4e-08	1.8e-07	4.7e-09	4.7e-09	2.2e-08	3.4e-07	0.00031	0.0023	5.1e-05	3.7e-05	0.00011	0.001		1	0.7	1	1	1	1	1	1	0.74	1	1				2.4e-09	8.64e-08
macromolecule localization	1	1	0.63	0.014	1	1	0.52	1	1	0.39	0.0007	7.2e-05	3.1e-06	6.2e-08	7.5e-07	0.026	2.1e-05	2.8e-06	1.3e-07	2.5e-09	5.9e-08	0.0004	6.8e-05	3.1e-06	6e-08	1.5e-06	0.0035	0.00015	2.9e-06	6.9e-05	0.18	0.0032	0.038	0.029	0.38	1	2.5e-09	9e-08
cellular component organization	1	0.38	1	0.4	3.9e-05	1	1	1	0.28	0.022	0.00036	7.5e-09	2.7e-09	7.5e-09	7.7e-09	0.039	0.00057	5.8e-09	2.9e-09	1.2e-08	1.4e-08	0.038	3.8e-07	2.1e-07	8.2e-07	9.3e-07	1.8e-06	1.7e-06	9.5e-06	1.2e-05	0.00011	0.00068	0.00074	1	1	1	2.7e-09	9.72e-08
reproductive structure development	1	1	1	1	9.7e-07	1	0.18	1	1	0.28	0.092	7e-07	3.7e-07	3e-09	1.7e-08	1	0.5	2.4e-06	1.5e-06	1.2e-08	8e-08	1	8.5e-06	6.8e-06	5e-08	4.1e-07	1.3e-05	1.9e-05	1.3e-07	1.6e-06	1.4e-05	1.1e-07	2.7e-06	0.16	0.55	1	3e-09	1.08e-07
purine nucleotide metabolic process		1.6e-05		0.022					2.4e-06	6.2e-05	6.1e-08	3e-09	4.4e-09	5.4e-09	1.1e-07	0.0014	1.2e-06	6.1e-08	1e-07	1.3e-07	2.7e-06	0.28	0.012	0.01	0.0074	0.06	0.0015	0.0021	0.0021	0.027	1	1	1				3e-09	1.08e-07
helicase activity	0.013		0.00011	0.0013					0.41	2.9e-05	8.6e-09	5.3e-08	3.6e-08	4.1e-09	1.3e-08	0.011	3.8e-06	1.9e-05	1.1e-05	1.2e-06	3e-06	2.6e-08	4.9e-07	4.5e-07	5.6e-08	2.1e-07	0.012	0.0064	0.00064	0.0014		0.58	0.81	0.35	0.64		4.1e-09	1.476e-07
monosaccharide biosynthetic process	0.0011	8.1e-05							4.6e-09	2.9e-08	3.7e-07	1.1e-08	1.2e-08	5.5e-08	8.4e-07	0.00047	0.0035	9.1e-05	7e-05	0.00022	0.002		1	0.95	1	1	1	1	1	1	0.93	1	1				4.6e-09	1.656e-07
reproduction	1	1	1	1	1.1e-07	1	0.16	1	1	1	1	0.00011	1.5e-05	1.3e-07	1.1e-06	1	1	7.7e-05	1.1e-05	8.6e-08	1.1e-06	1	9.7e-05	1.7e-05	1.1e-07	2e-06	4.5e-05	1.2e-05	8.1e-08	2.6e-06	5.4e-07	4.7e-09	5.5e-07	0.04	0.38	1	4.7e-09	1.692e-07
intracellular membrane-bounded organelle	0.3	0.03	1	1.2e-05	1	1	1	1	0.00093	0.00051	1.7e-08	5.7e-09	4.2e-07	5.9e-05	0.0049	0.019	4.5e-07	1.7e-07	1.3e-05	0.0013	0.066	0.00013	4.6e-05	0.0019	0.081	1	4.5e-05	0.0059	0.29	1	1	1	1	1	1	1	5.7e-09	2.052e-07
indole-3-acetic acid amido synthetase activity								7.1e-09							4.4e-05						1.9e-05					6.5e-06				2e-06			1.6e-05		3.4e-06	3.6e-07	7.1e-09	2.556e-07
ncRNA processing	1	0.44		0.012	0.62	0.45			0.032	0.035	3.2e-05	5.1e-07	7.8e-09	3.4e-08	3.6e-07	0.58	0.00048	7.2e-06	1.1e-07	5.3e-07	5.6e-06	0.032	0.00053	7.7e-06	3.4e-05	0.00031	0.00028	4.2e-06	3.2e-05	0.00042	0.0084	0.038	0.25	1	1		7.8e-09	2.808e-07
establishment of localization in cell	1	0.16	1	0.053	1	1	0.19		1	0.44	0.002	9.5e-05	2.1e-05	2.1e-07	4.8e-06	0.03	7.3e-05	3.7e-06	1.2e-06	9.5e-09	4.5e-07	0.011	0.00059	0.00017	1.4e-06	5e-05	0.0041	0.0013	1e-05	0.00044	0.47	0.0039	0.091	0.085	1	1	9.5e-09	3.42e-07
response to organic substance	1	1	1	1	0.11	1	0.23	2e-05	1	1	1	1	0.5	0.013	2.6e-06	1	1	0.51	0.2	0.0038	3.6e-07	1	1	1	0.029	2.6e-06	0.91	0.4	0.0053	1.6e-07	0.12	0.0011	1e-08	0.27	3e-06	7.4e-07	1e-08	3.6e-07
response to inorganic substance	4.4e-05	0.0041	1						1.1e-08	1.7e-08	8.4e-07	1.3e-05	9.2e-05	0.0041	0.071	0.0029	0.038	0.19	0.53	1	1	1	1	1	1	1	1	1	1	1	1	1	1	1	1		1.1e-08	3.96e-07
organelle membrane	5.4e-08	0.34	1	1	1				1.6e-08	2.1e-06	1.8e-06	7e-06	0.00074	0.012	0.27	1	0.51	0.55	1	1	1	1	1	1	1	1	1	1	1	1	1	1	1				1.6e-08	5.76e-07
megagametogenesis					4.2e-07							0.0061	0.00016	2.1e-05	0.00019			0.0004	9.8e-06	1.4e-06	2e-05		1.1e-05	2.9e-07	5.2e-08	1.4e-06	0.00041	1e-05	1.9e-06	5.2e-05	5e-08	2.3e-08	2e-06	0.15	1		2.3e-08	8.28e-07
regulation of post-embryonic development		1	0.27	0.97	0.00017		1		1	0.058	0.0018	7.4e-08	5.3e-07	6.4e-08	8.7e-07	0.036	0.0011	2.3e-08	2.8e-07	3.8e-08	7.2e-07	0.0079	1.2e-07	2.2e-06	3.2e-07	6.7e-06	1.3e-05	0.00026	3.6e-05	0.00064	0.0095	0.0013	0.02	1	1	1	2.3e-08	8.28e-07
cell division			0.069		0.0015	0.33			1	0.069	0.038	1e-05	1.2e-07	1e-07	8.7e-07	0.02	0.017	2.3e-06	2.7e-08	3e-08	3.6e-07	0.084	9.1e-06	1e-07	1.4e-07	2e-06	0.0042	4.2e-05	4.9e-05	0.00054	2.3e-05	5e-05	0.00086	0.42	1		2.7e-08	9.72e-07
cytokinesis during cell cycle			0.023		0.026	0.16				0.19	0.028	4.6e-05	3.1e-07	2.8e-07	4e-06	0.043	0.0075	8e-06	4.8e-08	5.9e-08	1.3e-06	0.0063	5.6e-06	3.2e-08	5.3e-08	1.6e-06	0.0072	3.5e-05	4.8e-05	0.00098	0.00014	0.00027	0.0066	0.27	1		3.2e-08	1.152e-06
embryo sac egg cell differentiation					5.9e-07							0.034	0.0022	0.00014	0.00089			0.0037	0.00023	1.5e-05	0.00014		0.00021	1.4e-05	1e-06	1.5e-05	0.00032	2.4e-05	1.9e-06	3.9e-05	2.4e-07	3.5e-08	1.9e-06	0.19	1		3.5e-08	1.26e-06
cytokinesis			0.044		0.0054	0.27				0.44	0.083	5.4e-05	5.6e-07	6.3e-07	9.5e-06	0.096	0.022	7.7e-06	7.4e-08	1.1e-07	2.6e-06	0.016	3.9e-06	3.7e-08	8.1e-08	2.7e-06	0.0029	2.3e-05	4.4e-05	0.001	5.9e-05	0.00017	0.0051	0.54	1		3.7e-08	1.332e-06
female gamete generation					6.6e-07							0.038	0.0025	0.00017	0.0011			0.0043	0.00027	1.8e-05	0.00016		0.00024	1.7e-05	1.2e-06	1.8e-05	0.00036	2.8e-05	2.3e-06	4.6e-05	2.8e-07	4.2e-08	2.3e-06	0.2	1		4.2e-08	1.512e-06
cellular localization	1	0.23	1	0.078	1	1	0.28		1	0.77	0.005	0.0003	8.1e-05	1.1e-06	2.4e-05	0.053	0.00019	1.2e-05	4.5e-06	5e-08	2.3e-06	0.02	0.0014	0.00046	5.3e-06	0.00018	0.0078	0.0029	3.2e-05	0.0013	0.75	0.0085	0.19	0.15	1	1	5e-08	1.8e-06
lateral root development								0.00082	0.62	0.19	1	0.013	0.0032	0.00017	5.1e-08	0.66	1	0.047	0.012	0.00063	1.6e-07		1	0.25	0.013	3.2e-06		0.97	0.049	9.7e-06	0.11	0.0049	4.7e-07	0.74	7.1e-05	0.00012	5.1e-08	1.836e-06
nucleic acid binding	0.00012	0.049	1	0.16	1	0.45	1	1	2.5e-06	6.8e-06	1.7e-07	5.5e-07	5.3e-08	1e-06	2.8e-05	0.052	0.0014	0.0021	0.00019	0.0017	0.018	0.11	0.13	0.011	0.064	0.41	0.29	0.022	0.16	1	0.62	1	1	1	1	1	5.3e-08	1.908e-06
GTPase activity	1e-05								9.4e-08	7.8e-06	2.1e-05	4e-05	0.00033	0.0019	0.0082		0.66	0.62	1	1	1																9.4e-08	3.384e-06
response to stimulus	0.35	0.5	1	1	0.2	1	1	0.12	0.007	0.0026	0.0025	2.1e-05	1.2e-05	1.1e-05	1.1e-07	0.18	0.15	0.0014	0.00069	0.00056	6.2e-06	1	0.068	0.03	0.022	0.00027	0.3	0.14	0.1	0.0012	0.18	0.18	0.0016	1	0.17	0.33	1.1e-07	3.96e-06
translation elongation factor activity	1.4e-07								4.9e-07	9.9e-06	7.5e-05	0.00038	0.0014	0.0041	0.011																						1.4e-07	5.04e-06
regulation of multicellular organismal process		1	0.17	1	3.7e-05		0.58		1	0.2	0.031	9.1e-07	1.5e-05	3.2e-07	4.3e-07	0.14	0.023	3e-07	8.8e-06	1.8e-07	3e-07	0.039	2.5e-07	1.4e-05	2.9e-07	5.9e-07	4.2e-05	0.0024	4.7e-05	8.2e-05	0.013	0.00024	0.00049	1	1	1	1.8e-07	6.48e-06
post-embryonic root development								0.0013	0.85	0.29	1	0.025	0.007	0.00044	1.9e-07	0.91	1	0.082	0.024	0.0015	5.4e-07		1	0.41	0.025	9.2e-06		1	0.085	2.5e-05	0.16	0.0088	1.2e-06	1	0.00015	0.00021	1.9e-07	6.84e-06
gamete generation					4.7e-07							0.11	0.014	0.0018	0.011			0.012	0.0015	0.00019	0.0017		0.00058	8.4e-05	1.2e-05	0.00019	0.00045	8.1e-05	1.4e-05	0.0003	6.1e-07	2.3e-07	1.4e-05	0.86	1		2.3e-07	8.28e-06
reproductive process in a multicellular organism					2.4e-07					1	1	0.0036	0.0021	0.00041	0.00065	1	1	0.0014	0.001	0.0002	0.00039		0.00039	0.00039	8.6e-05	0.00021	0.0012	0.0016	0.00038	0.001	6e-06	3.4e-06	2.3e-05	1	1	1	2.4e-07	8.64e-06
regulation of developmental process		1	0.64	1	6.3e-05		0.54		1	0.73	0.22	1.6e-05	4.5e-05	9.5e-07	2.3e-06	0.31	0.11	3.1e-06	1.5e-05	2.9e-07	9.1e-07	0.29	4.5e-06	3.3e-05	6.3e-07	2.4e-06	0.00021	0.0017	3.2e-05	0.00012	0.0032	6e-05	0.0003	1	1	1	2.9e-07	1.044e-05
lateral root morphogenesis												0.034	0.017	0.0012	1.2e-06			0.065	0.033	0.0022	2e-06		0.12	0.066	0.0043	3.1e-06		0.12	0.0073	4.2e-06	0.016	0.0011	3.9e-07		0.00094	0.0008	3.9e-07	1.404e-05
post-embryonic root morphogenesis												0.034	0.017	0.0012	1.2e-06			0.065	0.033	0.0022	2e-06		0.12	0.066	0.0043	3.1e-06		0.12	0.0073	4.2e-06	0.016	0.0011	3.9e-07		0.00094	0.0008	3.9e-07	1.404e-05
cellular developmental process		1	1		0.00014	1	0.1	1	1	1	1	1	1	0.029	0.0044	1	1	1	0.35	0.0041	0.00058	1	0.68	0.19	0.0016	0.00024	0.075	0.027	0.00014	2.4e-05	0.00043	1.7e-06	4.6e-07	0.082	0.013	0.027	4.6e-07	1.656e-05
endonucleolytic cleavages during rRNA processing												0.0011	1.5e-05	5.2e-05	0.00015			0.00027	3.3e-06	1.5e-05	5e-05		4.3e-05	5.3e-07	3.5e-06	1.5e-05	0.00012	1.4e-06	1.3e-05	6.2e-05	3.3e-06	4.8e-05	0.00028				5.3e-07	1.908e-05
multicellular organism reproduction					5.4e-07					1	1	0.0097	0.0064	0.0014	0.0024	1	1	0.0037	0.0029	0.0007	0.0014		0.00095	0.0011	0.00028	0.0007	0.0025	0.0036	0.001	0.0029	1.5e-05	1e-05	7.1e-05	1	1	1	5.4e-07	1.944e-05
gametophyte development			1		1.3e-05	0.5			1	1	1	0.00093	1.8e-05	1e-05	0.00011	1	1	0.00046	7.9e-06	5.6e-06	8.3e-05	1	0.00016	2.7e-06	2.5e-06	5.6e-05	0.00049	8e-06	1e-05	0.00029	6.5e-07	2.2e-06	0.00014	0.53	1	1	6.5e-07	2.34e-05
ribosomal small subunit biogenesis									7.5e-07	1.2e-05	7.3e-05	0.00032	0.001	0.0026	0.0057																						7.5e-07	2.7e-05
cleavages during rRNA processing												0.0015	2.1e-05	7.4e-05	0.00021			0.00035	4.7e-06	2.1e-05	7.1e-05		5.7e-05	7.5e-07	4.9e-06	2.1e-05	0.00016	1.9e-06	1.7e-05	8.4e-05	4.4e-06	6.3e-05	0.00036				7.5e-07	2.7e-05
translation initiation factor activity	4.8e-05								2.2e-06	8.3e-07	1.6e-05	2.4e-05	0.00018	0.00095	0.0039	0.032	0.26	0.21	0.72	1	1																8.3e-07	2.988e-05
histone H3-K9 methylation				0.081						1	0.0073	0.00017	3.9e-06	1.1e-05	0.00011	0.61	0.0021	4.5e-05	9.7e-07	3.9e-06	4.9e-05	0.0021	5.2e-05	1.1e-06	6.1e-06	9.7e-05	0.0024	4.8e-05	0.00027	0.0038	0.019	0.077	0.65	1	1		9.7e-07	3.492e-05
cytokinesis by cell plate formation			0.18		0.2	0.15				0.72	0.099	0.00081	5.6e-06	4.3e-06	4.8e-05	0.22	0.033	0.0002	1.2e-06	1.1e-06	1.8e-05	0.035	0.0002	1e-06	1.3e-06	2.7e-05	0.04	0.00018	0.00021	0.0034	0.00093	0.0013	0.025	0.25	1		1e-06	3.6e-05
sexual reproduction					5.4e-06							1	0.23	0.016	0.093			0.13	0.029	0.0018	0.015		0.0077	0.002	0.00011	0.0018	0.0043	0.0014	8.5e-05	0.0019	1.3e-05	1.2e-06	8.7e-05	0.72	1		1.2e-06	4.32e-05
alcohol biosynthetic process	0.016	0.0018							1.2e-06	1.2e-05	0.00017	1.8e-05	7.3e-06	4.1e-05	0.00051	0.017	0.14	0.013	0.0045	0.017	0.13		1	1	1	1	1	1	1	1	1	1	1				1.2e-06	4.32e-05
regulation of cell cycle				0.015		0.11				1	0.048	0.0046	2.9e-05	0.00015	0.00051	1	0.0079	0.00077	3.8e-06	3e-05	0.00014	0.0028	0.00037	1.5e-06	1.9e-05	0.00012	0.0031	1.1e-05	0.00018	0.0012	0.019	0.16	0.58	1	1		1.5e-06	5.4e-05
photomorphogenesis	0.27		0.042						0.43	0.00081	3.7e-05	1.9e-06	2.3e-06	4.1e-05	8.1e-06	0.091	0.004	0.0002	0.00021	0.0031	0.00058	0.0023	0.00014	0.00021	0.0041	0.00079	0.097	0.094	1	0.19	1	1	1		1		1.9e-06	6.84e-05
cell differentiation			1		0.00045	1	0.11		1	1	1	1	0.68	0.011	0.028	1	1	1	0.26	0.003	0.01	1	0.4	0.078	0.0006	0.0031	0.13	0.027	0.00015	0.0013	0.00051	2.1e-06	5.9e-05	0.05	0.39	1	2.1e-06	7.56e-05
RNA binding	0.0024	0.006	1	1		0.52			3.7e-06	2.5e-06	2.3e-06	5.3e-05	5.1e-06	0.00045	0.023	0.0035	0.0025	0.026	0.0026	0.093	1	0.76	1	0.36	1	1	1	1	1	1	1	1	1	1	1		2.3e-06	8.28e-05
protein binding	0.0018	0.15	1	1	0.17	1	1	1	8.9e-05	5.2e-05	0.00014	4.8e-06	2.5e-06	4.5e-06	1.2e-05	0.059	0.094	0.0034	0.0015	0.0018	0.0032	1	0.099	0.036	0.039	0.057	0.41	0.15	0.17	0.23	0.095	0.14	0.24	1	1	1	2.5e-06	9e-05
protein folding	0.24		0.0065						0.049	1.7e-05	3.4e-06	2.9e-06	7.3e-06	5.1e-05	0.00024	0.0021	0.0004	0.00031	0.00069	0.004	0.015	0.0019	0.0021	0.0051	0.03	0.1	1	1	1	1	1	1	1				2.9e-06	0.0001044
cell cycle			0.46	0.34	1	0.36			1	1	0.043	0.0019	3e-05	6e-05	0.0011	1	0.02	0.00083	1.1e-05	3.1e-05	0.00081	0.005	0.00025	3.1e-06	1.3e-05	0.00055	0.019	0.00022	0.00086	0.027	0.02	0.067	1	1	1	1	3.1e-06	0.0001116
nucleobase, nucleoside, nucleotide and nucleic acid transport			0.35	0.004					1	0.026	9.3e-06	1.4e-05	1.5e-05	3.5e-06	1.2e-05	0.019	4.2e-06	9.3e-06	1.3e-05	3.3e-06	1.4e-05	5.6e-05	0.00018	0.00027	6.7e-05	0.00027	0.02	0.025	0.0058	0.019		1	1	1	1		3.3e-06	0.0001188
auxin homeostasis								4.5e-06							0.007						0.0028					0.012				0.0037			0.015		0.0032	0.00031	4.5e-06	0.000162
mitochondrion organization											1	0.016	0.00015	0.00023	0.0013		0.2	0.0017	1.3e-05	2.7e-05	0.00022	0.096	0.00073	5e-06	1.4e-05	0.00015	0.0016	9.6e-06	3.7e-05	0.0005	0.0017	0.0059	0.059	0.82	1		5e-06	0.00018
root development	1	1			1	0.21	0.94	0.16	1	1	1	1	0.061	0.0025	3.4e-05	1	1	1	0.25	0.01	0.00013		1	1	0.045	0.00057	1	1	0.068	0.00074	0.032	0.00092	6.7e-06	0.0084	5.9e-05	0.0072	6.7e-06	0.0002412
root system development	1	1			1	0.21	0.95	0.16	1	1	1	1	0.062	0.0025	3.6e-05	1	1	1	0.26	0.011	0.00014		1	1	0.046	0.00059	1	1	0.07	0.00076	0.033	0.00094	6.9e-06	0.0086	6e-05	0.0073	6.9e-06	0.0002484
cell proliferation					0.67	0.0091				1	1	0.073	0.00011	0.00012	0.0012	1	1	0.02	1.9e-05	2.7e-05	0.00041	0.92	0.017	1.1e-05	2.1e-05	0.00043	0.24	0.00012	0.00026	0.0056	0.00023	0.00078	0.021	0.052	1		1.1e-05	0.000396
purine nucleotide biosynthetic process				0.016					0.091	0.19	0.00022	1.1e-05	2.2e-05	3.6e-05	0.00023	0.68	0.00059	3.1e-05	7.1e-05	0.00013	0.00088	0.089	0.0048	0.0092	0.014	0.073	0.0014	0.0045	0.0092	0.064		1	1				1.1e-05	0.000396
post-embryonic morphogenesis					0.1		0.0023			1	1	1	1	0.0098	0.0035		1	1	1	0.0013	0.00051	1	0.46	0.18	0.0001	4.9e-05	0.32	0.14	4.8e-05	2.8e-05	0.093	1.6e-05	1.3e-05	0.0056	0.0039	0.0048	1.3e-05	0.000468
DNA replication				0.034	0.31	1					1	0.25	0.011	0.0048	0.015		1	0.017	0.00063	0.00033	0.0015	0.21	0.0019	6.9e-05	4.6e-05	0.00033	0.00036	1.4e-05	1.5e-05	0.00017	0.012	0.0091	0.061	1	1		1.4e-05	0.000504
post-translational protein modification		1	1	1	0.066	1	1	1	1	1	1	0.1	0.0078	0.0036	0.0079	1	0.43	0.002	0.00014	8.9e-05	0.00032	0.084	0.00024	1.9e-05	1.7e-05	9.7e-05	0.0064	0.00048	0.00045	0.0024	0.0068	0.0072	0.035	1	1	1	1.7e-05	0.000612
regulation of DNA replication											1	0.12	0.0016	0.0022	0.011		1	0.017	0.00017	0.00031	0.0021	0.85	0.0086	7.3e-05	0.00018	0.0016	0.0024	1.8e-05	7.2e-05	0.00094	0.0026	0.0093	0.09	1	1		1.8e-05	0.000648
RNA processing	1	1	1	0.0056	1	1			1	1	0.0017	7e-05	1.8e-05	6.8e-05	0.0018	1	0.042	0.0017	0.00044	0.0015	0.032	0.052	0.0023	0.00067	0.0029	0.073	0.00048	0.00022	0.0017	0.07	0.49	1	1	1	1	1	1.8e-05	0.000648
regulation of DNA metabolic process				0.12		0.13					1	0.17	0.0015	0.0032	0.019		1	0.079	0.00054	0.0015	0.011	0.87	0.028	0.00015	0.00058	0.006	0.005	2e-05	0.00015	0.0024	0.0053	0.031	0.33	1	1		2e-05	0.00072

## Sheet: 8-q, DG, step 1
GO term																			quantiles and combinations of quantiles																		Bonferroni corrected (for number of GO terms) minimal p-value	Bonferroni corrected (for number of GO terms and tested intervals) minimal p-value
	1	2	3	4	5	6	7	8	1-2	1-3	1-4	1-5	1-6	1-7	1-8	2-3	2-4	2-5	2-6	2-7	2-8	3-4	3-5	3-6	3-7	3-8	4-5	4-6	4-7	4-8	5-6	5-7	5-8	6-7	6-8	7-8
response to stimulus	3.5e-10	1.4e-07	2.8e-08	3.3e-08	8.8e-09	0.0017	0.0082	0.099	2.7e-18	4.2e-27	7.7e-36	6.6e-45	4.9e-48	1.9e-50	1.5e-51	2.2e-16	3.4e-25	2.4e-34	1.2e-37	2.9e-40	1.3e-41	4.9e-17	3e-26	1.4e-29	2.8e-32	9.4e-34	1.8e-17	6.8e-21	9.5e-24	2e-25	3.1e-12	2.6e-15	3.2e-17	9.8e-07	4.8e-09	5.3e-05	1.5e-51	5.4e-50
ion transport	1.4e-06	5.6e-05	7.7e-06	0.00034	0.00026	1.9e-13	3e-05	4.9e-05	3.4e-12	1.3e-18	2.2e-23	4.8e-28	1.6e-40	6.1e-46	4e-51	2.2e-11	3e-16	5.2e-21	1.5e-33	4.8e-39	2.7e-44	1.3e-10	1.9e-15	3.8e-28	1.1e-33	5.8e-39	4.5e-09	7.3e-22	1.9e-27	8.8e-33	2.4e-17	7.3e-23	3.5e-28	2e-18	1.1e-23	1.1e-10	4e-51	1.44e-49
response to stress	6.8e-09	3e-08	2.2e-06	6.1e-07	6e-07	0.0032	0.019	1	9.9e-18	1.4e-24	4.9e-32	2.8e-39	2.3e-42	1.3e-44	6.5e-43	4.2e-15	1.2e-22	5.6e-30	3.2e-33	1.3e-35	3.4e-34	7e-14	2.8e-21	1.2e-24	3.3e-27	4.5e-26	2.3e-14	8.9e-18	2e-20	1.7e-19	2.4e-10	3.7e-13	1.4e-12	4.3e-06	4.4e-06	0.018	1.3e-44	4.68e-43
response to inorganic substance	1.1e-13	6.2e-08	5.4e-08	0.0036	0.0001	0.0025	0.59	0.23	6.4e-22	2.9e-30	2.8e-33	4.2e-38	1.9e-41	7e-42	4.1e-43	2e-16	7e-20	5.5e-25	1.3e-28	1.9e-29	5.4e-31	1.8e-11	1.1e-16	1.8e-20	1.7e-21	3.4e-23	1.9e-08	2.4e-12	1.2e-13	1.6e-15	1.7e-08	8.6e-10	1.1e-11	0.00012	1e-06	0.0066	4.1e-43	1.476e-41
response to chemical stimulus	1.4e-06	2.9e-07	5.7e-08	0.00027	1.9e-05	0.00018	0.0042	0.36	1.8e-14	5.8e-23	1.1e-27	1.9e-33	3.3e-38	2e-41	2.9e-42	9.8e-16	1.8e-20	2.5e-26	3.8e-31	2e-34	2.3e-35	1.2e-12	1.4e-18	1.8e-23	7.3e-27	5.9e-28	2.9e-10	2.9e-15	8.7e-19	4.2e-20	2.5e-10	7.2e-14	3.2e-15	6.2e-08	1.6e-09	0.00012	2.9e-42	1.044e-40
cation transport	3.3e-06	0.00016	0.00088	0.001	0.11	3.2e-11	0.083	0.00014	2.3e-11	9.5e-16	4.3e-20	4.5e-22	1.6e-32	1.8e-34	2.4e-39	6.4e-09	2.3e-13	1.7e-15	6.3e-26	5.8e-28	6.7e-33	3.6e-08	2.2e-10	7.3e-21	6.3e-23	6.5e-28	5.9e-06	1.6e-16	1.3e-18	1.3e-23	3e-12	2.9e-14	2.6e-19	2.3e-12	1.8e-17	9.3e-07	2.4e-39	8.64e-38
di-, tri-valent inorganic cation transport	8e-07	7.4e-07	6.5e-07		0.44	2.3e-09	0.052	9.3e-05	2.6e-14	1e-21	1.2e-21	7.1e-23	6.9e-32	4.4e-34	5.1e-39	2.7e-14	2.3e-14	8.8e-16	8e-25	3.9e-27	3.7e-32	4.3e-07	9.6e-09	1e-17	3.8e-20	3.1e-25	0.048	1.5e-10	3.8e-13	2.8e-18	4.4e-10	1.5e-12	9.8e-18	3.4e-11	1.7e-16	3.6e-07	5.1e-39	1.836e-37
metal ion transport	3.5e-06	2.9e-05	2.5e-05	0.069	0.05	2e-09	0.21	2.4e-05	4.1e-12	5.1e-18	2.6e-20	1.1e-22	9.4e-32	2.9e-33	8.5e-39	3.5e-11	1.3e-13	4.3e-16	3.4e-25	8.2e-27	2.1e-32	1e-07	2.5e-10	1.9e-19	4e-21	9.1e-27	0.00013	1.3e-13	2.2e-15	4.5e-21	3.1e-11	7e-13	1.3e-18	2e-10	2.7e-16	5.5e-07	8.5e-39	3.06e-37
cellular amino acid and derivative metabolic process	7.9e-11	0.0064	0.0012	2.4e-07	0.005	0.00097	0.0035	0.3	1.1e-13	8.8e-18	1.4e-25	8e-29	6.7e-33	2.4e-36	1.2e-37	3.3e-07	6.9e-15	2.2e-18	1.3e-22	3.2e-26	9.7e-28	2.1e-11	7.6e-15	4.3e-19	1e-22	3.2e-24	1.3e-10	7.2e-15	1.6e-18	5e-20	3e-07	5.3e-11	1e-12	2.3e-07	3.9e-09	7.3e-05	1.2e-37	4.32e-36
small molecule biosynthetic process	1.5e-08	6.7e-05	0.0011	8.5e-08	0.052	0.047	0.0027	1	6.2e-14	4.8e-18	2.8e-26	3.1e-28	1.9e-30	4.6e-34	1.6e-34	3.8e-09	2.4e-17	1.5e-19	5.9e-22	1.1e-25	2.4e-26	8e-12	4.8e-14	1.6e-16	2.7e-20	4.9e-21	9.2e-10	3.1e-12	4.9e-16	8.1e-17	0.00013	2e-08	1.7e-09	9.1e-06	7e-07	0.00037	1.6e-34	5.76e-33
localization	0.0014	1.9e-06	0.031	7.9e-06	0.46	3.1e-07	0.049	0.0039	1.5e-10	3e-13	1.3e-19	1.1e-20	6.1e-28	3e-30	8.2e-34	6.4e-09	2.3e-15	2e-16	9.7e-24	4.6e-26	1.2e-29	2e-08	9e-10	5.8e-17	2.1e-19	4.8e-23	7.2e-07	3.2e-14	1.3e-16	3e-20	6.8e-08	2e-10	4.2e-14	3.9e-09	7.9e-13	1.3e-05	8.2e-34	2.952e-32
transport	0.0014	7e-06	0.22	7.1e-06	0.21	5.7e-08	0.019	0.011	4.6e-10	8.9e-12	4e-18	9e-20	1.5e-27	2.4e-30	2e-33	2.1e-07	8.1e-14	1.7e-15	2.5e-23	3.8e-26	3e-29	1.9e-07	2.6e-09	5.1e-17	6.4e-20	4.3e-23	2.3e-07	2.2e-15	3.5e-18	2.6e-21	5.9e-09	7e-12	4.6e-15	2.9e-10	2.2e-13	1.3e-05	2e-33	7.2e-32
establishment of localization	0.002	2.7e-06	0.29	1.1e-05	0.27	9.9e-08	0.025	0.0054	3e-10	8.4e-12	5.7e-18	1.7e-19	4.6e-27	1e-29	3.8e-33	1.4e-07	7.8e-14	2.3e-15	5.3e-23	1.1e-25	3.9e-29	4e-07	6.8e-09	2.2e-16	3.7e-19	1.2e-22	4.7e-07	7.7e-15	1.6e-17	5.3e-21	1.3e-08	2.1e-11	6.1e-15	6.6e-10	2.1e-13	8.7e-06	3.8e-33	1.368e-31
inorganic anion transport		0.0034	0.00027	0.28	0.00023	4.5e-09	1.4e-05	0.0027	0.0019	2.8e-08	2.1e-10	4e-15	1.4e-23	2.9e-29	7e-33	3.9e-08	3.9e-10	5.5e-15	9.5e-24	1.6e-29	4e-33	3.5e-06	4.2e-11	5.2e-20	7.3e-26	1.7e-29	3.5e-06	3.6e-15	4.1e-21	8.6e-25	1.2e-13	1.3e-19	3.4e-23	7e-15	1.7e-18	2.8e-09	4e-33	1.44e-31
nitrate transport		0.0007	0.00061	0.092	3.7e-05	1.2e-07	0.0004	0.00056	0.00022	5.6e-09	1.5e-11	5.7e-17	2.2e-24	9.1e-29	5.4e-33	1.7e-08	5.5e-11	1.5e-16	3.5e-24	1.4e-28	7.7e-33	2.2e-06	5e-12	8.8e-20	3e-24	1.5e-28	2e-07	2.7e-15	7.6e-20	3.3e-24	3.8e-13	1.1e-17	5.2e-22	5e-12	1.7e-16	1.4e-08	5.4e-33	1.944e-31
response to nitrate		0.00054	0.00048	0.077	2.8e-05	8.3e-08	0.0041	0.0055	1.6e-05	3e-10	7.3e-13	2.1e-18	5.4e-26	2e-29	9.8e-33	1.1e-08	2.9e-11	6e-17	1e-24	3.7e-28	1.8e-31	1.4e-06	2.5e-12	3.2e-20	1e-23	4.5e-27	1.2e-07	1.2e-15	3.4e-19	1.3e-22	2e-13	6.9e-17	3e-20	4.1e-11	1.3e-14	1.2e-06	9.8e-33	3.528e-31
response to osmotic stress	2.3e-17	4.9e-06	0.00021	0.0081	0.55	0.13	1		4.3e-23	1.9e-27	3.1e-30	1.1e-30	2.6e-32	6.8e-32	1.7e-29	5.3e-11	1.9e-14	1.2e-15	9.2e-18	5.8e-18	2.3e-16	7.2e-08	2.7e-09	1.6e-11	6.2e-12	1.2e-10	0.00022	1.1e-06	2.9e-07	2.9e-06	0.0034	0.00068	0.0042	0.04	0.19	1	2.6e-32	9.36e-31
plasma membrane	4.3e-13	1.2e-05	0.00013	3.6e-05	0.072	0.012	0.17	0.44	4.5e-18	3.9e-22	6.2e-27	1.2e-27	7e-30	8.4e-31	3.5e-31	3.3e-10	3.2e-15	1.5e-16	4.9e-19	2.5e-20	4.2e-21	1.1e-09	4e-11	1e-13	4e-15	5.1e-16	1.4e-06	2.9e-09	9.1e-11	8.9e-12	0.00019	4e-06	2.9e-07	0.00031	2.1e-05	0.009	3.5e-31	1.26e-29
response to salt stress	7.2e-17	2.1e-06	9.9e-05	0.0044	1	0.35	1		4.3e-23	8.1e-28	6.5e-31	6.7e-30	5e-31	4e-30	5.3e-28	1.1e-11	2.3e-15	3e-15	6.7e-17	1.2e-16	2.7e-15	1.9e-08	1.3e-08	1.9e-10	1.9e-10	2.1e-09	0.0016	2e-05	1.1e-05	6e-05	0.076	0.028	0.085	0.23	0.65	1	5e-31	1.8e-29
membrane	2.2e-11	7.4e-05	6.3e-05	6e-05	0.45	0.011	0.051	0.014	1.2e-15	3.1e-20	6.9e-25	2e-24	7.9e-27	1.5e-28	6.4e-31	8.6e-10	1.3e-14	8.3e-15	2.1e-17	2.2e-19	6.5e-22	8.4e-10	4.4e-10	9.4e-13	8.3e-15	2.3e-17	2.3e-05	4.2e-08	3.1e-10	7.6e-13	0.0013	8.3e-06	2.1e-08	7.9e-05	1.7e-07	9.5e-05	6.4e-31	2.304e-29
anion transport		0.0022	0.0019	0.14	0.0017	9.3e-08	1.2e-05	0.015	0.00052	4e-08	1.6e-10	1.6e-14	6e-22	1.1e-27	1.2e-30	1.7e-07	7.7e-10	6.6e-14	1.4e-21	2e-27	2.4e-30	1e-05	7.8e-10	1.4e-17	1.7e-23	1.9e-26	1e-05	1.5e-13	1.5e-19	1.6e-22	1.7e-11	1.3e-17	1.8e-20	1e-13	1.4e-16	1.5e-08	1.2e-30	4.32e-29
response to external stimulus	0.00014	2.1e-05	0.00011	2.1e-05	0.056	0.00049	1	0.23	1.1e-10	5.5e-16	5.7e-22	3.6e-24	1.3e-28	2.6e-28	5.2e-30	1.1e-10	1e-16	5.8e-19	1.8e-23	3.1e-23	5.4e-25	1.1e-10	5.1e-13	1.4e-17	1.8e-17	2.5e-19	9.7e-08	2.4e-12	2.4e-12	2.7e-14	1.9e-06	1e-06	9.6e-09	0.00048	3.9e-06	0.069	5.2e-30	1.872e-28
trichoblast differentiation	0.0019	0.015			0.55	0.00012	3.4e-09	1.1e-06	9.1e-07	1.6e-07	2.1e-08	4.4e-10	7e-15	4.5e-23	1.3e-29	0.0025	0.00023	4.1e-06	7.2e-11	4.7e-19	1.2e-25	0.35	0.0058	1.2e-07	7.6e-16	1.7e-22	0.071	1.1e-06	2.9e-15	4.4e-22	6.3e-06	6.2e-15	6.6e-22	5.5e-14	4.1e-21	3.7e-16	1.3e-29	4.68e-28
root epidermal cell differentiation	0.0024	0.019			0.63	0.00016	4.9e-09	1.5e-06	1.4e-06	2.7e-07	3.9e-08	9e-10	1.8e-14	1.6e-22	6.4e-29	0.0033	0.00034	6.8e-06	1.5e-10	1.4e-18	4.9e-25	0.43	0.0081	2.2e-07	1.9e-15	5.6e-22	0.089	1.7e-06	6.8e-15	1.3e-21	9.2e-06	1.3e-14	1.9e-21	1e-13	1e-20	7.3e-16	6.4e-29	2.304e-27
small molecule metabolic process	1.1e-09	0.0013	7.6e-06	8.8e-06	0.97	0.063	1	1	2.2e-13	8.3e-20	3.6e-26	3.1e-26	2.5e-28	1e-28	3.6e-28	6.1e-10	2.3e-16	7.1e-17	3.2e-19	6.1e-20	9.3e-20	3.3e-12	1.3e-12	5.5e-15	9.5e-16	1.2e-15	2.1e-06	6.6e-09	6.7e-10	4.6e-10	0.0036	0.00021	7.3e-05	0.0061	0.002	0.53	1e-28	3.6e-27
secondary metabolic process	0.00073	0.061	1	3.9e-06	0.011	4.1e-07	0.034	0.19	1.7e-06	1.9e-07	9.3e-14	5.7e-17	5.5e-24	1.4e-26	1.9e-28	0.0052	3.3e-09	1.8e-12	1.7e-19	3.6e-22	4.5e-24	1.7e-06	8.5e-10	5.8e-17	1.3e-19	1.7e-21	3.7e-09	1.3e-16	4.3e-19	7.8e-21	6.4e-10	1.6e-12	2.2e-14	2.5e-09	3.4e-11	0.00035	1.9e-28	6.84e-27
root morphogenesis	0.0015	0.011	1	1	1	0.00097	7.3e-08	1.4e-05	5.2e-07	4.9e-08	3.4e-09	2.3e-10	1.8e-14	1.2e-21	2.8e-27	0.00093	4.9e-05	2.6e-06	2.2e-10	1.5e-17	3.3e-23	0.11	0.0048	4.9e-07	3.5e-14	6.9e-20	0.1	8.9e-06	3.6e-13	5.3e-19	0.00013	2.5e-12	2.8e-18	8.6e-12	7e-18	9.3e-14	2.8e-27	1.008e-25
cellular aromatic compound metabolic process	6.2e-05	0.044	0.038	1.3e-06	0.033	0.03	0.1	0.15	1.3e-07	1.9e-10	2.3e-17	5.2e-20	9.8e-23	7.3e-25	6.9e-27	6.1e-05	8.5e-12	1.5e-14	2.4e-17	1.5e-19	1.2e-21	4.5e-09	9e-12	1.4e-14	8.8e-17	7.1e-19	4.8e-09	8.5e-12	5.5e-14	4.4e-16	5.3e-05	2.3e-07	1.5e-09	0.00018	9.6e-07	0.00078	6.9e-27	2.484e-25
vacuole	2.2e-11	1.4e-07	4.1e-05	0.0013	1	0.15			8.1e-19	1.7e-23	1.6e-26	7e-25	5.1e-26	6.6e-24	1.7e-21	1.3e-12	6.2e-16	6.3e-15	2.4e-16	8.8e-15	5.8e-13	1.2e-08	4.7e-08	1.1e-09	1.5e-08	3.3e-07	0.0026	4.8e-05	0.00027	0.0024	0.099	0.24	0.88	0.64	1	1	1.6e-26	5.76e-25
Golgi organization	2.2e-18	0.0038	0.0033			0.032			9.5e-21	5.8e-24	8.5e-24	6.8e-23	1.7e-25	4.3e-26	9.6e-25	4.6e-07	6.9e-08	6.5e-08	8.9e-11	7.9e-12	3.9e-11	0.00055	0.00037	4.8e-07	3.7e-08	1.4e-07	1	0.0025	0.00016	0.0004	0.033	0.0021	0.0058	0.004	0.014		4.3e-26	1.548e-24
response to abiotic stimulus	8.9e-10	0.00026	0.033	6.5e-05	0.24	0.22	1	1	2.4e-14	1.1e-16	3.2e-22	1.5e-23	3.9e-25	6.7e-26	1.1e-24	4.7e-07	1.3e-12	2.7e-14	3.7e-16	3.2e-17	1.9e-16	1.3e-07	2.1e-09	2.3e-11	1.6e-12	6.4e-12	1.6e-06	1.9e-08	1.3e-09	4.5e-09	0.0027	0.00012	0.0002	0.014	0.017	1	6.7e-26	2.412e-24
sulfur compound biosynthetic process	4.8e-07		0.12	0.0031	1	0.0022	0.00022	0.017	2.2e-06	8.8e-09	9.8e-13	1.6e-13	2.1e-17	4.9e-22	5.1e-25	0.06	8.9e-06	7.7e-07	1.2e-10	3.1e-15	2.8e-18	1.4e-05	1.7e-06	2e-10	3.9e-15	3.5e-18	0.00048	5.2e-08	8.5e-13	7.2e-16	0.00043	6.9e-09	5.6e-12	3.3e-08	2.6e-11	2.6e-07	5.1e-25	1.836e-23
fluid transport	1.7e-11	0.024	0.021	0.025		0.0012			7.9e-14	1.3e-16	1.7e-19	4.6e-19	4.3e-23	5.4e-25	8e-24	1.7e-05	1.1e-08	8.9e-09	7.2e-13	5.6e-15	3.3e-14	1.6e-05	1.2e-05	8.5e-10	6.1e-12	3.3e-11	0.016	1.2e-06	7.4e-09	3.5e-08	0.0016	9.1e-06	3.6e-05	1.3e-05	8.4e-05	0.75	5.4e-25	1.944e-23
water transport	1.7e-11	0.024	0.021	0.025		0.0012			7.9e-14	1.3e-16	1.7e-19	4.6e-19	4.3e-23	5.4e-25	8e-24	1.7e-05	1.1e-08	8.9e-09	7.2e-13	5.6e-15	3.3e-14	1.6e-05	1.2e-05	8.5e-10	6.1e-12	3.3e-11	0.016	1.2e-06	7.4e-09	3.5e-08	0.0016	9.1e-06	3.6e-05	1.3e-05	8.4e-05	0.75	5.4e-25	1.944e-23
sulfur metabolic process	3.4e-07	1	0.8	0.041	0.0055	0.0051	0.00065	0.16	3e-07	1.1e-08	1.4e-11	4.2e-15	1.2e-18	6.5e-23	6.2e-25	0.081	0.00011	3.4e-08	9.8e-12	5.6e-16	4.2e-18	0.0011	2.9e-07	7.1e-11	3.4e-15	2.7e-17	9.7e-06	2.2e-09	8.6e-14	7.4e-16	1.6e-06	5.5e-11	5.1e-13	2.3e-07	1.8e-09	7.9e-06	6.2e-25	2.232e-23
root development	0.015	0.083	1	0.43	1	0.0016	2.6e-07	0.00026	3.8e-05	2.1e-06	2.3e-08	1.2e-09	1.6e-13	3e-20	7.8e-25	0.0048	4.7e-05	2.1e-06	2.7e-10	5e-17	1.2e-21	0.02	0.00081	1e-07	1.7e-14	3.7e-19	0.019	2.1e-06	2e-13	3.6e-18	0.00017	1e-11	1.6e-16	4.7e-11	6.6e-16	6.5e-12	7.8e-25	2.808e-23
root system development	0.016	0.084	1	0.43	1	0.0016	2.7e-07	0.00027	3.9e-05	2.2e-06	2.4e-08	1.3e-09	1.7e-13	3.2e-20	8.5e-25	0.0049	4.8e-05	2.2e-06	2.8e-10	5.3e-17	1.3e-21	0.02	0.00083	1.1e-07	1.8e-14	3.9e-19	0.02	2.2e-06	2.1e-13	3.8e-18	0.00018	1e-11	1.7e-16	4.9e-11	7e-16	6.7e-12	8.5e-25	3.06e-23
cellular amino acid derivative metabolic process	5.1e-06	0.011	0.05	5.7e-07	0.2	0.19	0.16	1	2.8e-09	6.5e-12	3.2e-19	6.3e-21	9e-23	1e-24	1.7e-24	2e-05	1.1e-12	1.6e-14	1.6e-16	1.5e-18	1.6e-18	2.7e-09	4.1e-11	4.1e-13	3.5e-15	3.7e-15	1.8e-08	2.2e-10	1.8e-12	1.9e-12	0.0018	1e-05	5.3e-06	0.0016	0.00067	0.097	1e-24	3.6e-23
phenylpropanoid metabolic process	8.4e-05	0.0062	1	5.3e-08	0.21	0.032	0.17		1.9e-08	1.6e-09	1.5e-17	2.5e-19	4.6e-22	5.5e-24	3e-24	0.00039	4.1e-12	5.3e-14	8.4e-17	8.2e-19	3.6e-19	1.9e-08	2.4e-10	3.4e-13	3.1e-15	1.3e-15	2.2e-09	4e-12	4.3e-14	2.2e-14	0.00033	2.1e-06	5.2e-07	0.0003	6.5e-05	0.048	3e-24	1.08e-22
catalytic activity	1.7e-10	8e-05	3.1e-06	0.082	0.85	0.077	0.48	0.023	1.5e-14	1.3e-20	3.7e-21	2.8e-20	1.3e-21	4e-22	3e-24	7.8e-11	5.5e-12	8.5e-12	2e-13	3e-14	1.8e-16	2.6e-07	2.5e-07	4.4e-09	5.1e-10	2.9e-12	0.023	0.00038	2.9e-05	2.1e-07	0.023	0.0017	1.2e-05	0.0084	5.4e-05	0.003	3e-24	1.08e-22
epidermal cell differentiation	0.018	0.11			0.43	0.0016	1.5e-07	2.6e-05	5.4e-05	2.3e-05	7.3e-06	1.1e-07	1.6e-11	2.9e-18	1.3e-23	0.043	0.0099	0.00014	2.3e-08	4.2e-15	1.8e-20	1	0.037	7.1e-06	1.2e-12	4.5e-18	0.17	2.3e-05	1.8e-12	4.7e-18	4.6e-05	1.4e-12	2.7e-18	2.8e-11	4.1e-17	3.4e-13	1.3e-23	4.68e-22
epidermis development	0.018	0.11			0.44	0.0016	1.6e-07	2.7e-05	5.7e-05	2.5e-05	7.9e-06	1.2e-07	1.9e-11	3.4e-18	1.6e-23	0.044	0.01	0.00015	2.6e-08	4.9e-15	2.1e-20	1	0.039	7.6e-06	1.4e-12	5.2e-18	0.17	2.4e-05	2.1e-12	5.4e-18	4.9e-05	1.5e-12	3.1e-18	3.1e-11	4.6e-17	3.8e-13	1.6e-23	5.76e-22
ectoderm development	0.018	0.11			0.44	0.0016	1.6e-07	2.7e-05	5.7e-05	2.5e-05	7.9e-06	1.2e-07	1.9e-11	3.4e-18	1.6e-23	0.044	0.01	0.00015	2.6e-08	4.9e-15	2.1e-20	1	0.039	7.6e-06	1.4e-12	5.2e-18	0.17	2.4e-05	2.1e-12	5.4e-18	4.9e-05	1.5e-12	3.1e-18	3.1e-11	4.6e-17	3.8e-13	1.6e-23	5.76e-22
serine family amino acid metabolic process	2.2e-06		0.26	0.0039	0.0028	0.21	0.18	0.029	4.8e-07	4.5e-09	6e-13	9.8e-17	1.1e-18	1.1e-20	1.8e-23	0.015	2.2e-06	3.2e-10	2.6e-12	2e-14	2.9e-17	3.7e-05	4.6e-09	3.9e-11	3.1e-13	4.3e-16	4.6e-07	4.4e-09	3.4e-11	4.5e-14	3.3e-05	2.2e-07	2.8e-10	0.0017	1.7e-06	0.00025	1.8e-23	6.48e-22
cellular amine metabolic process	6.8e-09	0.41	0.089	0.023	0.017	0.071	0.24	1	8e-10	4.1e-12	3.4e-15	3.3e-18	1.4e-20	2.2e-22	1.8e-23	0.0013	8.5e-07	6.5e-10	1.9e-12	2.1e-14	1.1e-15	7.1e-05	5e-08	1.5e-10	1.6e-12	8.9e-14	1.6e-05	4.8e-08	5.1e-10	2.8e-11	6.5e-05	6.5e-07	3.4e-08	0.00093	3.8e-05	0.014	1.8e-23	6.48e-22
tetrapyrrole binding			0.053	0.041	0.18	0.006	3.4e-11	1.1e-05		0.33	0.0036	0.00014	3.4e-07	2.8e-15	3.5e-20	0.012	7.9e-05	2.9e-06	5e-09	8.6e-18	7e-23	0.0004	1.6e-05	2.3e-08	1.8e-17	1.1e-22	0.0019	2.6e-06	1.2e-15	6.9e-21	0.00035	8.4e-14	4e-19	3.5e-13	1.7e-18	2.8e-16	7e-23	2.52e-21
response to cadmium ion	3.8e-14	3.3e-05	0.0021						2.3e-19	7.3e-23	8.4e-22	3e-21	2.8e-20	1.2e-19	5.3e-17	3.3e-09	4.7e-09	3e-09	5.9e-09	7.3e-09	4.5e-07	0.0018	0.00059	0.00057	0.00042	0.0092	1	1	0.68	1	1	1	1	1	1		7.3e-23	2.628e-21
carbohydrate metabolic process	4e-09	0.45	0.045	0.16	0.92	0.00021	1	0.38	8.7e-10	2.3e-12	1.7e-14	1.4e-15	2.4e-20	4.1e-21	9e-23	0.00079	3.4e-06	1.3e-07	3.4e-12	3.1e-13	5e-15	0.00026	1e-05	2.2e-10	2.2e-11	3.6e-13	0.006	1.4e-07	1.3e-08	2e-10	2.6e-05	2.6e-06	4.1e-08	6.2e-05	9.4e-07	0.032	9e-23	3.24e-21
response to metal ion	3.7e-12	5.3e-05	0.00035		0.36				2.4e-17	7.7e-22	3.2e-20	1.4e-21	7.5e-21	1e-19	4.2e-18	8.7e-10	5.2e-09	8.6e-11	1.3e-10	4.8e-10	5.2e-09	0.0013	1.6e-05	1.3e-05	2.7e-05	0.00015	0.35	0.16	0.17	0.43	0.32	0.39	1	1	1	1	7.7e-22	2.772e-20
cellular nitrogen compound metabolic process	7.1e-08	1	0.033	0.039	0.00036	0.34	0.88	1	3.7e-08	5.2e-11	7.1e-14	1.7e-18	4.1e-20	2.8e-21	8.1e-22	0.0021	2.4e-06	6.9e-11	1.1e-12	4.8e-14	8.4e-15	4.6e-05	9.8e-10	1.7e-11	8.7e-13	1.7e-13	7.6e-07	1.4e-08	6.9e-10	1.3e-10	1.1e-05	5.3e-07	9.5e-08	0.016	0.0016	0.13	8.1e-22	2.916e-20
amine metabolic process	3.5e-09	0.74	0.17	0.049	0.037	0.14	0.43	1	1.1e-09	1.2e-11	2.1e-14	4.3e-17	3.3e-19	9.1e-21	1.2e-21	0.0043	5.9e-06	9.2e-09	5e-11	9.3e-13	7.7e-14	0.00029	4.2e-07	2.2e-09	4.2e-11	3.6e-12	7.2e-05	3.9e-07	7.3e-09	6.1e-10	0.00026	4.5e-06	3.7e-07	0.0032	0.0002	0.039	1.2e-21	4.32e-20
divalent metal ion transport	5e-09	1.9e-06	0.0055			0.0043			5.1e-16	2.6e-19	2.9e-18	1.3e-16	3.4e-20	6.4e-20	1.6e-21	6.1e-10	2.4e-09	3.1e-08	7.4e-12	7e-12	1.3e-13	0.0091	0.033	1.1e-05	6.2e-06	1e-07		0.031	0.013	0.00021	0.056	0.026	0.00043	0.0075	0.0001	0.35	1.6e-21	5.76e-20
oxidoreductase activity	0.013	0.041	0.015	0.0032	0.0097	0.74	0.003	1.1e-05	0.00013	3.3e-07	2.4e-10	7.1e-13	1.8e-13	1.5e-16	1.7e-21	0.00013	9e-08	2.5e-10	6.2e-11	5.1e-14	5.4e-19	1.1e-05	3e-08	7.4e-09	5.8e-12	5.3e-17	1e-05	2.5e-06	1.8e-09	1.7e-14	0.0029	2.3e-06	2.1e-11	0.00085	7.7e-09	1.2e-08	1.7e-21	6.12e-20
cellular nitrogen compound biosynthetic process	2.2e-05	1	0.12	0.0053	0.00011	0.39	0.33	1	2.4e-05	9e-08	1.7e-11	1.6e-16	3.6e-18	6.9e-20	6.9e-21	0.032	7.5e-06	8.4e-11	1.5e-12	2.2e-14	1.7e-15	2.4e-05	1.7e-10	3.6e-12	6.3e-14	5.7e-15	3e-08	8.1e-10	1.5e-11	1.4e-12	4.4e-06	7e-08	6e-09	0.0066	0.00033	0.026	6.9e-21	2.484e-19
catabolic process	6.3e-12	0.00018	0.00066	1	1	1	1	1	2.1e-16	1.3e-20	7.6e-20	4.6e-19	2.9e-18	5.4e-16	1.1e-13	5.7e-09	4.5e-09	4.9e-09	7e-09	1.9e-07	6.3e-06	0.0004	0.00022	0.00017	0.0018	0.022	1	0.63	1	1	1	1	1	1	1	1	1.3e-20	4.68e-19
small molecule catabolic process	2.6e-16	0.09	0.017	0.38		0.95	1		9.2e-17	2.5e-19	1.3e-20	1.6e-18	1.2e-19	1.2e-19	1.7e-18	5.8e-05	5.9e-07	4.2e-06	1.3e-07	4e-08	1.2e-07	0.00023	0.0014	4.2e-05	1.1e-05	2.7e-05	1	0.037	0.0082	0.013	1	0.56	0.74	0.36	0.58	1	1.3e-20	4.68e-19
serine family amino acid biosynthetic process	5.9e-06			0.0011	0.089	0.086	0.073	0.096	4.5e-05	1.2e-06	5.5e-11	2.2e-13	8.3e-16	3.2e-18	1.5e-20	0.84	6.8e-05	2.2e-07	7.1e-10	2.4e-12	9.7e-15	4.4e-05	1.4e-07	4.5e-10	1.5e-12	6.1e-15	4.5e-06	1.5e-08	4.8e-11	1.9e-13	0.00033	9.1e-07	3.4e-09	0.00031	9.5e-07	0.00032	1.5e-20	5.4e-19
metabolic process	3.8e-07	0.04	1.3e-06	0.017	1	1	0.74	0.48	2.4e-09	1.7e-16	1.8e-19	1e-18	1.3e-17	6.6e-19	1.6e-20	7.6e-09	4.7e-12	8.3e-12	3.4e-11	1.2e-12	2.2e-14	2.3e-09	6.7e-09	2.5e-08	8.1e-10	1.5e-11	0.0072	0.006	0.00016	2.8e-06	1	0.09	0.0019	0.7	0.012	0.017	1.6e-20	5.76e-19
transition metal ion transport			0.018	0.19	0.13	5.3e-07	0.11	0.0015		0.034	0.00018	9.3e-07	4.6e-13	2.4e-15	3.2e-19	0.0065	2.7e-05	1.3e-07	2.6e-14	1.4e-16	1.6e-20	0.0001	4.8e-07	5.4e-14	3.2e-16	3.2e-20	0.00082	7.7e-11	4.3e-13	3.9e-17	9.8e-09	6.2e-11	5.3e-15	8.6e-09	6.1e-13	9.9e-06	1.6e-20	5.76e-19
cysteine biosynthetic process	3.7e-06			0.00078		0.067	0.057	0.075	2.6e-05	5.7e-07	1.9e-11	5.2e-13	1.6e-15	4.8e-18	1.8e-20	0.64	3.7e-05	6.9e-07	1.8e-09	4.8e-12	1.6e-14	2.6e-05	5.7e-07	1.4e-09	3.6e-12	1.2e-14	2.5e-05	6.2e-08	1.5e-10	4.7e-13	0.0017	3.7e-06	1.1e-08	0.00019	4.7e-07	0.0002	1.8e-20	6.48e-19
cellular amino acid metabolic process	1.6e-07	0.99	0.051	0.059	0.0092	0.69	0.58	1	3.3e-08	7.1e-11	1.5e-13	7.1e-17	3.1e-18	1.1e-19	1.9e-20	0.0019	3e-06	1.3e-09	3.7e-11	9.2e-13	1.1e-13	0.0001	4e-08	1.2e-09	3.1e-11	3.8e-12	2.3e-05	7e-07	1.7e-08	1.9e-09	0.00039	8.9e-06	9.6e-07	0.019	0.0015	0.069	1.9e-20	6.84e-19
iron ion transport			0.0083			3.4e-08		0.0074		0.01	0.0021	8.6e-06	6.9e-13	2.8e-15	1.5e-18	0.00045	0.00014	4.8e-07	1.3e-14	5.4e-17	2.6e-20	0.0047	1.4e-05	2.3e-13	9.6e-16	4.3e-19	0.043	6.9e-10	2.6e-12	1e-15	5.4e-10	2.7e-12	1.2e-15	4.8e-10	1.8e-13	2.9e-05	2.6e-20	9.36e-19
cysteine metabolic process	4.2e-06			0.00085		0.071	0.061	0.08	3e-05	6.8e-07	2.5e-11	7.1e-13	2.3e-15	7.3e-18	2.9e-20	0.69	4.3e-05	8.4e-07	2.3e-09	6.6e-12	2.3e-14	2.9e-05	6.9e-07	1.8e-09	4.9e-12	1.7e-14	2.9e-05	7.6e-08	1.9e-10	6.4e-13	0.0019	4.3e-06	1.3e-08	0.00022	5.6e-07	0.00022	2.9e-20	1.044e-18
cellular response to iron ion starvation						1.7e-08		0.00028		0.045	0.0075	0.00019	1.4e-11	4.3e-14	1.7e-18	0.0029	0.00068	1.6e-05	3.8e-13	1.1e-15	3.5e-20	0.029	0.00065	9.7e-12	2.8e-14	7.3e-19	0.25	3.3e-09	8.7e-12	1.9e-16	3.8e-09	1.3e-11	2.4e-16	1.8e-10	2.8e-15	1e-06	3.5e-20	1.26e-18
cell junction	2.2e-09	0.0081	0.12	4e-05	0.031	1	1		1e-11	7.2e-13	8.5e-18	1e-19	9.9e-20	2.4e-19	7e-18	0.00015	2.3e-09	1.5e-11	7e-12	7.7e-12	8.2e-11	1.7e-06	1.1e-08	4.8e-09	4.5e-09	3.9e-08	4.5e-07	2.4e-07	2.4e-07	2e-06	0.01	0.005	0.016	0.65	1	1	9.9e-20	3.564e-18
cellular carbohydrate metabolic process	3.5e-08	0.42	0.0096	1	1	0.0076	0.7	0.11	4e-09	1.7e-12	1.9e-12	1.2e-12	5.1e-16	2e-17	1.1e-19	0.00018	5.6e-05	1.3e-05	7.4e-09	2.1e-10	1e-12	0.005	0.0012	6.2e-07	1.7e-08	8.3e-11	1	0.0011	2.8e-05	1.4e-07	0.0046	0.00012	5.8e-07	0.00041	1.7e-06	0.0042	1.1e-19	3.96e-18
trichoblast maturation	0.00095	0.0086					3.7e-06	0.0068	2.6e-07	3.5e-08	3.5e-09	1.9e-09	1.4e-10	2.5e-16	1.1e-19	0.001	7.3e-05	2.7e-05	1.6e-06	3.7e-12	1.6e-15	0.19	0.05	0.0027	9.2e-09	3.9e-12	0.86	0.047	1.2e-07	4.5e-11	0.76	1.4e-06	4.7e-10	1.8e-06	4.7e-10	2.2e-09	1.1e-19	3.96e-18
root hair cell differentiation	0.00095	0.0086					3.7e-06	0.0068	2.6e-07	3.5e-08	3.5e-09	1.9e-09	1.4e-10	2.5e-16	1.1e-19	0.001	7.3e-05	2.7e-05	1.6e-06	3.7e-12	1.6e-15	0.19	0.05	0.0027	9.2e-09	3.9e-12	0.86	0.047	1.2e-07	4.5e-11	0.76	1.4e-06	4.7e-10	1.8e-06	4.7e-10	2.2e-09	1.1e-19	3.96e-18
cell maturation	0.00097	0.0087					3.8e-06	0.007	2.7e-07	3.7e-08	3.7e-09	2e-09	1.5e-10	2.7e-16	1.2e-19	0.0011	7.6e-05	2.8e-05	1.7e-06	4e-12	1.7e-15	0.2	0.051	0.0028	9.8e-09	4.2e-12	0.87	0.049	1.3e-07	4.9e-11	0.78	1.5e-06	5e-10	1.8e-06	5e-10	2.3e-09	1.2e-19	4.32e-18
regulation of hormone levels	0.002	0.092	0.0002	0.00023	1	1		0.073	6.2e-06	5.4e-11	5.4e-16	9.6e-17	1.2e-17	3.3e-17	1.2e-19	9.2e-07	7.8e-12	1.2e-12	1.3e-13	2.9e-13	9.3e-16	1.9e-09	3.9e-10	4.3e-11	9.8e-11	3e-13	3.9e-05	3e-06	4.2e-06	1.3e-08	0.12	0.084	0.00034	1	0.006	0.12	1.2e-19	4.32e-18
cellular catabolic process	1.6e-11	9.5e-05	0.0054	1	1	1	1	1	2.1e-16	1.6e-19	4.1e-19	1.7e-17	5.5e-17	5.7e-15	7.3e-13	2.7e-08	1.1e-08	6.2e-08	5.3e-08	9.1e-07	2e-05	0.0015	0.003	0.0014	0.0091	0.074	1	1	1	1	1	1	1	1	1	1	1.6e-19	5.76e-18
phenylpropanoid biosynthetic process	0.00014	0.012		6.4e-08		0.46	0.39		6.4e-08	9.2e-08	1.3e-15	3.2e-16	7.9e-18	1.7e-19	6e-18	0.011	2.2e-10	3.9e-11	7.6e-13	1.3e-14	3.2e-13	5.5e-07	9.5e-08	1.7e-09	2.7e-11	5.3e-10	6.2e-08	1.6e-09	3.2e-11	1e-09	0.049	0.00063	0.005	0.0083	0.068	1	1.7e-19	6.12e-18
plasma membrane part	6.6e-08	0.00051	0.13	7.8e-05	0.037	1	1	1	8.6e-12	7.2e-13	1.6e-17	2.4e-19	2e-19	4e-19	2.3e-18	1.4e-05	3.4e-10	3e-12	1.4e-12	1.5e-12	4.2e-12	3.4e-06	2.7e-08	9.8e-09	7.4e-09	1.6e-08	1e-06	4.5e-07	3.7e-07	7.4e-07	0.011	0.0046	0.0049	0.52	0.38	1	2e-19	7.2e-18
plasmodesma	1.8e-08	0.0077	0.12	3.8e-05	0.03	1	1		5.8e-11	3.3e-12	3.7e-17	4.1e-19	3.4e-19	7.5e-19	1.9e-17	0.00014	2e-09	1.3e-11	5.7e-12	6.2e-12	6.6e-11	1.5e-06	9.9e-09	4.1e-09	3.8e-09	3.3e-08	4.1e-07	2.1e-07	2.1e-07	1.7e-06	0.0097	0.0046	0.015	0.62	1	1	3.4e-19	1.224e-17
symplast	1.8e-08	0.0077	0.12	3.8e-05	0.03	1	1		5.8e-11	3.3e-12	3.7e-17	4.1e-19	3.4e-19	7.5e-19	1.9e-17	0.00014	2e-09	1.3e-11	5.7e-12	6.2e-12	6.6e-11	1.5e-06	9.9e-09	4.1e-09	3.8e-09	3.3e-08	4.1e-07	2.1e-07	2.1e-07	1.7e-06	0.0097	0.0046	0.015	0.62	1	1	3.4e-19	1.224e-17
cell-cell junction	1.8e-08	0.0078	0.12	3.8e-05	0.03	1	1		6.1e-11	3.5e-12	4e-17	4.5e-19	3.8e-19	8.4e-19	2.2e-17	0.00014	2.1e-09	1.4e-11	6.2e-12	6.8e-12	7.2e-11	1.6e-06	1e-08	4.4e-09	4.1e-09	3.5e-08	4.2e-07	2.2e-07	2.2e-07	1.8e-06	0.0099	0.0048	0.016	0.63	1	1	3.8e-19	1.368e-17
peroxidase activity		0.00084					7e-08	0.00072	0.042	0.0075	0.0012	2.8e-05	9.1e-08	4.7e-14	1.7e-17	0.00044	9.3e-05	2.1e-06	5.6e-09	1.4e-15	4.2e-19		0.0067	1.8e-05	5e-12	1.3e-15	0.034	7.8e-05	1.1e-11	3e-15	0.00034	2.3e-11	5.6e-15	4.1e-10	1.1e-13	2.3e-11	4.2e-19	1.512e-17
oxidoreductase activity, acting on peroxide as acceptor		0.00084					7e-08	0.00072	0.042	0.0075	0.0012	2.8e-05	9.1e-08	4.7e-14	1.7e-17	0.00044	9.3e-05	2.1e-06	5.6e-09	1.4e-15	4.2e-19		0.0067	1.8e-05	5e-12	1.3e-15	0.034	7.8e-05	1.1e-11	3e-15	0.00034	2.3e-11	5.6e-15	4.1e-10	1.1e-13	2.3e-11	4.2e-19	1.512e-17
regulation of biological quality	1e-05	0.0011	0.058	0.067	1	0.48	1	0.004	5.1e-10	1.7e-12	4.9e-15	3.2e-14	7.9e-16	1.5e-15	4.4e-19	3e-06	6.3e-09	1.9e-08	3.5e-10	3.9e-10	1.3e-13	0.00013	0.00023	3.7e-06	2.8e-06	1.2e-09	0.095	0.0016	0.00096	4.7e-07	0.51	0.23	0.00017	0.46	0.00018	0.011	4.4e-19	1.584e-17
developmental maturation	0.0013	0.011					5.3e-06	0.0086	4.3e-07	6.5e-08	7.2e-09	4.2e-09	3.4e-10	8.3e-16	4.6e-19	0.0015	0.00012	4.6e-05	3.1e-06	9.8e-12	5.1e-15	0.24	0.069	0.0042	2e-08	1e-11	1	0.065	2.3e-07	1.1e-10	0.94	2.4e-06	1e-09	2.8e-06	9.4e-10	3.9e-09	4.6e-19	1.656e-17
organic acid biosynthetic process	0.00019	0.35	0.019	0.0048	0.26	1	0.2	0.97	3.6e-06	2.4e-09	3.9e-13	5.8e-15	1.1e-15	1.1e-17	5.2e-19	0.00026	4.2e-08	4.9e-10	6.5e-11	5.8e-13	2.3e-14	3.5e-06	4.4e-08	6.3e-09	5.5e-11	2.2e-12	6.5e-05	8.5e-06	6.8e-08	2.5e-09	0.033	0.00025	8.6e-06	0.029	0.00083	0.0095	5.2e-19	1.872e-17
carboxylic acid biosynthetic process	0.00019	0.35	0.019	0.0048	0.26	1	0.2	0.97	3.6e-06	2.4e-09	3.9e-13	5.8e-15	1.1e-15	1.1e-17	5.2e-19	0.00026	4.2e-08	4.9e-10	6.5e-11	5.8e-13	2.3e-14	3.5e-06	4.4e-08	6.3e-09	5.5e-11	2.2e-12	6.5e-05	8.5e-06	6.8e-08	2.5e-09	0.033	0.00025	8.6e-06	0.029	0.00083	0.0095	5.2e-19	1.872e-17
antioxidant activity		0.00017					4.1e-07	0.0022	0.0018	8.1e-05	2.4e-05	1e-06	6.2e-09	9.1e-15	7.5e-18	1.8e-05	8.2e-06	3.7e-07	2.1e-09	1.7e-15	1.3e-18	0.11	0.0042	2.2e-05	2.5e-11	1.6e-14	0.094	0.00049	3.6e-10	2.5e-13	0.0015	5.2e-10	3.3e-13	5.4e-09	3.7e-12	3.7e-10	1.3e-18	4.68e-17
carbohydrate biosynthetic process	5.2e-08	1	0.0027	1	1	0.045	0.54	0.21	6.7e-08	6.9e-12	1.5e-12	3.7e-12	7.6e-15	2e-16	1.9e-18	0.00052	4.4e-05	3.4e-05	7.6e-08	1.6e-09	1.3e-11	0.00049	0.00048	9.7e-07	2e-08	1.6e-10	1	0.0043	8.3e-05	6.9e-07	0.061	0.0012	9.5e-06	0.0014	9.9e-06	0.0054	1.9e-18	6.84e-17
extracellular region	0.049	0.016	0.097	0.091	0.1	0.12	0.005	0.00062	9.4e-05	1.5e-06	2.6e-08	5.7e-10	1e-11	1.1e-14	2.6e-18	0.00023	4e-06	7.3e-08	1.4e-09	1.4e-12	3e-16	0.0014	2.7e-05	4.6e-07	4.7e-10	9.9e-14	0.0019	3e-05	2.9e-08	5.4e-12	0.0021	1.7e-06	2.9e-10	9e-05	1.2e-08	4.7e-07	2.6e-18	9.36e-17
membrane part	5.7e-05	0.18	0.02	0.00016	0.16	0.0081	0.43	1	2.9e-06	1.1e-08	5.5e-13	2.9e-14	4.5e-17	4.2e-18	3.3e-18	0.00053	3.3e-08	1.2e-09	1.9e-12	1.4e-13	7.8e-14	8.3e-07	3.8e-08	5.6e-11	4.3e-12	2.7e-12	1.1e-05	1.5e-08	1.1e-09	6.7e-10	0.00029	1.5e-05	5.9e-06	0.00056	0.00022	0.1	3.3e-18	1.188e-16
cellular amino acid derivative biosynthetic process	0.00012	0.23	1	1.4e-06	1	0.79	0.14		1.4e-06	3e-07	5.9e-14	1.8e-14	7e-16	4.7e-18	9.8e-17	0.032	1e-08	2.1e-09	6.4e-11	3.8e-13	5e-12	1.3e-06	3.2e-07	9.6e-09	5.5e-11	7.3e-10	1.3e-06	5.5e-08	3.2e-10	5.9e-09	0.11	0.00058	0.0034	0.0054	0.034	1	4.7e-18	1.692e-16
alcohol metabolic process	1.5e-07	0.027	3.6e-05	0.11		0.29	1	1	4e-10	6.6e-16	4.9e-18	1e-15	1.6e-17	1.5e-16	9.7e-16	5.9e-08	2.5e-10	1.4e-08	1.6e-10	6.2e-10	1.9e-09	2.7e-07	1.5e-05	1.6e-07	5e-07	1.2e-06	1	0.013	0.017	0.021	1	1	1	0.87	1	1	4.9e-18	1.764e-16
root hair elongation	2.6e-05	0.00038						0.046	3.6e-10	1.4e-09	2.4e-11	3.1e-11	4.6e-13	6.8e-15	1.6e-17	0.00089	1.1e-05	7.8e-06	9.8e-08	1.2e-09	2.7e-12	0.35	0.14	0.0018	2.3e-05	5.4e-08	0.33	0.0039	4.4e-05	9.1e-08	0.3	0.0033	6.8e-06	0.0058	8.7e-06	0.0007	1.6e-17	5.76e-16
calcium ion transport	1.3e-09	0.00045				0.0055			4.2e-14	3.9e-16	8.5e-15	7.2e-14	2.4e-17	1.1e-16	4.7e-17	1.9e-06	9.9e-06	2.5e-05	8.5e-09	1.7e-08	4.2e-09	0.31	0.37	0.00019	0.00025	5e-05		0.053	0.056	0.01	0.031	0.045	0.0091	0.03	0.0063		2.4e-17	8.64e-16
glucosinolate metabolic process	0.093				0.062	0.00046	0.0048		0.013	0.0014	2.2e-05	5.9e-08	3.1e-12	1.1e-15	2.7e-17	0.57	0.0088	2.3e-05	1.2e-09	3.8e-13	8.5e-15	0.089	0.0002	7.8e-09	2.2e-12	5.2e-14	0.0016	4.5e-08	1.1e-11	2.8e-13	1.7e-06	3.8e-10	1.1e-11	1.4e-07	4e-09	0.00016	2.7e-17	9.72e-16
S-glycoside metabolic process	0.093				0.062	0.00046	0.0048		0.013	0.0014	2.2e-05	5.9e-08	3.1e-12	1.1e-15	2.7e-17	0.57	0.0088	2.3e-05	1.2e-09	3.8e-13	8.5e-15	0.089	0.0002	7.8e-09	2.2e-12	5.2e-14	0.0016	4.5e-08	1.1e-11	2.8e-13	1.7e-06	3.8e-10	1.1e-11	1.4e-07	4e-09	0.00016	2.7e-17	9.72e-16
glycosinolate metabolic process	0.093				0.062	0.00046	0.0048		0.013	0.0014	2.2e-05	5.9e-08	3.1e-12	1.1e-15	2.7e-17	0.57	0.0088	2.3e-05	1.2e-09	3.8e-13	8.5e-15	0.089	0.0002	7.8e-09	2.2e-12	5.2e-14	0.0016	4.5e-08	1.1e-11	2.8e-13	1.7e-06	3.8e-10	1.1e-11	1.4e-07	4e-09	0.00016	2.7e-17	9.72e-16
sulfur amino acid biosynthetic process	5.4e-07			0.0089		0.36	0.31	0.4	2.4e-06	2.7e-07	7.8e-11	8.4e-12	1.2e-13	1.7e-15	2.8e-17	0.97	0.00043	2.8e-05	3.3e-07	3.9e-09	5.6e-11	0.001	7.4e-05	8.5e-07	9.8e-09	1.4e-10	0.00098	1.2e-05	1.3e-07	1.8e-09	0.032	0.00033	4.5e-06	0.0052	6.1e-05	0.0054	2.8e-17	1.008e-15
cellular response to stress	0.9	0.84	0.017	0.0049	0.058	0.0034	1	1	0.019	1.3e-05	2.8e-09	7.3e-12	1.6e-15	1.3e-16	3.9e-17	0.00063	1.1e-07	2.7e-10	5.1e-14	4.4e-15	1.4e-15	3.3e-06	8.6e-09	1.4e-12	1.5e-13	5.3e-14	1.4e-05	2.2e-09	2.1e-10	7e-11	1.2e-05	9.9e-07	2.8e-07	0.00045	0.0001	0.31	3.9e-17	1.404e-15
cellular response to starvation		0.74	0.099	0.75		5.9e-08		0.012	1	0.1	0.0018	0.0006	2.1e-10	1.9e-11	1.5e-14	0.0023	3.7e-05	1.8e-05	1.5e-12	1.8e-13	1.2e-16	0.0022	0.0011	6.5e-11	8.3e-12	5e-15	0.32	2e-08	2.5e-09	1.4e-12	7e-07	1.1e-07	6.1e-11	7.1e-08	3.5e-11	0.0018	1.2e-16	4.32e-15
heme binding			0.034	0.16	0.12	0.025	5.1e-05	0.00047		0.18	0.005	0.00014	1e-06	7.2e-11	2e-14	0.0059	0.00013	3.4e-06	1.9e-08	7.3e-13	1.5e-16	0.00097	2.7e-05	1.3e-07	3.9e-12	6.8e-16	0.0046	2.2e-05	5.7e-10	1e-13	0.00086	1.8e-08	2.7e-12	4.2e-07	5.9e-11	6.9e-09	1.5e-16	5.4e-15
hormone biosynthetic process		0.041	0.0039	0.0045				0.0035	0.0026	3.9e-07	6.1e-11	3e-11	1.7e-12	5.5e-13	1.6e-16	5.8e-06	7.8e-10	4.9e-10	2.9e-11	9.8e-12	2.5e-15	6.1e-07	4e-07	2.2e-08	6.7e-09	1.6e-12	0.0025	0.00012	2.7e-05	7.1e-09	0.43	0.074	2.8e-05	0.41	9.9e-05	0.0021	1.6e-16	5.76e-15
cellular amino acid biosynthetic process	6.8e-05		0.75	0.028	0.62	0.11	0.5	0.67	0.00013	2.9e-06	2.5e-09	6.2e-11	2.9e-13	6.5e-15	1.7e-16	0.32	0.00033	6.6e-06	2.9e-08	5.5e-10	1.3e-11	0.00071	1.5e-05	6.2e-08	1.2e-09	2.9e-11	0.00071	2.9e-06	5.5e-08	1.3e-09	0.0032	5.6e-05	1.3e-06	0.0029	5.9e-05	0.014	1.7e-16	6.12e-15
response to starvation		0.82	0.11	0.83		7.7e-08		0.013	1	0.13	0.0024	0.00083	3.6e-10	3.5e-11	3.1e-14	0.0028	5.1e-05	2.6e-05	2.7e-12	3.5e-13	2.5e-16	0.0027	0.0014	1.1e-10	1.5e-11	1e-14	0.37	2.9e-08	4e-09	2.5e-12	9.5e-07	1.6e-07	1e-10	9.8e-08	5.6e-11	0.0022	2.5e-16	9e-15
cellular response to stimulus	0.009	1	0.23	0.028	0.07	0.061	1	0.59	0.002	1.4e-05	1.3e-08	4e-11	1.1e-13	1.5e-14	3.8e-16	0.036	3.7e-05	1.1e-07	2.9e-10	3.4e-11	7.8e-13	0.00024	6.8e-07	1.7e-09	2.4e-10	5.6e-12	8.7e-05	2.2e-07	3.1e-08	7.3e-10	0.00023	2.8e-05	6.5e-07	0.01	0.0002	0.068	3.8e-16	1.368e-14
cellular response to nutrient levels		0.88	0.12	0.89		9.3e-08		0.015	1	0.0081	0.00015	6.4e-05	2e-11	2.2e-12	2e-15	0.0033	6.4e-05	3.4e-05	4.2e-12	5.6e-13	4.5e-16	0.0031	0.0017	1.6e-10	2.2e-11	1.7e-14	0.41	3.9e-08	5.6e-09	3.9e-12	1.2e-06	2.1e-07	1.5e-10	1.2e-07	7.9e-11	0.0026	4.5e-16	1.62e-14
cellular response to extracellular stimulus		1	0.21	0.24		2.9e-07		0.028	1	0.023	0.00015	1.9e-05	1.1e-11	1.8e-12	2.7e-15	0.0084	4.6e-05	7.1e-06	1.6e-12	3.3e-13	4.6e-16	0.0014	0.00023	3.6e-11	8.3e-12	1.1e-14	0.04	5e-09	1.2e-09	1.5e-12	6e-07	1.8e-07	2.1e-10	5.2e-07	5.9e-10	0.0067	4.6e-16	1.656e-14
cellular response to external stimulus		1	0.21	0.24		3e-07		0.028	1	0.023	0.00015	2e-05	1.2e-11	1.9e-12	3e-15	0.0086	4.7e-05	7.4e-06	1.7e-12	3.6e-13	5e-16	0.0015	0.00024	3.8e-11	8.9e-12	1.2e-14	0.041	5.2e-09	1.3e-09	1.6e-12	6.2e-07	1.8e-07	2.3e-10	5.4e-07	6.2e-10	0.0068	5e-16	1.8e-14
hormone metabolic process		0.094	0.0011	0.0013				0.0093	0.0098	5.5e-07	3e-11	2.6e-11	2.6e-12	1.3e-12	8.1e-16	4.3e-06	1.8e-10	2.2e-10	2.5e-11	1.3e-11	7.5e-15	5.4e-08	8.2e-08	8.9e-09	4.6e-09	2.5e-12	0.0015	0.00013	4.6e-05	2.7e-08	1	0.24	0.00023	0.98	0.00059	0.0079	8.1e-16	2.916e-14
monosaccharide metabolic process	4.3e-10	0.57	0.0046	0.57		1			1.2e-10	2.6e-14	1e-15	3.4e-13	4.3e-13	1.3e-12	1.1e-11	0.00012	1.8e-06	7.1e-05	3.3e-05	3.6e-05	0.00011	0.00011	0.0049	0.0021	0.002	0.0051	1	1	1	1	1	1	1	1	1	1	1e-15	3.6e-14
amine biosynthetic process	0.00011		0.93	0.038	0.77	0.15	0.63	0.83	0.00024	6.4e-06	7.2e-09	2.2e-10	1.3e-12	3.6e-14	1.2e-15	0.45	0.00064	1.5e-05	8.7e-08	2e-09	5.6e-11	0.0012	3.2e-05	1.7e-07	4e-09	1.2e-10	0.0012	6.2e-06	1.5e-07	4.3e-09	0.0052	0.00011	3.1e-06	0.0047	0.00012	0.022	1.2e-15	4.32e-14
aromatic compound biosynthetic process	0.0075	0.2	1	3e-07	1	1	0.52		4.8e-05	5.4e-06	4.6e-13	8.7e-14	5.2e-14	1.2e-15	9.5e-15	0.02	2e-09	3.3e-10	1.6e-10	3.5e-12	2.2e-11	2.7e-07	5.5e-08	2.8e-08	5.9e-10	3.5e-09	2.8e-07	2.5e-07	5.6e-09	4.2e-08	0.73	0.014	0.031	0.21	0.41	1	1.2e-15	4.32e-14
glycoside metabolic process	0.037				0.2	0.0025	0.02	0.22	0.013	0.0029	0.00011	8.2e-07	1.9e-10	2.3e-13	2e-15	1	0.075	0.00058	1.4e-07	1.7e-10	1.4e-12	0.42	0.0029	5.4e-07	5.5e-10	4.6e-12	0.013	1.7e-06	1.6e-09	1.3e-11	2.9e-05	2.4e-08	2.2e-10	3e-06	2.5e-08	0.00022	2e-15	7.2e-14
response to extracellular stimulus		1	0.26	0.3		4.7e-07		0.037	1	0.035	0.00028	4.2e-05	3.7e-11	6.8e-12	1.3e-14	0.013	8.5e-05	1.5e-05	5.4e-12	1.2e-12	2.2e-15	0.0022	0.00041	1e-10	2.6e-11	4.4e-14	0.057	1.2e-08	3.2e-09	5.1e-12	1.1e-06	3.7e-07	5.8e-10	9.7e-07	1.4e-09	0.01	2.2e-15	7.92e-14
heterocycle metabolic process	0.00037	0.0019	0.0084	0.19	0.51	1		1	2.5e-08	8.4e-12	6.5e-14	2.2e-15	3.6e-15	1.5e-13	1.2e-13	6.7e-07	4.2e-09	1.1e-10	1.3e-10	3.1e-09	1.8e-09	5.9e-05	1.3e-06	1e-06	1.4e-05	6.3e-06	0.0035	0.002	0.015	0.0054	0.33	1	0.5	1	1	1	2.2e-15	7.92e-14
response to nutrient levels		1	0.16	1		1.6e-07		0.02	1	0.013	0.0003	0.00013	6.8e-11	8.5e-12	1e-14	0.0051	0.00012	6.8e-05	1.4e-11	2.1e-12	2.2e-15	0.0048	0.0029	4.3e-10	7e-11	6.8e-14	0.55	8.6e-08	1.4e-08	1.3e-11	2.2e-06	4.5e-07	4e-10	2.4e-07	2e-10	0.004	2.2e-15	7.92e-14
sulfur amino acid metabolic process	3.2e-06		1	0.1	1	1	0.34	0.46	8e-06	7.8e-07	2.2e-09	1.9e-10	1.5e-11	2.1e-13	3.7e-15	0.7	0.0023	0.00013	7.3e-06	9.7e-08	1.6e-09	0.0082	0.00051	2.9e-05	3.7e-07	5.8e-09	0.0081	0.00048	5.9e-06	9e-08	0.14	0.0017	2.7e-05	0.032	0.00041	0.0069	3.7e-15	1.332e-13
iron ion binding			0.15	0.11	0.4	0.11	7.7e-06	0.00052		1	0.035	0.0027	6.7e-05	2.5e-09	9.1e-13	0.057	0.00096	7.3e-05	1.5e-06	2.2e-11	5.5e-15	0.0028	0.00024	4.4e-06	4.5e-11	9e-15	0.011	0.0002	1.6e-09	3.3e-13	0.011	7.3e-08	1.3e-11	4.3e-07	6.8e-11	1.3e-09	5.5e-15	1.98e-13
cell wall organization or biogenesis	0.028	0.46	0.0047	1	1	0.08	0.97	0.0045	0.0004	7.1e-08	5.6e-08	1.1e-07	3.9e-10	1.5e-11	5.7e-15	9.8e-05	6.5e-05	9.2e-05	3.4e-07	1.2e-08	4.7e-12	0.0056	0.0074	2.7e-05	9.3e-07	3.7e-10	1	0.058	0.0019	1e-06	0.18	0.0057	2.4e-06	0.0044	9.8e-07	0.00032	5.7e-15	2.052e-13
response to wounding	0.0019	0.00018	0.68	0.0018					1.2e-08	4.4e-10	2.9e-14	7.1e-15	7.6e-15	5.7e-15	1.1e-13	7.7e-06	4.5e-10	9e-11	7.7e-11	4.6e-11	6.3e-10	5.5e-05	7.2e-06	4e-06	1.6e-06	1.3e-05	0.00037	0.00023	9e-05	0.00064	1	0.35	1	1	1		5.7e-15	2.052e-13
response to fructose stimulus	3.6e-06		5.9e-05						4.6e-08	1.3e-13	1.6e-14	1.8e-12	1e-12	6.1e-15	1.9e-13	6.8e-07	5e-08	2.3e-06	7.8e-07	4.3e-09	7e-08	8.5e-06	0.00043	0.00013	6.9e-07	1e-05		1	0.032	0.19		0.7	1	0.074	0.74		6.1e-15	2.196e-13
cellular carbohydrate biosynthetic process	5.3e-08	1	0.35	1		0.067	0.23	0.32	1.2e-07	2e-09	2e-09	1.6e-08	4.8e-11	4.8e-13	6.2e-15	0.054	0.016	0.03	0.00014	1.5e-06	1.9e-08	0.16	0.32	0.0014	1.4e-05	1.8e-07	1	0.12	0.0013	1.6e-05	0.42	0.004	4.8e-05	0.00085	9e-06	0.0035	6.2e-15	2.232e-13
primary metabolic process	1.8e-05	0.062	1.1e-06	1	1	1	1	1	8.3e-08	6.8e-15	2.7e-14	5e-12	1.4e-11	1.1e-10	4.6e-10	1.1e-08	1.8e-08	8.3e-07	1e-06	3.3e-06	7.2e-06	9.2e-06	0.00037	0.00034	0.00078	0.0013	1	1	1	1	1	1	1	1	1	1	6.8e-15	2.448e-13
oxoacid metabolic process	2.4e-05	0.23	0.0015	0.67	0.51	1	1	1	4.2e-07	2.5e-11	8.7e-13	2.8e-14	5.2e-14	2e-14	8.7e-15	1.8e-05	4.1e-07	9e-09	9.2e-09	2.4e-09	7.2e-10	5.7e-05	1.3e-06	1.3e-06	3.3e-07	9.3e-08	0.012	0.0074	0.0013	0.0003	0.38	0.065	0.014	1	0.57	1	8.7e-15	3.132e-13
carboxylic acid metabolic process	2.4e-05	0.23	0.0015	0.67	0.51	1	1	1	4.2e-07	2.5e-11	8.7e-13	2.8e-14	5.2e-14	2e-14	8.7e-15	1.8e-05	4.1e-07	9e-09	9.2e-09	2.4e-09	7.2e-10	5.7e-05	1.3e-06	1.3e-06	3.3e-07	9.3e-08	0.012	0.0074	0.0013	0.0003	0.38	0.065	0.014	1	0.57	1	8.7e-15	3.132e-13
organic acid metabolic process	2.4e-05	0.24	0.0015	0.68	0.51	1	1	1	4.3e-07	2.6e-11	9.1e-13	2.9e-14	5.5e-14	2.1e-14	9.3e-15	1.9e-05	4.2e-07	9.3e-09	9.6e-09	2.5e-09	7.6e-10	5.8e-05	1.3e-06	1.4e-06	3.4e-07	9.7e-08	0.013	0.0075	0.0014	0.00031	0.39	0.066	0.015	1	0.58	1	9.3e-15	3.348e-13
hexose metabolic process	4.9e-10	0.091	0.08	1		1			1.1e-11	6.2e-14	1e-14	8.4e-13	2.5e-13	2.4e-13	1.3e-11	0.00024	1.3e-05	0.00016	2.4e-05	1.1e-05	0.00014	0.0052	0.046	0.006	0.0023	0.021	1	1	0.39	1	1	1	1	1	1	1	1e-14	3.6e-13
cellular process	0.02	0.24	0.00078	0.25	1	0.17	1	1	0.00016	6e-09	4.8e-11	3.1e-10	2e-12	1.5e-13	1.3e-14	1.2e-05	8.8e-08	4.2e-07	2.6e-09	1.7e-10	1.3e-11	1.1e-05	6.3e-05	3.9e-07	2.5e-08	1.9e-09	0.36	0.0028	0.00015	9.6e-06	0.32	0.017	0.0011	0.016	0.00099	0.14	1.3e-14	4.68e-13
cellular ketone metabolic process	2.8e-05	0.26	0.0017	0.73	0.55	1	1	1	5.5e-07	3.7e-11	1.4e-12	4.7e-14	9.2e-14	3.8e-14	1.7e-14	2.3e-05	5.5e-07	1.3e-08	1.4e-08	3.8e-09	1.2e-09	7.1e-05	1.7e-06	1.8e-06	4.8e-07	1.4e-07	0.015	0.009	0.0017	0.0004	0.43	0.077	0.018	1	0.66	1	1.7e-14	6.12e-13
transmembrane transporter activity	0.11	1	0.032	0.092	1	1.1e-06	0.97	0.024	0.023	0.00013	2.1e-06	3.2e-06	2e-11	3.7e-12	2.4e-14	0.0078	0.00012	0.00017	1e-09	1.9e-10	1.2e-12	0.00059	0.0012	4.1e-09	9.1e-10	5.3e-12	0.16	7.1e-07	1.4e-07	9e-10	3.7e-05	8.4e-06	5e-08	1.7e-06	1.2e-08	0.0059	2.4e-14	8.64e-13
glucose metabolic process	1.4e-10	0.052	0.25	1					1.8e-12	4.5e-14	2.8e-14	7.9e-12	6.5e-12	3.9e-12	1.3e-10	0.00045	6.9e-05	0.0019	0.00064	0.00019	0.0016	0.042	0.61	0.17	0.047	0.25	1	1	1	1	1	1	1	1	1	1	2.8e-14	1.008e-12
amine catabolic process	0.00093	0.1	0.092	0.11					3.2e-06	9.2e-09	2.8e-11	6.3e-12	1.5e-13	1.7e-13	2.9e-14	0.0003	7.5e-07	1.3e-07	2.6e-09	2.2e-09	3e-10	0.00028	4.4e-05	8.3e-07	6.4e-07	8.3e-08	0.017	0.00029	0.0002	2.3e-05	0.097	0.052	0.0059	0.55	0.054	1	2.9e-14	1.044e-12
oxidation reduction	0.5	1	1	0.47	0.028	1	0.02	0.03	0.055	0.013	0.00016	2.7e-07	2.7e-08	3.9e-11	6.9e-14	1	0.013	2.2e-05	2.1e-06	2.9e-09	4.9e-12	0.15	0.00022	2.1e-05	2.6e-08	4.1e-11	0.00055	6.8e-05	7.1e-08	9.9e-11	0.0053	5.2e-06	7.2e-09	0.0045	5.4e-06	3.4e-05	6.9e-14	2.484e-12
tissue development	0.7	0.66	1	1	1	0.12	0.00096	0.0074	0.011	0.0018	0.00077	0.00011	6.8e-07	1.3e-10	7.9e-14	0.12	0.047	0.0062	3.8e-05	7.3e-09	4.2e-12	1	0.31	0.0021	4.2e-07	2.3e-10	1	0.016	2.4e-06	1.1e-09	0.033	3e-06	1.2e-09	9e-06	2.7e-09	4.5e-07	7.9e-14	2.844e-12
cell wall	1.4e-06	0.00055	1	1		0.019		1	1.4e-10	1.4e-10	6.7e-11	1.1e-10	3.5e-13	3.4e-13	8.2e-14	0.00019	4.3e-05	2.9e-05	1.1e-07	6.7e-08	1.2e-08	0.16	0.071	0.00037	0.00016	2.4e-05	0.59	0.0027	0.0012	0.00017	0.019	0.0084	0.0013	0.016	0.0025	0.57	8.2e-14	2.952e-12
external encapsulating structure	1.5e-06	0.00057	1	1		0.02		1	1.6e-10	1.6e-10	7.6e-11	1.2e-10	4.1e-13	4.1e-13	9.9e-14	0.0002	4.7e-05	3.2e-05	1.3e-07	7.5e-08	1.3e-08	0.17	0.074	0.0004	0.00017	2.7e-05	0.61	0.0028	0.0013	0.00019	0.02	0.0089	0.0014	0.017	0.0026	0.59	9.9e-14	3.564e-12
glycolysis	1.4e-12								1.1e-12	1e-13	5.2e-13	1e-11	1.3e-11	2e-12	6.9e-11	0.021	0.015	0.04	0.018	0.0019	0.013	0.74	1	0.65	0.068	0.38		1	1	1		1	1	1	1		1e-13	3.6e-12
auxin metabolic process				0.017				0.013	0.01	4.4e-05	2.3e-08	1e-08	4.7e-10	1.6e-10	1.4e-13	0.01	4.8e-06	2e-06	8.3e-08	2.6e-08	2.1e-11	9.1e-05	4.4e-05	1.8e-06	5.8e-07	4.4e-10	0.0093	0.00037	0.0001	7.7e-08	0.52	0.11	0.00011	0.52	0.00032	0.0081	1.4e-13	5.04e-12
cellular amino acid derivative catabolic process	0.0012			0.017					7.7e-06	4.5e-07	2.3e-10	1.3e-10	7.6e-13	3.3e-13	1.4e-13	0.01	4.8e-06	2e-06	1e-08	3.4e-09	1.2e-09	0.00099	0.00039	1.8e-06	5.8e-07	1.9e-07	0.0093	4.2e-05	1.4e-05	4.5e-06	0.071	0.018	0.0049	0.069	0.019		1.4e-13	5.04e-12
coumarin metabolic process	6e-06	0.0002							5.1e-11	2.3e-10	1.2e-12	2e-12	1.6e-13	1.6e-13	1.9e-12	0.00056	1.9e-06	1.8e-06	1e-07	6.8e-08	4.7e-07		0.075	0.0034	0.0016	0.0067		0.0061	0.0031	0.015							1.6e-13	5.76e-12
glucosinolate biosynthetic process	0.042					0.0022	0.0018		0.23	0.013	0.00013	0.0003	8.5e-08	1.9e-11	2.2e-13		0.083	0.13	5e-05	1.2e-08	1.3e-10	0.031	0.079	1.7e-05	2.8e-09	3.2e-11	1	0.00026	3.3e-08	3.7e-10	0.027	3.1e-06	3.4e-08	2.4e-07	3.3e-09	3.4e-05	2.2e-13	7.92e-12
S-glycoside biosynthetic process	0.042					0.0022	0.0018		0.23	0.013	0.00013	0.0003	8.5e-08	1.9e-11	2.2e-13		0.083	0.13	5e-05	1.2e-08	1.3e-10	0.031	0.079	1.7e-05	2.8e-09	3.2e-11	1	0.00026	3.3e-08	3.7e-10	0.027	3.1e-06	3.4e-08	2.4e-07	3.3e-09	3.4e-05	2.2e-13	7.92e-12
glycosinolate biosynthetic process	0.042					0.0022	0.0018		0.23	0.013	0.00013	0.0003	8.5e-08	1.9e-11	2.2e-13		0.083	0.13	5e-05	1.2e-08	1.3e-10	0.031	0.079	1.7e-05	2.8e-09	3.2e-11	1	0.00026	3.3e-08	3.7e-10	0.027	3.1e-06	3.4e-08	2.4e-07	3.3e-09	3.4e-05	2.2e-13	7.92e-12
indoleacetic acid biosynthetic process									0.0018	3.6e-05	7.3e-08	1.7e-08	3.9e-10	7.7e-11	2.3e-13	0.021	3.8e-05	7.7e-06	1.6e-07	2.8e-08	7.8e-11	0.0018	0.00037	7.1e-06	1.2e-06	3.3e-09	0.019	0.00035	5.9e-05	1.5e-07	0.16	0.023	6e-05	0.16	0.00031	0.017	2.3e-13	8.28e-12
response to hexose stimulus	1.2e-05		0.00017						2.7e-07	2e-12	3.7e-13	3.9e-11	2.7e-11	2.7e-13	7.9e-12	3.5e-06	3.8e-07	1.6e-05	6.9e-06	6.4e-08	9.7e-07	3.7e-05	0.0018	0.00068	6.2e-06	8.3e-05		1	0.11	0.6		1	1	0.17	1		2.7e-13	9.72e-12
response to monosaccharide stimulus	1.2e-05		0.00017						2.7e-07	2e-12	3.7e-13	3.9e-11	2.7e-11	2.7e-13	7.9e-12	3.5e-06	3.8e-07	1.6e-05	6.9e-06	6.4e-08	9.7e-07	3.7e-05	0.0018	0.00068	6.2e-06	8.3e-05		1	0.11	0.6		1	1	0.17	1		2.7e-13	9.72e-12
indoleacetic acid metabolic process									0.002	3.9e-05	8.1e-08	1.9e-08	4.5e-10	9.1e-11	2.8e-13	0.022	4.1e-05	8.4e-06	1.8e-07	3.2e-08	9.1e-11	0.0019	0.0004	7.8e-06	1.4e-06	3.8e-09	0.02	0.00038	6.4e-05	1.6e-07	0.17	0.024	6.6e-05	0.16	0.00033	0.017	2.8e-13	1.008e-11
transmembrane transport	0.73	0.15	1	1	1	0.0033	0.085	0.54	0.0028	0.00071	4.3e-05	9.5e-06	3.3e-09	1.4e-11	2.8e-13	0.049	0.0028	0.00057	1.9e-07	7.7e-10	1.5e-11	0.59	0.1	4.2e-05	1.7e-07	3.1e-09	0.57	0.00018	6.2e-07	1.2e-08	0.0024	7.9e-06	1.6e-07	1.8e-05	3.9e-07	0.0023	2.8e-13	1.008e-11
indole derivative metabolic process				0.02					0.013	6.6e-05	4.1e-08	1.9e-08	1.2e-10	4.7e-11	3.6e-13	0.013	7.4e-06	3.2e-06	1.9e-08	6.7e-09	4.8e-11	0.00013	6.5e-05	3.5e-07	1.3e-07	9e-10	0.012	6.2e-05	2.1e-05	1.4e-07	0.088	0.023	0.00016	0.086	0.00046	0.086	3.6e-13	1.296e-11
indole and derivative metabolic process				0.02					0.013	6.6e-05	4.1e-08	1.9e-08	1.2e-10	4.7e-11	3.6e-13	0.013	7.4e-06	3.2e-06	1.9e-08	6.7e-09	4.8e-11	0.00013	6.5e-05	3.5e-07	1.3e-07	9e-10	0.012	6.2e-05	2.1e-05	1.4e-07	0.088	0.023	0.00016	0.086	0.00046	0.086	3.6e-13	1.296e-11
auxin biosynthetic process								0.0069	0.0043	0.00012	3.8e-07	1.1e-07	3.4e-09	8.2e-10	4.6e-13	0.043	0.00012	3.1e-05	8.9e-07	1.9e-07	1e-10	0.0042	0.0011	2.9e-05	6.2e-06	3.2e-09	0.039	0.001	0.00021	9.9e-08	0.29	0.052	2.7e-05	0.29	0.0001	0.0035	4.6e-13	1.656e-11
vacuolar membrane	8.2e-08	0.022	0.0031						6.8e-10	4.7e-13	3.6e-12	6.5e-11	1.1e-10	2.2e-09	2.8e-08	9.8e-06	2.3e-05	0.00011	9.3e-05	0.00061	0.0028	0.0065	0.023	0.015	0.064	0.2	1	1	1	1	1	1	1		1		4.7e-13	1.692e-11
vacuolar part	8.8e-08	0.023	0.0032						7.5e-10	5.5e-13	4.2e-12	7.7e-11	1.3e-10	2.6e-09	3.3e-08	1.1e-05	2.5e-05	0.00012	0.0001	0.00067	0.0031	0.0069	0.024	0.017	0.068	0.21	1	1	1	1	1	1	1		1		5.5e-13	1.98e-11
indole derivative biosynthetic process				0.015					0.0088	3.6e-05	1.7e-08	7.5e-09	3.3e-10	1.1e-10	6.7e-13	0.009	3.8e-06	1.5e-06	6.1e-08	1.8e-08	1.1e-10	7.6e-05	3.6e-05	1.4e-06	4.3e-07	2.4e-09	0.0082	0.00031	8.4e-05	4.5e-07	0.48	0.1	0.00062	0.47	0.0022	0.062	6.7e-13	2.412e-11
transporter activity	0.5	1	0.19	0.012	1	5.3e-06	0.43	0.044	0.27	0.0079	2.7e-05	3.6e-05	9.1e-10	6.6e-11	7.1e-13	0.12	0.00036	0.00049	1.1e-08	7.9e-10	8.3e-12	0.00049	0.0011	1.2e-08	1e-09	1e-11	0.036	3.4e-07	2.9e-08	3.2e-10	0.00013	1.1e-05	1.1e-07	2.1e-06	2.8e-08	0.0042	7.1e-13	2.556e-11
carbohydrate catabolic process	1.2e-12	1	1		1				3.7e-12	5.2e-12	1.5e-11	8.8e-13	9.6e-13	7.2e-13	8.1e-12	0.23	0.091	0.0032	0.0011	0.00037	0.0011	1	0.088	0.03	0.0094	0.025	0.76	0.26	0.081	0.2	0.67	0.22	0.63	1	1	1	7.2e-13	2.592e-11
cellular biogenic amine catabolic process	0.0072								2e-05	6.1e-07	1.6e-09	5.6e-10	1.6e-11	4.3e-12	1.2e-12	0.0031	7.2e-06	1.9e-06	4.9e-08	1.1e-08	2.4e-09	0.0029	0.00069	1.6e-05	3.2e-06	6.7e-07	0.029	0.00066	0.00012	2.6e-05	0.23	0.037	0.0071	0.22	0.039		1.2e-12	4.32e-11
response to organic substance	1	0.19	0.0017	0.022	1	1	1	1	0.0073	7.5e-07	5.5e-10	1.9e-10	1.7e-11	1.3e-12	3.5e-12	1.7e-05	1.1e-08	4.8e-09	4.6e-10	3.5e-11	1e-10	1.6e-06	8.4e-07	8e-08	5.9e-09	1.6e-08	0.0074	0.00054	3.2e-05	5.5e-05	0.4	0.022	0.026	0.16	0.18	1	1.3e-12	4.68e-11
glycoside biosynthetic process	0.011					0.0073	0.0062	0.083	0.12	0.013	0.00024	0.00074	5.5e-07	3.3e-10	1.3e-12		0.35	0.62	0.00072	5e-07	1.9e-09	0.12	0.33	0.00023	1.1e-07	3.8e-10	1	0.002	8e-07	2.6e-09	0.1	3.7e-05	1.2e-07	2.6e-06	8.1e-09	2.7e-05	1.3e-12	4.68e-11
coumarin biosynthetic process	5.4e-06	0.00019							4.3e-11	4.1e-09	1.8e-11	2.6e-11	1.8e-12	1.7e-12	1.7e-11	0.0092	2.9e-05	2.2e-05	1.1e-06	6.5e-07	3.9e-06			0.031	0.013	0.046		0.0055	0.0028	0.014							1.7e-12	6.12e-11
cellular carbohydrate catabolic process	7.6e-12	1	1		1				1.1e-11	1e-11	2.1e-11	4.9e-12	3.9e-12	2.3e-12	2e-11	0.16	0.054	0.0052	0.0016	0.00044	0.0012	1	0.17	0.049	0.013	0.031	1	0.51	0.13	0.29	1	0.42	1	1	1	1	2.3e-12	8.28e-11
generation of precursor metabolites and energy	9.1e-10			1	1	1	0.0012	1	1.7e-07	1.1e-06	6.3e-07	2.9e-07	3.1e-08	5.4e-12	2.6e-12	1	1	1	0.14	8.9e-05	2.5e-05	1	1	0.22	0.0001	3.2e-05	1	0.34	9.9e-05	3.5e-05	1	0.00024	0.0001	0.00047	0.00025	0.0022	2.6e-12	9.36e-11
substrate-specific transmembrane transporter activity	0.4	1	0.12	0.093	1	3.7e-06	1	0.091	0.25	0.0047	7.8e-05	4e-05	7.1e-10	1.4e-10	2.7e-12	0.089	0.0014	0.00068	1.1e-08	2.1e-09	4.2e-11	0.002	0.0014	1.1e-08	2.7e-09	5.1e-11	0.07	5.2e-07	1.2e-07	2.6e-09	2.7e-05	7.5e-06	1.5e-07	5.1e-06	1.3e-07	0.021	2.7e-12	9.72e-11
cytoplasmic part	3.1e-09	0.0015	1	0.84	1	1	1	1	3.5e-12	5.4e-10	2.6e-10	2.1e-08	9.2e-07	7.4e-06	0.0014	0.0065	0.00092	0.0068	0.046	0.11	1	0.61	1	1	1	1	1	1	1	1	1	1	1	1	1	1	3.5e-12	1.26e-10
cytoplasm	5.7e-09	0.0012	1	0.06	1	1	1	1	4.1e-12	7.5e-09	1e-10	1.3e-09	4.1e-08	4.2e-06	0.00076	0.026	0.00031	0.00061	0.0038	0.053	1	0.3	0.29	0.73	1	1	0.18	0.68	1	1	1	1	1	1	1	1	4.1e-12	1.476e-10
flavonoid metabolic process		0.024		6.2e-08					0.052	0.044	4e-09	1.7e-10	2.6e-10	9.1e-12	6.1e-11	0.053	1.3e-09	7.3e-11	1.7e-10	5.9e-12	5.4e-11	1.8e-06	9.6e-08	1.9e-07	6.3e-09	4.8e-08	1.7e-08	9.1e-08	3.5e-09	4.2e-08	1	0.034	0.11	1	1	1	5.9e-12	2.124e-10
glucose catabolic process	1.2e-11	1	1						5.1e-11	1.8e-11	1.9e-11	1.6e-09	5.3e-10	1.5e-10	2.7e-09	0.21	0.044	0.3	0.057	0.01	0.043	0.75	1	0.8	0.15	0.53	1	1	1	1	1	1	1	1	1	1	1.2e-11	4.32e-10
water transmembrane transporter activity						4.2e-06						0.038	7.8e-07	1.7e-09	7.6e-10			0.011	1.2e-07	2.3e-10	1.2e-10		0.0025	1.2e-08	2e-11	1.3e-11		1.3e-08	2e-11	1.9e-11	3.3e-07	5e-10	5.2e-10	9.7e-09	1.5e-08		1.3e-11	4.68e-10
water channel activity						4.2e-06						0.038	7.8e-07	1.7e-09	7.6e-10			0.011	1.2e-07	2.3e-10	1.2e-10		0.0025	1.2e-08	2e-11	1.3e-11		1.3e-08	2e-11	1.9e-11	3.3e-07	5e-10	5.2e-10	9.7e-09	1.5e-08		1.3e-11	4.68e-10
hexose catabolic process	1.3e-11	1	1						5.6e-11	2e-11	2.1e-11	1.7e-09	6e-10	1.7e-10	3.1e-09	0.21	0.046	0.32	0.06	0.011	0.046	0.77	1	0.83	0.15	0.56	1	1	1	1	1	1	1	1	1	1	1.3e-11	4.68e-10
monosaccharide catabolic process	1.5e-11	1	1						6.6e-11	2.4e-11	2.6e-11	2.1e-09	7.5e-10	2.2e-10	4e-09	0.23	0.05	0.34	0.066	0.012	0.052	0.81	1	0.89	0.17	0.61	1	1	1	1	1	1	1	1	1	1	1.5e-11	5.4e-10
alcohol catabolic process	2.1e-11	1	1						1e-10	4e-11	4.6e-11	3.7e-09	1.4e-09	4.3e-10	7.6e-09	0.27	0.063	0.43	0.088	0.017	0.073	0.95	1	1	0.22	0.79	1	1	1	1	1	1	1	1	1	1	2.1e-11	7.56e-10
cell wall organization	0.11	0.1	0.44	1		0.35	1	0.4	0.0003	3.7e-06	2.1e-07	2.8e-06	3.6e-08	1.6e-09	2.4e-11	0.0015	7.7e-05	0.00077	9.8e-06	4.2e-07	6.1e-09	0.027	0.18	0.0024	0.0001	1.5e-06	1	0.17	0.007	0.00011	1	0.14	0.0023	0.022	0.00026	0.023	2.4e-11	8.64e-10
positive regulation of flavonoid biosynthetic process				2.8e-07					0.016	0.022	3.5e-09	8.8e-10	1.7e-09	3.4e-11	4.6e-10	0.16	1.2e-08	3.7e-09	8.8e-09	1.7e-10	2.6e-09	6.8e-06	2e-06	4.4e-06	7.7e-08	1e-06	4.1e-07	1.9e-06	3.6e-08	7.4e-07		0.13	0.74				3.4e-11	1.224e-09
hyperosmotic response	6.6e-08								1.7e-08	1.3e-09	5.4e-10	1.2e-09	1.6e-09	5.3e-11	3.2e-10	0.053	0.0088	0.0067	0.0042	0.00014	0.00037	0.29	0.2	0.12	0.0038	0.0094	1	1	0.11	0.23		0.68	1	1	1	1	5.3e-11	1.908e-09
defense response	0.73	1	0.19	0.0046	0.051		1	1	0.036	0.00021	5e-08	1.2e-10	8.9e-09	9.9e-10	1.2e-08	0.013	2.7e-06	5.8e-09	4.9e-07	5.2e-08	5.6e-07	3.8e-05	8.1e-08	1e-05	1.1e-06	1.2e-05	1.1e-05	0.0016	0.00015	0.0013	1	0.23	0.9	1	1	1	1.2e-10	4.32e-09
flavonoid biosynthetic process		0.13		2e-08					0.16	0.45	3.5e-08	6.5e-09	6.3e-09	1.5e-10	7e-10	0.9	2e-08	4.9e-09	6.3e-09	1.4e-10	8.7e-10	5.3e-06	1.4e-06	1.7e-06	3.7e-08	2e-07	4.6e-08	1.6e-07	4.1e-09	3.9e-08	1	0.074	0.19	0.71	1	1	1.4e-10	5.04e-09
regulation of secondary metabolic process				6.5e-06					0.14	0.26	7.8e-07	4.7e-08	1.9e-08	1.5e-10	2.6e-09	1	1.5e-06	9.6e-08	4.5e-08	3.2e-10	7e-09	0.0002	1.3e-05	6e-06	4e-08	8.1e-07	1.5e-06	1.3e-06	8.9e-09	3.2e-07	0.8	0.0052	0.061	0.12	1		1.5e-10	5.4e-09
plastid thylakoid membrane						0.11	0.00023	0.00024					1	0.043	4.3e-05				1	0.0067	3.3e-06			1	0.0024	6.9e-07		0.54	0.00015	2e-08	0.19	1.8e-05	1.3e-09	4.5e-06	1.9e-10	7.7e-09	1.9e-10	6.84e-09
macromolecule catabolic process	1e-07	0.064	1		1				8e-10	2.2e-10	1.9e-08	1.5e-07	1.4e-06	7.6e-06	0.00016	0.0058	0.058	0.1	0.26	0.49	1	1	1	1	1	1	1	1	1	1	1	1	1	1	1	1	2.2e-10	7.92e-09
photosynthesis, light harvesting							6.5e-07							0.00034	1.3e-06					8.8e-05	2.6e-07				1.7e-05	4.4e-08			2.3e-06	5e-09		3.2e-06	6.8e-09	1.1e-07	2.5e-10	3.5e-09	2.5e-10	9e-09
cellular metabolic process	0.016	1	2.3e-05	0.78	1	1	1	1	0.0022	8.4e-09	2.6e-10	1.2e-08	1.1e-07	2.5e-07	6.6e-07	1.9e-05	5.4e-07	1.5e-05	8.4e-05	0.00013	0.00023	3.1e-06	0.00021	0.0013	0.0019	0.0033	1	1	1	1	1	1	1	1	1	1	2.6e-10	9.36e-09
response to carbohydrate stimulus	0.032	1	0.53	0.031		1	0.35		0.0024	3.5e-05	3.4e-08	1.1e-07	2e-08	2.8e-10	1.7e-09	0.036	3.6e-05	8.6e-05	1.3e-05	1.9e-07	8.7e-07	0.00057	0.0017	0.00026	3.6e-06	1.7e-05	0.12	0.017	0.00023	0.00095	1	0.12	0.31	0.095	0.34	1	2.8e-10	1.008e-08
gluconeogenesis	1.2e-05	0.036							1.9e-08	2.8e-10	3.3e-09	1.4e-07	2.5e-06	2.6e-05	0.00019	0.00038	0.0018	0.023	0.15	0.61	1	1	1	1	1	1											2.8e-10	1.008e-08
substrate-specific transporter activity	0.82	1	0.28	0.22	1	2.1e-05	0.72	0.21	0.73	0.031	0.0011	0.00081	7.2e-08	7.6e-09	3.2e-10	0.3	0.01	0.0073	5.8e-07	6.3e-08	2.6e-09	0.011	0.011	4.3e-07	5.3e-08	2.2e-09	0.24	9.2e-06	1.1e-06	5.1e-08	0.00022	3e-05	1.3e-06	1.1e-05	7.2e-07	0.029	3.2e-10	1.152e-08
hydrolase activity	5.2e-05	0.0057	0.019	1	1	1		1	1e-07	4.3e-10	1.1e-08	4.5e-06	6.4e-06	0.00068	0.00033	2.5e-05	0.00024	0.019	0.016	0.42	0.19	0.11	1	1	1	1	1	1	1	1	1	1	1	1	1	1	4.3e-10	1.548e-08
response to temperature stimulus	2.9e-05	0.11	1	1	0.34		0.96		1.9e-07	6.9e-08	5.5e-08	7.3e-10	1.3e-08	4.7e-10	4.8e-09	0.021	0.0074	9e-05	0.00063	2.2e-05	0.00011	1	0.021	0.098	0.0037	0.014	0.2	0.94	0.036	0.12	1	0.13	0.49	1	1	1	4.7e-10	1.692e-08
thylakoid membrane						0.14	0.00033	0.00034					1	0.074	0.0001				1	0.012	8.2e-06			1	0.0042	1.7e-06		0.72	0.00028	5.2e-08	0.25	3.4e-05	3.4e-09	7.9e-06	4.8e-10	1.6e-08	4.8e-10	1.728e-08
cellulose metabolic process	2.2e-07								7.2e-08	6e-10	5.3e-10	2.9e-09	9.1e-09	2.1e-08	2.5e-07	0.014	0.0049	0.0089	0.012	0.014	0.063	0.11	0.2	0.24	0.25	0.98			1	1							5.3e-10	1.908e-08
apoplast	0.058	0.00013	0.044						1.2e-06	9.2e-09	2.5e-09	6e-10	5.3e-10	1.6e-09	3.9e-09	1.1e-06	3.4e-07	7.2e-08	6.5e-08	1.7e-07	3.7e-07	0.0071	0.0011	0.0006	0.00091	0.0013	0.16	0.068	0.08	0.086	0.62	0.65	0.65	1	1		5.3e-10	1.908e-08
cation binding	0.013	0.084	0.24	0.41	0.72	0.81	1	0.42	0.00026	1e-05	8.3e-07	1.6e-07	2.7e-08	8e-09	6.5e-10	0.004	0.00027	4.6e-05	7.1e-06	1.9e-06	1.5e-07	0.018	0.003	0.0004	0.0001	7.6e-06	0.075	0.01	0.0023	0.00019	0.15	0.034	0.0028	0.24	0.021	0.14	6.5e-10	2.34e-08
ion binding	0.013	0.085	0.24	0.41	0.73	0.81	1	0.42	0.00026	1.1e-05	8.4e-07	1.7e-07	2.8e-08	8.2e-09	6.7e-10	0.004	0.00028	4.7e-05	7.2e-06	1.9e-06	1.5e-07	0.018	0.003	0.0004	0.0001	7.7e-06	0.076	0.01	0.0023	0.0002	0.15	0.034	0.0028	0.24	0.021	0.14	6.7e-10	2.412e-08
response to other organism	1	1	0.0028	0.014	0.48	1	1	1	1	0.00049	2.9e-07	5.4e-09	7.8e-10	2e-09	1.8e-09	0.0037	1.7e-06	3.2e-08	5.2e-09	1.5e-08	1.5e-08	1.5e-06	4.1e-08	9.1e-09	3.9e-08	4.5e-08	0.00032	5.5e-05	0.00014	0.00011	0.08	0.12	0.071	1	1	1	7.8e-10	2.808e-08
regulation of flavonoid biosynthetic process				1.1e-06					0.042	0.066	3.8e-08	1.2e-08	2.7e-08	8.2e-10	1e-08	0.37	1e-07	4e-08	1.1e-07	3.1e-09	4.5e-08	3.1e-05	1.2e-05	2.9e-05	7.9e-07	1e-05	2.2e-06	1.2e-05	3.3e-07	6.5e-06		0.34	1				8.2e-10	2.952e-08
hexose biosynthetic process	2.1e-05	0.051							4.6e-08	8.4e-10	1.2e-09	8.3e-09	2.1e-07	2.8e-06	2.7e-05	0.00069	0.00047	0.0014	0.014	0.078	0.33	0.3	0.58	1	1	1											8.4e-10	3.024e-08
photosynthetic membrane						0.17	0.00043	0.00045					1	0.11	0.0002				1	0.019	1.7e-05			1	0.0066	3.5e-06		0.89	0.00046	1.1e-07	0.31	5.5e-05	7.2e-09	1.2e-05	9.8e-10	2.8e-08	9.8e-10	3.528e-08
response to sucrose stimulus			0.084	0.0094		0.067				0.058	3e-05	2e-05	6.4e-08	1.2e-09	2.4e-08	0.64	0.00027	0.00019	5.4e-07	9.5e-09	2.1e-07	2.6e-05	3.6e-05	8.7e-08	1.6e-09	5.9e-08	0.015	3.4e-05	5.7e-07	1.8e-05	0.087	0.0013	0.024	0.0016	0.047		1.2e-09	4.32e-08
cellular biogenic amine metabolic process	0.054			0.051					0.00067	6e-05	8.6e-08	6.1e-08	5e-09	2.5e-09	1.3e-09	0.046	6.2e-05	3.6e-05	2.7e-06	1.2e-06	5.2e-07	0.0057	0.0031	0.00022	8.9e-05	3.8e-05	0.042	0.003	0.0012	0.00051	1	0.47	0.17	1	0.49		1.3e-09	4.68e-08
cellular macromolecule catabolic process	3.8e-07	0.045	1		1				1.6e-09	1.3e-09	6.9e-08	3.8e-07	2.9e-06	1.2e-05	0.00022	0.011	0.082	0.12	0.28	0.47	1	1	1	1	1	1	1	1	1	1	1	1	1	1	1	1	1.3e-09	4.68e-08
chloroplast thylakoid membrane							0.00022	0.00023					1	0.11	0.00013				1	0.019	1.1e-05			1	0.0077	2.6e-06		1	0.00062	9e-08	0.74	9.3e-05	7.1e-09	3.1e-05	1.3e-09	7.1e-09	1.3e-09	4.68e-08
light-harvesting complex							2.6e-08							0.0004	9.1e-06					0.00013	2.7e-06				3.7e-05	6.9e-07			8.4e-06	1.4e-07		1.1e-06	2e-08	5.8e-08	1.4e-09	1.4e-09	1.4e-09	5.04e-08
response to disaccharide stimulus			0.09	0.01		0.071				0.064	3.5e-05	2.4e-05	8.2e-08	1.6e-09	3.1e-08	0.69	0.00031	0.00022	6.8e-07	1.2e-08	2.7e-07	2.9e-05	4.2e-05	1.1e-07	2.1e-09	7.6e-08	0.016	4e-05	7e-07	2.2e-05	0.095	0.0015	0.028	0.0018	0.053		1.6e-09	5.76e-08
monosaccharide biosynthetic process	2.9e-05	0.063							8e-08	1.7e-09	2.6e-09	1.8e-08	4.6e-07	6e-06	5.5e-05	0.001	0.00074	0.0023	0.022	0.12	0.5	0.38	0.76	1	1	1											1.7e-09	6.12e-08
cellular hormone metabolic process									0.031	0.0019	1.7e-05	7.7e-06	4.9e-07	1.9e-07	2.2e-09	0.23	0.0019	0.00078	4.7e-05	1.6e-05	1.9e-07	0.03	0.013	0.00072	0.00025	2.8e-06	0.21	0.012	0.004	4.4e-05	1	0.33	0.004	1	0.01	0.18	2.2e-09	7.92e-08
response to oxidative stress	1		0.064	0.38	1		0.042	1	1	0.0088	8.5e-05	1.2e-05	5.5e-06	1.6e-08	2.4e-09	0.07	0.00061	8.9e-05	4.2e-05	1.1e-07	1.7e-08	0.00076	0.00015	8.3e-05	1.9e-07	3.1e-08	0.065	0.03	7.4e-05	1.1e-05	1	0.0069	0.001	0.054	0.0072	0.013	2.4e-09	8.64e-08
growth	0.00092	0.0046	1	1			1	0.34	1.5e-07	5e-08	3.8e-08	2.3e-07	7.4e-07	2e-07	2.8e-09	0.0013	0.00059	0.0018	0.0032	0.00072	1.2e-05	1	1	1	0.45	0.01	1	1	1	0.1	1	1	0.41	1	0.29	0.15	2.8e-09	1.008e-07
cellular amino acid catabolic process			0.04						0.005	5.7e-06	6.2e-08	5.8e-09	3.4e-09	1e-08	4.9e-09	0.00058	5.9e-06	5.2e-07	2.9e-07	8.3e-07	3.6e-07	0.00055	4.8e-05	2.6e-05	6.8e-05	2.8e-05	0.037	0.016	0.03	0.011	1	1	0.65		1		3.4e-09	1.224e-07
chlorophyll binding							4.1e-08							0.00015	4e-06					4.1e-05	1e-06				9.2e-06	2.1e-07			1.2e-06	3.1e-08		2.7e-06	6.9e-08	1.3e-07	5e-09	3.7e-09	3.7e-09	1.332e-07
metal ion binding	0.28	0.11	0.31	0.53	0.45	0.5	1	0.54	0.0064	0.00029	2.6e-05	2.6e-06	2.5e-07	4.3e-08	4.3e-09	0.0068	0.00059	5.7e-05	5.4e-06	9.1e-07	9.2e-08	0.03	0.0029	0.00025	4.1e-05	3.9e-06	0.06	0.0051	0.00077	8.2e-05	0.059	0.0093	0.00096	0.1	0.011	0.11	4.3e-09	1.548e-07
thylakoid part						0.24	0.00081	0.00085				1	1	0.12	0.0003			1	1	0.018	2.4e-05			1	0.0056	4.4e-06		0.5	0.00034	1.3e-07	0.13	3.2e-05	6.8e-09	3.3e-05	4.7e-09	9.4e-08	4.7e-09	1.692e-07
plastoglobule							3.3e-06							0.0018	2.1e-05					0.00049	4.6e-06				0.0001	8.3e-07			1.7e-05	1.1e-07		1.9e-05	1.2e-07	7.3e-07	5.1e-09	3.4e-08	5.1e-09	1.836e-07
biosynthetic process	0.015	1	2.1e-05	1	1	1	1	1	0.0021	6.7e-09	5.1e-09	1.1e-08	3.9e-08	2.3e-08	5e-08	1.6e-05	1e-05	1.5e-05	3.4e-05	1.5e-05	2.5e-05	8.6e-05	0.0002	0.00051	0.00023	0.00036	1	1	1	0.94	1	1	1	1	1	1	5.1e-09	1.836e-07
cell growth	4.1e-05	0.011		1				0.91	1.9e-08	1.5e-07	9.6e-08	1.7e-07	2e-07	1.8e-07	5.5e-09	0.034	0.01	0.0087	0.0058	0.0033	0.00011	1	1	1	1	0.053	1	1	1	0.096	1	1	0.41	1	0.66	1	5.5e-09	1.98e-07
cell differentiation	1	1		1	1	0.26	0.0029	0.02	0.98	1	0.92	0.18	0.0033	3.2e-06	6.2e-09	1	1	1	0.038	3.7e-05	6.8e-08	1	1	0.19	0.00017	2.8e-07	1	0.072	3.1e-05	3.7e-08	0.11	2.9e-05	2.8e-08	5.7e-05	4.4e-08	3.5e-06	6.2e-09	2.232e-07
chloroplast thylakoid						0.35	0.0015	0.0016				1	1	0.13	0.00049			1	1	0.019	3.8e-05		1	1	0.0053	6.3e-06	1	0.3	0.00028	1.6e-07	0.059	2.1e-05	7.4e-09	8.7e-05	2.3e-08	3.3e-07	7.4e-09	2.664e-07
plastid thylakoid						0.35	0.0015	0.0016				1	1	0.13	0.00049			1	1	0.019	3.8e-05		1	1	0.0053	6.3e-06	1	0.3	0.00028	1.6e-07	0.059	2.1e-05	7.4e-09	8.7e-05	2.3e-08	3.3e-07	7.4e-09	2.664e-07
regulation of cellular component size	9.7e-06	0.016		1				1	7.9e-09	9.5e-08	8e-08	1.8e-07	2.4e-07	2.5e-07	9.9e-09	0.058	0.02	0.019	0.014	0.0086	0.00038	1	1	1	1	0.12	1	1	1	0.19	1	1	0.72	1	1	1	7.9e-09	2.844e-07
regulation of anatomical structure size	9.7e-06	0.016		1				1	7.9e-09	9.5e-08	8e-08	1.8e-07	2.4e-07	2.5e-07	9.9e-09	0.058	0.02	0.019	0.014	0.0086	0.00038	1	1	1	1	0.12	1	1	1	0.19	1	1	0.72	1	1	1	7.9e-09	2.844e-07
organelle subcompartment						0.36	0.0016	0.0017				1	1	0.14	0.00055			1	1	0.021	4.3e-05		1	1	0.0057	7.2e-06	1	0.32	0.00031	1.9e-07	0.062	2.3e-05	8.5e-09	9.4e-05	2.6e-08	3.6e-07	8.5e-09	3.06e-07
heterocycle catabolic process		0.00031	0.003						0.00025	2.8e-08	1.1e-08	2.2e-08	1.5e-07	6.7e-07	2.4e-06	3.9e-08	2.8e-08	8e-08	7e-07	3.4e-06	1.3e-05	0.0018	0.0027	0.011	0.029	0.064	1	1	1	1			1				1.1e-08	3.96e-07
system development	1	1	1	1	0.47	1	0.12	1	0.39	0.15	0.025	0.00052	4.4e-05	3.4e-07	1.5e-08	1	0.62	0.013	0.0011	8.1e-06	3.6e-07	1	0.071	0.0057	4e-05	1.8e-06	0.16	0.014	8.2e-05	3.6e-06	0.061	0.00032	1.5e-05	0.021	0.00084	0.0085	1.5e-08	5.4e-07
polysaccharide metabolic process	0.011	1	0.049	1	1	1	1		0.00044	6.5e-07	3.6e-07	1.5e-07	5.2e-08	1.5e-08	1.5e-08	0.002	0.0008	0.00026	7e-05	1.7e-05	1.3e-05	0.031	0.0097	0.0025	0.00058	0.00043	1	0.73	0.15	0.09	1	0.61	0.39	1	1	1	1.5e-08	5.4e-07
organ development	1	1	1	1	0.47	1	0.12	1	0.39	0.15	0.025	0.00052	4.4e-05	3.4e-07	1.5e-08	1	0.62	0.013	0.0011	8.1e-06	3.6e-07	1	0.071	0.0057	4e-05	1.8e-06	0.16	0.014	8.2e-05	3.6e-06	0.061	0.00032	1.5e-05	0.021	0.00084	0.0085	1.5e-08	5.4e-07
regulation of cell size	5.9e-05	0.014		1				1	3.5e-08	3e-07	2.1e-07	4e-07	4.9e-07	4.7e-07	1.7e-08	0.048	0.016	0.014	0.01	0.0062	0.00025	1	1	1	1	0.09	1	1	1	0.15	1	1	0.59	1	0.9	1	1.7e-08	6.12e-07
intrinsic to membrane			0.74	0.071	1	0.0014	0.09	1		1	1	0.59	0.0024	4.8e-05	1.2e-05	1	0.092	0.044	6.6e-05	9.2e-07	2.5e-07	0.0083	0.0067	4.3e-06	5e-08	1.8e-08	0.082	4.1e-05	4.5e-07	1.7e-07	0.0038	3.8e-05	1.4e-05	2e-05	1.2e-05	0.028	1.8e-08	6.48e-07
monocarboxylic acid metabolic process	0.085	0.27	0.0045	1	1	1	1	1	0.00067	1.2e-07	3.6e-08	2.5e-08	2.3e-07	4.7e-07	7.2e-08	5.7e-05	1.6e-05	9.5e-06	6.5e-05	0.0001	1.5e-05	0.0021	0.0012	0.0066	0.0086	0.0012	1	1	1	0.6	1	1	1	1	1	1	2.5e-08	9e-07
cell development	0.25	1					0.005	0.19	0.0067	0.0075	0.0059	0.004	0.0024	2.7e-06	2.5e-08	1	0.67	0.36	0.18	0.00028	2.8e-06	1	1	1	0.0096	0.0001	1	1	0.015	0.00014	1	0.02	0.00016	0.021	0.00013	5.8e-05	2.5e-08	9e-07
response to UV	0.21	0.2		0.023					0.001	0.0013	1e-06	3.5e-08	3.8e-08	3.2e-08	2.7e-08	0.28	0.00022	6.7e-06	6.4e-06	4.9e-06	3.7e-06	0.045	0.0013	0.0011	0.00071	0.00048	0.00094	0.0012	0.00098	0.00074	1	0.62	0.37		1		2.7e-08	9.72e-07
steroid metabolic process			0.17	0.2		0.14			0.27	0.0013	6.4e-06	6.6e-06	3.8e-08	3.2e-08	2.7e-08	0.0074	3.3e-05	4e-05	2e-07	1.9e-07	1.6e-07	0.00097	0.0013	6.2e-06	5.7e-06	5e-06	0.25	0.0012	0.00098	0.00074	0.22	0.14	0.096	0.22	0.15		2.7e-08	9.72e-07
response to water deprivation		1			0.24	0.0052	1		1	1	0.76	0.011	9.4e-06	3.5e-07	2.6e-06	1	0.17	0.0017	8.3e-07	3e-08	3.5e-07	1	0.044	2.1e-05	7.3e-07	8.8e-06	0.069	2.1e-05	8e-07	1.4e-05	7.1e-05	3.2e-06	8.6e-05	0.0004	0.0091	1	3e-08	1.08e-06
response to water		1			0.27	0.0059	1		1	1	0.89	0.014	1.4e-05	5.4e-07	4.1e-06	1	0.2	0.0022	1.2e-06	4.7e-08	5.5e-07	1	0.053	2.8e-05	1.1e-06	1.3e-05	0.08	2.8e-05	1.1e-06	2e-05	8.9e-05	4.3e-06	0.00011	0.00048	0.011	1	4.7e-08	1.692e-06
response to biotic stimulus	1	1	0.0012	0.082	1	1	1	1	1	0.00091	2.4e-06	1.5e-07	5.5e-08	2.3e-07	3.7e-07	0.0021	4.8e-06	3.3e-07	1.4e-07	7.4e-07	1.3e-06	4.5e-06	4.9e-07	3.1e-07	2.2e-06	4.5e-06	0.0062	0.0024	0.0082	0.01	0.65	1	1	1	1	1	5.5e-08	1.98e-06
steroid biosynthetic process			0.11			0.084			0.8	0.0027	5.5e-05	3.9e-05	1.6e-07	1e-07	6.5e-08	0.0031	6.5e-05	5.7e-05	1.9e-07	1.4e-07	1e-07	0.003	0.0027	8.6e-06	6.1e-06	4.3e-06	0.74	0.0026	0.0015	0.00092	0.12	0.065	0.038	0.11	0.069		6.5e-08	2.34e-06
developmental cell growth	0.012	0.075						0.35	2.5e-05	0.00024	5.2e-05	0.00016	2.8e-05	4.5e-06	6.6e-08	0.48	0.079	0.14	0.022	0.0033	5.4e-05	1	1	1	0.49	0.01	1	1	0.37	0.0064	1	1	0.038	1	0.016	0.092	6.6e-08	2.376e-06
substrate-specific channel activity						6.6e-05					0.42	0.076	1.6e-05	4.9e-07	1e-07		0.45	0.079	1.1e-05	3.1e-07	7.2e-08		0.45	4.6e-05	1.3e-06	3.1e-07		1.9e-05	5.3e-07	1.6e-07	5.8e-05	1.8e-06	6.2e-07	4.4e-06	2.2e-06	0.052	7.2e-08	2.592e-06
thylakoid					0.61	0.76	0.006	0.0062	1	1	1	1	1	0.02	0.00012		1	1	0.74	0.0049	1.8e-05		1	1	0.02	7.1e-05	1	0.42	0.0011	2e-06	0.063	6.7e-05	7.8e-08	0.0007	6.5e-07	4.7e-06	7.8e-08	2.808e-06
channel activity						6.9e-05					0.43	0.08	1.7e-05	5.4e-07	1.2e-07		0.46	0.083	1.1e-05	3.5e-07	8.1e-08		0.46	4.9e-05	1.5e-06	3.4e-07		2e-05	5.8e-07	1.8e-07	6.1e-05	2e-06	6.8e-07	4.7e-06	2.3e-06	0.054	8.1e-08	2.916e-06
passive transmembrane transporter activity						6.9e-05					0.43	0.08	1.7e-05	5.4e-07	1.2e-07		0.46	0.083	1.1e-05	3.5e-07	8.1e-08		0.46	4.9e-05	1.5e-06	3.4e-07		2e-05	5.8e-07	1.8e-07	6.1e-05	2e-06	6.8e-07	4.7e-06	2.3e-06	0.054	8.1e-08	2.916e-06
integral to membrane			0.18	1	1	0.00056	0.22			1	1	1	0.0075	0.00029	0.00071	1	0.83	0.17	0.00018	5.2e-06	2e-05	0.044	0.01	3.5e-06	8.8e-08	6.8e-07	0.41	0.00014	3.4e-06	2.5e-05	0.00047	1.1e-05	0.00011	2.3e-05	0.00042	0.97	8.8e-08	3.168e-06
cell communication		1	1	1		0.00034	1	1	1	1	0.055	0.041	9.4e-06	2.9e-06	1.2e-07	1	0.069	0.058	8.4e-06	2.7e-06	1.1e-07	0.2	0.19	2e-05	7.3e-06	2.9e-07	1	0.00015	6e-05	2.3e-06	0.0036	0.0016	6.4e-05	0.00077	3.2e-05	0.54	1.1e-07	3.96e-06
alcohol biosynthetic process	0.00067	0.055							1.2e-06	1.2e-07	3.7e-07	7e-07	9.2e-07	1.7e-05	5.7e-05	0.0043	0.007	0.0074	0.0062	0.053	0.11	1	1	1	1	1		1	1	1			1				1.2e-07	4.32e-06
plant-type cell wall		0.054				0.00073			0.0021	0.00043	0.00042	0.00037	1.7e-07	6.7e-07	1.3e-07	0.011	0.011	0.0077	3.9e-06	1.5e-05	2.8e-06	1	0.64	0.00045	0.0013	0.00024		0.0026	0.0085	0.0015	0.0025	0.012	0.0022	0.013	0.0025		1.3e-07	4.68e-06
copper ion binding	0.03	0.0032							2e-05	3.8e-05	6.6e-06	1.1e-06	1.9e-07	3.1e-06	8.4e-06	0.0082	0.0012	0.00019	2.9e-05	0.00037	0.00083	0.97	0.14	0.018	0.13	0.2	0.19	0.026	0.21	0.38	0.19	1	1				1.9e-07	6.84e-06
aromatic compound catabolic process									0.2	0.0035	7.5e-06	1.4e-06	2.5e-07	3.1e-07	3.7e-07	0.021	3.8e-05	7.7e-06	1.4e-06	1.8e-06	2.2e-06	0.0018	0.00037	6.4e-05	8.1e-05	9.4e-05	0.019	0.0033	0.0038	0.0041		1	0.93				2.5e-07	9e-06
cellular response to oxidative stress	0.0032								0.012	1.6e-05	2.6e-07	4.6e-07	5.9e-07	6.3e-07	4.4e-06	0.13	0.0018	0.0022	0.002	0.0016	0.0071	0.00097	0.0018	0.002	0.0018	0.0096		0.85	0.58	1							2.6e-07	9.36e-06
tryptophan catabolic process									0.049	0.0004	3.6e-06	3.9e-07	4e-07	3.4e-07	2.8e-07	0.0039	3.3e-05	3.7e-06	3.9e-06	3.3e-06	2.8e-06	0.0037	0.00039	0.00038	0.0003	0.00023	0.045	0.04	0.027	0.018			1				2.8e-07	1.008e-05
indolalkylamine catabolic process									0.049	0.0004	3.6e-06	3.9e-07	4e-07	3.4e-07	2.8e-07	0.0039	3.3e-05	3.7e-06	3.9e-06	3.3e-06	2.8e-06	0.0037	0.00039	0.00038	0.0003	0.00023	0.045	0.04	0.027	0.018			1				2.8e-07	1.008e-05
indole derivative catabolic process									0.055	0.00047	4.6e-06	5.2e-07	5.3e-07	4.5e-07	3.9e-07	0.0045	4e-05	4.7e-06	5e-06	4.3e-06	3.7e-06	0.0043	0.00047	0.00046	0.00037	0.00029	0.051	0.046	0.031	0.022			1				3.9e-07	1.404e-05
photosynthesis					1		0.0058	0.055				1	1	0.54	0.0056			1	1	0.19	0.0014		1	1	0.017	7.5e-05	1	0.77	0.00066	1.9e-06	0.36	0.00016	3.9e-07	0.0035	6.6e-06	1.8e-05	3.9e-07	1.404e-05
cellular developmental process	1	1		1	1	1	0.0022	0.19	0.12	0.99	0.98	0.47	0.03	3.7e-05	4.1e-07	1	1	1	0.46	0.00067	7.5e-06	1	1	1	0.012	0.00014	1	1	0.0016	1.4e-05	1	0.00061	4.8e-06	0.00036	2.4e-06	3.1e-05	4.1e-07	1.476e-05
organelle membrane	0.00028	0.61	1		1	1	0.63	0.64	4.5e-05	1.4e-05	0.00018	0.00051	8.6e-05	6.3e-06	5.2e-07	0.091	0.37	0.44	0.086	0.0072	0.00064	1	1	0.87	0.079	0.0074	1	1	0.48	0.045	1	0.2	0.016	0.1	0.0072	0.041	5.2e-07	1.872e-05
multidimensional cell growth	0.0057								0.00018	4.6e-05	9.9e-06	2e-06	2.8e-06	2.1e-05	5.5e-07	0.23	0.035	0.0055	0.0055	0.026	0.00074		0.24	0.21	0.8	0.026		1	1	0.17			1				5.5e-07	1.98e-05
biological regulation	0.97	1	0.79	0.0052	1	1	1	1	0.089	0.0019	7.2e-07	1.5e-05	0.00017	0.00023	1.3e-05	0.091	3e-05	0.00063	0.0059	0.0067	0.0004	0.00023	0.0077	0.071	0.075	0.0047	0.32	1	1	0.13	1	1	1	1	1	1	7.2e-07	2.592e-05
tryptophan metabolic process									0.15	0.0024	4.2e-06	7.3e-07	9.7e-07	1.1e-06	1.1e-06	0.015	2.3e-05	4.3e-06	6.2e-06	7e-06	7.5e-06	0.0013	0.00024	0.00033	0.00035	0.00035	0.014	0.019	0.018	0.017			1				7.3e-07	2.628e-05
indolalkylamine metabolic process									0.15	0.0024	4.2e-06	7.3e-07	9.7e-07	1.1e-06	1.1e-06	0.015	2.3e-05	4.3e-06	6.2e-06	7e-06	7.5e-06	0.0013	0.00024	0.00033	0.00035	0.00035	0.014	0.019	0.018	0.017			1				7.3e-07	2.628e-05
plastid part	0.012	1		1	1	1	0.0026	1	0.0069	0.038	0.011	0.0078	0.0022	5.2e-06	7.4e-07	1	1	0.76	0.23	0.00094	0.00013	1	1	0.82	0.0032	0.00044	1	0.47	0.00093	0.00013	1	0.0029	0.00041	0.0023	0.00038	0.00075	7.4e-07	2.664e-05
plant-type cell wall biogenesis	0.0014	0.019							8.1e-07	6.7e-06	2.3e-05	5.1e-05	0.00047	0.0028	0.013	0.11	0.18	0.23	1	1	1																8.1e-07	2.916e-05
ion transmembrane transporter activity	0.29	1	0.071	0.94		0.23		0.89	0.051	0.00056	7.6e-05	0.00012	5.1e-06	6.3e-06	8.7e-07	0.014	0.0019	0.0027	0.00012	0.00014	1.9e-05	0.013	0.022	0.00084	0.001	0.00013	1	0.056	0.053	0.0079	0.45	0.42	0.061	0.43	0.063	1	8.7e-07	3.132e-05
cellular response to reactive oxygen species	0.0019								0.0069	6.1e-06	9.1e-07	1.2e-05	1.1e-05	9.5e-06	5.2e-05	0.081	0.0088	0.06	0.04	0.025	0.085	0.0066	0.074	0.055	0.036	0.14											9.1e-07	3.276e-05
aromatic amino acid family catabolic process									0.075	0.00078	8.9e-06	1.1e-06	1.2e-06	1.1e-06	9.6e-07	0.0066	7.1e-05	9.2e-06	1e-05	9.3e-06	8.3e-06	0.0063	0.00077	0.0008	0.00067	0.00054	0.069	0.066	0.048	0.035			1				9.6e-07	3.456e-05
chloroplast part	0.009	1		1	1	1	0.0019	1	0.013	0.058	0.032	0.019	0.0046	9.9e-06	1.2e-06	1	1	1	0.48	0.002	0.00024	1	1	1	0.0036	0.00044	1	0.68	0.0012	0.00014	1	0.0017	0.0002	0.0015	0.00021	0.00046	1.2e-06	4.32e-05
developmental growth	0.13	0.024	1	1			1	0.41	9e-05	8.3e-05	4.8e-05	0.00063	0.00059	6.9e-05	1.3e-06	0.027	0.013	0.1	0.077	0.0089	0.00019	1	1	1	1	0.052	1	1	1	0.17	1	1	0.54	1	0.092	0.076	1.3e-06	4.68e-05
innate immune response	1	1	1	0.089	0.066				1	0.1	0.00039	1.4e-06	2.7e-05	0.00011	0.00035	0.46	0.0014	4e-06	0.00011	0.00045	0.0015	0.0036	9e-06	0.00038	0.0019	0.0068	0.00023	0.012	0.053	0.16	1	1	1	1	1	1	1.4e-06	5.04e-05
lipid metabolic process	1	0.41	0.36	1	1	1	1	1	0.014	0.00014	4.1e-06	8e-05	1.3e-05	8.9e-06	1.5e-06	0.005	0.00014	0.0027	0.00041	0.00026	4.3e-05	0.013	0.19	0.027	0.015	0.0025	1	1	0.75	0.12	1	1	1	1	0.67	1	1.5e-06	5.4e-05
sterol biosynthetic process									0.19	0.0014	8e-05	0.00019	1.8e-06	3.4e-06	3e-05	0.003	0.00019	0.00055	4.7e-06	9.8e-06	9.5e-05	0.024	0.06	0.00051	0.00094	0.0074		0.057	0.086	0.49	0.98	1	1	0.97	1		1.8e-06	6.48e-05
cellulose biosynthetic process	8.2e-06								0.0001	2.1e-06	4.6e-06	7.1e-06	6.1e-05	0.00035	0.0016		1	0.86	1	1	1		1	1	1	1											2.1e-06	7.56e-05
pyruvate metabolic process	0.0059	1	1						0.00032	1.2e-05	2.1e-06	0.00012	0.0025	0.0089	0.0099	0.053	0.0071	0.17	1	1	1	0.23	1	1	1	1			1	1							2.1e-06	7.56e-05
pigmentation	0.0061								0.0024	0.00053	0.0001	2.4e-06	3.4e-06	2.6e-05	2.7e-05		0.28	0.0063	0.0063	0.029	0.024		0.038	0.039	0.18	0.15	0.22	0.25	1	0.9			1				2.4e-06	8.64e-05
pigment accumulation	0.0061								0.0024	0.00053	0.0001	2.4e-06	3.4e-06	2.6e-05	2.7e-05		0.28	0.0063	0.0063	0.029	0.024		0.038	0.039	0.18	0.15	0.22	0.25	1	0.9			1				2.4e-06	8.64e-05
anthocyanin accumulation in tissues in response to UV light	0.0061								0.0024	0.00053	0.0001	2.4e-06	3.4e-06	2.6e-05	2.7e-05		0.28	0.0063	0.0063	0.029	0.024		0.038	0.039	0.18	0.15	0.22	0.25	1	0.9			1				2.4e-06	8.64e-05
pigment accumulation in tissues	0.0061								0.0024	0.00053	0.0001	2.4e-06	3.4e-06	2.6e-05	2.7e-05		0.28	0.0063	0.0063	0.029	0.024		0.038	0.039	0.18	0.15	0.22	0.25	1	0.9			1				2.4e-06	8.64e-05
pigment accumulation in tissues in response to UV light	0.0061								0.0024	0.00053	0.0001	2.4e-06	3.4e-06	2.6e-05	2.7e-05		0.28	0.0063	0.0063	0.029	0.024		0.038	0.039	0.18	0.15	0.22	0.25	1	0.9			1				2.4e-06	8.64e-05
pigment accumulation in response to UV light	0.0061								0.0024	0.00053	0.0001	2.4e-06	3.4e-06	2.6e-05	2.7e-05		0.28	0.0063	0.0063	0.029	0.024		0.038	0.039	0.18	0.15	0.22	0.25	1	0.9			1				2.4e-06	8.64e-05
ion transmembrane transport	0.00081								4.3e-06	2.4e-06	7.6e-06	1.6e-05	2.5e-05	3.2e-05	7.1e-06	0.063	0.1	0.12	0.12	0.1	0.021			1	1	1				1			1				2.4e-06	8.64e-05
cytosol	0.012	0.036	0.28	1	1		1		5.3e-05	2.6e-06	1.8e-05	3.1e-05	0.0051	0.012	0.042	0.0014	0.0066	0.0069	0.44	0.69	1	0.69	0.56	1	1	1	1	1	1	1	1	1	1	1	1	1	2.6e-06	9.36e-05
photosynthesis, light reaction							0.0081	0.55				1	1	0.16	0.0053			1	1	0.071	0.0019		1	1	0.0068	0.00014	1	0.36	0.00032	5.7e-06	0.27	0.00014	2.7e-06	0.0016	2.7e-05	0.00026	2.7e-06	9.72e-05
multi-organism process	1	1	0.045	0.052	1	1	1	1	1	0.027	6.3e-05	6e-06	2.8e-06	1.2e-05	2.1e-05	0.15	0.00028	2.7e-05	1.4e-05	6.4e-05	0.00011	8.4e-05	1.3e-05	9.7e-06	6.6e-05	0.00015	0.0077	0.0046	0.02	0.031	1	1	1	1	1	1	2.8e-06	0.0001008
organelle organization	2.9e-06	1	1	1		1	1	1	3.1e-05	9.4e-05	0.0035	0.078	0.13	0.47	1	1	1	1	1	1	1	1	1	1	1	1	1	1	1	1	1	1	1	1	1	1	2.9e-06	0.0001044
intracellular organelle part	6.2e-06	0.65	1	1	1	1	1	1	3e-06	1.6e-05	0.00014	0.002	0.0069	0.0027	0.0072	0.53	0.97	1	1	1	1	1	1	1	1	1	1	1	1	1	1	1	1	1	1	1	3e-06	0.000108
organelle part	6.5e-06	0.66	1	1	1	1	1	1	3.2e-06	1.7e-05	0.00015	0.0021	0.0073	0.0029	0.0077	0.54	1	1	1	1	1	1	1	1	1	1	1	1	1	1	1	1	1	1	1	1	3.2e-06	0.0001152
sterol metabolic process									0.23	0.002	0.00013	0.0003	3.3e-06	6.3e-06	5.4e-05	0.004	0.00028	0.00083	8.1e-06	1.7e-05	0.00016	0.031	0.079	0.00077	0.0014	0.011		0.075	0.12	0.64	1	1	1	1	1		3.3e-06	0.0001188
peptide-methionine-(S)-S-oxide reductase activity															0.00062						0.00026					9.3e-05				2.7e-05			6.6e-06		3.9e-05	3.6e-06	3.6e-06	0.0001296
microbody	3.7e-06								8.8e-05	0.00038	2.7e-05	0.00038	0.0026	0.013	0.047		1	1	1	1	1																3.7e-06	0.0001332
peroxisome	3.7e-06								8.8e-05	0.00038	2.7e-05	0.00038	0.0026	0.013	0.047		1	1	1	1	1																3.7e-06	0.0001332
cell wall biogenesis	0.016	0.74						0.58	0.00035	3.6e-05	0.00041	0.0006	0.00067	0.00018	4.2e-06	0.073	0.42	0.39	0.32	0.078	0.0022	1	1	1	1	0.079		1	1	0.87		1	0.34	1	0.33	0.28	4.2e-06	0.0001512
transition metal ion binding	1	1	0.66	1	1	1	0.5	0.21	0.27	0.024	0.0074	0.0025	0.0015	0.00012	5.8e-06	0.14	0.043	0.014	0.0084	0.00069	3.4e-05	0.25	0.089	0.049	0.0041	0.00019	0.88	0.46	0.038	0.0021	1	0.13	0.0066	0.41	0.02	0.022	5.8e-06	0.0002088
vacuole organization	6e-06								0.00055	3.2e-05	0.00032	0.0018	0.0072	0.022	0.058																						6e-06	0.000216
immune response	1	1	1	0.14	0.1				1	0.21	0.0012	6.1e-06	0.00012	0.00047	0.0016	0.77	0.0035	1.5e-05	0.00039	0.0017	0.0057	0.0075	2.8e-05	0.0012	0.0058	0.021	0.00054	0.028	0.12	0.38	1	1	1	1	1	1	6.1e-06	0.0002196
immune system process	1	1	1	0.14	0.1				1	0.21	0.0012	6.1e-06	0.00012	0.00047	0.0016	0.77	0.0035	1.5e-05	0.00039	0.0017	0.0057	0.0075	2.8e-05	0.0012	0.0058	0.021	0.00054	0.028	0.12	0.38	1	1	1	1	1	1	6.1e-06	0.0002196
glucan metabolic process	0.0013	0.4							2e-05	7.2e-06	8.6e-06	3.1e-05	7.1e-05	0.00012	0.0018	0.1	0.066	0.12	0.16	0.18	1	1	1	1	1	1	1	1	1	1		1	1				7.2e-06	0.0002592
cellular cell wall organization or biogenesis	0.027	1	0.94					0.83	0.00084	2.1e-05	0.0003	0.00053	0.00072	0.00024	7.2e-06	0.028	0.22	0.26	0.25	0.073	0.0026	1	1	1	1	0.074		1	1	1		1	0.7	1	0.63	0.48	7.2e-06	0.0002592
hydrolase activity, acting on glycosyl bonds	0.002					0.011			0.0053	0.005	0.0032	0.0019	8.8e-06	0.00018	0.0008	1	1	0.7	0.0057	0.061	0.17	1	1	0.0099	0.13	0.36	1	0.014	0.21	0.72	0.019	0.46	1	0.91	1		8.8e-06	0.0003168
response to red light												1	0.42	0.012	0.00033			1	0.12	0.0026	6.2e-05		1	0.022	0.00042	8.8e-06		0.17	0.0029	5.8e-05		0.018	0.00037	0.013	0.00023	0.014	8.8e-06	0.0003168
monovalent inorganic cation transport	0.2			0.19					0.044	0.036	0.00019	0.00074	2.3e-05	1.4e-05	9.3e-06	1	0.037	0.1	0.0032	0.0018	0.001	0.25	0.74	0.022	0.012	0.0071	1	0.034	0.02	0.013	1	1	1	1	0.62		9.3e-06	0.0003348
regulation of localization				0.092					0.58	1	0.024	0.0023	0.00022	2.1e-05	9.8e-06		1	0.11	0.01	0.00094	0.00042	1	0.26	0.023	0.002	0.00095	0.013	0.0014	0.00013	8.2e-05	0.48	0.041	0.022	0.47	0.22	1	9.8e-06	0.0003528
oxidoreductase activity, acting on paired donors, with incorporation or reduction of molecular oxygen			0.49					0.013	1	0.77	0.14	0.071	0.037	0.0069	6.1e-05	0.13	0.022	0.014	0.0085	0.0016	1e-05	0.11	0.077	0.043	0.008	4.8e-05	1	0.58	0.1	0.00076	1	0.56	0.004	1	0.0059	0.0055	1e-05	0.00036
hydrolase activity, hydrolyzing O-glycosyl compounds	0.0013					0.0076			0.015	0.011	0.0056	0.0028	1.1e-05	0.0002	0.00082	1	1	1	0.0086	0.083	0.21	1	1	0.0052	0.07	0.2	1	0.0082	0.13	0.45	0.012	0.31	1	0.68	1		1.1e-05	0.000396
polysaccharide biosynthetic process	0.015		0.36						0.019	0.00018	0.00011	5.6e-05	7.8e-05	2.9e-05	1.2e-05	0.3	0.12	0.047	0.046	0.014	0.0052	0.28	0.12	0.13	0.041	0.015	1	1	1	0.7	1	1	1	1	1	1	1.2e-05	0.000432
inorganic cation transmembrane transporter activity									0.22	0.0065	0.00017	0.00057	1.8e-05	0.00019	0.0001	0.23	0.0059	0.017	0.00055	0.0049	0.0026	0.0067	0.029	0.00081	0.009	0.0047	0.8	0.024	0.2	0.11	0.79	1	1		1		1.8e-05	0.000648
hydrogen peroxide catabolic process									0.032	0.00021	1.8e-05	0.00016	0.00011	6.5e-05	0.00028		0.028	0.15	0.077	0.039	0.12	0.031	0.24	0.14	0.07	0.23											1.8e-05	0.000648
hydrogen transport	0.021								0.1	0.18	0.0012	0.0019	8.3e-05	2.1e-05	2.9e-05		1	1	0.052	0.011	0.012	0.71	0.96	0.041	0.0092	0.011	0.68	0.027	0.0064	0.0095		0.78	0.94	0.6	0.81		2.1e-05	0.000756
cell part	0.0096	0.095	1	1	1	1	1	1	8.8e-05	2.1e-05	4.8e-05	0.0014	0.067	0.8	1	0.013	0.015	0.14	1	1	1	0.74	1	1	1	1	1	1	1	1	1	1	1	1	1	1	2.1e-05	0.000756
proton transport	0.021								0.1	0.18	0.0012	0.0019	8.3e-05	2.1e-05	2.9e-05		1	1	0.052	0.011	0.012	0.71	0.96	0.041	0.0092	0.011	0.68	0.027	0.0064	0.0095		0.78	0.94	0.6	0.81		2.1e-05	0.000756
cell	0.0096	0.095	1	1	1	1	1	1	8.8e-05	2.1e-05	4.8e-05	0.0014	0.067	0.8	1	0.013	0.015	0.14	1	1	1	0.74	1	1	1	1	1	1	1	1	1	1	1	1	1	1	2.1e-05	0.000756
oxylipin metabolic process				0.0028						1	0.00064	0.00023	0.00041	0.00058	3.9e-05	1	0.00022	0.0001	0.00022	0.00037	2.4e-05	0.0032	0.0016	0.0037	0.0059	0.00038	0.0031	0.01	0.019	0.0012			1		1		2.4e-05	0.000864
cellular response to hydrogen peroxide									0.039	0.00028	2.6e-05	0.00022	0.00015	9.6e-05	0.00042		0.034	0.18	0.098	0.05	0.15	0.038	0.29	0.17	0.089	0.29											2.6e-05	0.000936
lipid biosynthetic process	1	0.13	1	0.47		1	1	1	0.06	0.0058	7e-05	0.00039	9e-05	4.7e-05	2.6e-05	0.02	0.00022	0.0016	0.00038	0.0002	0.00011	0.058	0.27	0.057	0.026	0.013	1	0.61	0.26	0.13	1	1	1	1	1	1	2.6e-05	0.000936
ion homeostasis								0.14	0.23	0.0057	0.019	0.046	0.0015	0.0029	2.7e-05	0.039	0.15	0.35	0.011	0.021	0.00019	1	1	0.32	0.53	0.0056		1	1	0.16	1	1	0.075	1	0.025	0.97	2.7e-05	0.000972
chemical homeostasis		0.35				0.24		0.27	0.11	0.0045	0.02	0.057	0.00073	0.0019	2.7e-05	0.019	0.11	0.31	0.0038	0.0096	0.00013	1	1	0.29	0.57	0.0097		1	1	0.18	1	1	0.072	1	0.019	1	2.7e-05	0.000972
plant-type vacuole						0.00058				0.018	0.087	0.065	4e-05	3.3e-05	2.7e-05				0.012	0.0081	0.0055			0.0023	0.0018	0.0014		0.021	0.016	0.012	0.0022	0.0025	0.0025	0.0019	0.0025		2.7e-05	0.000972

## Sheet: 8-q, UG, step 2
			specifically regulated
	GO term																	quantiles and combinations of quantiles																			minimal p value from Fisher's exact test	minimal p value from Fisher's exact test Bonferroni corrected for number of tested intervals and GO terms	the quantile interval having minimal p-value	Fold specificity
		1	2	3	4	5	6	7	8	1-2	1-3	1-4	1-5	1-6	1-7	2-3	2-4	2-5	2-6	2-7	2-8	3-4	3-5	3-6	3-7	3-8	4-5	4-6	4-7	4-8	5-6	5-7	5-8	6-7	6-8	7-8
C	cytosol	7.99483e-30	2.55854e-10	0.663717	0.999991	0.993231	0.999991	0.999999		2.42363e-44	6.31762e-38	4.50855e-25	2.47065e-21	8.84076e-15	4.34721e-09	1.42912e-06	0.0413785	0.417655	0.990381	1	1	0.999531	0.999997	1	1	1	1	1	1	1	1	1	1	1	1	1	2.42363e-44	1.93406e-40	1-2	fold-specific
P	translation	3.08683e-35	6.14022e-05	0.978956		0.99659				7.7782e-42	8.26831e-33	4.64804e-22	1.01821e-18	7.67618e-14	1.56719e-07	0.0386262	0.799383	0.990878	0.999998	1	1	0.999998	1	1	1	1	1	1	1	1	0.999999	1	1				7.7782e-42	6.207e-38	1-2	fold-specific
C	cytosolic part	3.51032e-26	0.000159533	0.980931						1.42521e-33	1.53454e-26	4.46545e-17	2.58372e-13	1.22524e-09	1.57067e-05	0.0519427	0.818739	0.99367	0.999994	1	1	0.999999	1	1	1	1		1	1	1	0.999998	1	1				1.42521e-33	1.13732e-29	1-2	fold-specific
C	ribosomal subunit	9.89e-27	0.000238699	0.984366						1.64768e-33	4.12828e-26	1.38568e-16	9.59918e-14	6.55085e-10	1.16293e-05	0.0695335	0.861277	0.993131	0.999994	1	1	0.999999	1	1	1	1		1	1	1	0.999994	1	1				1.64768e-33	1.31485e-29	1-2	fold-specific
C	cytoplasmic part	6.50416e-22	7.46457e-10	0.792523	0.995546	0.659413	0.999996	0.999936	0.999991	3.64233e-33	4.64015e-24	2.95931e-16	1.08258e-16	1.54627e-09	2.44026e-05	3.06655e-05	0.0285522	0.0503378	0.880577	0.999979	1	0.994198	0.993112	1	1	1	0.98666	0.999999	1	1	0.999818	1	1	1	1	1	3.64233e-33	2.90658e-29	1-2	fold-specific
C	cytosolic ribosome	9.47664e-28	0.00100966	0.897891						3.70122e-32	3.32518e-27	4.66538e-19	1.72645e-15	5.20816e-11	3.46267e-06	0.0473547	0.714209	0.983398	0.999987	1	1	0.999794	0.999999	1	1	1	0.999999	1	1	1	0.999999	1	1				3.70122e-32	2.95358e-28	1-2	fold-specific
F	structural constituent of ribosome	4.75585e-26	0.00035081	0.987219						4.06163e-32	1.80963e-24	3.394e-17	3.54565e-14	3.49282e-10	8.60242e-06	0.0909392	0.778575	0.986084	0.999984	1	1	0.999986	1	1	1	1	0.999996	1	1	1	0.999996	1	1				4.06163e-32	3.24118e-28	1-2	fold-specific
F	structural molecule activity	2.14378e-25	0.000169517	0.989581						4.07635e-32	3.71e-24	9.75352e-17	1.91124e-13	3.08623e-09	9.36004e-05	0.0736321	0.757577	0.9852	0.999985	1	1	0.999991	1	1	1	1	0.999998	1	1	1	0.999998	1	1				4.07635e-32	3.25293e-28	1-2	fold-specific
C	ribosome	4.22195e-27	0.00139392	0.911505		0.99327				5.8857e-31	1.16601e-25	1.42359e-18	6.23346e-16	2.74677e-11	2.55189e-06	0.0627533	0.692019	0.970087	0.999968	1	1	0.999576	0.999996	1	1	1	0.999988	1	1	1	0.999998	1	1				5.8857e-31	4.69679e-27	1-2	fold-specific
C	ribonucleoprotein complex	1.86026e-26	0.00136225	0.889307		0.996426				5.1906e-30	6.69913e-25	2.5244e-17	7.4741e-14	7.68578e-11	1.72658e-05	0.0534401	0.706639	0.979691	0.999937	1	1	0.999627	0.999998	1	1	1	0.999997	1	1	1	0.999988	1	1	1	1		5.1906e-30	4.1421e-26	1-2	fold-specific
C	macromolecular complex	2.3792e-20	6.65251e-06	0.84043	0.930031	0.981097	0.996567			1.29822e-27	5.23701e-22	8.97706e-19	3.21209e-16	4.3602e-14	5.78944e-08	0.00247277	0.0474258	0.345812	0.890325	0.999993	1	0.963082	0.998068	0.999994	1	1	0.995293	0.999968	1	1	0.999777	1	1	1	1	1	1.29822e-27	1.03598e-23	1-2	fold-specific
C	cytoplasm	7.23267e-18	1.18e-07	0.438845	0.999788	0.758179	0.998985	0.999276	0.999854	9.51161e-26	7.5778e-21	1.35926e-11	4.95086e-11	3.68802e-07	0.000333171	2.48445e-05	0.0984328	0.195442	0.872085	0.999858	1	0.993226	0.99554	0.999997	1	1	0.999135	0.999999	1	1	0.997462	0.999998	1	0.999999	1	1	9.51161e-26	7.59026e-22	1-2	fold-specific
C	organelle part	6.47567e-16	0.000260988	0.0497151	0.63578	0.861545	0.944214	1		1.12349e-19	1.44332e-21	9.57284e-21	1.54687e-20	6.26183e-23	1.04994e-15	2.97432e-05	0.000252186	0.00289871	0.0310014	0.949457	1	0.136265	0.370729	0.738229	0.999963	1	0.843792	0.971248	1	1	0.974666	1	1	1	1	1	6.26183e-23	4.99694e-19	1-6	fold-specific
C	intracellular organelle part	4.89659e-16	0.000231648	0.0465673	0.624481	0.904696	0.940861	1		6.87715e-20	7.0147e-22	3.72015e-21	2.53925e-20	9.10234e-23	1.2697e-15	2.40955e-05	0.000196933	0.00365256	0.0354533	0.954217	1	0.126227	0.409961	0.763831	0.999972	1	0.875487	0.977645	1	1	0.982173	1	1	1	1	1	9.10234e-23	7.26367e-19	1-6	fold-specific
C	intracellular non-membrane-bounded organelle	2.41394e-17	0.00399153	0.420833	0.850375	0.945423	0.906246	0.999996		6.23588e-19	2.44625e-17	3.26926e-15	1.48624e-13	6.49582e-15	4.93889e-10	0.0109096	0.0714648	0.317325	0.621516	0.999357	1	0.705671	0.929791	0.985971	0.999999	1	0.972305	0.994006	1	1	0.983362	0.999998	1	0.999984	1	1	6.23588e-19	4.97623e-15	1-2	fold-specific
C	non-membrane-bounded organelle	2.41394e-17	0.00399153	0.420833	0.850375	0.945423	0.906246	0.999996		6.23588e-19	2.44625e-17	3.26926e-15	1.48624e-13	6.49582e-15	4.93889e-10	0.0109096	0.0714648	0.317325	0.621516	0.999357	1	0.705671	0.929791	0.985971	0.999999	1	0.972305	0.994006	1	1	0.983362	0.999998	1	0.999984	1	1	6.23588e-19	4.97623e-15	1-2	fold-specific
P	cellular protein metabolic process	2.44309e-18	0.00799249	0.62891	0.947247	0.481138	0.990841	0.999964	0.999999	2.62589e-18	6.18692e-15	2.05527e-11	7.7422e-13	1.29919e-10	3.16106e-06	0.0463651	0.307098	0.278599	0.810742	0.999895	1	0.9182	0.872679	0.994538	1	1	0.865365	0.993635	0.999999	1	0.950418	0.999969	1	0.999999	1	1	2.44309e-18	1.94959e-14	1	fold-specific
C	membrane	1.12421e-16	0.00182689	0.499714	0.952394	0.952394	0.971445	0.996384	0.999998	3.32368e-18	2.01384e-15	1.3073e-11	1.92868e-09	6.45478e-08	5.15975e-06	0.0105691	0.152231	0.508582	0.889307	0.999432	1	0.880628	0.982563	0.999324	1	1	0.993062	0.999672	1	1	0.995824	0.999978	1	0.999672	1	1	3.32368e-18	2.6523e-14	1-2	fold-specific
C	plasmodesma	2.43578e-13	0.000428052	0.984096		0.980878	0.838625		0.982555	5.4949e-18	4.05246e-12	9.89254e-07	9.12846e-05	0.000134535	0.0411561	0.0996853	0.828572	0.982521	0.996564	1	1	0.999989	1	1	1	1	0.999985	0.999985	1	1	0.985845	0.999962	1	0.998835	0.999966	0.999959	5.4949e-18	4.38493e-14	1-2	fold-specific
C	cell-cell junction	2.43578e-13	0.000428052	0.984096		0.980878	0.838625		0.982555	5.4949e-18	4.05246e-12	9.89254e-07	9.12846e-05	0.000134535	0.0411561	0.0996853	0.828572	0.982521	0.996564	1	1	0.999989	1	1	1	1	0.999985	0.999985	1	1	0.985845	0.999962	1	0.998835	0.999966	0.999959	5.4949e-18	4.38493e-14	1-2	fold-specific
C	symplast	2.43578e-13	0.000428052	0.984096		0.980878	0.838625		0.982555	5.4949e-18	4.05246e-12	9.89254e-07	9.12846e-05	0.000134535	0.0411561	0.0996853	0.828572	0.982521	0.996564	1	1	0.999989	1	1	1	1	0.999985	0.999985	1	1	0.985845	0.999962	1	0.998835	0.999966	0.999959	5.4949e-18	4.38493e-14	1-2	fold-specific
C	cell junction	2.43578e-13	0.000428052	0.984096		0.980878	0.838625		0.982555	5.4949e-18	4.05246e-12	9.89254e-07	9.12846e-05	0.000134535	0.0411561	0.0996853	0.828572	0.982521	0.996564	1	1	0.999989	1	1	1	1	0.999985	0.999985	1	1	0.985845	0.999962	1	0.998835	0.999966	0.999959	5.4949e-18	4.38493e-14	1-2	fold-specific
P	protein metabolic process	5.64164e-18	0.00974718	0.471654	0.95133	0.595458	0.983938	0.999965	0.999999	9.7137e-18	2.42505e-15	1.18813e-11	2.03314e-12	1.25966e-10	3.26297e-06	0.0271848	0.24325	0.280069	0.773565	0.999832	1	0.867009	0.861749	0.990977	1	1	0.912868	0.995061	1	1	0.957087	0.999978	1	0.999997	1	1	5.64164e-18	4.50203e-14	1	fold-specific
C	cytosolic large ribosomal subunit	5.11482e-17	0.105774							1.23302e-17	4.94462e-15	3.2098e-10	3.52445e-09	6.6508e-06	0.00401463	0.415128	0.935933	0.992688	0.999978	1	1		0.999932	1	1	1											1.23302e-17	9.83947e-14	1-2	fold-specific
C	large ribosomal subunit	1.95993e-17	0.131968							1.67324e-17	1.66746e-14	1.20632e-09	1.28583e-09	3.59407e-06	0.00302164	0.488963	0.959427	0.991404	0.999977	1	1		0.999844	1	1	1											1.67324e-17	1.33525e-13	1-2	fold-specific
P	gene expression	6.4694e-17	0.0590356	0.955123	0.79903	0.367546	0.940869	0.999649	0.999996	6.11341e-15	1.35529e-09	4.26522e-08	1.42816e-09	8.5591e-09	1.40948e-05	0.497705	0.688663	0.573067	0.877141	0.999858	1	0.967885	0.910255	0.987492	0.999995	1	0.616793	0.893505	0.99948	1	0.798584	0.998203	1	0.999871	1	1	6.4694e-17	5.16258e-13	1	fold-specific
C	plasma membrane part	1.15262e-12	0.000551412	0.895978		0.934155	0.879934	0.999633	0.98749	6.60721e-17	9.83892e-13	1.33025e-06	2.81364e-05	6.83812e-05	0.0293779	0.0375854	0.769615	0.943673	0.989346	0.999998	1	0.999932	0.99999	0.999999	1	1	0.999972	0.999987	1	1	0.973482	0.999919	1	0.999417	0.99999	0.999978	6.60721e-17	5.27255e-13	1-2	fold-specific
P	cellular macromolecule biosynthetic process	7.35283e-16	0.0097263	0.985109	0.979718	0.622881	0.85185	0.999196	0.999691	2.62212e-16	7.89137e-10	1.43673e-06	9.66424e-07	1.36312e-06	0.000804383	0.389901	0.850315	0.872822	0.964002	0.999983	1	0.999108	0.998158	0.999667	1	1	0.955195	0.984128	0.999968	1	0.829528	0.997874	0.999999	0.998949	1	0.999999	2.62212e-16	2.09245e-12	1-2	fold-specific
P	macromolecule biosynthetic process	8.09184e-16	0.0169185	0.991193	0.987673	0.422788	0.893905	0.997626	0.999595	1.18623e-15	5.19932e-09	1.1178e-05	1.66844e-06	5.59167e-06	0.00101844	0.515525	0.927216	0.886162	0.977316	0.999984	1	0.999694	0.997559	0.99972	1	1	0.926194	0.980467	0.9999	1	0.762122	0.992632	0.999995	0.998632	0.999999	0.999998	8.09184e-16	6.45729e-12	1	fold-specific
C	membrane part	5.75593e-11	0.00037777	0.709049	0.998463	0.988991	0.772141	0.999602	0.996145	2.69984e-15	1.37903e-12	9.28403e-08	2.59066e-05	1.53186e-05	0.00977228	0.00976419	0.359291	0.840901	0.925528	0.999904	1	0.99351	0.999861	0.999945	1	1	0.999941	0.99992	1	1	0.985393	0.99997	1	0.998238	0.99999	0.999995	2.69984e-15	2.15448e-11	1-2	fold-specific
C	cytosolic small ribosomal subunit	7.21461e-09	0.000266115							3.9912e-15	1.41669e-11	1.68339e-07	2.50838e-05	0.000179412	0.0053296	0.0313453	0.457386	0.874643	0.981749	0.999824	1			1	1	1											3.9912e-15	3.18498e-11	1-2	fold-specific
C	small ribosomal subunit	7.21461e-09	0.000266115							3.9912e-15	1.41669e-11	1.68339e-07	2.50838e-05	0.000179412	0.0053296	0.0313453	0.457386	0.874643	0.981749	0.999824	1			1	1	1											3.9912e-15	3.18498e-11	1-2	fold-specific
C	vacuole	5.18671e-14	0.137263	0.923606		0.822443		0.919311		2.54327e-13	5.11695e-10	1.32421e-07	2.03725e-07	0.000310096	0.000145423	0.52168	0.866788	0.940357	0.999663	0.999996	1	0.99016	0.994713	0.999991	1	1	0.974086	0.999901	0.99999	1	0.998661	0.999701	1	0.999664	1	0.999932	5.18671e-14	4.13899e-10	1	fold-specific
C	plasma membrane	3.63719e-12	0.00671611	0.803317	0.994706	0.93262	0.76726	0.99047	0.999223	1.01541e-13	2.49372e-10	2.45618e-06	6.30373e-05	5.33287e-05	0.00194489	0.0878932	0.645673	0.895647	0.956314	0.999755	1	0.993423	0.999155	0.999686	1	1	0.998557	0.998875	0.999994	1	0.946072	0.998278	0.999999	0.987371	0.999969	0.999977	1.01541e-13	8.10297e-10	1-2	fold-specific
P	cellular biosynthetic process	6.55558e-10	0.000643573	0.989183	0.971387	0.383801	0.383801	0.976625	0.999999	3.4768e-13	4.26971e-07	0.000157578	3.04214e-05	6.84051e-07	3.47057e-06	0.214781	0.693662	0.589347	0.484335	0.91601	1	0.999104	0.993937	0.984592	0.99977	1	0.871978	0.770473	0.974613	1	0.297833	0.789289	0.999911	0.886036	0.999984	1	3.4768e-13	2.77448e-09	1-2	fold-specific
P	cellular metabolic process	8.43809e-08	0.000142154	0.929033	0.552544	0.226863	0.552544	0.998945	1	4.92825e-12	2.88836e-07	8.01361e-07	1.72277e-08	4.64693e-10	2.50584e-07	0.0507511	0.0734741	0.0243206	0.0217316	0.509463	1	0.873501	0.66939	0.668208	0.99389	1	0.288171	0.312648	0.934394	1	0.288171	0.938954	1	0.991269	1	1	4.92825e-12	3.93274e-08	1-2	fold-specific
P	biosynthetic process	1.49516e-09	0.00208491	0.992375	0.978701	0.15256	0.522778	0.953229	0.999998	5.31664e-12	3.75027e-06	0.0010209	3.56363e-05	3.35777e-06	6.17802e-06	0.339131	0.823611	0.559983	0.549081	0.908168	1	0.999547	0.985448	0.981181	0.999346	1	0.748881	0.714624	0.943441	0.999998	0.205995	0.631735	0.999376	0.892896	0.999981	0.999999	5.31664e-12	4.24268e-08	1-2	fold-specific
C	organelle	0.000342103	0.00666409	0.338463	0.00108394	0.299601	0.980499	0.999825	0.999996	2.63444e-06	6.43633e-06	2.52966e-10	7.36036e-12	1.39289e-09	1.09181e-05	0.01165	1.67875e-05	5.38436e-06	0.000803729	0.207074	0.999878	0.00349031	0.00221726	0.0772521	0.83587	0.999999	0.00262705	0.136464	0.904948	0.999997	0.864867	0.999676	1	0.999989	1	1	7.36036e-12	5.87357e-08	1-5	fold-specific
C	intracellular organelle	0.000308924	0.00615727	0.327583	0.000987047	0.377119	0.978985	0.999802	0.999995	2.1551e-06	4.94597e-06	1.59437e-10	1.18336e-11	1.89262e-09	1.25983e-05	0.0103773	1.30513e-05	7.98382e-06	0.00100164	0.220587	0.999891	0.00305768	0.00309729	0.0896649	0.850315	0.999999	0.00410717	0.160653	0.917392	0.999998	0.891829	0.999774	1	0.999987	1	1	1.18336e-11	9.44321e-08	1-5	fold-specific
P	cellular macromolecule metabolic process	4.9784e-10	0.00923178	0.921444	0.468142	0.0845367	0.637595	0.999903	1	3.5844e-11	5.096e-07	5.86795e-07	7.05266e-10	1.72217e-11	1.84999e-07	0.217034	0.204024	0.0375246	0.0474432	0.80681	1	0.826896	0.433593	0.5	0.992824	1	0.116521	0.184382	0.933218	1	0.194107	0.953331	1	0.998717	1	1	1.72217e-11	1.37429e-07	1-6	fold-specific
C	intracellular part	6.74128e-08	0.00432949	0.248327	0.040806	0.699495	0.96692	0.998829	0.999997	1.43789e-09	8.88287e-09	2.91949e-11	1.42182e-10	1.21254e-08	9.81519e-06	0.00485724	0.000176058	0.000809859	0.0206444	0.511577	1	0.0251882	0.0699167	0.392761	0.965881	1	0.156251	0.615056	0.989461	1	0.955501	0.999832	1	0.999875	1	1	2.91949e-11	2.32976e-07	1-4	fold-specific
C	intracellular	9.13023e-08	0.00519029	0.270371	0.0468146	0.626196	0.971938	0.997942	0.999998	2.45358e-09	1.79251e-08	8.13438e-11	1.55993e-10	1.83139e-08	6.89257e-06	0.00642615	0.000285446	0.000763751	0.0224681	0.469512	1	0.031679	0.0627751	0.392222	0.954393	1	0.130482	0.59729	0.983611	1	0.945903	0.999628	1	0.999828	1	1	8.13438e-11	6.49123e-07	1-4	fold-specific
P	primary metabolic process	8.41622e-07	0.000313054	0.902893	0.648278	0.232633	0.794149	0.979302	0.999999	1.34008e-10	1.40417e-06	7.53445e-06	2.62375e-07	2.38914e-07	1.75526e-06	0.0535419	0.104356	0.038064	0.0891111	0.491037	1	0.884753	0.691731	0.829287	0.989902	1	0.361295	0.565381	0.926067	0.999999	0.493584	0.90551	0.999996	0.98229	1	1	1.34008e-10	1.06938e-06	1-2	fold-specific
P	macromolecule metabolic process	1.69578e-09	0.0167275	0.846395	0.646897	0.0881106	0.564023	0.999779	1	3.32071e-10	6.59495e-07	3.41026e-06	8.08511e-09	1.55536e-10	6.41296e-07	0.182694	0.26544	0.0582077	0.0566138	0.793693	1	0.838416	0.456493	0.471594	0.987731	1	0.204326	0.241133	0.941369	1	0.160768	0.924347	0.999998	0.996714	1	1	1.55536e-10	1.24118e-06	1-6	fold-specific
C	vacuolar membrane	3.62263e-10	0.161225							5.01809e-10	3.95965e-08	2.40528e-07	2.05141e-07	0.000271436	0.0022724	0.418886	0.617982	0.77571	0.993721	0.999937	1	0.901953	0.949078	0.999543	0.999995	1	0.895124	0.998676	0.999964	1		0.999922	1				3.62263e-10	2.89086e-06	1	fold-specific
C	vacuolar part	3.62263e-10	0.161225							5.01809e-10	3.95965e-08	2.40528e-07	2.05141e-07	0.000271436	0.0022724	0.418886	0.617982	0.77571	0.993721	0.999937	1	0.901953	0.949078	0.999543	0.999995	1	0.895124	0.998676	0.999964	1		0.999922	1				3.62263e-10	2.89086e-06	1	fold-specific
C	nuclear part	7.76416e-06	0.146386	0.0187734	0.464297	0.972481	0.464297			7.12546e-06	1.38761e-08	5.12972e-09	5.13537e-07	3.65192e-10	1.83378e-07	0.00595111	0.00746689	0.100878	0.0702314	0.737404	0.999998	0.0361757	0.308505	0.266406	0.916109	0.999997	0.892344	0.828947	0.998114	1	0.892344	0.999335	1	0.989083	1		3.65192e-10	2.91424e-06	1-6	fold-specific
C	cell	1.35166e-05	0.0218569	0.0456548	0.0523445	0.832939	0.948318	0.972097	0.999998	1.3325e-06	5.22196e-08	4.22938e-10	1.9667e-08	7.59874e-07	6.76168e-06	0.00141538	5.57566e-05	0.00102259	0.0172498	0.158983	1	0.00352962	0.037642	0.238432	0.692174	1	0.281876	0.692406	0.954184	1	0.967213	0.998021	1	0.995114	1	1	4.22938e-10	3.37504e-06	1-4	fold-specific
C	cell part	1.35166e-05	0.0218569	0.0456548	0.0523445	0.832939	0.948318	0.972097	0.999998	1.3325e-06	5.22196e-08	4.22938e-10	1.9667e-08	7.59874e-07	6.76168e-06	0.00141538	5.57566e-05	0.00102259	0.0172498	0.158983	1	0.00352962	0.037642	0.238432	0.692174	1	0.281876	0.692406	0.954184	1	0.967213	0.998021	1	0.995114	1	1	4.22938e-10	3.37504e-06	1-4	fold-specific
P	response to metal ion	1.46974e-05	0.0122829	0.195795						5.27e-08	1.88659e-09	1.27879e-06	3.09582e-06	0.000179412	0.0053296	0.00520099	0.130844	0.303563	0.774063	0.985867	0.999997	0.780326	0.904421	0.994158	0.999928	1		0.999833	0.999999	1		0.999843	1				1.88659e-09	1.5055e-05	1-3	fold-specific
P	response to cadmium ion	9.92205e-06	0.0100724	0.324799						2.30415e-08	4.51891e-09	2.31505e-06	4.83171e-06	0.000237278	0.00613885	0.00996848	0.177875	0.362393	0.813332	0.989499	0.999998	0.862844	0.939811	0.996846	0.999966	1		0.999756	0.999998	1		0.999769	1				4.51891e-09	3.60609e-05	1-3	fold-specific
P	cellular process	4.06207e-06	0.0013418	0.743249	0.358106	0.274216	0.71565	0.997094	0.999999	4.73133e-09	2.09448e-06	1.1277e-06	5.27999e-08	1.65139e-08	2.98396e-06	0.0361101	0.0262802	0.00942262	0.0174066	0.379608	0.999999	0.551301	0.351593	0.469228	0.962221	1	0.201416	0.328801	0.913156	0.999999	0.45302	0.958668	0.999999	0.993276	1	1	4.73133e-09	3.7756e-05	1-2	fold-specific
C	membrane-enclosed lumen	4.14571e-05	0.310018	0.0547352	0.220737	0.889595	0.577279			0.000145188	2.87399e-06	1.21139e-07	9.65873e-07	5.15081e-09	7.45643e-07	0.0428877	0.0150674	0.0761991	0.0745918	0.683922	0.999987	0.0272202	0.148135	0.165647	0.802942	0.999942	0.580579	0.591138	0.978749	0.999999	0.833236	0.997283	1	0.989927	1		5.15081e-09	4.11034e-05	1-6	fold-specific
C	intracellular organelle lumen	3.38314e-05	0.295499	0.0499894	0.310018	0.882149	0.561353			0.000109638	1.76441e-06	1.94918e-07	1.36599e-06	6.87887e-09	8.70337e-07	0.0371286	0.0206555	0.0920176	0.0864967	0.706313	0.99999	0.0398058	0.181166	0.192898	0.826085	0.999957	0.65336	0.645264	0.984114	0.999999	0.817799	0.996581	1	0.988292	1		6.87887e-09	5.48934e-05	1-6	fold-specific
C	organelle lumen	3.38314e-05	0.295499	0.0499894	0.310018	0.882149	0.561353			0.000109638	1.76441e-06	1.94918e-07	1.36599e-06	6.87887e-09	8.70337e-07	0.0371286	0.0206555	0.0920176	0.0864967	0.706313	0.99999	0.0398058	0.181166	0.192898	0.826085	0.999957	0.65336	0.645264	0.984114	0.999999	0.817799	0.996581	1	0.988292	1		6.87887e-09	5.48934e-05	1-6	fold-specific
C	organelle membrane	7.12797e-08	0.062441	0.852853	0.373905	0.70354				8.98851e-09	8.91073e-07	8.65295e-08	1.45614e-08	1.3962e-05	0.000467048	0.280825	0.199486	0.281535	0.861329	0.99635	1	0.657488	0.73125	0.987743	0.999875	1	0.513826	0.961513	0.999008	1	0.993209	0.999892	1				8.98851e-09	7.17283e-05	1-2	fold-specific
C	nuclear lumen	1.79599e-05	0.253403	0.121002	0.266736	0.92423	0.512457			4.51271e-05	3.30976e-06	2.41044e-07	3.798e-06	1.62892e-08	1.38206e-06	0.0661854	0.0305721	0.154962	0.131377	0.769524	0.999995	0.0703111	0.30775	0.291415	0.885522	0.999983	0.67909	0.636964	0.980628	0.999999	0.838054	0.996685	1	0.981838	0.999999		1.62892e-08	0.000129988	1-6	fold-specific
C	membrane-bounded organelle	0.121888	0.0126309	0.471853	6.35223e-05	0.266798	0.971024	0.998296	0.999835	0.00367896	0.00608103	4.48449e-07	1.68603e-08	1.00725e-06	0.000376335	0.0340862	1.13024e-05	2.62121e-06	0.000294449	0.0490285	0.919764	0.00148713	0.000814287	0.0331938	0.52837	0.997908	0.000314069	0.0385045	0.579894	0.996184	0.815288	0.997092	1	0.999849	1	1	1.68603e-08	0.000134545	1-5	fold-specific
F	translation factor activity, nucleic acid binding	3.40628e-08								1.68656e-08	7.55737e-08	1.63946e-05	6.98863e-05	0.00282281	0.065848	0.382168	0.822978	0.943347	0.996926	0.999976	1																1.68656e-08	0.000134588	1-2	fold-specific
C	intracellular membrane-bounded organelle	0.11076	0.0203621	0.44873	5.10004e-05	0.327931	0.966881	0.997934	0.999791	0.00491235	0.00690708	4.73456e-07	3.46724e-08	1.59756e-06	0.000468234	0.0418408	1.41542e-05	5.65605e-06	0.000462778	0.0589182	0.927875	0.00112391	0.000955862	0.033481	0.51254	0.997153	0.000454042	0.0423512	0.57988	0.995631	0.837331	0.997378	1	0.999785	1	0.999999	3.46724e-08	0.000276686	1-5	fold-specific
P	response to inorganic substance	9.0465e-05	0.00288036	0.355136						6.47724e-08	3.79554e-08	1.33839e-06	1.12766e-05	2.42061e-05	0.00576298	0.00466943	0.0495881	0.191549	0.448625	0.951938	0.999978	0.718951	0.903818	0.977218	0.99987	1	0.974361	0.993995	0.999975	1	0.974361	0.999784	1	0.999182	0.999998		3.79554e-08	0.000302884	1-3	fold-specific
P	metabolic process	7.77399e-06	0.00402222	0.867224	0.722677	0.151934	0.793316	0.989438	0.999857	3.95267e-08	3.52984e-05	0.000230909	6.46295e-06	8.52401e-06	0.000327279	0.11765	0.230033	0.0707108	0.149087	0.703742	0.999998	0.88703	0.621659	0.776323	0.989886	1	0.3366	0.539345	0.941756	0.999982	0.403073	0.903192	0.999871	0.989455	0.999997	0.999996	3.95267e-08	0.000315423	1-2	fold-specific
C	nucleolus	7.28226e-06	0.201447	0.23702	0.445584	0.899289	0.445584			1.23332e-05	3.77951e-06	1.54468e-06	1.42439e-05	5.0703e-08	2.55189e-06	0.099605	0.0903037	0.279159	0.215434	0.84224	0.999998	0.22591	0.525341	0.455445	0.941361	0.999996	0.770332	0.682688	0.982483	0.999999	0.770332	0.991899	1	0.968346	0.999996		5.0703e-08	0.00040461	1-6	fold-specific
P	methylation	0.104041	0.226517	0.622107	0.0148845	0.0551125	0.589654	0.99662		0.0510664	0.0885446	0.00172346	5.2842e-06	1.24103e-07	3.51532e-06	0.332847	0.022061	0.000777402	0.000546025	0.0353165	0.9396	0.0585614	0.00447039	0.00614787	0.163803	0.968899	0.00134344	0.00374604	0.142709	0.940764	0.120868	0.706987	0.999144	0.978995	0.999998	1	1.24103e-07	0.000990338	1-6	fold-specific
P	one-carbon metabolic process	0.104041	0.226517	0.622107	0.0148845	0.0551125	0.589654	0.99662		0.0510664	0.0885446	0.00172346	5.2842e-06	1.24103e-07	3.51532e-06	0.332847	0.022061	0.000777402	0.000546025	0.0353165	0.9396	0.0585614	0.00447039	0.00614787	0.163803	0.968899	0.00134344	0.00374604	0.142709	0.940764	0.120868	0.706987	0.999144	0.978995	0.999998	1	1.24103e-07	0.000990338	1-6	fold-specific
P	macromolecule methylation	0.104041	0.226517	0.622107	0.0148845	0.0551125	0.589654	0.99662		0.0510664	0.0885446	0.00172346	5.2842e-06	1.24103e-07	3.51532e-06	0.332847	0.022061	0.000777402	0.000546025	0.0353165	0.9396	0.0585614	0.00447039	0.00614787	0.163803	0.968899	0.00134344	0.00374604	0.142709	0.940764	0.120868	0.706987	0.999144	0.978995	0.999998	1	1.24103e-07	0.000990338	1-6	fold-specific
F	RNA binding	0.00535333	0.0113862	0.366208	0.496511		0.214516			5.23268e-05	4.02459e-05	2.29338e-05	0.00051945	2.23905e-07	0.00019493	0.015212	0.0184555	0.138468	0.0349239	0.52975	0.998084	0.352421	0.744872	0.5	0.965481	0.999984	0.872913	0.632252	0.983047	0.999987	0.691067	0.990737	0.999994	0.932272	0.999835		2.23905e-07	0.00178676	1-6	fold-specific
P	response to endogenous stimulus	0.971068	0.850875		0.968743	0.361811	0.859031	0.0961238	2.12373e-06	0.982094	0.999807	0.999995	0.999979	1	0.999999	0.996726	0.999788	0.99856	0.999845	0.997802	0.0672845	0.999613	0.994245	0.998671	0.97933	0.0351597	0.833141	0.931427	0.667937	0.000501396	0.663322	0.261072	1.39602e-05	0.364404	5.54642e-05	8.3262e-07	8.3262e-07	0.00664431	7-8	fold-specific
P	nucleobase, nucleoside, nucleotide and nucleic acid metabolic process	0.191851	0.0693697	0.894438	0.0525038	0.0111283	0.308134	0.969979	0.999999	0.0303689	0.182581	0.0211141	7.52471e-05	8.35929e-07	1.99007e-06	0.395606	0.0773748	0.00140732	0.000212675	0.00460396	0.863093	0.352597	0.0234545	0.0098328	0.111667	0.979659	0.00106422	0.000749013	0.0266917	0.85549	0.0132792	0.210699	0.985443	0.830134	0.999961	1	8.35929e-07	0.00667071	1-6	fold-specific
P	response to hormone stimulus	0.965427	0.830959		0.962764	0.461203	0.839745	0.14168	1.25187e-06	0.976013	0.999655	0.999989	0.999978	1	1	0.995346	0.999624	0.998708	0.999833	0.998652	0.0785054	0.999416	0.995589	0.998808	0.987341	0.0458213	0.868179	0.941272	0.749043	0.00086501	0.713385	0.363504	3.23613e-05	0.413789	5.9775e-05	1.21067e-06	1.21067e-06	0.00966118	7-8	fold-specific
P	ribonucleoprotein complex biogenesis	0.000298017	0.0348462	0.712695	0.380755	0.691259	0.691259			1.11914e-05	0.000113572	3.02902e-05	2.29353e-05	1.48114e-06	0.001592	0.128662	0.0920904	0.141876	0.190207	0.866008	0.999914	0.531343	0.620587	0.700191	0.991525	0.999997	0.511981	0.603969	0.981637	0.999961	0.741042	0.994386	0.999991	0.99611	0.999995		1.48114e-06	0.0118195	1-6	fold-specific
P	ribosome biogenesis	0.000237396	0.0308003	0.825802	0.361545	0.674036	0.674036			7.2624e-06	0.000194908	4.75999e-05	3.2714e-05	1.96758e-06	0.00181416	0.178663	0.121041	0.17185	0.217997	0.88276	0.999933	0.621454	0.684758	0.745731	0.993868	0.999998	0.481715	0.564796	0.975617	0.999932	0.71672	0.992772	0.999986	0.995277	0.999992		1.96758e-06	0.0157013	1-6	fold-specific
P	small molecule metabolic process	0.281324	0.00281897	0.811841	0.423739	0.0588664	0.188762	0.936957	0.999999	0.00405184	0.031935	0.0228783	0.000585015	3.64429e-06	2.16126e-06	0.0611893	0.0560859	0.00388672	0.0002734	0.00255738	0.790253	0.673413	0.226873	0.0834132	0.319543	0.997608	0.076758	0.0253346	0.166113	0.97781	0.0254921	0.212071	0.984283	0.653303	0.999673	0.999999	2.16126e-06	0.0172468	1-7	fold-specific
P	response to auxin stimulus				0.851299	0.559633	0.559633	0.406133	2.80368e-06	0.984766	0.999929	0.99998	0.999976	0.999992	0.999999	0.999595	0.999725	0.999335	0.999326	0.999245	0.142273	0.998491	0.994102	0.991136	0.983518	0.0357666	0.779185	0.751763	0.65384	0.000256148	0.54555	0.435122	6.89114e-05	0.427656	7.67283e-05	2.68944e-05	2.80368e-06	0.0223734	8	fold-specific
P	RNA modification	0.00837086	0.115575	0.612301	0.204331	0.312908	0.584225	0.986104		0.00193721	0.00545098	0.000751909	5.97158e-05	2.87219e-06	8.60242e-06	0.207692	0.0818951	0.0377616	0.035576	0.290006	0.996529	0.300574	0.186082	0.207123	0.670262	0.999149	0.13468	0.172789	0.627565	0.997289	0.376726	0.844297	0.999679	0.950683	0.999981	1	2.87219e-06	0.0229201	1-6	fold-specific
C	cell wall	0.00450808	0.00124748	0.660426		0.63792			0.896484	2.91291e-06	2.30372e-05	0.00509608	0.00490983	0.0373754	0.208402	0.0121704	0.283688	0.336129	0.701687	0.950265	0.998422	0.983328	0.976642	0.997779	0.999935	0.999999	0.981399	0.997774	0.999875	0.999993	0.919069	0.988188	0.997779	0.993083	0.998041	0.983328	2.91291e-06	0.023245	1-2	fold-specific
C	external encapsulating structure	0.00450808	0.00124748	0.660426		0.63792			0.896484	2.91291e-06	2.30372e-05	0.00509608	0.00490983	0.0373754	0.208402	0.0121704	0.283688	0.336129	0.701687	0.950265	0.998422	0.983328	0.976642	0.997779	0.999935	0.999999	0.981399	0.997774	0.999875	0.999993	0.919069	0.988188	0.997779	0.993083	0.998041	0.983328	2.91291e-06	0.023245	1-2	fold-specific
P	sexual reproduction					2.02703e-05							0.576142	0.458941	0.0755777			0.173762	0.0981941	0.00380165	0.0755777		0.0197342	0.00891174	0.000118175	0.00405817	0.00784738	0.00536234	0.000304902	0.00899693	6.31253e-05	3.08261e-06	0.000317211	0.172238	0.612738		3.08261e-06	0.0245993	5-7	fold-specific
P	cellular component biogenesis	0.000833028	0.070382	0.818769	0.561353	0.310018	0.430986			0.000109638	0.00193765	0.00230991	0.00028048	7.29918e-06	0.00288386	0.283017	0.310292	0.185661	0.12833	0.784557	0.999694	0.761239	0.580357	0.5	0.965681	0.999957	0.360109	0.300554	0.898845	0.999054	0.272512	0.904605	0.998867	0.976934	0.999889	0.999998	7.29918e-06	0.0582475	1-6	not fold-specific
P	gamete generation					1.07036e-05							0.456849	0.298622	0.0867286			0.114091	0.0479191	0.00511761	0.0867286		0.0108979	0.00345009	0.000191568	0.00544389	0.00473305	0.00254126	0.000560798	0.0131611	2.55193e-05	7.64182e-06	0.000581913	0.280878	0.727917		7.64182e-06	0.0609817	5-7	not fold-specific
P	RNA methylation	0.00472595	0.0827598	0.542553	0.251003	0.373698	0.78279	0.979396		0.000686595	0.00152715	0.000237945	2.18236e-05	8.02173e-06	1.57067e-05	0.135899	0.0613774	0.0346596	0.0717562	0.387788	0.998167	0.29605	0.214409	0.36033	0.792715	0.999723	0.19483	0.362396	0.791346	0.999318	0.591249	0.921439	0.999908	0.976796	0.999994	0.999999	8.02173e-06	0.0640134	1-6	not fold-specific
F	GTPase activity	0.00036542								8.66351e-06	0.000642482	0.00159053	0.00206291	0.0224713	0.172092		0.57424	0.707871	0.931148	0.994541	0.999964																8.66351e-06	0.0691348	1-2	not fold-specific
P	organelle organization	0.907488	0.374349	0.316369	0.125007	0.0010215	0.39193	0.951142		0.742238	0.565177	0.242383	0.000888535	3.65066e-05	5.01463e-05	0.242415	0.066225	8.89331e-05	1.01436e-05	0.000108683	0.158054	0.0905889	0.000237372	0.000100094	0.00200274	0.33875	0.000359604	0.000394401	0.00987181	0.516785	0.00315456	0.066225	0.81552	0.821279	0.999587	0.999989	1.01436e-05	0.0809461	2-6	not fold-specific
F	binding	0.306347	0.0806	0.105536	0.144644	0.19986	0.509999	0.950113	0.999989	0.0621823	0.0105677	0.00133614	8.95875e-05	1.07869e-05	2.80899e-05	0.017477	0.00364385	0.000633344	0.000361843	0.00468707	0.764953	0.0321237	0.0105677	0.0110935	0.0955735	0.955699	0.0621823	0.0762677	0.358517	0.992931	0.239515	0.663492	0.999174	0.88412	0.999951	0.999995	1.07869e-05	0.0860797	1-6	not fold-specific
P	multicellular organism reproduction					1.56479e-05					0.929363	0.997786	0.251182	0.338315	0.249168	0.802477	0.989221	0.0934978	0.139772	0.0909317	0.249168		0.0236838	0.0461655	0.0306665	0.0961522	0.0186898	0.0505029	0.0448096	0.143008	0.000603125	0.000897965	0.00709883	0.655725	0.856992	0.806877	1.56479e-05	0.12487	5	not fold-specific
P	reproductive process in a multicellular organism					1.56479e-05					0.929363	0.997786	0.251182	0.338315	0.249168	0.802477	0.989221	0.0934978	0.139772	0.0909317	0.249168		0.0236838	0.0461655	0.0306665	0.0961522	0.0186898	0.0505029	0.0448096	0.143008	0.000603125	0.000897965	0.00709883	0.655725	0.856992	0.806877	1.56479e-05	0.12487	5	not fold-specific
P	embryo sac egg cell differentiation					5.20876e-05							0.531114	0.346248	0.0995055			0.160866	0.065954	0.00688599	0.0995055		0.0201821	0.00590943	0.000310292	0.00729955	0.0111449	0.00510891	0.00102415	0.0191363	7.79769e-05	1.87866e-05	0.00105994	0.232719	0.666328		1.87866e-05	0.149917	5-7	not fold-specific
P	female gamete generation					5.20876e-05							0.531114	0.346248	0.0995055			0.160866	0.065954	0.00688599	0.0995055		0.0201821	0.00590943	0.000310292	0.00729955	0.0111449	0.00510891	0.00102415	0.0191363	7.79769e-05	1.87866e-05	0.00105994	0.232719	0.666328		1.87866e-05	0.149917	5-7	not fold-specific
P	reproductive process	0.873629	0.855317	0.805261	0.924445	2.07965e-05	0.556895	0.155403	0.985043	0.942566	0.971085	0.995992	0.343414	0.332806	0.0344565	0.913558	0.981434	0.14787	0.142628	0.0161435	0.20662	0.949666	0.0464062	0.0517921	0.00584901	0.0917114	0.00850199	0.015595	0.00194915	0.0463678	0.000534899	8.25527e-05	0.00722132	0.221059	0.730512	0.748638	2.07965e-05	0.165956	5	not fold-specific
F	translation elongation factor activity	2.15918e-05								5.42825e-05	0.00100908	0.00760536	0.0363964	0.130729	0.389205																						2.15918e-05	0.172303	1	not fold-specific
P	cell differentiation			0.86393		0.000603599	0.394399	0.0372005		0.984766	0.994102	0.999784	0.83944	0.783886	0.142273	0.965898	0.997537	0.547238	0.435084	0.0325045	0.142273	0.986326	0.238763	0.165916	0.00623475	0.0357666	0.0742805	0.0553866	0.0015351	0.0135629	0.00169148	2.18517e-05	0.000621279	0.0424858	0.238763	0.317621	2.18517e-05	0.174376	5-7	not fold-specific
P	embryo sac development					0.000151388	0.10655				0.991674	0.997434	0.403615	0.0615386	0.0249591	0.846205	0.93123	0.0562934	0.00195709	0.000346836	0.0249591	0.710311	0.00575438	0.000123614	4.3454e-05	0.0039413	0.00651738	0.000404646	0.000601666	0.0262931	2.20009e-05	9.25229e-05	0.00859198	0.210511	0.743381		2.20009e-05	0.175567	5-6	not fold-specific
P	histone modification			0.150355	0.0646184	0.0266665	0.258793				0.921558	0.562891	0.0784418	0.00888399	0.0224105	0.488963	0.108861	0.00302876	0.000146909	0.000457783	0.0224105	0.0179175	0.000282711	2.20559e-05	0.000166426	0.00978317	0.00249516	0.000779105	0.0078415	0.141119	0.0161614	0.108861	0.562891	0.633578	0.960888		2.20559e-05	0.176006	3-6	not fold-specific
P	reproduction	0.881082	0.779245	0.815389	0.92944	2.51898e-05	0.571883	0.165166	0.986317	0.917125	0.960406	0.994445	0.315377	0.312053	0.0318277	0.880061	0.973875	0.126429	0.126189	0.0140697	0.196157	0.955161	0.0550858	0.0642414	0.00877986	0.126671	0.0100829	0.0192106	0.0027751	0.0616581	0.000672697	0.000117865	0.00977649	0.239314	0.755317	0.766569	2.51898e-05	0.201014	5	not fold-specific
P	cellular developmental process		0.894982	0.962695		0.000441868	0.533981	0.0483686	0.399651	0.993236	0.999413	0.999992	0.959126	0.969143	0.731641	0.984952	0.999366	0.682538	0.674822	0.169357	0.0398767	0.997817	0.412394	0.401836	0.0571793	0.0159995	0.084161	0.099556	0.00580852	0.001519	0.00319446	8.19957e-05	2.63267e-05	0.0883886	0.068232	0.0551194	2.63267e-05	0.210087	5-8	not fold-specific
C	nucleus	0.593854	0.513976	0.171688	3.35359e-05	0.637955	0.383811	0.960117	0.999907	0.550852	0.270858	0.00050735	0.000620978	4.26706e-05	0.000221094	0.216776	0.000247899	0.000662265	0.000163258	0.00288017	0.491151	6.34575e-05	0.000550267	0.000302167	0.00775363	0.514859	0.00223848	0.00243181	0.0507517	0.775632	0.485141	0.862105	0.999698	0.848537	0.999634	0.999979	3.35359e-05	0.267616	4	not fold-specific
P	covalent chromatin modification			0.182504	0.0362442	0.0362442	0.30047			0.99357	0.903267	0.438456	0.0509223	0.00579845	0.0175953	0.560656	0.0993613	0.00365119	0.000303053	0.00146412	0.0674953	0.0131882	0.000278908	3.39346e-05	0.000342656	0.0197235	0.00177496	0.000748398	0.00907537	0.166202	0.026601	0.16565	0.678964	0.697521	0.975965		3.39346e-05	0.270798	3-6	not fold-specific
P	chromatin modification			0.182504	0.0362442	0.0362442	0.30047			0.99357	0.903267	0.438456	0.0509223	0.00579845	0.0175953	0.560656	0.0993613	0.00365119	0.000303053	0.00146412	0.0674953	0.0131882	0.000278908	3.39346e-05	0.000342656	0.0197235	0.00177496	0.000748398	0.00907537	0.166202	0.026601	0.16565	0.678964	0.697521	0.975965		3.39346e-05	0.270798	3-6	not fold-specific
P	reproductive developmental process	0.849084	0.828745	0.772561	0.907667	3.62754e-05	0.633974	0.200398	0.980548	0.920623	0.952852	0.991115	0.276201	0.309905	0.0435255	0.883705	0.968733	0.123108	0.146236	0.0240966	0.24028	0.929685	0.0421893	0.0614099	0.0106533	0.122741	0.00927382	0.0230309	0.00457152	0.0727379	0.00123773	0.000313963	0.0152672	0.313627	0.79057	0.76957	3.62754e-05	0.289478	5	not fold-specific
P	megagametogenesis					6.22801e-05							0.436905	0.184532	0.0573598			0.0897096	0.0174875	0.00209506	0.0573598		0.00589042	0.00064769	4.48619e-05	0.00225213	0.0185144	0.00548109	0.00312714	0.0564617	4.97563e-05	4.69786e-05	0.00323894	0.254076	0.732783		4.48619e-05	0.357998	3-7	not fold-specific
F	nucleotide binding	0.208257	0.33485	0.0676274	0.191426	0.455697	0.658192	0.678948	0.999987	0.151621	0.0208488	0.00407891	0.00177339	0.00103483	5.29376e-05	0.0591261	0.0188999	0.0149878	0.0200775	0.0206698	0.85583	0.0287926	0.0312481	0.0526849	0.075333	0.889316	0.201705	0.292239	0.384373	0.986453	0.557093	0.645273	0.997576	0.720437	0.999025	0.999502	5.29376e-05	0.422442	1-7	not fold-specific
P	protein localization in organelle		0.402993	0.438841	0.039329	0.0826601	0.41494	0.591532		0.936108	0.867254	0.391769	0.0797862	0.0276169	0.00346352	0.338816	0.0413705	0.00260351	0.000558312	5.68141e-05	0.016942	0.0536111	0.00548002	0.00276724	0.00184604	0.118898	0.00545853	0.00485131	0.00600738	0.20523	0.0871374	0.119154	0.708696	0.459384	0.955662	0.988602	5.68141e-05	0.453376	2-7	not fold-specific
P	response to brassinosteroid stimulus								0.000705955					0.999971	0.999898				0.997169	0.981218	0.0867286			0.953763	0.808426	0.00544389		0.720398	0.401913	0.000184574	0.476864	0.191574	6.19634e-05	0.280878	0.000533304	0.00020359	6.19634e-05	0.494468	5-8	not fold-specific
P	histone methylation			0.177338	0.0307678	0.0307678	0.496831				0.882655	0.368375	0.0271159	0.00744329	0.0405747	0.449673	0.0545414	0.000959803	0.000206139	0.00164671	0.0405747	0.0105011	0.000147391	6.77244e-05	0.00102464	0.0267273	0.0011489	0.00147952	0.0201966	0.203447	0.0512262	0.280357	0.749459	0.858932	0.989421		6.77244e-05	0.540441	3-6	not fold-specific
P	chromatin organization			0.254697	0.0267739	0.0621363	0.236669			0.975039	0.86177	0.327703	0.041872	0.00240445	0.0107713	0.558364	0.0828559	0.0050551	0.000286327	0.00240445	0.123253	0.016283	0.000778591	7.08032e-05	0.00112517	0.0578092	0.00246465	0.000681107	0.0117149	0.219687	0.0312035	0.21685	0.771616	0.690164	0.980131		7.08032e-05	0.56501	3-6	not fold-specific
P	nitrogen compound metabolic process	0.300677	0.0874988	0.911677	0.14706	0.0268292	0.203883	0.9584	0.999856	0.0651727	0.305756	0.104256	0.0033149	7.35892e-05	0.000358805	0.464459	0.192419	0.0138876	0.00172663	0.0207963	0.771439	0.557183	0.102123	0.0321581	0.20836	0.953725	0.00918133	0.00296015	0.0539322	0.74549	0.0142848	0.192419	0.920094	0.724193	0.997946	0.999965	7.35892e-05	0.587242	1-6	not fold-specific
P	nucleobase, nucleoside and nucleotide metabolic process	0.623952	0.0499894	0.754429	0.479594	0.0288969	0.479594	0.623952		0.126822	0.256982	0.22695	0.0119482	0.00306843	8.50468e-05	0.19243	0.184099	0.0112904	0.00591314	0.00306843	0.503973	0.651057	0.13789	0.119496	0.137154	0.916302	0.0527913	0.0567863	0.0779091	0.80826	0.0527913	0.0907384	0.83226	0.543087	0.993613	0.998731	8.50468e-05	0.678674	1-7	not fold-specific
P	nucleoside phosphate metabolic process	0.592984	0.0416513	0.728662	0.447211	0.0235415	0.577279	0.715438		0.101834	0.204924	0.165647	0.00506287	0.00181973	0.000110911	0.159218	0.141739	0.00589769	0.0046827	0.00429123	0.536578	0.60456	0.103059	0.117463	0.175368	0.934663	0.0400228	0.0617634	0.112251	0.851865	0.0653367	0.141739	0.882537	0.686658	0.997499	0.999294	0.000110911	0.885069	1-7	not fold-specific
P	nucleotide metabolic process	0.592984	0.0416513	0.728662	0.447211	0.0235415	0.577279	0.715438		0.101834	0.204924	0.165647	0.00506287	0.00181973	0.000110911	0.159218	0.141739	0.00589769	0.0046827	0.00429123	0.536578	0.60456	0.103059	0.117463	0.175368	0.934663	0.0400228	0.0617634	0.112251	0.851865	0.0653367	0.141739	0.882537	0.686658	0.997499	0.999294	0.000110911	0.885069	1-7	not fold-specific
F	translation initiation factor activity	0.00166877								0.000336075	0.00014873	0.00299249	0.00333504	0.0301691	0.197258	0.155989	0.488085	0.610199	0.881187	0.986006	0.999812																0.00014873	1.18687	1-3	not fold-specific
F	indole-3-acetic acid amido synthetase activity								0.000154487												0.44562					0.178657				0.0585638			0.10848		0.0303241	0.00459633	0.000154487	1.23281	8	not fold-specific
P	gluconeogenesis	0.0281859	0.0071809							0.00015619	0.00169074	0.0200205	0.00430612	0.00616715	0.032963	0.0681239	0.311771	0.204692	0.355054	0.723973	0.991846		0.889449	0.948914	0.994354	0.999971	0.786288	0.884426	0.979349	0.99959	0.618906	0.886959	0.99343				0.00015619	1.2464	1-2	not fold-specific
P	hexose biosynthetic process	0.0281859	0.0071809							0.00015619	0.00169074	0.0200205	0.00430612	0.00616715	0.032963	0.0681239	0.311771	0.204692	0.355054	0.723973	0.991846		0.889449	0.948914	0.994354	0.999971	0.786288	0.884426	0.979349	0.99959	0.618906	0.886959	0.99343				0.00015619	1.2464	1-2	not fold-specific
P	monosaccharide biosynthetic process	0.0281859	0.0071809							0.00015619	0.00169074	0.0200205	0.00430612	0.00616715	0.032963	0.0681239	0.311771	0.204692	0.355054	0.723973	0.991846		0.889449	0.948914	0.994354	0.999971	0.786288	0.884426	0.979349	0.99959	0.618906	0.886959	0.99343				0.00015619	1.2464	1-2	not fold-specific
P	protein amino acid methylation			0.195795	0.0362202	0.0362202	0.522011				0.904421	0.4341	0.0475499	0.0202367	0.036081	0.48828	0.0724897	0.00195752	0.000644898	0.00127887	0.036081	0.0141327	0.000283241	0.000172028	0.000718162	0.0219792	0.00170328	0.00247547	0.0141185	0.170772	0.0636188	0.215948	0.690778	0.774924	0.979226		0.000172028	1.37278	3-6	not fold-specific
P	protein amino acid alkylation			0.195795	0.0362202	0.0362202	0.522011				0.904421	0.4341	0.0475499	0.0202367	0.036081	0.48828	0.0724897	0.00195752	0.000644898	0.00127887	0.036081	0.0141327	0.000283241	0.000172028	0.000718162	0.0219792	0.00170328	0.00247547	0.0141185	0.170772	0.0636188	0.215948	0.690778	0.774924	0.979226		0.000172028	1.37278	3-6	not fold-specific
P	nuclear transport		0.177084	0.334468	0.0464195	0.313287	0.80027	0.323839		0.787875	0.616331	0.157592	0.0657791	0.116734	0.00653747	0.12434	0.00942526	0.00279538	0.00670747	0.000204419	0.0292851	0.0395812	0.0206741	0.0568611	0.017212	0.324096	0.0358049	0.112744	0.0547289	0.5004	0.547688	0.376111	0.901922	0.556352	0.965543	0.939358	0.000204419	1.63126	2-7	not fold-specific
P	nucleocytoplasmic transport		0.177084	0.334468	0.0464195	0.313287	0.80027	0.323839		0.787875	0.616331	0.157592	0.0657791	0.116734	0.00653747	0.12434	0.00942526	0.00279538	0.00670747	0.000204419	0.0292851	0.0395812	0.0206741	0.0568611	0.017212	0.324096	0.0358049	0.112744	0.0547289	0.5004	0.547688	0.376111	0.901922	0.556352	0.965543	0.939358	0.000204419	1.63126	2-7	not fold-specific
P	RNA metabolic process	0.120196	0.371831	0.971232	0.0428877	0.0252505	0.304996	0.967234	0.999355	0.108735	0.532441	0.12469	0.00391566	0.000213554	0.00167047	0.863064	0.381836	0.0457803	0.0146303	0.127012	0.921248	0.496851	0.0748461	0.0350755	0.23556	0.922194	0.00186856	0.00118621	0.032007	0.535229	0.0239874	0.261253	0.906003	0.816194	0.997699	0.999903	0.000213554	1.70416	1-6	not fold-specific
P	chromosome organization	0.730454	0.844641	0.27104	0.074298	0.074298	0.143856			0.865651	0.66669	0.244233	0.028368	0.000376228	0.00393645	0.554569	0.155572	0.0174956	0.000764617	0.0136744	0.428687	0.0446888	0.00380427	0.000216467	0.00623475	0.220815	0.0095735	0.0013968	0.0338211	0.443119	0.0203927	0.232422	0.834084	0.677857	0.986437		0.000216467	1.7274	3-6	not fold-specific
P	ribosomal small subunit biogenesis									0.000223416	0.00272103	0.0153283	0.0585638	0.175051	0.44562																						0.000223416	1.78286	1-2	not fold-specific
P	gametophyte development			0.566021		0.000399298	0.200131			0.951125	0.922736	0.976271	0.235062	0.0453868	0.0320629	0.801012	0.920323	0.0914245	0.0151849	0.0165381	0.253968	0.806085	0.0250364	0.00391008	0.00607827	0.108609	0.0169214	0.00398617	0.00975976	0.142198	0.000240522	0.00150752	0.0496917	0.378151	0.857802	0.983462	0.000240522	1.91937	5-6	not fold-specific
P	alcohol biosynthetic process	0.0346762	0.00933044							0.000288216	0.00322533	0.0353701	0.0116531	0.00473823	0.028686	0.0872632	0.370814	0.270828	0.300874	0.681709	0.98943		0.913553	0.919228	0.990264	0.999941	0.816165	0.81697	0.963593	0.999122	0.479238	0.820521	0.986802				0.000288216	2.29996	1-2	not fold-specific
F	nucleic acid binding	0.00282053	0.122004	0.711742	0.19706	0.837995	0.367131	0.984583	0.996984	0.000898006	0.00573798	0.000905652	0.00390086	0.00033725	0.00714431	0.28935	0.123736	0.289123	0.188928	0.695504	0.998687	0.37683	0.619987	0.5	0.908806	0.999538	0.498833	0.379166	0.841236	0.99657	0.654798	0.956247	0.999506	0.894945	0.997777	0.999851	0.00033725	2.69125	1-6	not fold-specific
P	DNA replication				0.0267695	0.0782066	0.189543					0.888992	0.524802	0.205347	0.155645		0.46984	0.108574	0.0156999	0.00616715	0.032963	0.1494	0.0173731	0.00176823	0.000862782	0.00664151	0.00275981	0.000371045	0.000362557	0.00430612	0.0265583	0.0429102	0.2084	0.270911	0.639964		0.000362557	2.89321	4-7	not fold-specific
P	reproductive structure development	0.728792	0.701693	0.74175	0.818973	0.00036366	0.818973	0.246543	0.979128	0.779466	0.851083	0.933963	0.148917	0.28157	0.0482134	0.788458	0.892434	0.0938591	0.199426	0.054	0.391399	0.861614	0.0533001	0.141206	0.0450446	0.302755	0.0154937	0.0732419	0.0246998	0.207252	0.0154937	0.00599667	0.0984687	0.518527	0.897446	0.797212	0.00036366	2.90201	5	not fold-specific
P	response to organic substance	0.980771	0.548658	0.982721	0.9555	0.105936	0.778097	0.178357	0.00109871	0.937776	0.996377	0.999822	0.996348	0.999659	0.99955	0.941997	0.992803	0.920538	0.969308	0.900436	0.040478	0.997364	0.927901	0.966039	0.875974	0.095905	0.56874	0.723085	0.449215	0.00658382	0.312036	0.124026	0.000368733	0.407751	0.0064195	0.000715247	0.000368733	2.94249	5-8	not fold-specific
F	ribonucleotide binding	0.174621	0.418979	0.0456221	0.237927	0.237927	0.843483	0.85457	0.999887	0.167774	0.0166963	0.00416329	0.000384715	0.000839829	0.000445437	0.0595472	0.0243778	0.00653746	0.023624	0.0645914	0.886317	0.0263047	0.0102207	0.045203	0.130131	0.880081	0.119919	0.31998	0.561666	0.989779	0.545158	0.768261	0.99766	0.930669	0.999821	0.999641	0.000384715	3.07003	1-5	not fold-specific
F	purine ribonucleotide binding	0.174621	0.418979	0.0456221	0.237927	0.237927	0.843483	0.85457	0.999887	0.167774	0.0166963	0.00416329	0.000384715	0.000839829	0.000445437	0.0595472	0.0243778	0.00653746	0.023624	0.0645914	0.886317	0.0263047	0.0102207	0.045203	0.130131	0.880081	0.119919	0.31998	0.561666	0.989779	0.545158	0.768261	0.99766	0.930669	0.999821	0.999641	0.000384715	3.07003	1-5	not fold-specific
P	cellular localization	0.989734	0.144702	0.525882	0.0894965	0.361811	0.633832	0.163419		0.755715	0.715805	0.323099	0.208909	0.226955	0.010266	0.193121	0.0353125	0.0179904	0.0200159	0.000387095	0.0289322	0.136978	0.0940399	0.125355	0.0225656	0.336678	0.0795345	0.128246	0.0310506	0.37006	0.455262	0.190866	0.7545	0.271724	0.853406	0.846746	0.000387095	3.08902	2-7	not fold-specific
P	establishment of localization in cell	0.989734	0.144702	0.525882	0.0894965	0.361811	0.633832	0.163419		0.755715	0.715805	0.323099	0.208909	0.226955	0.010266	0.193121	0.0353125	0.0179904	0.0200159	0.000387095	0.0289322	0.136978	0.0940399	0.125355	0.0225656	0.336678	0.0795345	0.128246	0.0310506	0.37006	0.455262	0.190866	0.7545	0.271724	0.853406	0.846746	0.000387095	3.08902	2-7	not fold-specific
P	response to cyclopentenone					0.339538		0.347871	0.000697407			0.999652	0.998245	0.999706	0.999852		0.992174	0.966301	0.984875	0.972601	0.0807604	0.923717	0.789776	0.864319	0.765401	0.00784431	0.358231	0.503967	0.351905	0.000433327	0.522268	0.362766	0.00138057	0.528942	0.00538588	0.00109989	0.000433327	3.45795	4-8	not fold-specific
P	response to organic cyclic substance					0.339538		0.347871	0.000697407			0.999652	0.998245	0.999706	0.999852		0.992174	0.966301	0.984875	0.972601	0.0807604	0.923717	0.789776	0.864319	0.765401	0.00784431	0.358231	0.503967	0.351905	0.000433327	0.522268	0.362766	0.00138057	0.528942	0.00538588	0.00109989	0.000433327	3.45795	4-8	not fold-specific
P	nucleotide biosynthetic process	0.678646	0.261017	0.560314	0.273963	0.0299207	0.530382	0.678646		0.404234	0.420894	0.247705	0.0142302	0.00515108	0.000463441	0.31826	0.177688	0.0105617	0.00689462	0.00515108	0.454574	0.328801	0.0342785	0.0342336	0.0467597	0.692161	0.0216461	0.0304492	0.0527951	0.667524	0.0641179	0.123877	0.818384	0.622648	0.992606	0.9979	0.000463441	3.69826	1-7	not fold-specific
F	pyrophosphatase activity	0.00748072	0.772617	0.375562	0.0162132	0.884464	0.647469	0.95219		0.062701	0.0446231	0.000465414	0.00260066	0.00107599	0.00426019	0.578757	0.0710828	0.218296	0.259051	0.638743	0.997107	0.0212721	0.117185	0.156671	0.469248	0.964707	0.164864	0.235027	0.59083	0.974634	0.858027	0.973829	0.999823	0.919947	0.998957	0.999691	0.000465414	3.714	1-4	not fold-specific
F	hydrolase activity, acting on acid anhydrides, in phosphorus-containing anhydrides	0.00748072	0.772617	0.375562	0.0162132	0.884464	0.647469	0.95219		0.062701	0.0446231	0.000465414	0.00260066	0.00107599	0.00426019	0.578757	0.0710828	0.218296	0.259051	0.638743	0.997107	0.0212721	0.117185	0.156671	0.469248	0.964707	0.164864	0.235027	0.59083	0.974634	0.858027	0.973829	0.999823	0.919947	0.998957	0.999691	0.000465414	3.714	1-4	not fold-specific
F	hydrolase activity, acting on acid anhydrides	0.00748072	0.772617	0.375562	0.0162132	0.884464	0.647469	0.95219		0.062701	0.0446231	0.000465414	0.00260066	0.00107599	0.00426019	0.578757	0.0710828	0.218296	0.259051	0.638743	0.997107	0.0212721	0.117185	0.156671	0.469248	0.964707	0.164864	0.235027	0.59083	0.974634	0.858027	0.973829	0.999823	0.919947	0.998957	0.999691	0.000465414	3.714	1-4	not fold-specific
P	auxin homeostasis								0.000486725												0.389205					0.447329				0.191568			0.225516		0.0736524	0.0128037	0.000486725	3.88406	8	not fold-specific
P	regulation of DNA metabolic process				0.0612821		0.0612821					0.762237	0.456849	0.0369486	0.0867286		0.538635	0.23437	0.0128064	0.0369486	0.316714	0.285301	0.0904378	0.00345009	0.0135245	0.134963	0.0175568	0.000491021	0.0033409	0.0490122	0.0175568	0.0885572	0.406188	0.280878	0.727917		0.000491021	3.91835	4-6	not fold-specific
P	post-translational protein modification		0.906479	0.172029	0.239235	0.0251859	0.239235	0.62746	0.918192	0.999013	0.969109	0.888897	0.406964	0.178075	0.152266	0.544484	0.316574	0.0277326	0.00449296	0.00214781	0.0049487	0.0862148	0.00344399	0.000599375	0.0004914	0.00255512	0.0154261	0.00564957	0.00906618	0.0514263	0.0154261	0.0333927	0.159045	0.345314	0.679217	0.882658	0.0004914	3.92137	3-7	not fold-specific
P	protein import		0.330725	0.52143	0.0293484	0.121841	0.496511	0.667453		0.872913	0.825975	0.297107	0.0661702	0.0320004	0.0108001	0.343495	0.0345189	0.00340269	0.00137558	0.000491702	0.0372043	0.0590455	0.00982103	0.00790934	0.00926284	0.207023	0.00665656	0.0087296	0.015294	0.255128	0.152495	0.2303	0.787983	0.583059	0.963439	0.985981	0.000491702	3.92378	2-7	not fold-specific
P	histone lysine methylation			0.410335	0.0146571	0.103064	0.392484				0.926533	0.361323	0.073467	0.017932	0.0644088	0.609503	0.0654803	0.00559785	0.000941757	0.00444646	0.0644088	0.0199386	0.00173364	0.000522101	0.00405565	0.0566935	0.00230265	0.00156444	0.0151081	0.143256	0.0910432	0.332868	0.761295	0.758695	0.96736		0.000522101	4.16637	3-6	not fold-specific
P	intracellular transport	0.987429	0.124857	0.490742	0.075322	0.461203	0.601078	0.229027		0.713385	0.653607	0.243222	0.189612	0.185587	0.0125709	0.157371	0.0226337	0.0170462	0.0162585	0.000584296	0.034573	0.108466	0.101812	0.122868	0.0329789	0.385634	0.0980022	0.138625	0.0493446	0.438586	0.508347	0.278578	0.823361	0.314739	0.869333	0.879557	0.000584296	4.66268	2-7	not fold-specific
P	macromolecule modification	0.503968	0.562847	0.628323	0.141893	0.0194041	0.206442	0.947726	0.998958	0.518643	0.57669	0.273068	0.0148235	0.000619715	0.00274986	0.614108	0.28882	0.0215398	0.00287724	0.0248897	0.598317	0.255364	0.0176185	0.00369805	0.0381223	0.560597	0.00630832	0.00194278	0.0321606	0.493914	0.0106631	0.138307	0.781144	0.68816	0.990794	0.999715	0.000619715	4.94532	1-6	not fold-specific
F	purine nucleotide binding	0.170854	0.405787	0.0456878	0.231364	0.322016	0.893508	0.841198	0.999294	0.158944	0.0155173	0.00368395	0.000643453	0.00268734	0.00214681	0.0568984	0.0224986	0.00958768	0.0465374	0.112461	0.888215	0.0254625	0.0155173	0.0833025	0.200983	0.88632	0.158944	0.439394	0.665323	0.990457	0.686262	0.848625	0.99792	0.94703	0.999686	0.998715	0.000643453	5.13476	1-5	not fold-specific
F	nucleoside-triphosphatase activity	0.0155352	0.758669	0.357016	0.0141536	0.875575	0.629949	0.947717		0.0913695	0.0605314	0.000681053	0.00338113	0.00132478	0.00479529	0.550252	0.0578159	0.181467	0.20725	0.555975	0.993583	0.0174525	0.0979132	0.126702	0.4044	0.946435	0.14658	0.205051	0.541722	0.964587	0.841931	0.96792	0.999735	0.909318	0.998619	0.999613	0.000681053	5.43481	1-4	not fold-specific
P	cytoskeleton organization		0.193292	0.717871		0.000682227		0.530466		0.481332	0.592165	0.776122	0.0322015	0.0727892	0.0137822	0.354513	0.585025	0.0103689	0.0309362	0.0121978	0.290968	0.859173	0.0522075	0.143715	0.120305	0.653215	0.0197165	0.0877021	0.0826999	0.532163	0.0197165	0.0256986	0.324474	0.754181	0.985585	0.967546	0.000682227	5.44417	5	not fold-specific
P	protein import into nucleus		0.354889	0.38643	0.0230012	0.218651	0.718783	0.553087		0.86822	0.746103	0.183473	0.0521273	0.0624065	0.0121874	0.266452	0.0170784	0.00294616	0.00407011	0.000708522	0.0496645	0.0276334	0.00816995	0.0171079	0.0115993	0.226429	0.0112671	0.0332606	0.0336664	0.363873	0.38015	0.385354	0.885735	0.65996	0.97463	0.972787	0.000708522	5.654	2-7	not fold-specific
P	protein localization in nucleus		0.354889	0.38643	0.0230012	0.218651	0.718783	0.553087		0.86822	0.746103	0.183473	0.0521273	0.0624065	0.0121874	0.266452	0.0170784	0.00294616	0.00407011	0.000708522	0.0496645	0.0276334	0.00816995	0.0171079	0.0115993	0.226429	0.0112671	0.0332606	0.0336664	0.363873	0.38015	0.385354	0.885735	0.65996	0.97463	0.972787	0.000708522	5.654	2-7	not fold-specific
P	nuclear import		0.354889	0.38643	0.0230012	0.218651	0.718783	0.553087		0.86822	0.746103	0.183473	0.0521273	0.0624065	0.0121874	0.266452	0.0170784	0.00294616	0.00407011	0.000708522	0.0496645	0.0276334	0.00816995	0.0171079	0.0115993	0.226429	0.0112671	0.0332606	0.0336664	0.363873	0.38015	0.385354	0.885735	0.65996	0.97463	0.972787	0.000708522	5.654	2-7	not fold-specific
P	cell cycle			0.141261	0.128562	0.236669	0.128562			0.942191	0.677684	0.327703	0.13823	0.00817866	0.0107713	0.42217	0.138949	0.0483775	0.00302404	0.00817866	0.254686	0.0344437	0.0117285	0.000754147	0.00337074	0.115451	0.0615515	0.0105986	0.0483775	0.439652	0.0615515	0.21685	0.771616	0.42217	0.920263	0.997596	0.000754147	6.0181	3-6	not fold-specific
P	macromolecule localization	0.991639	0.380298	0.300512	0.0582867	0.530382	0.395135	0.287134	0.991639	0.914395	0.771193	0.324771	0.306511	0.190304	0.0241374	0.232721	0.0323182	0.0323723	0.0133409	0.000772922	0.0241374	0.0435156	0.0557877	0.0342336	0.00792504	0.137314	0.102232	0.0787879	0.0323723	0.306511	0.404234	0.244462	0.752295	0.232721	0.771193	0.874711	0.000772922	6.16792	2-7	not fold-specific
P	establishment of protein localization		0.211172	0.649283	0.0377985	0.33924	0.47804	0.352516		0.828559	0.843502	0.358775	0.22492	0.158408	0.0249785	0.332432	0.0406029	0.0187305	0.0100614	0.000797228	0.0249785	0.11171	0.0701041	0.0581121	0.0219531	0.254614	0.0355859	0.0385073	0.0187305	0.22492	0.322584	0.222613	0.726752	0.332432	0.843502	0.901998	0.000797228	6.36188	2-7	not fold-specific
P	protein localization		0.211172	0.649283	0.0377985	0.33924	0.47804	0.352516		0.828559	0.843502	0.358775	0.22492	0.158408	0.0249785	0.332432	0.0406029	0.0187305	0.0100614	0.000797228	0.0249785	0.11171	0.0701041	0.0581121	0.0219531	0.254614	0.0355859	0.0385073	0.0187305	0.22492	0.322584	0.222613	0.726752	0.332432	0.843502	0.901998	0.000797228	6.36188	2-7	not fold-specific
P	protein transport		0.211172	0.649283	0.0377985	0.33924	0.47804	0.352516		0.828559	0.843502	0.358775	0.22492	0.158408	0.0249785	0.332432	0.0406029	0.0187305	0.0100614	0.000797228	0.0249785	0.11171	0.0701041	0.0581121	0.0219531	0.254614	0.0355859	0.0385073	0.0187305	0.22492	0.322584	0.222613	0.726752	0.332432	0.843502	0.901998	0.000797228	6.36188	2-7	not fold-specific
P	regulation of DNA replication											0.851468	0.480091	0.0766478	0.130909		0.51576	0.146221	0.00789332	0.0124504	0.130909	0.316681	0.063603	0.00343303	0.00831449	0.0797742	0.0158647	0.000844262	0.0033343	0.0396327	0.0158647	0.0622863	0.301852	0.312448	0.723741		0.000844262	6.73721	4-6	not fold-specific
P	ncRNA metabolic process	0.109694	0.193292		0.201197	0.519755	0.201197			0.0414561	0.156123	0.0468475	0.0322015	0.000904046	0.0137822	0.489558	0.235524	0.218588	0.0622521	0.364114	0.948968	0.497769	0.467837	0.223878	0.659418	0.980284	0.230957	0.0877021	0.432693	0.906186	0.230957	0.702367	0.976409	0.754181	0.985585		0.000904046	7.21429	1-6	not fold-specific
P	post-embryonic morphogenesis					0.0492471		0.00608977			0.999318	0.999683	0.979588	0.989385	0.57191		0.990534	0.805344	0.834567	0.105482	0.0574483	0.894518	0.39126	0.43057	0.0094658	0.00381834	0.200843	0.252992	0.00365591	0.00276814	0.11081	0.000907222	0.00118872	0.0253444	0.0451621	0.0264651	0.000907222	7.23963	5-7	not fold-specific
P	cellular macromolecule localization		0.197693	0.632336	0.0338433	0.322268	0.459777	0.473772		0.811049	0.820995	0.313761	0.179005	0.109924	0.0274713	0.306903	0.0324685	0.013354	0.00613009	0.000978868	0.0274713	0.0982031	0.0575242	0.0443393	0.026843	0.276789	0.0300306	0.0307363	0.0244013	0.253072	0.29744	0.270035	0.7667	0.409741	0.879994	0.936274	0.000978868	7.81136	2-7	not fold-specific
P	intracellular protein transport		0.197693	0.632336	0.0338433	0.322268	0.459777	0.473772		0.811049	0.820995	0.313761	0.179005	0.109924	0.0274713	0.306903	0.0324685	0.013354	0.00613009	0.000978868	0.0274713	0.0982031	0.0575242	0.0443393	0.026843	0.276789	0.0300306	0.0307363	0.0244013	0.253072	0.29744	0.270035	0.7667	0.409741	0.879994	0.936274	0.000978868	7.81136	2-7	not fold-specific
P	cellular protein localization		0.197693	0.632336	0.0338433	0.322268	0.459777	0.473772		0.811049	0.820995	0.313761	0.179005	0.109924	0.0274713	0.306903	0.0324685	0.013354	0.00613009	0.000978868	0.0274713	0.0982031	0.0575242	0.0443393	0.026843	0.276789	0.0300306	0.0307363	0.0244013	0.253072	0.29744	0.270035	0.7667	0.409741	0.879994	0.936274	0.000978868	7.81136	2-7	not fold-specific
P	regulation of cell cycle				0.0329716		0.0917771				0.913553	0.421199	0.305617	0.0233142	0.139887	0.666317	0.127831	0.078813	0.00285707	0.0233142	0.139887	0.0388483	0.02728	0.00106019	0.0120532	0.0788287	0.036189	0.00296068	0.0343572	0.175975	0.0847372	0.370814	0.724761	0.485372	0.824025		0.00106019	8.46035	3-6	not fold-specific
P	cytokinesis			0.0992283		0.0329716	0.21282				0.694383	0.724761	0.175975	0.0233142	0.028686	0.312741	0.370814	0.0343572	0.00285707	0.00473823	0.139887	0.180932	0.010108	0.00106019	0.00308764	0.0788287	0.0847372	0.025562	0.078813	0.462825	0.0134256	0.0621608	0.421199	0.485372	0.913553		0.00106019	8.46035	3-6	not fold-specific
P	multicellular organismal process	0.783338	0.8765	0.545411	0.929804	0.00108444	0.397994	0.332778	0.900263	0.918536	0.893586	0.981558	0.467588	0.356661	0.150988	0.810093	0.955819	0.299939	0.214762	0.0961797	0.295691	0.867622	0.107666	0.0743475	0.0305938	0.113931	0.0823566	0.0675548	0.0352364	0.140329	0.00394054	0.00287928	0.0270379	0.272111	0.597584	0.710047	0.00108444	8.65386	5	not fold-specific
F	nucleoside binding	0.670265	0.635713	0.0106153	0.147577	0.221809	0.905516	0.770678	0.996326	0.695931	0.100798	0.0211225	0.00293424	0.0136738	0.00973026	0.0491373	0.0109524	0.00224781	0.0151631	0.0244598	0.44235	0.00367067	0.00117852	0.0130275	0.0289169	0.387035	0.0700871	0.290568	0.449093	0.929743	0.612965	0.751443	0.986973	0.928636	0.998481	0.992776	0.00117852	9.40457	3-5	not fold-specific
F	adenyl ribonucleotide binding	0.687005	0.536814	0.0101722	0.227797	0.150795	0.857051	0.787036	0.999264	0.637989	0.0759599	0.0239026	0.00184966	0.00509321	0.00250469	0.0318681	0.0116773	0.0013221	0.0060959	0.0101082	0.427021	0.00675359	0.00120145	0.0087274	0.0215635	0.451002	0.073448	0.245554	0.409856	0.948855	0.45803	0.641255	0.985294	0.907094	0.999089	0.997593	0.00120145	9.58756	3-5	not fold-specific
F	ATP binding	0.660333	0.507224	0.00814156	0.205172	0.205172	0.840207	0.850555	0.999078	0.594859	0.0554097	0.0141531	0.00145063	0.0033185	0.003076	0.0240751	0.00747388	0.00123534	0.00497559	0.0133529	0.456577	0.00472837	0.00132561	0.00834392	0.030166	0.496315	0.0887856	0.260615	0.487997	0.963809	0.503685	0.733361	0.991656	0.926811	0.999301	0.998502	0.00123534	9.85798	2-5	not fold-specific
P	post-embryonic development	0.612203	0.68211	0.520731	0.699481	0.00144464	0.921113	0.390811	0.961342	0.688524	0.6545	0.742876	0.0587659	0.216009	0.0721784	0.62257	0.711189	0.0527792	0.206469	0.110032	0.499147	0.636913	0.0289653	0.152633	0.0908527	0.391981	0.0200229	0.1551	0.106575	0.418977	0.0765383	0.0604007	0.320663	0.772804	0.96094	0.842643	0.00144464	11.5283	5	not fold-specific
P	protein targeting		0.172013	0.735107	0.055294	0.289016	0.423074	0.436761		0.772334	0.840095	0.403027	0.230581	0.137191	0.0331507	0.355217	0.059759	0.0230736	0.00978556	0.00146747	0.0331507	0.18447	0.0995832	0.069963	0.0395636	0.324445	0.038613	0.0336776	0.0230736	0.230581	0.249382	0.209544	0.68833	0.355217	0.840095	0.918074	0.00146747	11.7104	2-7	not fold-specific
P	multicellular organismal development	0.755959	0.907286	0.508809	0.917143	0.00167538	0.363097	0.38803	0.883744	0.926507	0.890692	0.978085	0.475867	0.339092	0.172954	0.823656	0.954603	0.327887	0.220142	0.121622	0.327729	0.835972	0.102844	0.0628421	0.0314396	0.103883	0.0886731	0.0641838	0.0413086	0.144011	0.00436812	0.00428164	0.0318561	0.286687	0.589796	0.726437	0.00167538	13.3696	5	not fold-specific
F	purine nucleoside binding	0.657068	0.622155	0.00954141	0.21079	0.21079	0.899531	0.759695	0.995947	0.676486	0.0876753	0.026177	0.00361658	0.0156119	0.0106367	0.0434322	0.0147732	0.00296033	0.0180734	0.0276457	0.456823	0.00570305	0.00170501	0.0163793	0.0339069	0.408337	0.0940037	0.334105	0.487527	0.939737	0.591663	0.727637	0.983621	0.921072	0.998105	0.991667	0.00170501	13.6059	3-5	not fold-specific
F	adenyl nucleotide binding	0.657068	0.622155	0.00954141	0.21079	0.21079	0.899531	0.759695	0.995947	0.676486	0.0876753	0.026177	0.00361658	0.0156119	0.0106367	0.0434322	0.0147732	0.00296033	0.0180734	0.0276457	0.456823	0.00570305	0.00170501	0.0163793	0.0339069	0.408337	0.0940037	0.334105	0.487527	0.939737	0.591663	0.727637	0.983621	0.921072	0.998105	0.991667	0.00170501	13.6059	3-5	not fold-specific
P	cytokinesis during cell cycle			0.0847388		0.0782066	0.189543				0.639964	0.657395	0.215865	0.0292415	0.032963	0.270911	0.311771	0.0497457	0.00415057	0.00616715	0.155645	0.1494	0.0173731	0.00176823	0.00446695	0.0949836	0.142252	0.0416707	0.108574	0.524802	0.0265583	0.0949958	0.5	0.438894	0.889449		0.00176823	14.1105	3-6	not fold-specific
P	developmental process	0.670992	0.903843	0.604928	0.947409	0.00182681	0.457361	0.483937	0.670992	0.893002	0.888106	0.984292	0.541248	0.482466	0.420594	0.865443	0.977452	0.450777	0.393296	0.340092	0.420594	0.910187	0.177954	0.150275	0.120706	0.145659	0.124205	0.119259	0.107729	0.146671	0.00782907	0.0114617	0.0231804	0.424469	0.52424	0.590118	0.00182681	14.5779	5	not fold-specific
P	mitochondrion organization											0.775105	0.403357	0.060287	0.114143		0.387869	0.100878	0.00516311	0.0092613	0.114143	0.190911	0.0363768	0.00191573	0.00546107	0.0629564	0.025066	0.00225123	0.00974095	0.0916001	0.025066	0.0967161	0.400798	0.36923	0.781513		0.00191573	15.2876	3-6	not fold-specific
P	RNA processing	0.226095	0.675326	0.841053	0.0106254	0.216994	0.51797			0.356098	0.5863	0.0601031	0.00994338	0.00233192	0.00507777	0.835531	0.169083	0.0578303	0.0419281	0.159144	0.874021	0.10271	0.0365404	0.0329681	0.139006	0.754045	0.00573376	0.00818699	0.0578303	0.529171	0.245955	0.578498	0.967032	0.835531	0.995913	0.999395	0.00233192	18.6087	1-6	not fold-specific
P	regulation of developmental process		0.727745	0.289495	0.737388	0.00233701		0.278976		0.936108	0.79477	0.864426	0.132746	0.405538	0.131607	0.459384	0.590311	0.0254799	0.12844	0.0276169	0.131607	0.468564	0.0116776	0.0842993	0.0237627	0.118898	0.0251951	0.178526	0.0812601	0.296335	0.0871374	0.0413705	0.204753	0.705127	0.920214	0.712904	0.00233701	18.6493	5	not fold-specific
P	regulation of post-embryonic development		0.560903	0.234869	0.378249	0.00652814		0.580441		0.819956	0.564914	0.435661	0.0119674	0.0875107	0.028473	0.280667	0.197629	0.00246336	0.0279923	0.0134788	0.235569	0.178399	0.00262266	0.0365199	0.0301826	0.30059	0.00922849	0.115891	0.124438	0.567902	0.168308	0.197629	0.686561	0.909556	0.995732	0.962047	0.00246336	19.6576	2-5	not fold-specific
P	regulation of multicellular organismal process		0.792485	0.201604	0.647683	0.00261759		0.323839		0.93417	0.724034	0.763293	0.0657791	0.435032	0.192167	0.42507	0.491764	0.0145378	0.179911	0.0606423	0.192167	0.311211	0.00444043	0.0980777	0.0359388	0.125251	0.0174309	0.264687	0.15306	0.383669	0.195288	0.116604	0.333612	0.879065	0.965543	0.691316	0.00261759	20.8884	5	not fold-specific
F	ATP-dependent helicase activity	0.130503		0.0145449	0.126279					0.674664	0.0760188	0.00771874	0.106253	0.315444	0.212837	0.298733	0.0741969	0.409958	0.708899	0.696254	0.953128	0.00262533	0.0760188	0.258746	0.221534	0.521734	0.674664	0.889186	0.857571	0.968921			0.998079		0.958183		0.00262533	20.9501	3-4	not fold-specific
F	purine NTP-dependent helicase activity	0.130503		0.0145449	0.126279					0.674664	0.0760188	0.00771874	0.106253	0.315444	0.212837	0.298733	0.0741969	0.409958	0.708899	0.696254	0.953128	0.00262533	0.0760188	0.258746	0.221534	0.521734	0.674664	0.889186	0.857571	0.968921			0.998079		0.958183		0.00262533	20.9501	3-4	not fold-specific
P	rRNA processing	0.454557	0.253369		0.0574261	0.26129	0.4452			0.231983	0.444679	0.0828734	0.0188228	0.00271598	0.0511994	0.527479	0.113327	0.03988	0.0181306	0.181479	0.730714	0.243287	0.116472	0.0828734	0.42009	0.867099	0.0316738	0.0274114	0.240015	0.68887	0.231983	0.713062	0.958782	0.907462	0.99334		0.00271598	21.6735	1-6	not fold-specific
P	rRNA metabolic process	0.454557	0.253369		0.0574261	0.26129	0.4452			0.231983	0.444679	0.0828734	0.0188228	0.00271598	0.0511994	0.527479	0.113327	0.03988	0.0181306	0.181479	0.730714	0.243287	0.116472	0.0828734	0.42009	0.867099	0.0316738	0.0274114	0.240015	0.68887	0.231983	0.713062	0.958782	0.907462	0.99334		0.00271598	21.6735	1-6	not fold-specific
P	cell proliferation					0.167276	0.0214176				0.859961	0.850036	0.588249	0.0365668	0.0378703	0.580001	0.575513	0.263275	0.00599847	0.0080131	0.172975	0.397589	0.144044	0.00292073	0.00642909	0.11398	0.226285	0.0097462	0.0291147	0.262	0.00612025	0.0282831	0.26745	0.117837	0.580649		0.00292073	23.3074	3-6	not fold-specific
P	nuclear export			0.134796	0.0448664					0.674664	0.286756	0.0246227	0.0418171	0.15544	0.212837	0.0717292	0.00299203	0.0074686	0.0407518	0.0566312	0.212837	0.00942516	0.0310789	0.13971	0.221534	0.521734	0.154865	0.441208	0.58053	0.841068		0.957094	0.992281				0.00299203	23.8764	2-4	not fold-specific
P	regulation of flower development		0.487154	0.516013	0.307155	0.00334542		0.506452		0.854936	0.796553	0.631625	0.0271159	0.137156	0.0405747	0.449673	0.280357	0.00300703	0.0261412	0.00744329	0.133457	0.312306	0.00466855	0.0454778	0.0281215	0.259318	0.00347485	0.0527137	0.0439855	0.317297	0.102083	0.103203	0.5	0.858932	0.989421	0.935727	0.00300703	23.9961	2-5	not fold-specific
F	helicase activity	0.195293		0.0296543	0.0782066					0.786288	0.187165	0.0200205	0.110551	0.205347	0.155645	0.438894	0.0949958	0.337836	0.519443	0.555137	0.918566	0.00304977	0.0441781	0.111008	0.113041	0.381094	0.432925	0.629917	0.652601	0.90267		0.951582	0.99343	0.7905	0.952868		0.00304977	24.3372	3-4	not fold-specific
P	cellular component organization	0.844339	0.318054	0.590216	0.337599	0.00306001	0.751259	0.944139	0.903061	0.623375	0.641513	0.5	0.0197715	0.0295636	0.155661	0.39367	0.273416	0.00521074	0.0111649	0.0728679	0.232733	0.409367	0.0131543	0.0357219	0.187257	0.458129	0.00551261	0.0268859	0.174757	0.4301	0.040951	0.273416	0.571446	0.948591	0.987756	0.982378	0.00306001	24.4189	5	not fold-specific
P	histone H3-K9 methylation				0.107776						0.732783	0.329637	0.136693	0.0173779	0.0573598	0.433404	0.115024	0.0362612	0.00400015	0.0173779	0.235612	0.0553074	0.0190678	0.00323894	0.0185143	0.191661	0.0521216	0.0179247	0.0897096	0.436905	0.123901	0.379209	0.811594	0.635148	0.943538		0.00323894	25.8468	3-6	not fold-specific
P	protein folding	0.144684		0.0222404						0.158022	0.00558762	0.00351688	0.00417673	0.0116253	0.100904	0.0361941	0.0364965	0.0626619	0.17181	0.550341	0.94014	0.0375765	0.0809539	0.224863	0.604606	0.920949	0.610098	0.817083	0.970727	0.998243	0.886208	0.985243	0.999038				0.00351688	28.0647	1-4	not fold-specific
P	anatomical structure development	0.788856	0.755425	0.919203	0.967956	0.0053212	0.684265	0.223604	0.223604	0.854274	0.964943	0.997828	0.852836	0.924892	0.844355	0.934063	0.993828	0.714265	0.7975	0.603895	0.296161	0.991328	0.57669	0.666799	0.438576	0.197224	0.22785	0.337815	0.161998	0.0515519	0.0424818	0.015966	0.00369805	0.379361	0.19163	0.106681	0.00369805	29.5105	5-8	not fold-specific
P	endonucleolytic cleavages during rRNA processing												0.367403	0.0975863	0.339869			0.141619	0.0222346	0.0975863	0.339869		0.0355945	0.0037686	0.022975	0.100281	0.0260656	0.00522052	0.0339174	0.132957	0.00392593	0.0349836	0.143276				0.0037686	30.0734	3-6	not fold-specific
P	cleavages during rRNA processing												0.367403	0.0975863	0.339869			0.141619	0.0222346	0.0975863	0.339869		0.0355945	0.0037686	0.022975	0.100281	0.0260656	0.00522052	0.0339174	0.132957	0.00392593	0.0349836	0.143276				0.0037686	30.0734	3-6	not fold-specific
P	pyrimidine ribonucleotide biosynthetic process	0.658077	0.463519		0.0979081	0.0464195	0.313287			0.547688	0.814962	0.443031	0.0657791	0.0108251	0.0292851	0.794039	0.376111	0.0547289	0.0156596	0.0606423	0.513417	0.433734	0.0718504	0.0306082	0.118746	0.583577	0.00784853	0.00394317	0.0293217	0.275966	0.0358049	0.183735	0.666388	0.683659	0.965543	0.996426	0.00394317	31.4665	4-6	not fold-specific
P	purine nucleotide metabolic process		0.0041858		0.122489					0.00952394	0.118879	0.016253	0.00591351	0.0146981	0.0217121	0.134342	0.0245942	0.0157086	0.0500513	0.127653	0.730973	0.580667	0.496598	0.717741	0.883973	0.996952	0.13079	0.33317	0.570679	0.94142	0.735607	0.883776	0.994472				0.0041858	33.4027	2	not fold-specific
F	ATPase activity, coupled	0.129636		0.135425	0.0226332			0.603809		0.444461	0.15242	0.00474224	0.0494123	0.149297	0.0909596	0.45217	0.0454879	0.255383	0.511097	0.54012	0.940286	0.00549163	0.0885324	0.260802	0.272881	0.692856	0.307144	0.599464	0.619237	0.911468	0.987976	0.976583	0.998299	0.846316	0.977492	0.92521	0.00474224	37.8431	1-4	not fold-specific
P	cytokinesis by cell plate formation			0.155688		0.146148	0.146148				0.68555	0.663477	0.31445	0.0455829	0.0434996	0.344905	0.343583	0.0994605	0.00862123	0.0103926	0.191998	0.197303	0.0477407	0.00477464	0.00920221	0.136182	0.189132	0.0451783	0.0994605	0.482688	0.0372073	0.104471	0.5	0.344905	0.824389		0.00477464	38.1016	3-6	not fold-specific
P	pyrimidine nucleotide biosynthetic process	0.713403	0.527188	0.852853	0.131435	0.0303175	0.373905	0.846363		0.640896	0.818662	0.5	0.0660864	0.0163644	0.0211335	0.762636	0.392704	0.0444508	0.0164458	0.0381521	0.449335	0.404786	0.047289	0.0247252	0.0686662	0.486174	0.00745281	0.00528119	0.0236176	0.26875	0.0332328	0.129813	0.60998	0.649237	0.964689	0.993959	0.00528119	42.1439	4-6	not fold-specific
P	pyrimidine nucleotide metabolic process	0.713403	0.527188	0.852853	0.131435	0.0303175	0.373905	0.846363		0.640896	0.818662	0.5	0.0660864	0.0163644	0.0211335	0.762636	0.392704	0.0444508	0.0164458	0.0381521	0.449335	0.404786	0.047289	0.0247252	0.0686662	0.486174	0.00745281	0.00528119	0.0236176	0.26875	0.0332328	0.129813	0.60998	0.649237	0.964689	0.993959	0.00528119	42.1439	4-6	not fold-specific
P	ribonucleotide metabolic process	0.47122	0.106291	0.879024	0.314358	0.11289	0.458058	0.764188		0.12953	0.359768	0.221847	0.0373023	0.0119444	0.00539456	0.404981	0.260084	0.0597923	0.035551	0.0539345	0.673563	0.646264	0.267489	0.221847	0.341058	0.920861	0.0791386	0.0742394	0.148348	0.732511	0.12953	0.260084	0.846558	0.636964	0.980283	0.995284	0.00539456	43.0486	1-7	not fold-specific
F	ATPase activity	0.175269		0.0920662	0.0362442		0.660014	0.669377		0.55274	0.17022	0.00950657	0.0967331	0.0980469	0.0674953	0.418886	0.0550343	0.314827	0.368443	0.43147	0.912521	0.00542281	0.102588	0.138669	0.170659	0.589016	0.410984	0.484446	0.554671	0.897412	0.950487	0.94722	0.996157	0.697521	0.949078	0.954248	0.00542281	43.274	3-4	not fold-specific
P	establishment of RNA localization			0.115282	0.036186						0.38393	0.0372083	0.0564617	0.184532	0.235612	0.126873	0.00568261	0.0119598	0.0551325	0.0701052	0.235612	0.00602524	0.0190678	0.0916438	0.139339	0.369972	0.123901	0.374501	0.495244	0.771346		0.942183	0.987671				0.00568261	45.3472	2-4	not fold-specific
P	RNA transport			0.115282	0.036186						0.38393	0.0372083	0.0564617	0.184532	0.235612	0.126873	0.00568261	0.0119598	0.0551325	0.0701052	0.235612	0.00602524	0.0190678	0.0916438	0.139339	0.369972	0.123901	0.374501	0.495244	0.771346		0.942183	0.987671				0.00568261	45.3472	2-4	not fold-specific
P	mRNA export from nucleus			0.115282	0.036186						0.38393	0.0372083	0.0564617	0.184532	0.235612	0.126873	0.00568261	0.0119598	0.0551325	0.0701052	0.235612	0.00602524	0.0190678	0.0916438	0.139339	0.369972	0.123901	0.374501	0.495244	0.771346		0.942183	0.987671				0.00568261	45.3472	2-4	not fold-specific
P	mRNA transport			0.115282	0.036186						0.38393	0.0372083	0.0564617	0.184532	0.235612	0.126873	0.00568261	0.0119598	0.0551325	0.0701052	0.235612	0.00602524	0.0190678	0.0916438	0.139339	0.369972	0.123901	0.374501	0.495244	0.771346		0.942183	0.987671				0.00568261	45.3472	2-4	not fold-specific
P	RNA export from nucleus			0.115282	0.036186						0.38393	0.0372083	0.0564617	0.184532	0.235612	0.126873	0.00568261	0.0119598	0.0551325	0.0701052	0.235612	0.00602524	0.0190678	0.0916438	0.139339	0.369972	0.123901	0.374501	0.495244	0.771346		0.942183	0.987671				0.00568261	45.3472	2-4	not fold-specific
P	nucleic acid transport			0.115282	0.036186						0.38393	0.0372083	0.0564617	0.184532	0.235612	0.126873	0.00568261	0.0119598	0.0551325	0.0701052	0.235612	0.00602524	0.0190678	0.0916438	0.139339	0.369972	0.123901	0.374501	0.495244	0.771346		0.942183	0.987671				0.00568261	45.3472	2-4	not fold-specific
P	RNA localization			0.115282	0.036186						0.38393	0.0372083	0.0564617	0.184532	0.235612	0.126873	0.00568261	0.0119598	0.0551325	0.0701052	0.235612	0.00602524	0.0190678	0.0916438	0.139339	0.369972	0.123901	0.374501	0.495244	0.771346		0.942183	0.987671				0.00568261	45.3472	2-4	not fold-specific
P	cell division			0.142905		0.0216428	0.26129			0.904613	0.586122	0.755157	0.172713	0.0364372	0.0511994	0.237605	0.438363	0.03988	0.00638329	0.0116118	0.160555	0.378777	0.0295376	0.00718588	0.0195378	0.19074	0.132901	0.0578402	0.146171	0.555321	0.0131417	0.0597495	0.364997	0.527479	0.905667		0.00638329	50.9387	2-6	not fold-specific
P	ncRNA processing	0.506452	0.298414		0.0762653	0.307155	0.307155			0.2992	0.54984	0.15616	0.060189	0.00744329	0.0405747	0.603897	0.177875	0.0860892	0.0261412	0.137156	0.684049	0.312306	0.182241	0.0886069	0.323132	0.81628	0.0512262	0.0251602	0.152388	0.587596	0.18372	0.54334	0.911393	0.746472	0.972884		0.00744329	59.3975	1-6	not fold-specific
P	pyrimidine ribonucleotide metabolic process	0.69565	0.506223	0.841053	0.119629	0.0592655	0.353517	0.834276		0.610861	0.790054	0.44401	0.0799702	0.0195335	0.0235785	0.737894	0.35092	0.0578303	0.020865	0.0446549	0.47037	0.373104	0.0657607	0.0329681	0.0829277	0.518402	0.0129439	0.00818699	0.0315721	0.304601	0.0525688	0.169083	0.663676	0.619362	0.956296	0.992645	0.00818699	65.3322	4-6	not fold-specific
P	nucleobase, nucleoside, nucleotide and nucleic acid transport			0.22537	0.0329716					0.660806	0.376036	0.0353701	0.0864467	0.176092	0.139887	0.176791	0.00973593	0.0343572	0.0843692	0.0746846	0.344732	0.0145988	0.0638924	0.159385	0.179479	0.520762	0.172701	0.36561	0.416013	0.764495		0.911436	0.986802	0.820067	0.964662		0.00973593	77.6927	2-4	not fold-specific
P	heterocycle metabolic process	0.476001	0.124857	0.856266	0.217557	0.133113	0.461203	0.848178		0.150489	0.37308	0.176639	0.0312004	0.00999958	0.0125709	0.413789	0.20488	0.0493446	0.0295033	0.0728536	0.657184	0.53087	0.212205	0.176639	0.355737	0.901998	0.0605782	0.0595992	0.170361	0.712809	0.150489	0.363504	0.877132	0.722812	0.982716	0.995691	0.00999958	79.7966	1-6	not fold-specific
P	organ development	0.528435	0.941985	0.662908	0.989389	0.125007	0.739662	0.0476629	0.207464	0.869544	0.885673	0.993837	0.95315	0.986832	0.864951	0.91888	0.996108	0.952435	0.979819	0.813042	0.590381	0.972328	0.784081	0.863963	0.447006	0.187716	0.742238	0.824679	0.370962	0.159965	0.306255	0.0438552	0.0106871	0.177642	0.0703541	0.022666	0.0106871	85.2831	5-8	not fold-specific
P	system development	0.528435	0.941985	0.662908	0.989389	0.125007	0.739662	0.0476629	0.207464	0.869544	0.885673	0.993837	0.95315	0.986832	0.864951	0.91888	0.996108	0.952435	0.979819	0.813042	0.590381	0.972328	0.784081	0.863963	0.447006	0.187716	0.742238	0.824679	0.370962	0.159965	0.306255	0.0438552	0.0106871	0.177642	0.0703541	0.022666	0.0106871	85.2831	5-8	not fold-specific
P	flower development	0.724078	0.909783	0.450441	0.423074	0.0119988	0.914916	0.301256	0.9198	0.910112	0.840095	0.769406	0.159905	0.412876	0.160784	0.780065	0.676177	0.105271	0.307163	0.137191	0.41597	0.365164	0.0212148	0.109484	0.0395636	0.148753	0.0209411	0.139599	0.066956	0.230581	0.170445	0.0954664	0.31167	0.684874	0.895145	0.694055	0.0119988	95.7502	5	not fold-specific
P	root development	0.64831	0.629173			0.449859	0.152695	0.288563	0.159307	0.659248	0.803817	0.994355	0.990478	0.951401	0.922515	0.78968	0.994739	0.985871	0.916382	0.835693	0.539735		0.986753	0.895423	0.783148	0.482699	0.976214	0.793962	0.616371	0.299557	0.154376	0.0782052	0.0135265	0.0900523	0.0211853	0.0934501	0.0135265	107.941	5-8	not fold-specific
P	root system development	0.64831	0.629173			0.449859	0.152695	0.288563	0.159307	0.659248	0.803817	0.994355	0.990478	0.951401	0.922515	0.78968	0.994739	0.985871	0.916382	0.835693	0.539735		0.986753	0.895423	0.783148	0.482699	0.976214	0.793962	0.616371	0.299557	0.154376	0.0782052	0.0135265	0.0900523	0.0211853	0.0934501	0.0135265	107.941	5-8	not fold-specific
P	ribonucleotide biosynthetic process	0.571313	0.382688	0.86393	0.143856	0.074298	0.394399	0.857727		0.418653	0.66669	0.338893	0.0542884	0.0136744	0.0189287	0.677857	0.327149	0.0608786	0.0271041	0.0676449	0.593867	0.436675	0.101499	0.0632917	0.160498	0.69871	0.0203927	0.0156434	0.0608786	0.443119	0.0742805	0.232422	0.755767	0.677857	0.971632	0.99505	0.0136744	109.122	1-6	not fold-specific
F	protein binding	0.0217913	0.236467	0.619358	0.872515	0.251516	0.696849	0.881488	0.93358	0.0137298	0.030585	0.11939	0.037655	0.0442536	0.118512	0.341841	0.621069	0.410253	0.513661	0.793209	0.988958	0.840659	0.633026	0.721976	0.904085	0.992262	0.593223	0.684557	0.874387	0.980843	0.413645	0.695686	0.91539	0.884204	0.976534	0.973969	0.0137298	109.564	1-2	not fold-specific
P	purine nucleotide biosynthetic process				0.048956					0.228819	0.468886	0.0695652	0.0191363	0.0472662	0.0995055	0.426109	0.0581833	0.0227534	0.065954	0.157943	0.637793	0.236645	0.142591	0.312619	0.535529	0.89767	0.0374403	0.137567	0.308833	0.717789		0.82675	0.976672				0.0191363	152.708	1-5	not fold-specific
P	lateral root morphogenesis												0.892551	0.962112	0.977613			0.787331	0.890642	0.888062	0.457876		0.655797	0.79014	0.761522	0.282505		0.648423	0.601924	0.164105	0.253308	0.238478	0.0276039		0.241651	0.111938	0.0276039	220.279	5-8	not fold-specific
P	post-embryonic root morphogenesis												0.892551	0.962112	0.977613			0.787331	0.890642	0.888062	0.457876		0.655797	0.79014	0.761522	0.282505		0.648423	0.601924	0.164105	0.253308	0.238478	0.0276039		0.241651	0.111938	0.0276039	220.279	5-8	not fold-specific
P	photomorphogenesis	0.219063		0.0992283						0.479238	0.130768	0.080772	0.0353382	0.0746846	0.58341	0.312741	0.231259	0.156192	0.300874	0.819068	0.904539	0.0898384	0.0638924	0.159385	0.629186	0.692779	0.307221	0.526276	0.917233	0.936108	0.660806	0.963626	0.96463		0.988347		0.0353382	281.999	1-5	not fold-specific
P	lateral root development								0.0468722	0.674664	0.782134	0.975377	0.923981	0.971378	0.986224	0.679631	0.957094	0.857571	0.922127	0.926218	0.463366		0.893747	0.935822	0.925803	0.521734		0.889186	0.857571	0.372968	0.478266	0.446205	0.0641777	0.679631	0.158932	0.0737819	0.0468722	374.04	8	not fold-specific
P	post-embryonic root development								0.0468722	0.674664	0.782134	0.975377	0.923981	0.971378	0.986224	0.679631	0.957094	0.857571	0.922127	0.926218	0.463366		0.893747	0.935822	0.925803	0.521734		0.889186	0.857571	0.372968	0.478266	0.446205	0.0641777	0.679631	0.158932	0.0737819	0.0468722	374.04	8	not fold-specific
P	response to chemical stimulus	0.347973	0.156402	0.88317	0.909528	0.172137	0.909528	0.808699	0.0856595	0.125074	0.380445	0.690999	0.4167	0.750682	0.946137	0.51584	0.804685	0.550092	0.827877	0.947226	0.738119	0.967192	0.815885	0.95188	0.986802	0.909667	0.573645	0.838975	0.927374	0.682769	0.573645	0.753539	0.369777	0.94497	0.648895	0.31321	0.0856595	683.563	8	not fold-specific
P	response to stimulus	0.264038	0.289666	0.7226	0.875273	0.17503	0.819885	0.88924	0.195496	0.162669	0.292051	0.560633	0.289333	0.497103	0.860784	0.48034	0.74635	0.480456	0.690263	0.917793	0.804504	0.893809	0.654478	0.820056	0.955117	0.876612	0.528065	0.729955	0.907348	0.75944	0.457784	0.74635	0.5	0.939425	0.762189	0.572719	0.162669	1298.1	1-2	not fold-specific

## Sheet: 8-q, DG, step 2
			specifically regulated
	GO term																	quantiles and combinations of quantiles																			minimal p value from Fisher's exact test	minimal p value from Fisher's exact test Bonferroni corrected for number of tested intervals and GO terms	the quantile interval having minimal p-value	Fold specificity
		1	2	3	4	5	6	7	8	1-2	1-3	1-4	1-5	1-6	1-7	2-3	2-4	2-5	2-6	2-7	2-8	3-4	3-5	3-6	3-7	3-8	4-5	4-6	4-7	4-8	5-6	5-7	5-8	6-7	6-8	7-8
C	cytoplasmic part	7.26161e-08	0.00436588	0.677312	0.311277	0.935592	0.971818	0.941578	0.999967	5.06274e-10	8.37507e-08	2.01171e-08	1.1213e-06	4.05662e-05	9.27511e-05	0.0404733	0.0240023	0.161149	0.57533	0.903537	1	0.455153	0.804165	0.977448	0.998825	1	0.755936	0.966771	0.996782	1	0.994227	0.999407	1	0.994789	1	0.999982	5.06274e-10	5.4222e-06	1-2	fold-specific
C	cytoplasm	1.39561e-07	0.00388777	0.872074	0.0715442	0.782833	0.946211	0.99642	0.999945	9.09854e-10	1.84503e-06	1.6387e-08	7.68167e-08	1.11316e-06	0.000144827	0.107249	0.0142322	0.0467141	0.237345	0.874039	1	0.367525	0.560759	0.871448	0.99822	1	0.272598	0.682665	0.984087	0.999999	0.958618	0.999515	1	0.99928	1	1	9.09854e-10	9.74454e-06	1-2	fold-specific
P	catabolic process	2.38029e-06	0.0348366	0.0635561	0.820797	0.903032	0.943425	0.998582	0.999746	1.74612e-07	2.56834e-09	5.51982e-08	6.79348e-07	4.46058e-06	0.00103704	0.00387121	0.0284299	0.134025	0.423958	0.956952	0.999999	0.271121	0.590589	0.873632	0.998154	1	0.943661	0.991338	0.999969	1	0.981475	0.999883	1	0.99952	1	0.999999	2.56834e-09	2.75069e-05	1-3	fold-specific
P	cellular catabolic process	2.89554e-06	0.0215177	0.126649	0.767071	0.963834	0.919272	0.997553	0.999529	8.57975e-08	5.82885e-09	5.78412e-08	3.64584e-06	1.42896e-05	0.00182812	0.00562763	0.0280651	0.207482	0.497103	0.964378	0.999999	0.329324	0.755266	0.930042	0.99915	1	0.964436	0.992879	0.999964	1	0.98978	0.999922	1	0.998799	0.999999	0.999996	5.82885e-09	6.2427e-05	1-3	fold-specific
P	response to cadmium ion	3.55252e-06	0.0524586	0.202346						2.67322e-07	2.70444e-08	1.08111e-06	1.08279e-05	0.000161417	0.000564426	0.021905	0.139923	0.391828	0.785131	0.976576	0.999999	0.586675	0.844591	0.978587	0.998952	1	0.977366	0.998118	0.999923	1	0.991386	0.999327	1	0.996802	0.999998		2.70444e-08	0.000289645	1-3	fold-specific
C	cell	0.000482102	0.00519861	0.0620668	0.280848	0.804399	0.979965	0.982813	0.999604	2.4995e-06	1.37715e-07	4.80408e-08	5.08272e-07	4.67661e-05	0.0010122	0.000603126	0.00039662	0.00327965	0.0733154	0.462473	0.99989	0.0405492	0.145905	0.610317	0.953749	0.999999	0.537527	0.921037	0.99672	1	0.982803	0.999469	1	0.998983	1	0.999981	4.80408e-08	0.000514517	1-4	fold-specific
C	cell part	0.000482102	0.00519861	0.0620668	0.280848	0.804399	0.979965	0.982813	0.999604	2.4995e-06	1.37715e-07	4.80408e-08	5.08272e-07	4.67661e-05	0.0010122	0.000603126	0.00039662	0.00327965	0.0733154	0.462473	0.99989	0.0405492	0.145905	0.610317	0.953749	0.999999	0.537527	0.921037	0.99672	1	0.982803	0.999469	1	0.998983	1	0.999981	4.80408e-08	0.000514517	1-4	fold-specific
P	primary metabolic process	0.00165645	0.159717	0.000297222	0.747799	0.986267	0.915668	0.975303	0.975552	0.0010233	1.22679e-07	2.04661e-06	0.000469088	0.0031223	0.0414294	0.00027672	0.00351301	0.112736	0.347337	0.83278	0.999276	0.0152505	0.312007	0.639511	0.948055	0.999459	0.982446	0.996996	0.999949	1	0.995956	0.99986	0.999999	0.993032	0.99974	0.998225	1.22679e-07	0.00131389	1-3	fold-specific
P	small molecule catabolic process	1.70944e-07	0.520142	0.377888	0.663329		0.789212	0.941787		1.11311e-05	1.13386e-05	2.59324e-05	0.00310039	0.00431617	0.0187958	0.380929	0.467604	0.910187	0.964356	0.998282	1	0.489571	0.92797	0.966147	0.996994	0.999997	0.979129	0.987373	0.998745	0.999996	0.990449	0.998671	0.999991	0.952607	0.998671	0.998395	1.70944e-07	0.00183081	1	fold-specific
C	vacuole	0.000512007	0.0221014	0.156179	0.377888	0.981204	0.789212			1.11311e-05	1.15061e-06	2.02024e-07	2.01136e-05	7.77966e-06	0.00124801	0.00729847	0.00563165	0.0945514	0.178219	0.792649	0.999837	0.131485	0.578272	0.731412	0.988114	0.999997	0.873588	0.92797	0.998745	1	0.979129	0.999807	1	0.995278	0.999994	0.999999	2.02024e-07	0.00216368	1-4	fold-specific
F	hydrolase activity	0.000918553	0.0237937	0.0454237	0.864028	0.998366	0.778588		0.689793	2.60231e-05	3.27373e-07	8.13694e-06	0.00332319	0.00471583	0.42956	0.00173128	0.0209162	0.384615	0.5504	0.992375	0.999655	0.268421	0.885675	0.942376	0.999882	0.99999	0.998121	0.998533	1	1	0.995784	0.999997	0.999997	0.998996	0.998354	0.997881	3.27373e-07	0.00350617	1-3	fold-specific
P	macromolecule catabolic process	6.97576e-06	0.0559849	0.326788		0.901181				6.51705e-07	3.55662e-07	3.02324e-05	0.000222503	0.00223732	0.0111685	0.0451412	0.282538	0.558704	0.870096	0.987743	0.999998	0.7782	0.92303	0.99	0.99949	1	0.983907	0.998205	0.999892	1	0.983907	0.99806	0.999991	0.992794	0.999937	0.999371	3.55662e-07	0.00380913	1-3	fold-specific
P	response to metal ion	5.04627e-05	0.0697082	0.133668		0.69302				6.4798e-06	3.64481e-07	3.9472e-05	3.11917e-05	0.000396552	0.00884389	0.0176387	0.182063	0.256489	0.641443	0.962924	0.999988	0.610794	0.688258	0.930889	0.997174	0.999998	0.944928	0.993648	0.999865	1	0.944928	0.997152	0.999988	0.998405	0.999992	0.999912	3.64481e-07	0.0039036	1-3	fold-specific
P	gluconeogenesis	0.000649791	0.0616402							2.53661e-05	4.66088e-07	2.91955e-06	0.000186641	0.00525667	0.0849823	0.0177449	0.0881473	0.408543	0.808797	0.98152	0.999909	0.480563	0.869742	0.9859	0.999476	0.999997											4.66088e-07	0.0049918	1-3	fold-specific
P	response to salt stress	6.43445e-06	0.0968928	0.261753	0.51955	0.97596	0.873664	0.989755		2.37436e-06	9.2426e-07	6.51782e-07	4.66601e-05	9.11813e-05	0.0022259	0.0559033	0.0670888	0.370094	0.624364	0.964728	0.999998	0.289582	0.749193	0.90114	0.995803	0.999999	0.915624	0.970841	0.999122	1	0.987341	0.999641	1	0.993181	0.999985	0.999977	6.51782e-07	0.00698058	1-4	fold-specific
P	organelle organization	8.34456e-07	0.335521	0.482426	0.947157		0.774455	0.943069	0.950984	7.17106e-06	1.52482e-05	0.000585584	0.015878	0.023673	0.112539	0.320315	0.695707	0.953636	0.982344	0.999378	1	0.848451	0.985151	0.99303	0.999619	0.999998	0.996327	0.996912	0.999754	0.999995	0.977896	0.996655	0.999777	0.948471	0.992413	0.989662	8.34456e-07	0.00893702	1	fold-specific
P	cellular macromolecule catabolic process	1.68922e-05	0.0442382	0.439851		0.883441				9.53112e-07	1.4086e-06	7.63409e-05	0.000427177	0.00339034	0.0140647	0.0584055	0.303793	0.559434	0.858543	0.983582	0.999996	0.827447	0.935961	0.990929	0.999454	1	0.977294	0.996822	0.999743	1	0.977294	0.996583	0.999977	0.989533	0.999873	0.99901	9.53112e-07	0.0102078	1-2	not fold-specific
P	hexose catabolic process	1.16957e-06	0.598539	0.598539						4.35137e-05	0.000132645	0.000491899	0.022793	0.0326459	0.0240335	0.597684	0.728598	0.97472	0.990532	0.998121	1	0.735396	0.978274	0.98885	0.995967	0.99999	0.989315	0.991389	0.995314	0.999965	0.989315	0.990912	0.999864	0.84097	0.990912	0.988697	1.16957e-06	0.0125261	1	not fold-specific
P	monosaccharide catabolic process	1.16957e-06	0.598539	0.598539						4.35137e-05	0.000132645	0.000491899	0.022793	0.0326459	0.0240335	0.597684	0.728598	0.97472	0.990532	0.998121	1	0.735396	0.978274	0.98885	0.995967	0.99999	0.989315	0.991389	0.995314	0.999965	0.989315	0.990912	0.999864	0.84097	0.990912	0.988697	1.16957e-06	0.0125261	1	not fold-specific
P	glucose catabolic process	1.16957e-06	0.598539	0.598539						4.35137e-05	0.000132645	0.000491899	0.022793	0.0326459	0.0240335	0.597684	0.728598	0.97472	0.990532	0.998121	1	0.735396	0.978274	0.98885	0.995967	0.99999	0.989315	0.991389	0.995314	0.999965	0.989315	0.990912	0.999864	0.84097	0.990912	0.988697	1.16957e-06	0.0125261	1	not fold-specific
P	alcohol catabolic process	1.16957e-06	0.598539	0.598539						4.35137e-05	0.000132645	0.000491899	0.022793	0.0326459	0.0240335	0.597684	0.728598	0.97472	0.990532	0.998121	1	0.735396	0.978274	0.98885	0.995967	0.99999	0.989315	0.991389	0.995314	0.999965	0.989315	0.990912	0.999864	0.84097	0.990912	0.988697	1.16957e-06	0.0125261	1	not fold-specific
P	carbohydrate catabolic process	1.23426e-06	0.612234	0.774811		0.624957				6.04168e-05	0.000641523	0.00567335	0.0048646	0.016283	0.0343284	0.745166	0.901832	0.909352	0.979142	0.998108	1	0.915989	0.905715	0.973273	0.995393	0.999983	0.85081	0.948596	0.986388	0.999781	0.85081	0.946165	0.99771	0.957974	0.998261	0.994406	1.23426e-06	0.0132189	1	not fold-specific
C	plastid thylakoid membrane						0.190944	0.00705568	0.00822306					0.999995	0.998012				0.998431	0.851705	0.0333814			0.980666	0.523453	0.00634952		0.785907	0.108787	0.000102778	0.444277	0.0165222	7.18881e-06	0.00260681	1.53243e-06	2.87696e-05	1.53243e-06	0.0164123	6-8	not fold-specific
C	thylakoid membrane						0.190944	0.00705568	0.00822306					0.999995	0.998012				0.998431	0.851705	0.0333814			0.980666	0.523453	0.00634952		0.785907	0.108787	0.000102778	0.444277	0.0165222	7.18881e-06	0.00260681	1.53243e-06	2.87696e-05	1.53243e-06	0.0164123	6-8	not fold-specific
C	photosynthetic membrane						0.190944	0.00705568	0.00822306					0.999995	0.998012				0.998431	0.851705	0.0333814			0.980666	0.523453	0.00634952		0.785907	0.108787	0.000102778	0.444277	0.0165222	7.18881e-06	0.00260681	1.53243e-06	2.87696e-05	1.53243e-06	0.0164123	6-8	not fold-specific
C	organelle subcompartment						0.238784	0.0117461	0.0136101				0.999998	0.999978	0.996329			0.99941	0.994611	0.786009	0.0252751		0.991924	0.943732	0.401839	0.00374407	0.850288	0.598161	0.0562677	4.13852e-05	0.213991	0.00538881	1.95581e-06	0.00619122	1.57063e-05	0.000112277	1.95581e-06	0.0209467	5-8	not fold-specific
C	chloroplast thylakoid						0.238784	0.0117461	0.0136101				0.999998	0.999978	0.996329			0.99941	0.994611	0.786009	0.0252751		0.991924	0.943732	0.401839	0.00374407	0.850288	0.598161	0.0562677	4.13852e-05	0.213991	0.00538881	1.95581e-06	0.00619122	1.57063e-05	0.000112277	1.95581e-06	0.0209467	5-8	not fold-specific
C	plastid thylakoid						0.238784	0.0117461	0.0136101				0.999998	0.999978	0.996329			0.99941	0.994611	0.786009	0.0252751		0.991924	0.943732	0.401839	0.00374407	0.850288	0.598161	0.0562677	4.13852e-05	0.213991	0.00538881	1.95581e-06	0.00619122	1.57063e-05	0.000112277	1.95581e-06	0.0209467	5-8	not fold-specific
P	glycolysis	2.14996e-06								3.11541e-05	4.81926e-05	0.000540415	0.0105196	0.0346891	0.0157555	0.484715	0.745293	0.955286	0.991353	0.997698	1	0.802178	0.97102	0.993249	0.99691	0.999994		0.997183	0.997803	0.999991		0.98948	0.999885	0.9034	0.997036		2.14996e-06	0.023026	1	not fold-specific
P	Golgi organization	2.64077e-06	0.453758	0.453758			0.643396			3.03984e-05	3.62449e-05	0.000647443	0.0133848	0.00741009	0.0188085	0.380784	0.695728	0.944284	0.959264	0.996258	1	0.789473	0.97026	0.972044	0.996218	0.999993	0.993025	0.987305	0.997918	0.999991	0.946707	0.986615	0.999809	0.878771	0.994957		2.64077e-06	0.0282826	1	not fold-specific
P	cellular carbohydrate catabolic process	3.17124e-06	0.569242	0.741457		0.751671				8.69921e-05	0.000677954	0.004921	0.00850847	0.0234925	0.0425603	0.689319	0.859448	0.913377	0.977153	0.997354	0.999999	0.888821	0.922287	0.975475	0.995024	0.999976	0.893373	0.959509	0.987835	0.999773	0.893373	0.95755	0.998082	0.942186	0.996802	0.991567	3.17124e-06	0.033964	1	not fold-specific
C	vacuolar membrane	0.00028285	0.183268	0.0873466						0.000146234	3.24315e-06	3.54387e-05	0.00068126	0.00131655	0.0345357	0.0302432	0.129832	0.437593	0.673231	0.968096	0.999939	0.33893	0.728228	0.881069	0.992867	0.999963	0.980143	0.992468	0.999833	0.999999	0.980143	0.999319	0.999993		0.999853		3.24315e-06	0.0347341	1-3	not fold-specific
C	vacuolar part	0.00028285	0.183268	0.0873466						0.000146234	3.24315e-06	3.54387e-05	0.00068126	0.00131655	0.0345357	0.0302432	0.129832	0.437593	0.673231	0.968096	0.999939	0.33893	0.728228	0.881069	0.992867	0.999963	0.980143	0.992468	0.999833	0.999999	0.980143	0.999319	0.999993		0.999853		3.24315e-06	0.0347341	1-3	not fold-specific
C	chloroplast thylakoid membrane							0.00532812	0.00622785					0.999998	0.998582				0.999243	0.880122	0.0383493			0.990059	0.587153	0.0082465		0.861452	0.147432	0.000161393	0.585583	0.027932	1.36863e-05	0.00583622	3.62509e-06	1.32434e-05	3.62509e-06	0.0388247	6-8	not fold-specific
C	thylakoid part						0.214423	0.00917793	0.0106653				0.999999	0.99999	0.997272			0.999798	0.996993	0.820231	0.0290503			0.965711	0.461245	0.00488		0.696257	0.0788823	6.52943e-05	0.317313	0.00954154	3.75814e-06	0.00409063	5.27405e-06	5.84955e-05	3.75814e-06	0.0402496	5-8	not fold-specific
P	response to osmotic stress	5.63467e-06	0.142053	0.338617	0.604036	0.917974	0.83548	0.981593		4.91893e-06	4.10601e-06	6.44881e-06	8.21916e-05	0.000105448	0.00122036	0.10727	0.150861	0.41681	0.632728	0.955869	0.999999	0.413036	0.734917	0.873953	0.991217	0.999998	0.872694	0.942627	0.996605	0.999999	0.954243	0.99713	0.999998	0.985425	0.999972	0.999971	4.10601e-06	0.0439754	1-3	not fold-specific
P	monosaccharide metabolic process	2.96489e-05	0.481129	0.11155	0.481129		0.894992			0.000303322	1.8033e-05	8.55257e-06	0.00194012	0.00669294	0.0385525	0.13587	0.129904	0.662136	0.870096	0.987743	0.999993	0.13587	0.715074	0.891011	0.985914	0.999897	0.963585	0.989472	0.999142	0.999995	0.997939	0.999777	0.999998	0.981622	0.999306	0.997763	8.55257e-06	0.091598	1-4	not fold-specific
P	glucose metabolic process	1.13351e-05	0.220452	0.368737	0.723518					1.47326e-05	9.77284e-06	2.61404e-05	0.00430466	0.0103156	0.0114311	0.165902	0.273723	0.820915	0.935973	0.987921	0.999998	0.52225	0.949428	0.983893	0.9967	0.999996	0.9903	0.995959	0.998883	0.999998	0.997113	0.998543	0.999994	0.932508	0.998543	0.996906	9.77284e-06	0.104667	1-3	not fold-specific
C	integral to membrane			0.169396	0.47754	0.490231	0.00471657	0.160999			0.996274	0.990579	0.987261	0.583718	0.167036	0.813325	0.735353	0.683706	0.0516728	0.00140352	0.00228495	0.180707	0.169975	0.00136821	1.21125e-05	3.34463e-05	0.425829	0.0134876	0.00127817	0.0101648	0.0126451	0.00210989	0.0212196	0.00160992	0.0273963	0.558897	1.21125e-05	0.129725	3-7	not fold-specific
P	hexose biosynthetic process	0.00151139	0.0913115							0.000140505	1.29425e-05	1.52937e-05	7.05284e-05	0.00290309	0.0643242	0.0381499	0.0806106	0.250583	0.6871	0.960401	0.999745	0.38047	0.677787	0.945873	0.997078	0.999979											1.29425e-05	0.138614	1-3	not fold-specific
P	monosaccharide biosynthetic process	0.00151139	0.0913115							0.000140505	1.29425e-05	1.52937e-05	7.05284e-05	0.00290309	0.0643242	0.0381499	0.0806106	0.250583	0.6871	0.960401	0.999745	0.38047	0.677787	0.945873	0.997078	0.999979											1.29425e-05	0.138614	1-3	not fold-specific
C	cytosol	0.0104541	0.0254173	0.11155	0.788227	0.657168		0.888482		0.000303322	1.8033e-05	9.76479e-05	6.34189e-05	0.0386316	0.0988185	0.00509908	0.0256906	0.0398427	0.61712	0.857594	0.996098	0.311127	0.392733	0.962236	0.993195	0.999897	0.786441	0.998205	0.999683	0.999995	0.997939	0.999306	0.99997	0.999841	0.999984	0.982798	1.8033e-05	0.193134	1-3	not fold-specific
P	photosynthesis					0.246894		0.0117461	0.0426418				0.999912	0.999888	0.98639			0.99757	0.994611	0.786009	0.127204		0.934121	0.882673	0.254695	0.00374407	0.536636	0.437764	0.0232999	4.13852e-05	0.213991	0.00538881	1.81767e-05	0.0182105	0.000408654	0.000503727	1.81767e-05	0.194673	5-8	not fold-specific
P	cellular metabolic process	0.0363803	0.447429	0.000588516	0.272542	0.969348	0.960549	0.91986	0.949061	0.059443	0.000119036	2.75739e-05	0.00156099	0.0201009	0.0806652	0.00402677	0.00210569	0.0548194	0.296885	0.647609	0.979018	0.0012856	0.0694425	0.363307	0.695457	0.959138	0.810947	0.971764	0.996483	0.999938	0.996352	0.999479	0.999986	0.989914	0.999087	0.987202	2.75739e-05	0.295316	1-4	not fold-specific
P	plant-type cell wall biogenesis	0.00415823	0.0215729							3.16354e-05	0.000257712	0.00080994	0.00129185	0.017124	0.147919	0.108629	0.238271	0.396385	0.761729	0.962489	0.999389																3.16354e-05	0.338816	1-2	not fold-specific
F	catalytic activity	0.000610546	0.200115	0.0602457	0.852582	0.982365	0.852582	0.950008	0.75569	0.000709192	3.24946e-05	0.0005897	0.0235524	0.0655317	0.323562	0.0274903	0.14025	0.607967	0.820646	0.985531	0.999747	0.317923	0.82581	0.936131	0.99548	0.999629	0.989834	0.996656	0.99986	0.999984	0.989834	0.999086	0.999664	0.975192	0.984096	0.954526	3.24946e-05	0.348017	1-3	not fold-specific
C	microbody	3.25907e-05								0.000864215	0.00413466	0.000105995	0.00209033	0.0229747	0.169803		0.57462	0.870177	0.980696	0.999092	0.999998																3.25907e-05	0.349047	1	not fold-specific
C	peroxisome	3.25907e-05								0.000864215	0.00413466	0.000105995	0.00209033	0.0229747	0.169803		0.57462	0.870177	0.980696	0.999092	0.999998																3.25907e-05	0.349047	1	not fold-specific
P	hexose metabolic process	4.02113e-05	0.296266	0.296266	0.632857		0.79024			9.28276e-05	3.67945e-05	5.22056e-05	0.00364955	0.00454018	0.0068812	0.174488	0.233024	0.723745	0.847372	0.968867	0.999991	0.389304	0.866211	0.929436	0.985292	0.999973	0.968038	0.97998	0.995801	0.99999	0.987317	0.99635	0.999986	0.923805	0.998726	0.998753	3.67945e-05	0.394069	1-3	not fold-specific
P	alcohol metabolic process	0.00284928	0.316199	0.0348379	0.448957		0.590935	0.984672	0.98748	0.00402418	7.48928e-05	3.81255e-05	0.00549175	0.00205136	0.0347368	0.0300506	0.0296376	0.367261	0.387373	0.855833	0.998944	0.0525528	0.52882	0.552791	0.91569	0.998159	0.954947	0.940018	0.996678	0.999972	0.976641	0.99891	0.999987	0.948408	0.997466	0.999281	3.81255e-05	0.408324	1-4	not fold-specific
C	intracellular organelle part	4.00829e-05	0.211491	0.671099	0.864028	0.966657	0.924688	0.528269	0.931523	6.59612e-05	0.000490745	0.00440766	0.0542581	0.204831	0.125211	0.351606	0.618786	0.914183	0.987638	0.992375	0.999988	0.857864	0.981296	0.997665	0.997734	0.999974	0.982839	0.997016	0.995114	0.999772	0.991198	0.9796	0.997665	0.84869	0.965982	0.857864	4.00829e-05	0.429288	1	not fold-specific
C	organelle part	4.00829e-05	0.211491	0.671099	0.864028	0.966657	0.924688	0.528269	0.931523	6.59612e-05	0.000490745	0.00440766	0.0542581	0.204831	0.125211	0.351606	0.618786	0.914183	0.987638	0.992375	0.999988	0.857864	0.981296	0.997665	0.997734	0.999974	0.982839	0.997016	0.995114	0.999772	0.991198	0.9796	0.997665	0.84869	0.965982	0.857864	4.00829e-05	0.429288	1	not fold-specific
P	small molecule metabolic process	0.0034871	0.404683	0.108484	0.108484	0.948324	0.780292	0.959101	0.992371	0.00930788	0.00117859	5.40398e-05	0.00136093	0.00202131	0.015472	0.111835	0.0218668	0.165238	0.288266	0.719552	0.998358	0.0241114	0.223035	0.379686	0.776965	0.994484	0.573535	0.730386	0.949553	0.99934	0.959185	0.995928	0.999973	0.965487	0.999247	0.998952	5.40398e-05	0.578766	1-4	not fold-specific
P	pyruvate metabolic process	0.00762209	0.190944	0.190944						0.00277024	0.000375139	5.77138e-05	0.00435885	0.0925899	0.367522	0.0668574	0.0424535	0.34499	0.817051	0.971943	0.998184	0.143989	0.641737	0.950275	0.994212	0.999292			0.999624	0.999926							5.77138e-05	0.618115	1-4	not fold-specific
P	generation of precursor metabolites and energy	6.90886e-05			0.876575	0.883441	0.758596	0.0853874	0.883441	0.0152401	0.141457	0.335671	0.591583	0.74377	0.230529	0.990235	0.996583	0.999339	0.999821	0.996744	0.999983	0.975833	0.992269	0.995901	0.94574	0.99302	0.950515	0.965486	0.750146	0.911894	0.904412	0.520617	0.757819	0.247074	0.520617	0.365422	6.90886e-05	0.739938	1	not fold-specific
P	vacuole organization	7.27411e-05								0.00396727	0.000359414	0.00369562	0.0228572	0.0990923	0.337345																						7.27411e-05	0.779057	1	not fold-specific
C	light-harvesting complex							0.000182856							0.907102					0.59746	0.29888				0.278094	0.0740521			0.0875975	0.0141933		0.0162369	0.00187344	0.00117886	0.000131804	9.3617e-05	9.3617e-05	1.00264	7-8	not fold-specific
P	metabolic process	0.00397225	0.483394	0.00859927	0.38427	0.967727	0.992306	0.851221	0.808092	0.0168808	0.000166249	9.62041e-05	0.00423393	0.121413	0.266267	0.027105	0.0222579	0.218788	0.786704	0.944322	0.998303	0.0168808	0.248863	0.812883	0.938558	0.989865	0.865163	0.994993	0.999072	0.999917	0.999255	0.999754	0.999951	0.994739	0.997471	0.912751	9.62041e-05	1.03035	1-4	not fold-specific
P	photosynthesis, light harvesting							0.00147449							0.947077					0.645812	0.199035				0.277949	0.0308081			0.0704267	0.0033791		0.0372634	0.00300376	0.0024063	0.000140642	0.000338433	0.000140642	1.50627	6-8	not fold-specific
C	plastoglobule							0.00147449							0.947077					0.645812	0.199035				0.277949	0.0308081			0.0704267	0.0033791		0.0372634	0.00300376	0.0024063	0.000140642	0.000338433	0.000140642	1.50627	6-8	not fold-specific
P	photosynthesis, light reaction							0.0157956	0.152903				0.999667	0.999006	0.942093			0.995428	0.982574	0.650498	0.194265		0.919325	0.803878	0.174038	0.0106897	0.538406	0.349206	0.0155172	0.000252799	0.196259	0.00559004	0.000201735	0.0125606	0.00150193	0.00393052	0.000201735	2.16058	5-8	not fold-specific
C	thylakoid					0.379302	0.368879	0.0330175	0.0377141	0.934406	0.998562	0.99996	0.999767	0.999578	0.987217		0.998562	0.991615	0.979208	0.735875	0.0731211		0.994785	0.978149	0.711867	0.147746	0.856753	0.712952	0.180196	0.00548023	0.264125	0.0207924	0.000202491	0.032058	0.000868769	0.00151338	0.000202491	2.16867	5-8	not fold-specific
F	tetrapyrrole binding			0.6722	0.6722	0.82728	0.501314	0.000842397	0.116038		0.999327	0.999264	0.999883	0.999936	0.943322	0.894314	0.902256	0.958646	0.951538	0.177389	0.000621733	0.710902	0.844591	0.808074	0.0520094	0.000782255	0.822611	0.761702	0.0413544	0.00202363	0.719835	0.0256711	0.00197165	0.00395458	0.000349999	0.000207492	0.000207492	2.22224	7-8	not fold-specific
P	response to stress	0.0708353	0.109444	0.306576	0.227365	0.256432	0.832811	0.916104	0.999595	0.0157412	0.00931462	0.00212278	0.000224992	0.000484989	0.00101449	0.0788163	0.0318027	0.0103534	0.0346127	0.140829	0.956295	0.148441	0.0721539	0.195402	0.485278	0.990229	0.123599	0.321777	0.645676	0.994112	0.556066	0.835886	0.998742	0.955245	0.999883	0.999762	0.000224992	2.40966	1-5	not fold-specific
C	intrinsic to membrane			0.439851	0.17163	0.769471	0.0192557	0.16189	0.619039		0.998724	0.980243	0.993084	0.832102	0.545486	0.89974	0.631807	0.757819	0.180821	0.0227064	0.00304401	0.167898	0.312703	0.0197567	0.00117918	0.000236043	0.376149	0.0299025	0.00409914	0.00341747	0.107906	0.0282021	0.0375127	0.00641752	0.0144487	0.25623	0.000236043	2.52802	3-8	not fold-specific
P	cellulose metabolic process	0.000400962								0.00139142	0.000283273	0.000614372	0.00419013	0.0178515	0.0559429	0.252246	0.379197	0.673394	0.885483	0.980464	0.99994	0.43176	0.734401	0.910117	0.981056	0.999711			0.996763	0.999955							0.000283273	3.03386	1-3	not fold-specific
P	heterocycle catabolic process		0.00990028	0.0330531						0.0365904	0.000807722	0.00099871	0.00300413	0.0239837	0.136764	0.000286255	0.000807722	0.00411699	0.0358516	0.175578	0.588503	0.0857742	0.235861	0.582191	0.869292	0.986458	0.824422	0.965377	0.995883	0.999817			0.999798				0.000286255	3.06579	2-3	not fold-specific
P	flavonoid biosynthetic process		0.289587		0.000312973					0.615036	0.908711	0.0626305	0.0912889	0.227318	0.0981897	0.772682	0.0146318	0.028432	0.0912889	0.0409086	0.274237	0.0352234	0.0807048	0.226522	0.173584	0.558725	0.00491638	0.0374338	0.0273599	0.178016	0.892646	0.821984	0.97264	0.766915	0.960173	0.889182	0.000312973	3.35195	4	not fold-specific
P	response to stimulus	0.0678549	0.292664	0.217163	0.217163	0.185451	0.91043	0.956141	0.991834	0.0498614	0.0184351	0.00444746	0.000335563	0.00206749	0.0152336	0.134696	0.0544951	0.0130493	0.0719829	0.334477	0.958133	0.0994034	0.0326608	0.164738	0.527985	0.966148	0.0850262	0.347398	0.746339	0.987737	0.597817	0.903174	0.997219	0.987375	0.999817	0.998853	0.000335563	3.59388	1-5	not fold-specific
P	cellulose biosynthetic process	0.000339573								0.00514934	0.00060998	0.00154062	0.00209033	0.0229747	0.169803		0.57462	0.713333	0.934002	0.994635	0.999967		0.579165	0.870177	0.980128	0.999136											0.000339573	3.63683	1	not fold-specific
C	plasma membrane	0.000361709	0.24725	0.428514	0.332752	0.92546	0.800688	0.940306	0.975795	0.0006392	0.000949977	0.000345599	0.0043468	0.00830852	0.0439091	0.227968	0.149218	0.443753	0.636141	0.926362	0.999854	0.290139	0.655523	0.806823	0.967563	0.999675	0.749128	0.863621	0.976727	0.999476	0.951039	0.992799	0.999816	0.958695	0.997452	0.995294	0.000345599	3.70137	1-4	not fold-specific
F	chlorophyll binding							0.000412135							0.879025					0.521569	0.261059				0.207224	0.0553105			0.0528213	0.00880509		0.0369386	0.010408	0.00310931	0.000884183	0.000368278	0.000368278	3.94426	7-8	not fold-specific
P	alcohol biosynthetic process	0.00762209	0.0786556							0.000708486	0.000375139	0.00167532	0.00435885	0.00634952	0.152393	0.0668574	0.182949	0.34499	0.5299	0.930639	0.998184	0.623444	0.785907	0.891213	0.994212	0.999845		0.953707	0.998241	0.999926			0.999644				0.000375139	4.01773	1-3	not fold-specific
P	response to inorganic substance	0.00405364	0.169643	0.169643	0.80422	0.614419	0.80422	0.983219	0.970422	0.00196973	0.000390553	0.00234261	0.00218166	0.00371784	0.0600117	0.0599336	0.178938	0.217333	0.375899	0.855856	0.998258	0.422414	0.476638	0.662263	0.955125	0.999038	0.781432	0.882604	0.991503	0.999816	0.781432	0.976912	0.998778	0.983719	0.99892	0.998303	0.000390553	4.18282	1-3	not fold-specific
P	biosynthetic process	0.0514032	0.516784	0.00112446	0.700437	0.865315	0.93372	0.821269	0.944538	0.0959164	0.000403676	0.00142593	0.00791968	0.0500063	0.088716	0.00818731	0.0304609	0.122324	0.396608	0.623698	0.969186	0.0208895	0.124819	0.417919	0.629412	0.931621	0.876671	0.976088	0.992657	0.99978	0.971412	0.987661	0.999165	0.960851	0.995045	0.966481	0.000403676	4.32337	1-3	not fold-specific
C	cell junction	0.00145867	0.409184	0.703621	0.0957393	0.574581	0.912042	0.960215		0.0039628	0.0146142	0.000782954	0.000422347	0.00182276	0.010993	0.546789	0.180057	0.194804	0.456235	0.83778	0.999511	0.230261	0.263793	0.555078	0.872982	0.998264	0.16222	0.452467	0.805196	0.992497	0.849291	0.974681	0.999686	0.986687	0.999855	0.999424	0.000422347	4.52333	1-5	not fold-specific
P	regulation of cellular component size	0.00251777	0.0982392		0.804856				0.493408	0.000431642	0.00902305	0.0289383	0.116875	0.317224	0.670991	0.422213	0.610099	0.846856	0.962719	0.99649	0.999227	0.937345	0.984356	0.997305	0.99977	0.99986	0.940392	0.984356	0.99711	0.996036	0.973065	0.992902	0.985748	0.969815	0.933229	0.793996	0.000431642	4.62289	1-2	not fold-specific
P	regulation of anatomical structure size	0.00251777	0.0982392		0.804856				0.493408	0.000431642	0.00902305	0.0289383	0.116875	0.317224	0.670991	0.422213	0.610099	0.846856	0.962719	0.99649	0.999227	0.937345	0.984356	0.997305	0.99977	0.99986	0.940392	0.984356	0.99711	0.996036	0.973065	0.992902	0.985748	0.969815	0.933229	0.793996	0.000431642	4.62289	1-2	not fold-specific
P	response to abiotic stimulus	0.00182363	0.208839	0.61264	0.140364	0.819994	0.802832	0.914554	0.996606	0.0015149	0.00502269	0.000440899	0.00169924	0.00294335	0.00830255	0.310266	0.102569	0.238886	0.405558	0.743108	0.999219	0.240654	0.462609	0.650886	0.889018	0.999231	0.407308	0.611817	0.859038	0.997114	0.895553	0.974887	0.999777	0.944551	0.999111	0.998562	0.000440899	4.72202	1-4	not fold-specific
P	divalent metal ion transport	0.00788375	0.0565721	0.405662			0.405662			0.000560437	0.000449342	0.01115	0.171321	0.0771018	0.389871	0.0597148	0.347299	0.835877	0.764669	0.969853	0.997562	0.846384	0.991389	0.97472	0.998529	0.999836		0.991389	0.999472	0.999867	0.926054	0.990912	0.995579	0.84097	0.90211	0.967354	0.000449342	4.81245	1-3	not fold-specific
C	plasmodesma	0.00340229	0.390602	0.687487	0.0873707	0.55595	0.904821	0.956429		0.00680116	0.0209333	0.00113205	0.000568769	0.00222496	0.0122574	0.518167	0.15469	0.160676	0.392275	0.782556	0.998784	0.208125	0.232075	0.505432	0.838444	0.996903	0.144228	0.413959	0.770363	0.988941	0.832518	0.968955	0.999536	0.984306	0.999801	0.999286	0.000568769	6.09152	1-5	not fold-specific
C	cell-cell junction	0.00340229	0.390602	0.687487	0.0873707	0.55595	0.904821	0.956429		0.00680116	0.0209333	0.00113205	0.000568769	0.00222496	0.0122574	0.518167	0.15469	0.160676	0.392275	0.782556	0.998784	0.208125	0.232075	0.505432	0.838444	0.996903	0.144228	0.413959	0.770363	0.988941	0.832518	0.968955	0.999536	0.984306	0.999801	0.999286	0.000568769	6.09152	1-5	not fold-specific
C	symplast	0.00340229	0.390602	0.687487	0.0873707	0.55595	0.904821	0.956429		0.00680116	0.0209333	0.00113205	0.000568769	0.00222496	0.0122574	0.518167	0.15469	0.160676	0.392275	0.782556	0.998784	0.208125	0.232075	0.505432	0.838444	0.996903	0.144228	0.413959	0.770363	0.988941	0.832518	0.968955	0.999536	0.984306	0.999801	0.999286	0.000568769	6.09152	1-5	not fold-specific
P	calcium ion transport	0.00196096	0.158798				0.315745			0.00059877	0.000861617	0.0186827	0.145148	0.0346891	0.244495	0.190206	0.605836	0.906424	0.810194	0.980151	0.999556	0.906583	0.98994	0.955286	0.99691	0.999854		0.97102	0.997803	0.99978	0.807473	0.969875	0.993249	0.796783	0.928296		0.00059877	6.41283	1-2	not fold-specific
P	hyperosmotic response	0.000618143								0.00326044	0.0050042	0.0125934	0.0558548	0.171346	0.0783251	0.527279	0.658327	0.867186	0.966897	0.973233	0.999873	0.691862	0.886167	0.96853	0.965511	0.999032	0.92432	0.978292	0.967282	0.998392		0.944145	0.995638	0.82365	0.977379	0.92157	0.000618143	6.62031	1	not fold-specific
P	glucan metabolic process	0.00445542	0.123313							0.000848577	0.000841928	0.00148646	0.00598477	0.0151358	0.0209148	0.132432	0.209155	0.426885	0.661821	0.863254	0.998939	0.573093	0.788673	0.91359	0.974774	0.999795	0.87294	0.949494	0.98373	0.999797		0.980307	0.999655				0.000841928	9.01705	1-3	not fold-specific
P	response to hexose stimulus	0.0159309		0.0482809						0.026286	0.000841928	0.00148646	0.0522487	0.130904	0.0209148	0.0630287	0.115319	0.579614	0.790845	0.749419	0.995545	0.132432	0.653749	0.834892	0.785822	0.99041		0.994283	0.98373	0.999797		0.980307	0.999655	0.733957	0.980307		0.000841928	9.01705	1-3	not fold-specific
P	response to fructose stimulus	0.0159309		0.0482809						0.026286	0.000841928	0.00148646	0.0522487	0.130904	0.0209148	0.0630287	0.115319	0.579614	0.790845	0.749419	0.995545	0.132432	0.653749	0.834892	0.785822	0.99041		0.994283	0.98373	0.999797		0.980307	0.999655	0.733957	0.980307		0.000841928	9.01705	1-3	not fold-specific
P	response to monosaccharide stimulus	0.0159309		0.0482809						0.026286	0.000841928	0.00148646	0.0522487	0.130904	0.0209148	0.0630287	0.115319	0.579614	0.790845	0.749419	0.995545	0.132432	0.653749	0.834892	0.785822	0.99041		0.994283	0.98373	0.999797		0.980307	0.999655	0.733957	0.980307		0.000841928	9.01705	1-3	not fold-specific
P	flavonoid metabolic process		0.198263		0.000846134					0.568556	0.82306	0.0498343	0.0431664	0.147746	0.0698559	0.568556	0.00816819	0.00879473	0.0431664	0.0218669	0.212643	0.0336559	0.0489256	0.184893	0.172294	0.596553	0.00511948	0.0489256	0.0498343	0.293275	0.856753	0.82306	0.978149	0.847649	0.983132	0.934406	0.000846134	9.0621	4	not fold-specific
P	heterocycle metabolic process	0.054857	0.104597	0.182586	0.427806	0.592889	0.918795		0.924451	0.0105455	0.00236714	0.00128422	0.000847647	0.00418781	0.153787	0.0386647	0.0341517	0.0420512	0.162807	0.736082	0.973649	0.17292	0.215907	0.505517	0.938557	0.994974	0.473597	0.773594	0.987092	0.998946	0.864774	0.995136	0.999463	0.998362	0.999688	0.99851	0.000847647	9.0783	1-5	not fold-specific
P	cell growth	0.00617351	0.0882459		0.79024				0.471277	0.000875541	0.0138372	0.0386989	0.138836	0.346843	0.691392	0.389304	0.567033	0.812147	0.946826	0.993557	0.997952	0.927332	0.97998	0.996071	0.999597	0.999703	0.930725	0.97998	0.995801	0.993701	0.968038	0.990717	0.980382	0.964332	0.918776	0.770469	0.000875541	9.37705	1-2	not fold-specific
P	regulation of cell size	0.00617351	0.0882459		0.79024				0.471277	0.000875541	0.0138372	0.0386989	0.138836	0.346843	0.691392	0.389304	0.567033	0.812147	0.946826	0.993557	0.997952	0.927332	0.97998	0.996071	0.999597	0.999703	0.930725	0.97998	0.995801	0.993701	0.968038	0.990717	0.980382	0.964332	0.918776	0.770469	0.000875541	9.37705	1-2	not fold-specific
P	coumarin biosynthetic process	0.0169514	0.0616402							0.00104273	0.0336019	0.0140999	0.0496842	0.0378568	0.0849823	0.480563	0.347865	0.596602	0.652135	0.861487	0.996291			0.954768	0.989177	0.999817		0.729376	0.883036	0.989571							0.00104273	11.1677	1-2	not fold-specific
P	immune system process	0.569242	0.569242	0.238684	0.0621719	0.0667245				0.556521	0.315175	0.0480263	0.00105553	0.0234925	0.118824	0.293451	0.0448954	0.00205498	0.0424497	0.190077	0.609059	0.0314096	0.00199607	0.0502553	0.216754	0.580562	0.00670478	0.14275	0.436168	0.78431	0.566488	0.859448	0.975475	0.997345	0.999698	0.991567	0.00105553	11.3047	1-5	not fold-specific
P	immune response	0.569242	0.569242	0.238684	0.0621719	0.0667245				0.556521	0.315175	0.0480263	0.00105553	0.0234925	0.118824	0.293451	0.0448954	0.00205498	0.0424497	0.190077	0.609059	0.0314096	0.00199607	0.0502553	0.216754	0.580562	0.00670478	0.14275	0.436168	0.78431	0.566488	0.859448	0.975475	0.997345	0.999698	0.991567	0.00105553	11.3047	1-5	not fold-specific
P	innate immune response	0.569242	0.569242	0.238684	0.0621719	0.0667245				0.556521	0.315175	0.0480263	0.00105553	0.0234925	0.118824	0.293451	0.0448954	0.00205498	0.0424497	0.190077	0.609059	0.0314096	0.00199607	0.0502553	0.216754	0.580562	0.00670478	0.14275	0.436168	0.78431	0.566488	0.859448	0.975475	0.997345	0.999698	0.991567	0.00105553	11.3047	1-5	not fold-specific
C	plasma membrane part	0.00710867	0.205764	0.724947	0.1235	0.607949	0.914296	0.958542	0.98748	0.00402418	0.0167988	0.00142198	0.00109036	0.00523499	0.0347368	0.383306	0.121478	0.147382	0.387373	0.787389	0.997151	0.285844	0.339607	0.643805	0.91569	0.998159	0.212611	0.52882	0.852618	0.990944	0.868484	0.978847	0.999371	0.986909	0.999564	0.997949	0.00109036	11.6777	1-5	not fold-specific
P	defense response	0.365945	0.502064	0.247225	0.047494	0.166066		0.62404	0.990843	0.359853	0.188374	0.01731	0.00116527	0.0590442	0.0263904	0.266594	0.0336934	0.00533701	0.149196	0.150876	0.752775	0.0276024	0.0061716	0.180151	0.204158	0.733406	0.016385	0.353195	0.402301	0.868843	0.849124	0.850804	0.990555	0.982551	0.999523	0.96788	0.00116527	12.4801	1-5	not fold-specific
C	membrane	0.00144005	0.354077	0.354077	0.354077	0.983357	0.794199	0.886331	0.820922	0.00397863	0.00334172	0.00155957	0.045711	0.0885208	0.24839	0.25508	0.178075	0.665688	0.821925	0.967696	0.999354	0.25508	0.781089	0.888213	0.976739	0.99771	0.892887	0.944382	0.98795	0.997979	0.984648	0.996238	0.999077	0.927631	0.967971	0.937449	0.00144005	15.4229	1	not fold-specific
P	cellular carbohydrate biosynthetic process	0.00145867	0.825382	0.558419	0.912042		0.409184	0.54204	0.574581	0.032552	0.0468915	0.187335	0.65708	0.567698	0.574465	0.759211	0.922026	0.995987	0.992497	0.995623	0.999511	0.841972	0.987875	0.970717	0.971242	0.982842	0.995371	0.976267	0.968844	0.973089	0.909275	0.87573	0.87244	0.419794	0.441242	0.546789	0.00145867	15.6223	1	not fold-specific
F	iron ion binding			0.546954	0.546954	0.73401	0.546954	0.0208906	0.123745		0.995695	0.992451	0.996923	0.99825	0.941148	0.779432	0.741875	0.820915	0.818465	0.213375	0.00148405	0.52225	0.638818	0.622936	0.094604	0.00309369	0.667933	0.638818	0.110719	0.0111611	0.667933	0.111957	0.0169976	0.0485767	0.00744024	0.00463721	0.00148405	15.8942	2-8	not fold-specific
P	response to wounding	0.124738	0.0565721	0.598539	0.124738					0.0123524	0.0215406	0.00156563	0.00313654	0.0113033	0.0240335	0.113703	0.0215406	0.0539806	0.171321	0.393377	0.943428	0.197009	0.355091	0.630113	0.84785	0.995142	0.319686	0.615124	0.83083	0.990532	0.926054	0.977207	0.999508	0.965728	0.999078		0.00156563	16.7679	1-4	not fold-specific
P	water transport	0.00191999	0.575017	0.575017	0.575017		0.381514			0.0092451	0.0150629	0.0159748	0.119382	0.0391516	0.0271399	0.561624	0.558949	0.875472	0.803352	0.900607	0.999492	0.561624	0.884599	0.795374	0.877555	0.996514	0.913353	0.802646	0.871333	0.99372	0.830424	0.880618	0.993446	0.552541	0.937046	0.986094	0.00191999	20.5631	1	not fold-specific
P	fluid transport	0.00191999	0.575017	0.575017	0.575017		0.381514			0.0092451	0.0150629	0.0159748	0.119382	0.0391516	0.0271399	0.561624	0.558949	0.875472	0.803352	0.900607	0.999492	0.561624	0.884599	0.795374	0.877555	0.996514	0.913353	0.802646	0.871333	0.99372	0.830424	0.880618	0.993446	0.552541	0.937046	0.986094	0.00191999	20.5631	1	not fold-specific
P	coumarin metabolic process	0.0223365	0.0756772							0.00194189	0.0189509	0.00861883	0.0358643	0.029541	0.0739439	0.329314	0.249553	0.502719	0.580635	0.825156	0.994716		0.900887	0.920566	0.980372	0.999611		0.782535	0.918547	0.994543							0.00194189	20.7976	1-2	not fold-specific
P	regulation of flavonoid biosynthetic process				0.00219473					0.43176	0.729588	0.0362493	0.0572602	0.188413	0.0559429	0.634136	0.0182534	0.0373905	0.138526	0.0697465	0.500671	0.0527317	0.117461	0.33179	0.265599	0.747754	0.0195356	0.117461	0.0898828	0.441261		0.861474	0.988082				0.00219473	23.5056	4	not fold-specific
P	positive regulation of flavonoid biosynthetic process				0.00219473					0.43176	0.729588	0.0362493	0.0572602	0.188413	0.0559429	0.634136	0.0182534	0.0373905	0.138526	0.0697465	0.500671	0.0527317	0.117461	0.33179	0.265599	0.747754	0.0195356	0.117461	0.0898828	0.441261		0.861474	0.988082				0.00219473	23.5056	4	not fold-specific
C	cell wall	0.0104026	0.120181	0.831715	0.831715		0.356942		0.839974	0.00230897	0.0173698	0.0573856	0.213635	0.0923841	0.297124	0.361311	0.5796	0.842786	0.750055	0.943853	0.996273	0.907616	0.979132	0.942614	0.991161	0.999131	0.956277	0.868172	0.967173	0.991737	0.74604	0.918778	0.968847	0.728718	0.863017	0.953853	0.00230897	24.7291	1-2	not fold-specific
C	external encapsulating structure	0.0104026	0.120181	0.831715	0.831715		0.356942		0.839974	0.00230897	0.0173698	0.0573856	0.213635	0.0923841	0.297124	0.361311	0.5796	0.842786	0.750055	0.943853	0.996273	0.907616	0.979132	0.942614	0.991161	0.999131	0.956277	0.868172	0.967173	0.991737	0.74604	0.918778	0.968847	0.728718	0.863017	0.953853	0.00230897	24.7291	1-2	not fold-specific
P	carbohydrate metabolic process	0.0024533	0.792847	0.589055	0.698006	0.880314	0.180162	0.914354	0.809256	0.0441798	0.0712495	0.121678	0.308996	0.0840489	0.281541	0.758058	0.814923	0.939353	0.810623	0.969192	0.998955	0.683145	0.872218	0.656231	0.890475	0.972426	0.884227	0.63392	0.869958	0.951696	0.531662	0.814923	0.91276	0.582216	0.757166	0.945996	0.0024533	26.2749	1	not fold-specific
P	biological regulation	0.237193	0.416023	0.237193	0.013952	0.973986	0.983814	0.896281	0.350709	0.213418	0.100511	0.00251294	0.0465367	0.356432	0.736805	0.213418	0.0103527	0.143014	0.594887	0.867908	0.832755	0.0100566	0.189963	0.67248	0.889432	0.838169	0.364139	0.849081	0.959102	0.926654	0.998708	0.99972	0.998532	0.993653	0.968218	0.713419	0.00251294	26.9136	1-4	not fold-specific
F	heme binding			0.453758	0.643396	0.654749	0.453758	0.0690008	0.161768		0.986615	0.986557	0.991251	0.991062	0.92145	0.665394	0.695728	0.739135	0.679041	0.203862	0.00263714	0.523243	0.581284	0.50414	0.115038	0.00741009	0.673951	0.581284	0.169378	0.0311676	0.532758	0.13435	0.0293061	0.0838856	0.0197343	0.0210017	0.00263714	28.2437	2-8	not fold-specific
P	amine metabolic process	0.00277909	0.803005	0.687751	0.554015	0.572156	0.687751	0.790356	0.897894	0.0443574	0.0952241	0.100996	0.0975669	0.117066	0.184903	0.819888	0.792133	0.793031	0.859042	0.952073	0.998948	0.645763	0.643589	0.721675	0.851738	0.97466	0.556721	0.643589	0.784139	0.938466	0.658748	0.792133	0.933935	0.810622	0.938003	0.928928	0.00277909	29.764	1	not fold-specific
P	response to temperature stimulus	0.0046482	0.216253	0.661998	0.801997	0.360263		0.486355		0.00283242	0.00878843	0.028721	0.00877379	0.121709	0.034883	0.339823	0.533832	0.398957	0.845287	0.838196	0.998387	0.79975	0.651488	0.948296	0.937602	0.998862	0.592443	0.936102	0.908733	0.995914	0.883839	0.822857	0.985083	0.929324	0.996256	0.932993	0.00283242	30.3352	1-2	not fold-specific
P	growth	0.0290014	0.0625931	0.661998	0.801997			0.791753	0.360263	0.00283242	0.00878843	0.028721	0.177143	0.542165	0.77202	0.154633	0.319851	0.708768	0.940768	0.984657	0.987817	0.79975	0.96502	0.996742	0.999209	0.998862	0.968895	0.996524	0.998521	0.995914	0.994885	0.996256	0.985083	0.964863	0.887002	0.581253	0.00283242	30.3352	1-2	not fold-specific
F	hydrolase activity, acting on glycosyl bonds	0.0159309					0.0482809			0.0630287	0.115319	0.165108	0.216243	0.00286779	0.109774	0.740066	0.783757	0.834892	0.352553	0.863254	0.995545	0.740066	0.788673	0.284339	0.785822	0.973714	0.746085	0.214178	0.715661	0.943687	0.136746	0.647447	0.91359	0.565595	0.884786		0.00286779	30.714	1-6	not fold-specific
P	cellular response to starvation		0.621345	0.429772	0.621345		0.00306579		0.271571	0.990836	0.960334	0.959988	0.994158	0.654326	0.853715	0.4868	0.52481	0.790198	0.0796755	0.129258	0.00304285	0.4868	0.772812	0.0766799	0.138774	0.027137	0.870742	0.111775	0.209802	0.0796755	0.0763407	0.179832	0.0766799	0.0341177	0.0138584	0.4868	0.00304285	32.5889	2-8	not fold-specific
P	response to starvation		0.621345	0.429772	0.621345		0.00306579		0.271571	0.990836	0.960334	0.959988	0.994158	0.654326	0.853715	0.4868	0.52481	0.790198	0.0796755	0.129258	0.00304285	0.4868	0.772812	0.0766799	0.138774	0.027137	0.870742	0.111775	0.209802	0.0796755	0.0763407	0.179832	0.0766799	0.0341177	0.0138584	0.4868	0.00304285	32.5889	2-8	not fold-specific
P	cellular carbohydrate metabolic process	0.00340439	0.71155	0.352697	0.939156	0.944999	0.352697	0.796295	0.615798	0.0341985	0.02336	0.148084	0.455065	0.30375	0.506619	0.514346	0.833179	0.969134	0.941937	0.987223	0.998582	0.774849	0.950621	0.894407	0.959277	0.979814	0.988789	0.950621	0.97926	0.985999	0.786897	0.881381	0.894407	0.591985	0.627582	0.774849	0.00340439	36.461	1	not fold-specific
F	hydrolase activity, hydrolyzing O-glycosyl compounds	0.0126522					0.0401934			0.107645	0.165588	0.213808	0.260057	0.00374407	0.122595	0.846055	0.855921	0.882673	0.408333	0.888677	0.996636	0.704286	0.745305	0.218576	0.711346	0.951406	0.710612	0.169869	0.649479	0.914184	0.111323	0.591667	0.882673	0.521687	0.855921		0.00374407	40.099	1-6	not fold-specific
P	carbohydrate biosynthetic process	0.0038623	0.855565	0.233035	0.855565	0.971054	0.484448	0.738841	0.64137	0.0699789	0.0270105	0.0966742	0.411975	0.35137	0.49751	0.543619	0.760714	0.961652	0.95449	0.986405	0.99852	0.543619	0.890596	0.856907	0.922436	0.958524	0.982723	0.957775	0.975906	0.984728	0.894109	0.92598	0.937641	0.635824	0.679041	0.744227	0.0038623	41.3652	1	not fold-specific
P	aromatic compound biosynthetic process	0.200854	0.481129	0.788227	0.00390188	0.798439	0.894992	0.629716		0.212593	0.38288	0.0100004	0.0235599	0.0768714	0.0385525	0.671692	0.0469616	0.113688	0.293625	0.318154	0.88845	0.0451412	0.135473	0.346981	0.387246	0.86413	0.0480578	0.204491	0.245374	0.717462	0.927007	0.919338	0.995375	0.856647	0.988763	0.961368	0.00390188	41.7892	4	not fold-specific
P	response to biotic stimulus	0.724947	0.724947	0.0163815	0.1235	0.466735	0.724947	0.958542	0.920606	0.789178	0.176932	0.0368599	0.0211525	0.0252	0.15421	0.0869874	0.0167988	0.0126994	0.0211525	0.131516	0.409065	0.00402418	0.00508109	0.0126994	0.0960067	0.300053	0.144167	0.256146	0.632739	0.878522	0.610934	0.89878	0.978631	0.948408	0.98887	0.987952	0.00402418	43.099	3-4	not fold-specific
P	trichoblast differentiation	0.501538	0.661998			0.909156	0.345919	0.0263351	0.130652	0.581253	0.887002	0.984118	0.998224	0.997168	0.932213	0.932993	0.991226	0.998636	0.995914	0.900475	0.654081	0.994479	0.998661	0.992773	0.838978	0.542165	0.986505	0.936102	0.495004	0.177143	0.708476	0.154713	0.0303976	0.026691	0.00408562	0.00656935	0.00408562	43.757	6-8	not fold-specific
P	root epidermal cell differentiation	0.501538	0.661998			0.909156	0.345919	0.0263351	0.130652	0.581253	0.887002	0.984118	0.998224	0.997168	0.932213	0.932993	0.991226	0.998636	0.995914	0.900475	0.654081	0.994479	0.998661	0.992773	0.838978	0.542165	0.986505	0.936102	0.495004	0.177143	0.708476	0.154713	0.0303976	0.026691	0.00408562	0.00656935	0.00408562	43.757	6-8	not fold-specific
P	monocarboxylic acid metabolic process	0.144906	0.238315	0.0415103	0.646808	0.788456	0.977235	0.93677	0.662347	0.071915	0.0041479	0.00713857	0.0168604	0.148044	0.480959	0.0230749	0.048465	0.115239	0.470165	0.812838	0.919074	0.116464	0.259989	0.69114	0.916849	0.958067	0.7843	0.970641	0.996189	0.998038	0.975697	0.996017	0.996499	0.994355	0.991514	0.909725	0.0041479	44.424	1-3	not fold-specific
P	response to water		0.395592			0.227868	0.0419433	0.384842		0.873154	0.925407	0.922677	0.786961	0.241793	0.0622465	0.608203	0.618869	0.364121	0.0331098	0.0043418	0.0652719	0.758207	0.480726	0.0773231	0.0318057	0.241793	0.300906	0.0317512	0.0149781	0.145459	0.0193918	0.0127735	0.143896	0.0415932	0.332546	0.873154	0.0043418	46.5007	2-7	not fold-specific
P	response to water deprivation		0.395592			0.227868	0.0419433	0.384842		0.873154	0.925407	0.922677	0.786961	0.241793	0.0622465	0.608203	0.618869	0.364121	0.0331098	0.0043418	0.0652719	0.758207	0.480726	0.0773231	0.0318057	0.241793	0.300906	0.0317512	0.0149781	0.145459	0.0193918	0.0127735	0.143896	0.0415932	0.332546	0.873154	0.0043418	46.5007	2-7	not fold-specific
F	peptide-methionine-(S)-S-oxide reductase activity																				0.447912					0.177161				0.0591127			0.0154104		0.0297819	0.00442364	0.00442364	47.3772	7-8	not fold-specific
P	response to nutrient levels		0.66466	0.47754	0.66466		0.00471657		0.314664	0.952777	0.901708	0.918702	0.987261	0.583718	0.821998	0.558897	0.619121	0.865048	0.168957	0.295004	0.0684136	0.558897	0.836373	0.139556	0.257663	0.101088	0.902954	0.169975	0.316294	0.168957	0.109215	0.254874	0.139556	0.0525752	0.0273963	0.558897	0.00471657	50.5144	6	not fold-specific
P	cellular response to nutrient levels		0.66466	0.47754	0.66466		0.00471657		0.314664	0.952777	0.901708	0.918702	0.987261	0.583718	0.821998	0.558897	0.619121	0.865048	0.168957	0.295004	0.0684136	0.558897	0.836373	0.139556	0.257663	0.101088	0.902954	0.169975	0.316294	0.168957	0.109215	0.254874	0.139556	0.0525752	0.0273963	0.558897	0.00471657	50.5144	6	not fold-specific
P	ion transmembrane transport	0.0169514								0.00477364	0.0104287	0.0452324	0.1331	0.303704	0.597647	0.279213	0.53903	0.7648	0.911853	0.98152	0.996291			0.9859	0.9973	0.998957				0.997415			0.9859				0.00477364	51.1256	1-2	not fold-specific
P	cellular response to iron ion starvation						0.00943832		0.185495		0.977379	0.995413	0.998392	0.878118	0.917181	0.691862	0.88273	0.931205	0.341673	0.301201	0.0144488	0.828654	0.886167	0.233813	0.208155	0.0282089	0.92432	0.239605	0.228494	0.0558548	0.0617357	0.0710772	0.0131672	0.0242166	0.0050042	0.222741	0.0050042	53.595	6-8	not fold-specific
P	small molecule biosynthetic process	0.0403246	0.352088	0.573663	0.0697067	0.868647	0.855418	0.659546	0.978941	0.0419227	0.0650327	0.00524153	0.0234579	0.0642119	0.0424489	0.405818	0.0930803	0.262425	0.488918	0.575312	0.977993	0.136868	0.375979	0.61879	0.694644	0.973745	0.342751	0.604432	0.672997	0.955946	0.941429	0.944245	0.997006	0.84772	0.985582	0.959559	0.00524153	56.1368	1-4	not fold-specific
P	organic acid metabolic process	0.0178785	0.487185	0.108579	0.609968	0.630461	0.943425	0.884096	0.903032	0.0392236	0.00574693	0.0087342	0.00955515	0.0610461	0.165853	0.141685	0.194601	0.242599	0.591246	0.8485	0.991408	0.199983	0.26968	0.627374	0.849109	0.976531	0.645806	0.90236	0.973114	0.996877	0.90989	0.971722	0.995104	0.977554	0.994814	0.963643	0.00574693	61.5496	1-3	not fold-specific
P	carboxylic acid metabolic process	0.0178785	0.487185	0.108579	0.609968	0.630461	0.943425	0.884096	0.903032	0.0392236	0.00574693	0.0087342	0.00955515	0.0610461	0.165853	0.141685	0.194601	0.242599	0.591246	0.8485	0.991408	0.199983	0.26968	0.627374	0.849109	0.976531	0.645806	0.90236	0.973114	0.996877	0.90989	0.971722	0.995104	0.977554	0.994814	0.963643	0.00574693	61.5496	1-3	not fold-specific
P	oxoacid metabolic process	0.0178785	0.487185	0.108579	0.609968	0.630461	0.943425	0.884096	0.903032	0.0392236	0.00574693	0.0087342	0.00955515	0.0610461	0.165853	0.141685	0.194601	0.242599	0.591246	0.8485	0.991408	0.199983	0.26968	0.627374	0.849109	0.976531	0.645806	0.90236	0.973114	0.996877	0.90989	0.971722	0.995104	0.977554	0.994814	0.963643	0.00574693	61.5496	1-3	not fold-specific
P	cellular ketone metabolic process	0.0178785	0.487185	0.108579	0.609968	0.630461	0.943425	0.884096	0.903032	0.0392236	0.00574693	0.0087342	0.00955515	0.0610461	0.165853	0.141685	0.194601	0.242599	0.591246	0.8485	0.991408	0.199983	0.26968	0.627374	0.849109	0.976531	0.645806	0.90236	0.973114	0.996877	0.90989	0.971722	0.995104	0.977554	0.994814	0.963643	0.00574693	61.5496	1-3	not fold-specific
P	regulation of secondary metabolic process				0.00576426					0.578721	0.858003	0.147432	0.141997	0.243228	0.0367486	0.756772	0.0673832	0.0730786	0.141997	0.0362569	0.405376	0.116222	0.144063	0.269325	0.138548	0.610014	0.0200206	0.0695163	0.0290592	0.265329	0.762122	0.576095	0.929013	0.571816	0.936742		0.00576426	61.7353	4	not fold-specific
P	epidermal cell differentiation	0.52173	0.67985			0.824596	0.365241	0.0299637	0.142573	0.610794	0.90455	0.988298	0.997398	0.99629	0.924619	0.941762	0.993184	0.997724	0.994226	0.885218	0.634759	0.995456	0.997363	0.989044	0.810886	0.511311	0.973505	0.908823	0.441985	0.152712	0.621841	0.119259	0.0229693	0.0323843	0.00577421	0.00837512	0.00577421	61.8418	6-8	not fold-specific
P	ectoderm development	0.52173	0.67985			0.824596	0.365241	0.0299637	0.142573	0.610794	0.90455	0.988298	0.997398	0.99629	0.924619	0.941762	0.993184	0.997724	0.994226	0.885218	0.634759	0.995456	0.997363	0.989044	0.810886	0.511311	0.973505	0.908823	0.441985	0.152712	0.621841	0.119259	0.0229693	0.0323843	0.00577421	0.00837512	0.00577421	61.8418	6-8	not fold-specific
P	epidermis development	0.52173	0.67985			0.824596	0.365241	0.0299637	0.142573	0.610794	0.90455	0.988298	0.997398	0.99629	0.924619	0.941762	0.993184	0.997724	0.994226	0.885218	0.634759	0.995456	0.997363	0.989044	0.810886	0.511311	0.973505	0.908823	0.441985	0.152712	0.621841	0.119259	0.0229693	0.0323843	0.00577421	0.00837512	0.00577421	61.8418	6-8	not fold-specific
P	cellular response to reactive oxygen species	0.0215729								0.108629	0.00971723	0.00592468	0.0570874	0.0990339	0.147919	0.255635	0.238271	0.60812	0.761729	0.888687	0.995842	0.108629	0.438987	0.60812	0.757915	0.963662											0.00592468	63.4533	1-4	not fold-specific
F	water transmembrane transporter activity						0.0215729						0.990283	0.744365	0.454303			0.913474	0.347372	0.096874	0.15161		0.657043	0.0883685	0.012117	0.017124		0.0375634	0.00592468	0.0124706	0.0375113	0.00971723	0.0277524	0.00910924	0.0365607		0.00592468	63.4533	4-7	not fold-specific
F	water channel activity						0.0215729						0.990283	0.744365	0.454303			0.913474	0.347372	0.096874	0.15161		0.657043	0.0883685	0.012117	0.017124		0.0375634	0.00592468	0.0124706	0.0375113	0.00971723	0.0277524	0.00910924	0.0365607		0.00592468	63.4533	4-7	not fold-specific
P	cellular amine metabolic process	0.00593748	0.791218	0.672554	0.536876	0.555045	0.672554	0.778194	0.890367	0.0643569	0.121209	0.121697	0.112951	0.129961	0.196308	0.802619	0.766599	0.759786	0.824931	0.930917	0.997613	0.621172	0.610306	0.682754	0.816596	0.96191	0.530463	0.610306	0.750186	0.919707	0.634401	0.766599	0.918851	0.792875	0.927089	0.920043	0.00593748	63.5904	1	not fold-specific
P	cell differentiation	0.618005	0.760211		0.870792	0.771942	0.317523	0.0537916	0.121483	0.742435	0.962321	0.989772	0.99688	0.994227	0.936091	0.97231	0.99034	0.995427	0.98664	0.861993	0.537017	0.987701	0.991	0.965783	0.732459	0.364333	0.9035	0.761434	0.298587	0.0666051	0.530793	0.120428	0.0198705	0.0426715	0.00665616	0.0122736	0.00665616	71.2874	6-8	not fold-specific
P	multi-organism process	0.573621	0.824727	0.0621965	0.0621965	0.44874	0.710238	0.954812	0.914219	0.769591	0.295417	0.0466453	0.0258192	0.0291319	0.164612	0.262511	0.040441	0.0295133	0.0453524	0.220445	0.568852	0.00674692	0.00746433	0.0166892	0.111711	0.3237	0.0812084	0.160617	0.49415	0.782428	0.584692	0.882512	0.972397	0.941339	0.986181	0.985867	0.00674692	72.2596	3-4	not fold-specific
P	phenylpropanoid biosynthetic process	0.104845	0.346652		0.00701827		0.704735	0.693727		0.0809327	0.340084	0.0101736	0.0326235	0.0335093	0.0129585	0.753784	0.0895217	0.225673	0.29607	0.363828	0.952038	0.143667	0.348305	0.443582	0.530403	0.958183	0.0848775	0.155764	0.219269	0.765506	0.860281	0.881355	0.995786	0.746047	0.985442	0.987414	0.00701827	75.1657	4	not fold-specific
P	response to extracellular stimulus		0.704735	0.524203	0.524203		0.00701827		0.359003	0.966491	0.934532	0.914217	0.974979	0.512712	0.787449	0.626908	0.58603	0.780731	0.118645	0.238628	0.0557833	0.487288	0.7115	0.0857833	0.189704	0.0751194	0.761372	0.0932276	0.219269	0.118645	0.0848775	0.234494	0.144641	0.0771166	0.0492698	0.626908	0.00701827	75.1657	6	not fold-specific
P	cellular response to extracellular stimulus		0.704735	0.524203	0.524203		0.00701827		0.359003	0.966491	0.934532	0.914217	0.974979	0.512712	0.787449	0.626908	0.58603	0.780731	0.118645	0.238628	0.0557833	0.487288	0.7115	0.0857833	0.189704	0.0751194	0.761372	0.0932276	0.219269	0.118645	0.0848775	0.234494	0.144641	0.0771166	0.0492698	0.626908	0.00701827	75.1657	6	not fold-specific
P	cellular response to external stimulus		0.704735	0.524203	0.524203		0.00701827		0.359003	0.966491	0.934532	0.914217	0.974979	0.512712	0.787449	0.626908	0.58603	0.780731	0.118645	0.238628	0.0557833	0.487288	0.7115	0.0857833	0.189704	0.0751194	0.761372	0.0932276	0.219269	0.118645	0.0848775	0.234494	0.144641	0.0771166	0.0492698	0.626908	0.00701827	75.1657	6	not fold-specific
C	apoplast	0.28637	0.0258608	0.28637						0.0177413	0.00720483	0.0120042	0.014328	0.0309726	0.142462	0.0177413	0.0393099	0.0620428	0.145194	0.426674	0.851244	0.408437	0.499555	0.69948	0.91839	0.993115	0.722149	0.859132	0.970388	0.997376	0.842714	0.964334	0.995506	0.967583	0.995105		0.00720483	77.1638	1-3	not fold-specific
P	response to other organism	0.679418	0.801583	0.0511118	0.0965985	0.412692	0.679418	0.946454	0.900149	0.812942	0.315009	0.0728204	0.03792	0.0386461	0.186995	0.218413	0.0442798	0.0281274	0.03792	0.178428	0.461805	0.00901346	0.00820372	0.0157268	0.097849	0.272997	0.100403	0.173122	0.494232	0.766462	0.530509	0.844095	0.955081	0.92474	0.978993	0.980688	0.00820372	87.8618	3-5	not fold-specific
P	cellular nitrogen compound metabolic process	0.00886691	0.863556	0.534791	0.534791	0.207956	0.774162	0.852654	0.932736	0.118507	0.137232	0.137868	0.0354948	0.0590478	0.126179	0.785416	0.750518	0.506722	0.667764	0.873384	0.996121	0.515138	0.267993	0.421665	0.654978	0.922542	0.254865	0.4293	0.659887	0.905182	0.432438	0.674651	0.904044	0.897105	0.979045	0.966026	0.00886691	94.9646	1	not fold-specific
P	transition metal ion transport			0.429772	0.621345	0.632835	0.0265469	0.609664	0.271571		0.98248	0.981023	0.986142	0.774801	0.853715	0.763503	0.766453	0.790198	0.233547	0.229436	0.0226675	0.4868	0.533224	0.0766799	0.0766577	0.00916359	0.641116	0.111775	0.129863	0.0396656	0.0763407	0.10774	0.0400118	0.0694945	0.0299911	0.345674	0.00916359	98.1421	3-8	not fold-specific
P	cellular response to oxidative stress	0.0384356								0.186088	0.0352538	0.00972507	0.0280153	0.0616364	0.11217	0.367724	0.213032	0.403012	0.612086	0.809859	0.990999	0.0764675	0.216861	0.403012	0.607097	0.923533		0.782806	0.896645	0.989774							0.00972507	104.156	1-4	not fold-specific
F	copper ion binding	0.14718	0.0550223							0.0131811	0.0460138	0.0430353	0.031158	0.0106897	0.188517	0.191336	0.202462	0.200292	0.177968	0.650498	0.944978	0.719678	0.687271	0.666678	0.952437	0.996069	0.538406	0.518735	0.897707	0.982574	0.538406	0.917057	0.984483				0.0106897	114.487	1-6	not fold-specific
P	cellular amino acid metabolic process	0.0111524	0.801583	0.538195	0.538195	0.412692	0.801583	0.789664	0.900149	0.094472	0.111942	0.112303	0.0643668	0.119526	0.186995	0.727003	0.694732	0.600318	0.766462	0.899597	0.995394	0.517239	0.41862	0.600318	0.757145	0.942828	0.421028	0.614022	0.759582	0.927841	0.638741	0.776293	0.92718	0.873885	0.96208	0.929197	0.0111524	119.443	1	not fold-specific
P	response to sucrose stimulus			0.214423	0.0923364		0.214423				0.690518	0.271896	0.467794	0.180198	0.0277367	0.665373	0.230752	0.424057	0.178443	0.0742035	0.588503	0.0365904	0.130708	0.0355091	0.0113385	0.180198	0.317313	0.130708	0.0788823	0.467794	0.491053	0.370729	0.843366	0.169923	0.690518		0.0113385	121.435	3-7	not fold-specific
P	response to disaccharide stimulus			0.214423	0.0923364		0.214423				0.690518	0.271896	0.467794	0.180198	0.0277367	0.665373	0.230752	0.424057	0.178443	0.0742035	0.588503	0.0365904	0.130708	0.0355091	0.0113385	0.180198	0.317313	0.130708	0.0788823	0.467794	0.491053	0.370729	0.843366	0.169923	0.690518		0.0113385	121.435	3-7	not fold-specific
F	transmembrane transporter activity	0.576786	0.836641	0.427806	0.576786	0.969322	0.0116042	0.826618	0.444388	0.780291	0.678431	0.685235	0.942002	0.425094	0.693244	0.684117	0.678431	0.933854	0.418586	0.63688	0.572194	0.460875	0.844038	0.232479	0.407492	0.315883	0.919834	0.297202	0.494483	0.418586	0.263918	0.479623	0.407401	0.105228	0.0933978	0.684117	0.0116042	124.281	6	not fold-specific
P	iron ion transport			0.368879			0.011802		0.379302		0.956834	0.991205	0.991832	0.742693	0.793725	0.568556	0.82306	0.819804	0.17694	0.143247	0.0125562	0.726388	0.712952	0.103549	0.0909565	0.0228681	0.856753	0.177212	0.180196	0.0939202	0.0353134	0.0470553	0.0227865	0.032058	0.0207924	0.403447	0.011802	126.4	6	not fold-specific
C	organelle membrane	0.0119596	0.462983	0.618005		0.946313	0.618005	0.447018	0.47889	0.024449	0.0450206	0.298587	0.649429	0.706366	0.667804	0.518692	0.890102	0.98136	0.98664	0.986664	0.995291	0.944204	0.991	0.990464	0.985655	0.987726	0.995545	0.991	0.980129	0.974742	0.9035	0.830107	0.784173	0.50654	0.452721	0.401454	0.0119596	128.087	1	not fold-specific
F	substrate-specific transmembrane transporter activity	0.661998	0.903295	0.501538	0.501538	0.909156	0.0121835	0.791753	0.516607	0.878291	0.822857	0.786321	0.940768	0.418747	0.639737	0.79975	0.740213	0.912767	0.358078	0.53065	0.498462	0.457835	0.748457	0.143871	0.251543	0.20025	0.807557	0.161022	0.291232	0.259787	0.161804	0.319851	0.299878	0.0894444	0.0986632	0.698631	0.0121835	130.485	6	not fold-specific
P	cellular developmental process	0.446429	0.446429		0.9251	0.856529	0.446429	0.0266752	0.208225	0.378353	0.858677	0.967204	0.993178	0.993679	0.877221	0.925088	0.98341	0.995589	0.993178	0.866676	0.691378	0.996528	0.998523	0.995589	0.882867	0.722498	0.962202	0.913681	0.445424	0.207566	0.719267	0.166638	0.0556251	0.0424728	0.0132898	0.0129723	0.0129723	138.933	7-8	not fold-specific
P	cellular amino acid and derivative metabolic process	0.0135702	0.755072	0.649453	0.138342	0.772291	0.649453	0.73704	0.955195	0.0940923	0.156268	0.0360005	0.0740583	0.0764735	0.0846817	0.765827	0.421369	0.585752	0.656093	0.795319	0.993506	0.259287	0.436901	0.507627	0.641392	0.937927	0.353633	0.436901	0.570792	0.887236	0.778922	0.848915	0.977116	0.752274	0.950976	0.952264	0.0135702	145.337	1	not fold-specific
F	peroxidase activity		0.289587					0.018424	0.298744	0.889182	0.960173	0.989203	0.994788	0.995376	0.853257	0.615036	0.821984	0.874679	0.849921	0.221646	0.0191192		0.961594	0.93737	0.443251	0.227318	0.892646	0.826416	0.221474	0.0912889	0.62239	0.078077	0.028432	0.033643	0.0146318	0.0136246	0.0136246	145.92	7-8	not fold-specific
F	oxidoreductase activity, acting on peroxide as acceptor		0.289587					0.018424	0.298744	0.889182	0.960173	0.989203	0.994788	0.995376	0.853257	0.615036	0.821984	0.874679	0.849921	0.221646	0.0191192		0.961594	0.93737	0.443251	0.227318	0.892646	0.826416	0.221474	0.0912889	0.62239	0.078077	0.028432	0.033643	0.0146318	0.0136246	0.0136246	145.92	7-8	not fold-specific
P	regulation of biological quality	0.0345801	0.177828	0.502488	0.502488	0.981298	0.742887	0.97647	0.286301	0.0136867	0.0186249	0.0170544	0.175218	0.258399	0.807554	0.211141	0.211543	0.668851	0.788457	0.984765	0.982517	0.466488	0.882794	0.931438	0.996358	0.992587	0.924574	0.94855	0.996726	0.989153	0.974227	0.998389	0.990099	0.969264	0.875656	0.81488	0.0136867	146.584	1-2	not fold-specific
P	cellular amino acid derivative metabolic process	0.0809262	0.501905	0.646808	0.0415103	0.788456	0.776301	0.763667	0.979235	0.116464	0.178608	0.0137456	0.0313308	0.0507542	0.0539761	0.573141	0.121471	0.237864	0.372176	0.525177	0.95849	0.116464	0.259989	0.409772	0.557985	0.928085	0.187162	0.346405	0.494315	0.878529	0.859221	0.91046	0.992861	0.844423	0.98314	0.973865	0.0137456	147.216	1-4	not fold-specific
P	sulfur amino acid biosynthetic process	0.0138653			0.303138		0.66466	0.65325	0.675841	0.180707	0.366711	0.214675	0.380879	0.441103	0.509769	0.952777	0.831043	0.921808	0.945924	0.971598	0.995283	0.558897	0.742337	0.785325	0.830025	0.895418	0.568402	0.627322	0.676195	0.745126	0.819575	0.831043	0.865048	0.688313	0.735353	0.696717	0.0138653	148.498	1	not fold-specific
F	substrate-specific transporter activity	0.67985	0.911033	0.52173	0.52173	0.916574	0.0141305	0.666352	0.536854	0.892334	0.847288	0.821577	0.957181	0.511311	0.620063	0.819781	0.771551	0.930889	0.425543	0.49967	0.47827	0.488689	0.77929	0.178423	0.22071	0.180219	0.827139	0.189114	0.248421	0.228449	0.182582	0.262567	0.256489	0.05991	0.0736546	0.610794	0.0141305	151.338	6	not fold-specific
P	sulfur amino acid metabolic process	0.0142407		0.774811	0.43542	0.784417	0.774811	0.599296	0.624957	0.152418	0.291904	0.22772	0.358902	0.51229	0.55105	0.915989	0.83618	0.909352	0.959088	0.974972	0.994878	0.62215	0.755463	0.851106	0.869173	0.911429	0.631881	0.755463	0.765437	0.801657	0.85081	0.83618	0.851106	0.736915	0.748184	0.62215	0.0142407	152.518	1	not fold-specific
P	cell communication		0.774811	0.612234	0.43542		0.0142407	0.764898	0.44895	0.915989	0.901832	0.845835	0.959088	0.51229	0.711479	0.745166	0.641098	0.851106	0.251816	0.368119	0.225189	0.48771	0.755463	0.154165	0.244537	0.155102	0.753258	0.130827	0.22772	0.16382	0.158801	0.291904	0.234563	0.0843123	0.0744388	0.62215	0.0142407	152.518	6	not fold-specific
P	cellular amino acid derivative biosynthetic process	0.0743199	0.564811	0.855556	0.0143044	0.863115	0.726144	0.550597		0.128844	0.326384	0.0171428	0.0550482	0.0699235	0.017661	0.785723	0.153993	0.342093	0.450264	0.436582	0.965653	0.128844	0.335383	0.449237	0.440524	0.924937	0.134922	0.238741	0.238832	0.76891	0.87638	0.841651	0.99183	0.66708	0.971327	0.966415	0.0143044	153.2	4	not fold-specific
F	transporter activity	0.710238	0.907571	0.573621	0.300038	0.961996	0.0144591	0.695243	0.44874	0.904527	0.882512	0.757115	0.959559	0.537517	0.684001	0.846342	0.6707	0.925037	0.422475	0.524026	0.426379	0.357158	0.764008	0.175	0.235992	0.153658	0.779555	0.160617	0.233806	0.174178	0.273838	0.384346	0.322864	0.0711663	0.0661548	0.571514	0.0144591	154.857	6	not fold-specific
P	root morphogenesis	0.423853	0.580579	0.931138	0.931138	0.935775	0.423853	0.0430582	0.181707	0.458949	0.776982	0.940317	0.992694	0.99217	0.898596	0.871055	0.969581	0.995887	0.992694	0.894106	0.717674	0.982721	0.997131	0.991256	0.863178	0.656074	0.983885	0.947308	0.597974	0.31247	0.800994	0.277813	0.0977183	0.0549934	0.0146782	0.0163642	0.0146782	157.203	6-8	not fold-specific
P	response to external stimulus	0.30428	0.204848	0.30428	0.204848	0.799847	0.422721	0.985291	0.881691	0.131753	0.0745417	0.0201179	0.0488444	0.0158536	0.200153	0.131753	0.0484389	0.123226	0.0763606	0.44488	0.795152	0.131753	0.296635	0.232379	0.703365	0.912687	0.457069	0.376512	0.827657	0.951561	0.650546	0.951156	0.988295	0.907251	0.970174	0.992156	0.0158536	169.792	1-6	not fold-specific
P	response to red light												0.990283	0.963662	0.9121			0.913474	0.761729	0.516605	0.15161		0.657043	0.396385	0.163039	0.017124		0.438987	0.207758	0.0570874		0.238271	0.0883685	0.105984	0.0365607	0.108629	0.017124	183.398	3-8	not fold-specific
P	regulation of hormone levels	0.253169	0.564811	0.144683	0.144683	0.863115	0.855556		0.57884	0.305838	0.0963412	0.0171428	0.0550482	0.129146	0.587504	0.205674	0.0564691	0.167023	0.339073	0.7862	0.855317	0.0406247	0.159996	0.342093	0.761259	0.794326	0.435572	0.669865	0.936691	0.943531	0.933541	0.994095	0.99183	0.984944	0.971327	0.930076	0.0171428	183.6	1-4	not fold-specific
P	response to chemical stimulus	0.254703	0.183488	0.126347	0.624922	0.466891	0.624922	0.835927	0.9846	0.100372	0.0223179	0.0348183	0.0219017	0.0175026	0.0284358	0.0494464	0.0899446	0.0762902	0.0900711	0.199204	0.816512	0.235253	0.218043	0.267895	0.477234	0.928531	0.53726	0.588847	0.782715	0.985174	0.53726	0.747675	0.975963	0.815804	0.985567	0.989283	0.0175026	187.453	1-6	not fold-specific
P	root hair elongation	0.0666634	0.148756						0.486323	0.0177413	0.142619	0.193234	0.508234	0.591563	0.703466	0.564799	0.630963	0.886945	0.921347	0.956903	0.974139	0.921654	0.986338	0.987996	0.992385	0.993115	0.924633	0.925893	0.937957	0.921347	0.924633	0.923191	0.886945	0.70761	0.630963	0.564799	0.0177413	190.01	1-2	not fold-specific
P	response to organic substance	0.590855	0.359741	0.067162	0.175128	0.813804	0.702038	0.681699	0.966972	0.424126	0.0970979	0.0241526	0.0628639	0.07908	0.0646889	0.0641522	0.0181139	0.0613201	0.0924333	0.110872	0.526552	0.0251689	0.104285	0.169297	0.225548	0.661062	0.441886	0.55809	0.644664	0.932886	0.83904	0.868913	0.985031	0.749199	0.958811	0.950125	0.0181139	194	2-4	not fold-specific
P	hydrogen peroxide catabolic process									0.154869	0.0372634	0.0181965	0.112117	0.156597	0.194881		0.267861	0.615911	0.732139	0.841974	0.989537	0.154869	0.492794	0.615911	0.728385	0.947617											0.0181965	194.885	1-4	not fold-specific
P	cellular response to hydrogen peroxide									0.154869	0.0372634	0.0181965	0.112117	0.156597	0.194881		0.267861	0.615911	0.732139	0.841974	0.989537	0.154869	0.492794	0.615911	0.728385	0.947617											0.0181965	194.885	1-4	not fold-specific
P	ion transport	0.458692	0.689307	0.576515	0.787971	0.803952	0.0183125	0.668674	0.709211	0.580815	0.592101	0.747276	0.880354	0.332928	0.400927	0.667072	0.800483	0.901956	0.407899	0.491177	0.654181	0.745695	0.861585	0.319148	0.392459	0.509038	0.878422	0.296514	0.377115	0.487866	0.137045	0.218954	0.319148	0.0798076	0.164434	0.745695	0.0183125	196.127	6	not fold-specific
P	developmental growth	0.142586	0.0702177	0.758553	0.758553			0.578005	0.268812	0.0186117	0.0583457	0.115111	0.523075	0.784644	0.849225	0.215356	0.358324	0.816423	0.941654	0.958838	0.929782	0.824951	0.98523	0.996627	0.996927	0.991796	0.981523	0.993937	0.991383	0.969115	0.993561	0.984383	0.933024	0.818436	0.598394	0.324689	0.0186117	199.332	1-2	not fold-specific
P	cation transport	0.289939	0.534791	0.661498	0.661498	0.932736	0.0189019	0.919456	0.554844	0.324633	0.415651	0.493278	0.808835	0.214584	0.573186	0.61291	0.674651	0.904044	0.408971	0.745135	0.806859	0.704627	0.917011	0.421665	0.732007	0.757653	0.909979	0.345022	0.659887	0.667764	0.254865	0.591029	0.591472	0.230133	0.25658	0.852136	0.0189019	202.44	6	not fold-specific
P	polysaccharide metabolic process	0.0789066	0.43542	0.156564	0.774811	0.784417	0.774811	0.764898		0.088571	0.0208577	0.051195	0.0981683	0.155102	0.215583	0.152418	0.291904	0.446039	0.597396	0.749317	0.964538	0.356718	0.531712	0.674404	0.795055	0.952513	0.85081	0.905715	0.946407	0.990154	0.85081	0.901832	0.973273	0.838817	0.946165	0.915989	0.0208577	223.386	1-3	not fold-specific
P	root development	0.539765	0.687487	0.904821	0.813544	0.911129	0.390602	0.0402651	0.273191	0.632264	0.855836	0.932692	0.988941	0.985967	0.831946	0.892088	0.944723	0.988825	0.979067	0.782556	0.609398	0.939035	0.984812	0.96216	0.682664	0.481833	0.942577	0.862041	0.395614	0.212583	0.746852	0.22351	0.106808	0.0463062	0.0209333	0.0272067	0.0209333	224.196	6-8	not fold-specific
P	root system development	0.539765	0.687487	0.904821	0.813544	0.911129	0.390602	0.0402651	0.273191	0.632264	0.855836	0.932692	0.988941	0.985967	0.831946	0.892088	0.944723	0.988825	0.979067	0.782556	0.609398	0.939035	0.984812	0.96216	0.682664	0.481833	0.942577	0.862041	0.395614	0.212583	0.746852	0.22351	0.106808	0.0463062	0.0209333	0.0272067	0.0209333	224.196	6-8	not fold-specific
C	plant-type vacuole						0.0215729				0.434204	0.788884	0.894752	0.279457	0.454303				0.761729	0.888687	0.978427			0.396385	0.561013	0.744365		0.438987	0.603615	0.761729	0.111313	0.238271	0.396385	0.105984	0.238271		0.0215729	231.045	6	not fold-specific
P	phenylpropanoid metabolic process	0.18597	0.46055	0.886095	0.0221752	0.784312	0.624631	0.76285		0.189576	0.450375	0.0491642	0.0963567	0.0879242	0.10738	0.755123	0.168053	0.296989	0.329828	0.468819	0.898637	0.189576	0.352171	0.397308	0.539542	0.881478	0.124431	0.174583	0.288536	0.657257	0.763779	0.844456	0.973116	0.746276	0.944628	0.954995	0.0221752	237.497	4	not fold-specific
F	substrate-specific channel activity						0.0223365					0.969641	0.981049	0.670686	0.561555		0.898491	0.920566	0.391166	0.255646	0.290369		0.900887	0.323784	0.217465	0.26058		0.129367	0.0794342	0.101509	0.0762312	0.053747	0.0814532	0.0255628	0.053747	0.534581	0.0223365	239.224	6	not fold-specific
P	oxylipin metabolic process				0.0223365						0.778446	0.174324	0.221554	0.465419	0.790136	0.534581	0.053747	0.0814532	0.221554	0.459187	0.290369	0.0738754	0.129367	0.323784	0.575103	0.465419	0.0762312	0.254098	0.497281	0.391166			0.920566		0.898491		0.0223365	239.224	4	not fold-specific
F	passive transmembrane transporter activity						0.0223365					0.969641	0.981049	0.670686	0.561555		0.898491	0.920566	0.391166	0.255646	0.290369		0.900887	0.323784	0.217465	0.26058		0.129367	0.0794342	0.101509	0.0762312	0.053747	0.0814532	0.0255628	0.053747	0.534581	0.0223365	239.224	6	not fold-specific
F	channel activity						0.0223365					0.969641	0.981049	0.670686	0.561555		0.898491	0.920566	0.391166	0.255646	0.290369		0.900887	0.323784	0.217465	0.26058		0.129367	0.0794342	0.101509	0.0762312	0.053747	0.0814532	0.0255628	0.053747	0.534581	0.0223365	239.224	6	not fold-specific
P	cellular cell wall organization or biogenesis	0.0674124	0.315745	0.315745					0.325368	0.0461374	0.0224579	0.172938	0.394164	0.678185	0.834378	0.190206	0.605836	0.827062	0.948522	0.980151	0.975726	0.802178	0.930623	0.981317	0.990916	0.981148		0.997183	0.997803	0.991353		0.969875	0.906424	0.9034	0.745293	0.484715	0.0224579	240.525	1-3	not fold-specific
P	developmental cell growth	0.076578	0.165598						0.320372	0.0233675	0.17694	0.246445	0.594036	0.696938	0.826631	0.602514	0.678072	0.913971	0.946245	0.975307	0.969277	0.933783	0.989825	0.991842	0.995454	0.99051	0.936428	0.941183	0.954408	0.897759	0.936428	0.938893	0.847307	0.738949	0.543993	0.447465	0.0233675	250.266	1-2	not fold-specific
P	cellular process	0.201762	0.470863	0.0532959	0.470863	0.98021	0.470863	0.77682	0.799195	0.212236	0.0288562	0.0244481	0.24571	0.176431	0.276882	0.0833712	0.0842038	0.489143	0.431015	0.610856	0.862762	0.0833712	0.546766	0.489143	0.654591	0.839609	0.924168	0.873773	0.936277	0.98086	0.924168	0.956698	0.983668	0.662813	0.804893	0.868467	0.0244481	261.839	1-4	not fold-specific
P	pigment accumulation in response to UV light	0.0384356								0.0764675	0.0963529	0.101141	0.0280153	0.0616364	0.378649		0.592964	0.403012	0.612086	0.921309	0.990999		0.392903	0.601823	0.901376	0.974654	0.373273	0.597945	0.896645	0.964746			0.963859				0.0280153	300.044	1-5	not fold-specific
P	pigment accumulation in tissues	0.0384356								0.0764675	0.0963529	0.101141	0.0280153	0.0616364	0.378649		0.592964	0.403012	0.612086	0.921309	0.990999		0.392903	0.601823	0.901376	0.974654	0.373273	0.597945	0.896645	0.964746			0.963859				0.0280153	300.044	1-5	not fold-specific
P	pigment accumulation in tissues in response to UV light	0.0384356								0.0764675	0.0963529	0.101141	0.0280153	0.0616364	0.378649		0.592964	0.403012	0.612086	0.921309	0.990999		0.392903	0.601823	0.901376	0.974654	0.373273	0.597945	0.896645	0.964746			0.963859				0.0280153	300.044	1-5	not fold-specific
P	anthocyanin accumulation in tissues in response to UV light	0.0384356								0.0764675	0.0963529	0.101141	0.0280153	0.0616364	0.378649		0.592964	0.403012	0.612086	0.921309	0.990999		0.392903	0.601823	0.901376	0.974654	0.373273	0.597945	0.896645	0.964746			0.963859				0.0280153	300.044	1-5	not fold-specific
P	pigmentation	0.0384356								0.0764675	0.0963529	0.101141	0.0280153	0.0616364	0.378649		0.592964	0.403012	0.612086	0.921309	0.990999		0.392903	0.601823	0.901376	0.974654	0.373273	0.597945	0.896645	0.964746			0.963859				0.0280153	300.044	1-5	not fold-specific
P	pigment accumulation	0.0384356								0.0764675	0.0963529	0.101141	0.0280153	0.0616364	0.378649		0.592964	0.403012	0.612086	0.921309	0.990999		0.392903	0.601823	0.901376	0.974654	0.373273	0.597945	0.896645	0.964746			0.963859				0.0280153	300.044	1-5	not fold-specific
P	lipid metabolic process	0.332592	0.219208	0.219208	0.332592	0.988711	0.607949	0.835388	0.624837	0.152508	0.0606227	0.0288856	0.267482	0.277396	0.515337	0.0989248	0.0606227	0.413005	0.447277	0.677731	0.780792	0.152508	0.657832	0.685916	0.851084	0.901075	0.881834	0.873501	0.948593	0.963079	0.960644	0.982752	0.983591	0.798284	0.806761	0.807614	0.0288856	309.365	1-4	not fold-specific
P	sterol biosynthetic process									0.329314	0.12637	0.0794342	0.221554	0.029541	0.0739439	0.0738754	0.053747	0.17784	0.0358643	0.105817	0.569817	0.17066	0.424897	0.17784	0.385801	0.82934		0.424897	0.676216	0.946253	0.540813	0.778446	0.970553	0.528323	0.898491		0.029541	316.384	1-6	not fold-specific
P	sterol metabolic process									0.329314	0.12637	0.0794342	0.221554	0.029541	0.0739439	0.0738754	0.053747	0.17784	0.0358643	0.105817	0.569817	0.17066	0.424897	0.17784	0.385801	0.82934		0.424897	0.676216	0.946253	0.540813	0.778446	0.970553	0.528323	0.898491		0.029541	316.384	1-6	not fold-specific
C	chloroplast part	0.0697082	0.815084		0.815084	0.824596	0.67985	0.0299637	0.536854	0.262251	0.679029	0.821577	0.926345	0.965331	0.620063	0.971773	0.985091	0.994824	0.997398	0.932513	0.967053	0.971773	0.986017	0.989044	0.810886	0.825226	0.897447	0.908823	0.441985	0.425543	0.827139	0.262567	0.256489	0.103508	0.119259	0.0636167	0.0299637	320.911	7	not fold-specific
F	antioxidant activity		0.198263					0.0330175	0.379302	0.726388	0.82306	0.948321	0.979208	0.986502	0.793725	0.403447	0.706725	0.819804	0.82758	0.266974	0.0731211	0.934406	0.958433	0.950166	0.57495	0.431444	0.936832	0.909044	0.424771	0.293275	0.733026	0.17242	0.103549	0.0715248	0.0470553	0.0336559	0.0330175	353.618	7	not fold-specific
P	response to carbohydrate stimulus	0.144683	0.564811	0.398307	0.144683		0.726144	0.384147		0.205674	0.153993	0.0333648	0.158349	0.214277	0.0570003	0.424677	0.153993	0.449237	0.564834	0.436582	0.92568	0.128844	0.444923	0.560207	0.440524	0.871156	0.563418	0.669865	0.550763	0.903659	0.933541	0.841651	0.982857	0.541653	0.90287	0.870854	0.0333648	357.338	1-4	not fold-specific
P	secondary metabolic process	0.378881	0.742887	0.952982	0.110266	0.647287	0.0638901	0.726058	0.849706	0.562905	0.875656	0.576215	0.644572	0.18512	0.240955	0.950719	0.690186	0.741014	0.309814	0.421368	0.731791	0.562905	0.623465	0.205694	0.297303	0.533512	0.223174	0.0333657	0.0685619	0.175218	0.159125	0.278896	0.506952	0.199461	0.438495	0.874055	0.0333657	357.346	4-6	not fold-specific
P	tissue development	0.576786	0.576786	0.836641	0.918795	0.846213	0.427806	0.0967115	0.194368	0.574906	0.764985	0.930231	0.980951	0.979185	0.887129	0.780291	0.93435	0.977539	0.965848	0.818589	0.572194	0.953549	0.980791	0.960366	0.784093	0.539125	0.956433	0.898531	0.592599	0.321569	0.695236	0.287328	0.109689	0.105228	0.0341517	0.0386647	0.0341517	365.765	6-8	not fold-specific
P	inorganic anion transport		0.624631	0.46055	0.886095	0.475388	0.0498714	0.294516	0.638377	0.954995	0.903643	0.971558	0.963319	0.716791	0.524612	0.519898	0.765965	0.711464	0.234035	0.0836584	0.0456936	0.755123	0.679262	0.210084	0.0921686	0.0879242	0.763779	0.255145	0.134758	0.155544	0.0731151	0.0366806	0.0517103	0.0351645	0.0648826	0.396013	0.0351645	376.612	6-7	not fold-specific
P	cell wall biogenesis	0.0573467	0.289587						0.298744	0.0352234	0.0360005	0.221474	0.450137	0.717668	0.853257	0.282332	0.698807	0.874679	0.964	0.985631	0.980212	0.889182	0.961594	0.989669	0.994513	0.986375		0.995976	0.996501	0.985368		0.960173	0.874679	0.885631	0.698807	0.441275	0.0352234	377.243	1-2	not fold-specific
P	lipid biosynthetic process	0.624631	0.101363	0.46055	0.18597		0.624631	0.76285	0.784312	0.189576	0.168053	0.0491642	0.234035	0.244877	0.361623	0.118522	0.0366806	0.210084	0.234035	0.346078	0.53945	0.189576	0.572349	0.612144	0.744855	0.881478	0.653922	0.679262	0.789916	0.892299	0.916342	0.944628	0.973116	0.746276	0.844456	0.845913	0.0366806	392.849	2-4	not fold-specific
P	sulfur metabolic process	0.0372355	0.936459	0.867069	0.629871	0.500569	0.483516	0.326903	0.775354	0.328034	0.592192	0.637399	0.606549	0.566199	0.354403	0.969708	0.962018	0.945413	0.935058	0.89127	0.982737	0.835912	0.779399	0.733588	0.595236	0.764693	0.558518	0.504042	0.352045	0.507614	0.446732	0.3013	0.457105	0.316161	0.492386	0.545646	0.0372355	398.793	1	not fold-specific
C	plastid part	0.0854973	0.713805		0.713805	0.848053	0.713805	0.0383081	0.576409	0.218955	0.651607	0.740406	0.890548	0.950433	0.58045	0.956384	0.962617	0.988066	0.994729	0.908195	0.958006	0.956384	0.981832	0.988066	0.825191	0.85756	0.861837	0.893392	0.442636	0.453526	0.861837	0.335437	0.351417	0.13566	0.167982	0.0868433	0.0383081	410.28	7	not fold-specific
P	cell development	0.257435	0.413192					0.0654098	0.268812	0.215356	0.476925	0.719818	0.897777	0.981388	0.849225	0.718103	0.882136	0.963975	0.993151	0.921556	0.857414	0.953065	0.98523	0.996627	0.938879	0.868013	0.955395	0.98523	0.81046	0.641676	0.955395	0.598394	0.387641	0.315356	0.166464	0.0388406	0.0388406	415.983	7-8	not fold-specific
P	anion transport		0.541661	0.541661	0.827501	0.556801	0.0773403	0.235919	0.710048	0.905044	0.869134	0.942938	0.945935	0.711344	0.443199	0.519267	0.714016	0.706201	0.285984	0.0902638	0.0817659	0.748494	0.722835	0.302636	0.125437	0.161685	0.757604	0.307469	0.141668	0.199682	0.131418	0.0540651	0.094533	0.0389534	0.0903633	0.398868	0.0389534	417.191	6-7	not fold-specific
C	plant-type cell wall		0.238784				0.0401934			0.208391	0.282883	0.49675	0.717117	0.153945	0.548611	0.353698	0.591667	0.786192	0.260057	0.639183	0.761216	0.846055	0.934121	0.50325	0.830131	0.892355		0.437764	0.781424	0.834412	0.213991	0.591667	0.655495	0.34661	0.431123		0.0401934	430.471	6	not fold-specific
P	hormone metabolic process		0.453758	0.153747	0.153747				0.292922	0.665394	0.320959	0.101412	0.304272	0.476757	0.838232	0.156485	0.0407363	0.174661	0.304272	0.60997	0.356604	0.0449694	0.222233	0.380327	0.671281	0.476757	0.532758	0.703128	0.894869	0.784161	0.946707	0.986615	0.944284	0.94161	0.800596	0.665394	0.0407363	436.285	2-4	not fold-specific
P	polysaccharide biosynthetic process	0.0423109		0.201708						0.146114	0.0490019	0.0913561	0.144484	0.32713	0.437505	0.375576	0.508874	0.632876	0.838632	0.917624	0.984187	0.375576	0.516987	0.748414	0.833536	0.921172	0.806925	0.924395	0.950184	0.9765	0.89884	0.921528	0.952169	0.890923	0.921528	0.800815	0.0423109	453.15	1	not fold-specific
P	S-glycoside biosynthetic process	0.315745					0.158798	0.152112		0.802178	0.854852	0.822636	0.977542	0.900362	0.674632		0.928296	0.993249	0.948522	0.804188	0.841202	0.654698	0.930623	0.715057	0.387378	0.345302	0.90968	0.612622	0.284943	0.254707	0.661878	0.308656	0.290805	0.044141	0.0514777	0.190206	0.044141	472.75	6-7	not fold-specific
P	glucosinolate biosynthetic process	0.315745					0.158798	0.152112		0.802178	0.854852	0.822636	0.977542	0.900362	0.674632		0.928296	0.993249	0.948522	0.804188	0.841202	0.654698	0.930623	0.715057	0.387378	0.345302	0.90968	0.612622	0.284943	0.254707	0.661878	0.308656	0.290805	0.044141	0.0514777	0.190206	0.044141	472.75	6-7	not fold-specific
P	glycosinolate biosynthetic process	0.315745					0.158798	0.152112		0.802178	0.854852	0.822636	0.977542	0.900362	0.674632		0.928296	0.993249	0.948522	0.804188	0.841202	0.654698	0.930623	0.715057	0.387378	0.345302	0.90968	0.612622	0.284943	0.254707	0.661878	0.308656	0.290805	0.044141	0.0514777	0.190206	0.044141	472.75	6-7	not fold-specific
P	glycoside biosynthetic process	0.198263					0.198263	0.190384	0.379302	0.726388	0.82306	0.815107	0.979208	0.925486	0.793725		0.956834	0.997213	0.979208	0.922411	0.909421	0.726388	0.958433	0.819804	0.57495	0.431444	0.936832	0.712952	0.424771	0.293275	0.733026	0.417844	0.296709	0.0715248	0.0470553	0.146694	0.0470553	503.962	6-8	not fold-specific
P	sulfur compound biosynthetic process	0.0471289		0.729884	0.423853	0.935775	0.423853	0.268757	0.59564	0.458949	0.58601	0.494827	0.804009	0.757169	0.560611	0.962413	0.90557	0.982616	0.972265	0.937714	0.978548	0.578936	0.856204	0.787165	0.61592	0.656074	0.800994	0.696889	0.494827	0.521067	0.800994	0.58601	0.607973	0.233368	0.277813	0.343926	0.0471289	504.75	1	not fold-specific
P	cellular amino acid catabolic process			0.190944						0.268849	0.0943904	0.0497253	0.0478205	0.0925899	0.367522	0.143989	0.0943904	0.111723	0.218763	0.555723	0.809056	0.143989	0.187328	0.34499	0.682704	0.856011	0.444277	0.641737	0.888277	0.957546	0.795101	0.95218	0.980666		0.983567		0.0478205	512.158	1-5	not fold-specific
P	transport	0.541877	0.18392	0.919002	0.18392	0.929749	0.0502332	0.78744	0.756424	0.243027	0.593596	0.327848	0.675756	0.196253	0.330336	0.606322	0.324244	0.672152	0.224203	0.370449	0.558947	0.606322	0.877145	0.477156	0.655708	0.812908	0.629551	0.179174	0.327848	0.474723	0.401429	0.593596	0.730261	0.223927	0.388618	0.853428	0.0502332	537.998	6	not fold-specific
P	developmental maturation	0.220452	0.368737					0.0508628	0.381444	0.165902	0.385114	0.614645	0.888043	0.974903	0.769232	0.658886	0.833556	0.966662	0.99256	0.899247	0.883292	0.935573	0.989456	0.997144	0.933058	0.903769	0.97338	0.989456	0.815174	0.726277	0.97338	0.630411	0.50434	0.254921	0.181535	0.051292	0.0508628	544.74	7	not fold-specific
P	root hair cell differentiation	0.220452	0.368737					0.0508628	0.381444	0.165902	0.385114	0.614645	0.888043	0.974903	0.769232	0.658886	0.833556	0.966662	0.99256	0.899247	0.883292	0.935573	0.989456	0.997144	0.933058	0.903769	0.97338	0.989456	0.815174	0.726277	0.97338	0.630411	0.50434	0.254921	0.181535	0.051292	0.0508628	544.74	7	not fold-specific
P	cell maturation	0.220452	0.368737					0.0508628	0.381444	0.165902	0.385114	0.614645	0.888043	0.974903	0.769232	0.658886	0.833556	0.966662	0.99256	0.899247	0.883292	0.935573	0.989456	0.997144	0.933058	0.903769	0.97338	0.989456	0.815174	0.726277	0.97338	0.630411	0.50434	0.254921	0.181535	0.051292	0.0508628	544.74	7	not fold-specific
P	trichoblast maturation	0.220452	0.368737					0.0508628	0.381444	0.165902	0.385114	0.614645	0.888043	0.974903	0.769232	0.658886	0.833556	0.966662	0.99256	0.899247	0.883292	0.935573	0.989456	0.997144	0.933058	0.903769	0.97338	0.989456	0.815174	0.726277	0.97338	0.630411	0.50434	0.254921	0.181535	0.051292	0.0508628	544.74	7	not fold-specific
P	di-, tri-valent inorganic cation transport	0.243481	0.243481	0.243481		0.959253	0.0794884	0.890084	0.537029	0.120888	0.0513493	0.347331	0.726909	0.286702	0.612116	0.120888	0.570224	0.875305	0.533589	0.804212	0.854413	0.806169	0.964319	0.740657	0.911086	0.926497	0.997519	0.89677	0.970487	0.970456	0.501621	0.759079	0.740657	0.363649	0.365272	0.806169	0.0513493	549.95	1-3	not fold-specific
P	cellular response to stress	0.709917	0.709917	0.328525	0.222298	0.47273	0.222298	0.803016	0.903594	0.771218	0.604038	0.365154	0.311657	0.102802	0.171752	0.490288	0.261519	0.22662	0.079394	0.149198	0.415233	0.153543	0.146328	0.0517547	0.112837	0.313835	0.230844	0.101074	0.216889	0.485158	0.230844	0.425163	0.713514	0.475187	0.764023	0.937133	0.0517547	554.293	3-6	not fold-specific
P	response to UV	0.263886	0.263886		0.123313					0.132432	0.338179	0.0864097	0.0522487	0.130904	0.289276	0.573093	0.209155	0.169253	0.352553	0.595089	0.876687	0.397429	0.344511	0.579614	0.785822	0.936971	0.136746	0.344511	0.573115	0.790845	0.746085	0.884786	0.960478		0.980307		0.0522487	559.584	1-5	not fold-specific
P	multidimensional cell growth	0.0616402								0.0539646	0.0881473	0.114394	0.1331	0.303704	0.817683	0.480563	0.53903	0.596602	0.808797	0.98152	0.983049		0.729376	0.885606	0.989177	0.982255		0.869742	0.985427	0.966398			0.954768				0.0539646	577.961	1-2	not fold-specific
P	amine catabolic process	0.117754	0.422239	0.422239	0.422239					0.112232	0.0864606	0.0548599	0.118544	0.108452	0.356215	0.331085	0.257471	0.433862	0.47212	0.790321	0.950637	0.331085	0.535408	0.573345	0.838586	0.944571	0.653687	0.675295	0.889711	0.95699	0.793232	0.941229	0.974911	0.887735	0.941229	0.954619	0.0548599	587.549	1-4	not fold-specific
P	cysteine biosynthetic process	0.0565721			0.240646		0.598539	0.586778	0.610129	0.449838	0.607145	0.369887	0.524591	0.550162	0.582262	0.967354	0.828679	0.903519	0.915297	0.937328	0.97749	0.449838	0.615124	0.630113	0.644909	0.688747	0.459135	0.483743	0.495963	0.524591	0.742825	0.728598	0.743619	0.588669	0.607145	0.597684	0.0565721	605.888	1	not fold-specific
P	cysteine metabolic process	0.0565721			0.240646		0.598539	0.586778	0.610129	0.449838	0.607145	0.369887	0.524591	0.550162	0.582262	0.967354	0.828679	0.903519	0.915297	0.937328	0.97749	0.449838	0.615124	0.630113	0.644909	0.688747	0.459135	0.483743	0.495963	0.524591	0.742825	0.728598	0.743619	0.588669	0.607145	0.597684	0.0565721	605.888	1	not fold-specific
P	establishment of localization	0.566876	0.139114	0.927876	0.201522	0.937734	0.0573366	0.804998	0.692277	0.214536	0.576439	0.328167	0.690748	0.225079	0.401905	0.568331	0.309252	0.671833	0.238057	0.407647	0.533774	0.642813	0.901239	0.543952	0.730631	0.837003	0.665387	0.215687	0.390628	0.492072	0.439483	0.64277	0.729828	0.254084	0.372401	0.82907	0.0573366	614.075	6	not fold-specific
P	tryptophan metabolic process									0.424633	0.278238	0.0682862	0.068221	0.161074	0.34456	0.231143	0.0578443	0.0699838	0.172549	0.346233	0.641894	0.103488	0.142709	0.314514	0.530006	0.768857	0.235853	0.469994	0.685486	0.860325			0.977252				0.0578443	619.512	2-4	not fold-specific
P	indolalkylamine metabolic process									0.424633	0.278238	0.0682862	0.068221	0.161074	0.34456	0.231143	0.0578443	0.0699838	0.172549	0.346233	0.641894	0.103488	0.142709	0.314514	0.530006	0.768857	0.235853	0.469994	0.685486	0.860325			0.977252				0.0578443	619.512	2-4	not fold-specific
C	membrane part	0.0835231	0.738447	0.517493	0.135124	0.756938	0.402209	0.811921	0.947586	0.245625	0.252031	0.0704096	0.127841	0.0578924	0.09544	0.665228	0.319473	0.469306	0.37061	0.579111	0.951396	0.181857	0.334267	0.255319	0.432285	0.818143	0.336764	0.265323	0.453607	0.806955	0.597527	0.768059	0.95223	0.648572	0.909804	0.964574	0.0578924	620.027	1-6	not fold-specific
P	cellular amino acid biosynthetic process	0.059185		0.690873	0.356942	0.702876	0.522816	0.678577	0.702876	0.361311	0.463114	0.330917	0.4204	0.382062	0.463155	0.907616	0.786365	0.842786	0.832407	0.899356	0.973836	0.488078	0.589014	0.561029	0.64059	0.750379	0.498878	0.472751	0.551772	0.649644	0.62812	0.690148	0.764685	0.607644	0.690148	0.737464	0.059185	633.871	1	not fold-specific
P	amine biosynthetic process	0.059185		0.690873	0.356942	0.702876	0.522816	0.678577	0.702876	0.361311	0.463114	0.330917	0.4204	0.382062	0.463155	0.907616	0.786365	0.842786	0.832407	0.899356	0.973836	0.488078	0.589014	0.561029	0.64059	0.750379	0.498878	0.472751	0.551772	0.649644	0.62812	0.690148	0.764685	0.607644	0.690148	0.737464	0.059185	633.871	1	not fold-specific
P	proton transport	0.0616402								0.279213	0.53903	0.2352	0.46097	0.303704	0.312924		0.724884	0.885606	0.808797	0.861487	0.983049	0.480563	0.729376	0.596602	0.647019	0.864997	0.48669	0.352981	0.403398	0.652135		0.724884	0.885606	0.474425	0.724884		0.0616402	660.166	1	not fold-specific
P	hydrogen transport	0.0616402								0.279213	0.53903	0.2352	0.46097	0.303704	0.312924		0.724884	0.885606	0.808797	0.861487	0.983049	0.480563	0.729376	0.596602	0.647019	0.864997	0.48669	0.352981	0.403398	0.652135		0.724884	0.885606	0.474425	0.724884		0.0616402	660.166	1	not fold-specific
P	metal ion transport	0.291733	0.416909	0.416909	0.889913	0.897894	0.0631764	0.941728	0.435269	0.248493	0.199817	0.448347	0.728388	0.260094	0.691722	0.33756	0.631731	0.852294	0.460509	0.816257	0.81072	0.739906	0.907712	0.551653	0.851738	0.825743	0.962732	0.643589	0.893467	0.859042	0.350753	0.717235	0.640126	0.423586	0.354584	0.819888	0.0631764	676.619	6	not fold-specific
P	serine family amino acid biosynthetic process	0.0647609			0.261005	0.632835	0.621345	0.609664	0.632835	0.4868	0.652887	0.43272	0.47519	0.5132	0.557901	0.972863	0.856573	0.870137	0.89226	0.923659	0.973453	0.4868	0.533224	0.56728	0.596665	0.654326	0.354548	0.403335	0.43272	0.47519	0.641116	0.652887	0.687235	0.623462	0.652887	0.632336	0.0647609	693.589	1	not fold-specific
P	cellular aromatic compound metabolic process	0.197482	0.681441	0.681441	0.0695163	0.698255	0.681441	0.780153	0.806961	0.342863	0.447013	0.109075	0.155122	0.189291	0.301745	0.732083	0.27851	0.376384	0.462237	0.643188	0.878452	0.18261	0.2899	0.376384	0.539739	0.744051	0.192875	0.2899	0.449649	0.640783	0.744044	0.844878	0.926883	0.800641	0.893796	0.873774	0.0695163	744.519	4	not fold-specific
P	serine family amino acid metabolic process	0.0702177		0.758553	0.413192	0.42649	0.758553	0.748337	0.603836	0.324689	0.476925	0.379148	0.288225	0.410116	0.57351	0.903192	0.808021	0.727257	0.833536	0.921556	0.969207	0.589884	0.486087	0.620852	0.739932	0.784644	0.334106	0.486087	0.612359	0.641676	0.599767	0.711775	0.727257	0.818436	0.808021	0.718103	0.0702177	752.031	1	not fold-specific
F	inorganic cation transmembrane transporter activity									0.43176	0.224504	0.0898828	0.270412	0.0718266	0.491999	0.43176	0.224504	0.50286	0.270412	0.742292	0.891508	0.12536	0.384876	0.189678	0.615124	0.747754	0.640255	0.384876	0.810322	0.885483	0.640255	0.94274	0.963751		0.861474		0.0718266	769.263	1-6	not fold-specific
P	nitrate transport		0.522816	0.522816	0.831715	0.3705	0.120181	0.508656	0.536845	0.907616	0.863017	0.939876	0.894665	0.638689	0.6295	0.488078	0.690148	0.561029	0.213635	0.157801	0.0733068	0.737464	0.589014	0.24258	0.206734	0.164212	0.62812	0.257762	0.235315	0.213635	0.100644	0.105335	0.102447	0.153764	0.167593	0.488078	0.0733068	785.116	2-8	not fold-specific
P	cellular nitrogen compound biosynthetic process	0.0737597	0.936459	0.629871	0.342883	0.144083	0.762847	0.749874	0.875517	0.433801	0.492386	0.352045	0.104799	0.164088	0.224646	0.898471	0.77072	0.457105	0.606549	0.754348	0.962764	0.433801	0.161238	0.275783	0.396538	0.671966	0.10873	0.229438	0.352045	0.606549	0.340048	0.492386	0.733588	0.827905	0.934956	0.898471	0.0737597	789.966	1	not fold-specific
P	cellular biogenic amine metabolic process	0.214423			0.214423					0.174809	0.230752	0.0788823	0.178443	0.180198	0.33995	0.483683	0.230752	0.424057	0.467794	0.682687	0.907664	0.310644	0.538755	0.582191	0.764139	0.914226	0.491053	0.538755	0.722782	0.87282	0.824422	0.912283	0.965711	0.815093	0.912283		0.0788823	844.829	1-4	not fold-specific
P	carboxylic acid biosynthetic process	0.10508	0.672554	0.399839	0.276598	0.688651	0.882013	0.656008	0.803692	0.227403	0.175069	0.0811491	0.112951	0.28149	0.311349	0.516442	0.321583	0.414973	0.678417	0.761624	0.942405	0.227403	0.333025	0.596895	0.666975	0.842883	0.425308	0.698138	0.750186	0.878791	0.877139	0.887049	0.948295	0.862639	0.927089	0.802619	0.0811491	869.107	1-4	not fold-specific
P	organic acid biosynthetic process	0.10508	0.672554	0.399839	0.276598	0.688651	0.882013	0.656008	0.803692	0.227403	0.175069	0.0811491	0.112951	0.28149	0.311349	0.516442	0.321583	0.414973	0.678417	0.761624	0.942405	0.227403	0.333025	0.596895	0.666975	0.842883	0.425308	0.698138	0.750186	0.878791	0.877139	0.887049	0.948295	0.862639	0.927089	0.802619	0.0811491	869.107	1-4	not fold-specific
F	oxidoreductase activity, acting on paired donors, with incorporation or reduction of molecular oxygen			0.34222					0.0828192	0.92157	0.786705	0.766187	0.863824	0.940808	0.968519	0.362345	0.362595	0.503489	0.637405	0.62996	0.0818413	0.362345	0.517596	0.646511	0.630573	0.171346	0.698799	0.791845	0.766187	0.341673	0.833554	0.786705	0.360009	0.684837	0.233972	0.121882	0.0818413	876.52	2-8	not fold-specific
P	hormone biosynthetic process		0.405662	0.240646	0.240646				0.25069	0.597684	0.347299	0.164123	0.392855	0.550162	0.868409	0.197009	0.0847027	0.262936	0.392855	0.680314	0.401461	0.113703	0.355091	0.504037	0.758131	0.550162	0.606623	0.735416	0.900023	0.764669	0.926054	0.977207	0.903519	0.919632	0.728598	0.597684	0.0847027	907.166	2-4	not fold-specific
P	response to nitrate		0.501314	0.501314	0.818674	0.349661	0.108886	0.659697	0.684428	0.815759	0.754293	0.8718	0.785131	0.413325	0.484718	0.455212	0.651251	0.504629	0.161114	0.177389	0.181326	0.710902	0.545954	0.19832	0.238298	0.289098	0.597007	0.222003	0.279575	0.348749	0.0858117	0.139923	0.19832	0.215098	0.309448	0.710902	0.0858117	919.043	5-6	not fold-specific
P	cellular amino acid derivative catabolic process	0.123313			0.263886					0.132432	0.209155	0.0864097	0.216243	0.130904	0.289276	0.573093	0.338179	0.579614	0.508737	0.749419	0.951719	0.397429	0.653749	0.579614	0.785822	0.936971	0.580544	0.498104	0.715661	0.884681	0.746085	0.884786	0.960478	0.733957	0.884786		0.0864097	925.448	1-4	not fold-specific
P	steroid biosynthetic process			0.214423			0.214423			0.665373	0.370729	0.271896	0.467794	0.180198	0.33995	0.174809	0.12718	0.277218	0.0877167	0.175578	0.348587	0.174809	0.377015	0.160488	0.303743	0.516317	0.671951	0.377015	0.575943	0.769248	0.491053	0.690518	0.843366	0.476297	0.690518		0.0877167	939.446	2-6	not fold-specific
P	aromatic compound catabolic process									0.480563	0.347865	0.114394	0.1331	0.132548	0.312924	0.279213	0.0881473	0.116964	0.1331	0.298497	0.6056	0.135003	0.195015	0.23929	0.455544	0.720787	0.284522	0.352981	0.591457	0.808797		0.8669	0.954768				0.0881473	944.057	2-4	not fold-specific
P	localization	0.554036	0.134264	0.815223	0.19484	0.960101	0.0882196	0.858846	0.680586	0.202695	0.414364	0.195757	0.585636	0.18581	0.413743	0.397273	0.18404	0.57663	0.207982	0.426395	0.545774	0.472437	0.851229	0.510932	0.749314	0.846587	0.715531	0.307991	0.555064	0.650789	0.573605	0.792018	0.846806	0.372897	0.482021	0.861559	0.0882196	944.832	6	not fold-specific
P	aromatic amino acid family catabolic process									0.367724	0.213032	0.101141	0.0927686	0.194704	0.378649	0.186088	0.0963529	0.103355	0.220936	0.398759	0.678428	0.186088	0.216861	0.403012	0.607097	0.813912	0.373273	0.597945	0.773709	0.903647			0.963859				0.0927686	993.552	1-5	not fold-specific
P	indolalkylamine catabolic process									0.367724	0.213032	0.101141	0.0927686	0.194704	0.378649	0.186088	0.0963529	0.103355	0.220936	0.398759	0.678428	0.186088	0.216861	0.403012	0.607097	0.813912	0.373273	0.597945	0.773709	0.903647			0.963859				0.0927686	993.552	1-5	not fold-specific
P	tryptophan catabolic process									0.367724	0.213032	0.101141	0.0927686	0.194704	0.378649	0.186088	0.0963529	0.103355	0.220936	0.398759	0.678428	0.186088	0.216861	0.403012	0.607097	0.813912	0.373273	0.597945	0.773709	0.903647			0.963859				0.0927686	993.552	1-5	not fold-specific
P	indole derivative catabolic process									0.367724	0.213032	0.101141	0.0927686	0.194704	0.378649	0.186088	0.0963529	0.103355	0.220936	0.398759	0.678428	0.186088	0.216861	0.403012	0.607097	0.813912	0.373273	0.597945	0.773709	0.903647			0.963859				0.0927686	993.552	1-5	not fold-specific
P	glucosinolate metabolic process	0.500694				0.512253	0.165598	0.299198		0.745945	0.880794	0.910931	0.897759	0.696938	0.487747	0.933783	0.938893	0.913971	0.72026	0.543729	0.690254	0.858985	0.798909	0.503825	0.314915	0.397486	0.610951	0.286497	0.152693	0.206621	0.192344	0.102241	0.157252	0.0992973	0.17694	0.447465	0.0992973	1063.47	6-7	not fold-specific
P	glycosinolate metabolic process	0.500694				0.512253	0.165598	0.299198		0.745945	0.880794	0.910931	0.897759	0.696938	0.487747	0.933783	0.938893	0.913971	0.72026	0.543729	0.690254	0.858985	0.798909	0.503825	0.314915	0.397486	0.610951	0.286497	0.152693	0.206621	0.192344	0.102241	0.157252	0.0992973	0.17694	0.447465	0.0992973	1063.47	6-7	not fold-specific
P	S-glycoside metabolic process	0.500694				0.512253	0.165598	0.299198		0.745945	0.880794	0.910931	0.897759	0.696938	0.487747	0.933783	0.938893	0.913971	0.72026	0.543729	0.690254	0.858985	0.798909	0.503825	0.314915	0.397486	0.610951	0.286497	0.152693	0.206621	0.192344	0.102241	0.157252	0.0992973	0.17694	0.447465	0.0992973	1063.47	6-7	not fold-specific
F	oxidoreductase activity	0.58012	0.698392	0.58012	0.456175	0.600895	0.934618	0.434582	0.104136	0.675524	0.67735	0.614483	0.65216	0.923147	0.939416	0.675524	0.597398	0.628099	0.89162	0.875589	0.543825	0.490679	0.528086	0.827676	0.781332	0.414826	0.507163	0.822814	0.758996	0.402602	0.889885	0.81314	0.466103	0.815916	0.42894	0.115918	0.104136	1115.29	8	not fold-specific
P	cellular biogenic amine catabolic process	0.190944								0.143989	0.182949	0.108787	0.218763	0.209896	0.367522	0.437095	0.311508	0.503124	0.5299	0.725008	0.921344	0.437095	0.641737	0.66076	0.812672	0.933143	0.630205	0.641737	0.790126	0.90561	0.795101	0.887857	0.950275	0.785023	0.887857		0.108787	1165.11	1-4	not fold-specific
P	steroid metabolic process			0.263886	0.263886		0.263886			0.573093	0.338179	0.165108	0.352553	0.130904	0.289276	0.244372	0.115319	0.284339	0.115214	0.253915	0.528859	0.132432	0.344511	0.169253	0.346251	0.602571	0.580544	0.344511	0.573115	0.790845	0.580544	0.783757	0.91359	0.565595	0.783757		0.115214	1233.94	2-6	not fold-specific
P	transmembrane transport	0.564811	0.398307	0.855556	0.726144	0.863115	0.144683	0.384147	0.57884	0.424677	0.660927	0.753697	0.903659	0.694162	0.587504	0.676938	0.760216	0.898005	0.673616	0.564428	0.601693	0.870854	0.947583	0.761168	0.664617	0.694162	0.87638	0.559476	0.439793	0.450264	0.435572	0.326384	0.342093	0.122941	0.153993	0.424677	0.122941	1316.7	6-7	not fold-specific
P	regulation of localization				0.127146					0.482354	0.892268	0.582675	0.553616	0.517646	0.45888		0.779356	0.744226	0.717851	0.697137	0.872854	0.678778	0.62865	0.588395	0.547602	0.703158	0.160947	0.159032	0.137402	0.220644	0.489127	0.446384	0.588395	0.475567	0.622941	0.678778	0.127146	1361.73	4	not fold-specific
F	ion binding	0.175128	0.359741	0.473448	0.590855	0.721616	0.702038	0.781827	0.613285	0.139769	0.135963	0.159644	0.237726	0.312936	0.503071	0.338938	0.383218	0.507775	0.616782	0.792316	0.888204	0.513468	0.636138	0.727478	0.854962	0.903459	0.702643	0.774452	0.87543	0.902902	0.776547	0.868913	0.883254	0.816572	0.820477	0.76311	0.135963	1456.17	1-3	not fold-specific
F	cation binding	0.175128	0.359741	0.473448	0.590855	0.721616	0.702038	0.781827	0.613285	0.139769	0.135963	0.159644	0.237726	0.312936	0.503071	0.338938	0.383218	0.507775	0.616782	0.792316	0.888204	0.513468	0.636138	0.727478	0.854962	0.903459	0.702643	0.774452	0.87543	0.902902	0.776547	0.868913	0.883254	0.816572	0.820477	0.76311	0.135963	1456.17	1-3	not fold-specific
P	glycoside metabolic process	0.357415				0.562495	0.201708	0.346022	0.562495	0.67287	0.855516	0.905375	0.90696	0.754351	0.631148	0.953196	0.962163	0.952169	0.838632	0.746971	0.798292	0.894941	0.860013	0.632876	0.483013	0.475617	0.680915	0.38338	0.251586	0.238746	0.253029	0.161368	0.163376	0.14078	0.161368	0.375576	0.14078	1507.75	6-7	not fold-specific
P	cell wall organization or biogenesis	0.291862	0.576786	0.182586	0.918795	0.969322	0.427806	0.705334	0.194368	0.351096	0.142794	0.396701	0.792439	0.746583	0.887129	0.253417	0.581414	0.895407	0.857206	0.927951	0.817414	0.574906	0.898531	0.843012	0.901675	0.746583	0.990384	0.964278	0.976025	0.906602	0.864774	0.893457	0.694989	0.56239	0.287328	0.351096	0.142794	1529.32	1-3	not fold-specific
P	response to oxidative stress	0.704735		0.202794	0.346652	0.715482		0.193238	0.715482	0.854886	0.58603	0.4351	0.539242	0.765761	0.462924	0.487288	0.340084	0.443582	0.659916	0.363828	0.475797	0.143667	0.24143	0.443582	0.189704	0.246216	0.497201	0.7115	0.4351	0.539242	0.860281	0.58603	0.680406	0.477356	0.58603	0.351548	0.143667	1538.67	3-4	not fold-specific
P	chemical homeostasis		0.190944				0.190944		0.197892	0.268849	0.182949	0.496876	0.817051	0.562905	0.917439	0.143989	0.4701	0.794601	0.5299	0.851705	0.618823	0.790104	0.953707	0.794601	0.95603	0.856011		0.890831	0.979927	0.90561	0.630205	0.887857	0.66076	0.616627	0.311508	0.623444	0.143989	1542.13	2-3	not fold-specific
P	monovalent inorganic cation transport	0.168487			0.168487					0.228894	0.406663	0.147432	0.423905	0.243228	0.396565	0.756772	0.406663	0.735711	0.593337	0.765551	0.933785	0.389986	0.739772	0.585095	0.73989	0.883778	0.585583	0.412847	0.579106	0.745058	0.762122	0.858003	0.929013	0.571816	0.734671		0.147432	1578.99	1-4	not fold-specific
C	extracellular region	0.587444	0.474894	0.694374	0.694374	0.715689	0.694374	0.341468	0.202806	0.512741	0.615577	0.705602	0.806084	0.894493	0.865174	0.598229	0.687208	0.779277	0.854395	0.781468	0.525106	0.753464	0.821259	0.873775	0.793865	0.57297	0.76824	0.821259	0.705602	0.460102	0.76824	0.615577	0.361903	0.493404	0.250986	0.149412	0.149412	1600.2	7-8	not fold-specific
P	cell wall organization	0.296266	0.296266	0.457558	0.632857		0.457558	0.62003	0.471277	0.174488	0.152628	0.187853	0.66688	0.610696	0.691392	0.270597	0.33312	0.812147	0.766976	0.818493	0.828796	0.521375	0.922175	0.880661	0.90262	0.895862	0.968038	0.922175	0.926323	0.906659	0.930725	0.918776	0.880661	0.510906	0.447433	0.521375	0.152628	1634.64	1-3	not fold-specific
P	ion homeostasis								0.152903	0.343001	0.202462	0.497005	0.797538	0.656999	0.942093	0.191336	0.512558	0.803878	0.656554	0.905261	0.679635	0.719678	0.919325	0.803878	0.952437	0.808664		0.919325	0.983897	0.896088	0.725343	0.917057	0.666678	0.713942	0.343446	0.531537	0.152903	1637.59	8	not fold-specific
P	oxidation reduction	0.536876	0.791218	0.882013	0.536876	0.292673	0.791218	0.260848	0.292673	0.71851	0.887049	0.872027	0.757759	0.896812	0.80996	0.920043	0.887049	0.759786	0.878791	0.761624	0.600161	0.802619	0.610306	0.759786	0.577353	0.378828	0.326017	0.516783	0.317246	0.166332	0.530463	0.321583	0.182616	0.50236	0.321583	0.157117	0.157117	1682.72	7-8	not fold-specific
P	organ development	0.469524	0.723574	0.826326	0.723574	0.362683	0.600662	0.219619	0.489365	0.614773	0.788597	0.858638	0.781044	0.830456	0.637317	0.85628	0.896017	0.812935	0.841019	0.664049	0.656107	0.85628	0.728361	0.748748	0.527782	0.484566	0.530546	0.561764	0.325468	0.282955	0.430804	0.218956	0.19604	0.308378	0.290375	0.238937	0.19604	2099.58	5-8	not fold-specific
P	system development	0.469524	0.723574	0.826326	0.723574	0.362683	0.600662	0.219619	0.489365	0.614773	0.788597	0.858638	0.781044	0.830456	0.637317	0.85628	0.896017	0.812935	0.841019	0.664049	0.656107	0.85628	0.728361	0.748748	0.527782	0.484566	0.530546	0.561764	0.325468	0.282955	0.430804	0.218956	0.19604	0.308378	0.290375	0.238937	0.19604	2099.58	5-8	not fold-specific
F	ion transmembrane transporter activity	0.381514	0.575017	0.220857	0.575017		0.381514		0.586666	0.412657	0.196648	0.204626	0.441051	0.294833	0.606708	0.277816	0.300873	0.568613	0.441051	0.714253	0.779143	0.277816	0.567058	0.439251	0.691855	0.722184	0.830424	0.694341	0.871333	0.881752	0.712927	0.880618	0.875472	0.697289	0.687126	0.824727	0.196648	2106.1	1-3	not fold-specific
P	indole derivative biosynthetic process				0.238784					0.529177	0.431123	0.213808	0.408333	0.470823	0.753106	0.529177	0.282883	0.50325	0.568877	0.786009	0.761216	0.208391	0.437764	0.50325	0.711346	0.646302	0.536636	0.598161	0.781424	0.717117	0.850288	0.93201	0.882673	0.841733	0.739943	0.704286	0.208391	2231.87	3-4	not fold-specific
P	cellular response to stimulus	0.22297	0.85046	0.547368	0.318437	0.452206	0.429187	0.83713	0.683499	0.536294	0.532545	0.376531	0.312132	0.21744	0.429907	0.78256	0.612372	0.546837	0.467455	0.706326	0.852938	0.358496	0.312979	0.25138	0.451723	0.554197	0.293674	0.24523	0.453163	0.548443	0.37532	0.612372	0.695522	0.693465	0.756353	0.844612	0.21744	2328.78	1-6	not fold-specific
P	auxin biosynthetic process								0.221963	0.483683	0.532206	0.417809	0.629271	0.689356	0.903205	0.665373	0.532206	0.728104	0.769248	0.911156	0.785577	0.483683	0.696257	0.728104	0.869292	0.689356	0.671951	0.696257	0.839512	0.629271	0.824422	0.912283	0.728104	0.815093	0.532206	0.483683	0.221963	2377.22	8	not fold-specific
P	indole and derivative metabolic process				0.263886					0.573093	0.491263	0.278742	0.508737	0.426907	0.727463	0.573093	0.338179	0.579614	0.508737	0.749419	0.736114	0.244372	0.498104	0.426885	0.655489	0.602571	0.580544	0.498104	0.715661	0.661821	0.746085	0.884786	0.834892	0.733957	0.647447	0.740066	0.244372	2617.22	3-4	not fold-specific
P	indole derivative metabolic process				0.263886					0.573093	0.491263	0.278742	0.508737	0.426907	0.727463	0.573093	0.338179	0.579614	0.508737	0.749419	0.736114	0.244372	0.498104	0.426885	0.655489	0.602571	0.580544	0.498104	0.715661	0.661821	0.746085	0.884786	0.834892	0.733957	0.647447	0.740066	0.244372	2617.22	3-4	not fold-specific
P	auxin metabolic process				0.263886				0.272537	0.573093	0.491263	0.278742	0.508737	0.602571	0.871064	0.573093	0.338179	0.579614	0.661821	0.863254	0.736114	0.244372	0.498104	0.579614	0.785822	0.602571	0.580544	0.653749	0.830747	0.661821	0.87294	0.947751	0.834892	0.865162	0.647447	0.573093	0.244372	2617.22	3-4	not fold-specific
F	transition metal ion binding	0.55229	0.55229	0.420005	0.681441	0.698255	0.793863	0.400725	0.315947	0.541091	0.447013	0.537529	0.640783	0.81739	0.788127	0.439719	0.537763	0.635827	0.792014	0.73171	0.579995	0.541091	0.639382	0.784975	0.7101	0.560281	0.744044	0.852615	0.775409	0.640783	0.820431	0.709889	0.550351	0.626647	0.447013	0.255949	0.255949	2741.22	7-8	not fold-specific
F	metal ion binding	0.472616	0.356406	0.472616	0.592874	0.614419	0.592874	0.687124	0.614419	0.335409	0.305318	0.337737	0.375899	0.394872	0.504796	0.335409	0.380768	0.428108	0.456512	0.560516	0.643594	0.513885	0.558787	0.586553	0.680914	0.743176	0.621579	0.638652	0.719433	0.762533	0.621579	0.6998	0.731926	0.676153	0.6998	0.69141	0.305318	3269.96	1-3	not fold-specific
P	cellular hormone metabolic process									0.437095	0.4701	0.33924	0.5299	0.562905	0.802108	0.623444	0.4701	0.66076	0.688492	0.851705	0.809056	0.437095	0.641737	0.66076	0.812672	0.731151	0.630205	0.641737	0.790126	0.688492	0.795101	0.887857	0.794601	0.785023	0.635718	0.623444	0.33924	3633.26	1-4	not fold-specific
P	indoleacetic acid metabolic process									0.437095	0.4701	0.33924	0.5299	0.562905	0.802108	0.623444	0.4701	0.66076	0.688492	0.851705	0.809056	0.437095	0.641737	0.66076	0.812672	0.731151	0.630205	0.641737	0.790126	0.688492	0.795101	0.887857	0.794601	0.785023	0.635718	0.623444	0.33924	3633.26	1-4	not fold-specific
P	indoleacetic acid biosynthetic process									0.437095	0.4701	0.33924	0.5299	0.562905	0.802108	0.623444	0.4701	0.66076	0.688492	0.851705	0.809056	0.437095	0.641737	0.66076	0.812672	0.731151	0.630205	0.641737	0.790126	0.688492	0.795101	0.887857	0.794601	0.785023	0.635718	0.623444	0.33924	3633.26	1-4	not fold-specific

## Sheet: 4-q, UGs, step 1
GO term				quantiles and combinations of quantiles							Bonferroni corrected (for number of GO terms) minimal p-value	Bonferroni corrected (for number of GO terms and tested intervals) minimal p-value
	1	2	3	4	1-2	1-3	1-4	2-3	2-4	3-4
cytosol	1.6e-93	9.8e-05	0.14	1	3.6e-77	2.2e-67	3.2e-54	3.7e-06	0.00069	1	1.6e-93	1.6e-92
cytosolic ribosome	2.6e-81	0.0048	1		6.5e-70	5.9e-62	2.2e-52	0.00093	0.034	1	2.6e-81	2.6e-80
cytosolic part	3.4e-79	1	1		4e-63	7.7e-56	1.6e-47	0.34	1	1	3.4e-79	3.4e-78
non-membrane-bounded organelle	8e-65	7.8e-15	3.2e-09	1	1.3e-72	8.2e-77	1.9e-63	1.5e-23	2.2e-17	3.5e-05	8.2e-77	8.2e-76
intracellular non-membrane-bounded organelle	8e-65	7.8e-15	3.2e-09	1	1.3e-72	8.2e-77	1.9e-63	1.5e-23	2.2e-17	3.5e-05	8.2e-77	8.2e-76
ribosomal subunit	1.5e-75	1	1		6.2e-59	2.5e-52	7.5e-44	0.48	1	1	1.5e-75	1.5e-74
structural constituent of ribosome	6.4e-69	1	1		2.6e-54	5.1e-47	2.3e-38	0.51	1	1	6.4e-69	6.4e-68
ribosome	7e-69	0.042	1		1.8e-57	8.2e-50	2.6e-40	0.017	0.66	1	7e-69	7e-68
ribonucleoprotein complex	2.4e-63	0.14	1		1.7e-51	9.5e-45	1.1e-35	0.034	0.98	1	2.4e-63	2.4e-62
structural molecule activity	1.4e-62	1	1		2.9e-47	1.5e-39	8.4e-32	1	1	1	1.4e-62	1.4e-61
nucleolus	1.5e-35	3.3e-18	6.3e-12		8.3e-52	2.3e-61	8.1e-55	2e-29	2.4e-25	2e-09	2.3e-61	2.3e-60
RNA methylation	8.7e-31	2.2e-17	1.1e-13	1	5.3e-47	2.7e-59	1.1e-55	5.3e-31	5e-29	9.5e-13	2.7e-59	2.7e-58
translation	1.1e-58	1	1		2.8e-38	1.1e-28	7.3e-19	1	1	1	1.1e-58	1.1e-57
macromolecule methylation	1.6e-19	2e-19	1.9e-17	1	7.6e-39	9.8e-56	8.4e-50	7.4e-37	1.4e-31	1.6e-13	9.8e-56	9.8e-55
methylation	2.4e-19	3.1e-19	2.9e-17	1	1.8e-38	3.3e-55	2.9e-49	1.7e-36	3.3e-31	2.5e-13	3.3e-55	3.3e-54
one-carbon metabolic process	1.2e-18	1.5e-18	1.3e-16	1	3.9e-37	2.6e-53	2.6e-47	3.3e-35	7.3e-30	1.3e-12	2.6e-53	2.6e-52
nuclear part	4.7e-30	1.2e-18	8.9e-08		1.8e-47	1.1e-52	6.3e-44	2.2e-25	2.4e-19	0.00017	1.1e-52	1.1e-51
nuclear lumen	8.1e-29	7.9e-18	1.1e-08		2.1e-45	6.5e-52	9.5e-45	1.1e-25	8.8e-21	6.1e-06	6.5e-52	6.5e-51
macromolecular complex	4.8e-50	0.0062	1	1	4.2e-42	5.2e-36	6.2e-25	0.002	1	1	4.8e-50	4.8e-49
intracellular organelle part	6.4e-43	9.7e-11	0.0031	1	1.2e-48	2.4e-46	3.7e-29	4.5e-13	0.0001	1	1.2e-48	1.2e-47
organelle part	7.6e-43	1e-10	0.0015	1	1.5e-48	7.9e-47	1.7e-29	1.9e-13	6.6e-05	1	1.5e-48	1.5e-47
nucleotide biosynthetic process	2.1e-13	2.3e-14	1.1e-18	0.0018	7e-28	6.3e-46	6.5e-48	5.3e-33	4e-35	4.8e-21	6.5e-48	6.5e-47
membrane-enclosed lumen	3.1e-24	3.2e-17	2.6e-07		1.4e-40	6.8e-46	2.9e-38	1.3e-23	4.9e-18	0.00029	6.8e-46	6.8e-45
intracellular organelle lumen	2.2e-24	2.1e-16	2.2e-07		6.9e-40	2.5e-45	7.8e-38	5.8e-23	1.5e-17	0.00024	2.5e-45	2.5e-44
organelle lumen	2.2e-24	2.1e-16	2.2e-07		6.9e-40	2.5e-45	7.8e-38	5.8e-23	1.5e-17	0.00024	2.5e-45	2.5e-44
plasmodesma	1.7e-43	1	0.0062	1	1.7e-32	6.3e-33	2.3e-30	0.0072	0.0015	0.0023	1.7e-43	1.7e-42
symplast	1.7e-43	1	0.0062	1	1.7e-32	6.3e-33	2.3e-30	0.0072	0.0015	0.0023	1.7e-43	1.7e-42
cell-cell junction	1.9e-43	1	0.0063	1	2e-32	7.5e-33	2.7e-30	0.0075	0.0016	0.0024	1.9e-43	1.9e-42
cell junction	2.3e-43	1	0.0066	1	2.5e-32	9.6e-33	3.6e-30	0.0079	0.0017	0.0026	2.3e-43	2.3e-42
plasma membrane part	2.3e-42	1	0.0011	1	6.5e-33	2.7e-34	1.8e-31	0.0003	9e-05	0.00061	2.3e-42	2.3e-41
RNA modification	1.1e-20	2e-11	1.8e-10	1	9.1e-32	5.8e-42	3.5e-37	2.9e-22	7.4e-19	7.5e-08	5.8e-42	5.8e-41
cytosolic large ribosomal subunit	3.5e-41				5.2e-34	1.1e-29	5.7e-25	1	1		3.5e-41	3.5e-40
cytosolic small ribosomal subunit	3.2e-38				8.7e-31	2.6e-28	6.1e-25	1	1		3.2e-38	3.2e-37
large ribosomal subunit	1.3e-37				6.8e-30	2.7e-26	1.7e-21	1	1		1.3e-37	1.3e-36
cytoplasmic part	1.1e-36	1	1	1	3.8e-19	6.1e-12	1.2e-05	1	1	1	1.1e-36	1.1e-35
pyrimidine nucleotide biosynthetic process	3.5e-08	2e-10	1.6e-16	0.034	6.8e-19	1.1e-34	5.2e-36	7.3e-27	4.2e-28	8.9e-18	5.2e-36	5.2e-35
pyrimidine nucleotide metabolic process	4.7e-08	2.8e-10	2.5e-16	0.04	1.3e-18	3.1e-34	1.6e-35	1.6e-26	1e-27	1.6e-17	1.6e-35	1.6e-34
pyrimidine ribonucleotide metabolic process	2.8e-08	1.5e-10	2.1e-15	0.03	4.2e-19	6.6e-34	2.4e-35	6.2e-26	2.4e-27	6.8e-17	2.4e-35	2.4e-34
small ribosomal subunit	7e-35				2.3e-27	1.1e-24	2.4e-21	1	1		7e-35	7e-34
nucleotide metabolic process	6.4e-13	4.9e-08	1.1e-13	0.36	3.9e-21	8.4e-35	1.6e-34	6.6e-22	4.4e-22	1e-13	8.4e-35	8.4e-34
nucleoside phosphate metabolic process	6.9e-13	5.2e-08	1.2e-13	0.37	4.4e-21	1e-34	1.9e-34	7.6e-22	5.1e-22	1.1e-13	1e-34	1e-33
small molecule metabolic process	3.8e-15	2.2e-06	8.7e-13	1	3.3e-21	3.3e-34	4.3e-30	3.1e-19	2.3e-16	1.6e-09	3.3e-34	3.3e-33
pyrimidine ribonucleotide biosynthetic process	1.6e-08	1.2e-09	9.3e-16	0.16	1.7e-18	1.4e-33	3.6e-34	2.4e-25	6.6e-26	2.8e-16	3.6e-34	3.6e-33
nucleobase, nucleoside and nucleotide metabolic process	2.8e-12	1.5e-07	6.9e-14	0.2	4.9e-20	7.2e-34	4.8e-34	1.5e-21	4e-22	3.3e-14	4.8e-34	4.8e-33
cellular protein metabolic process	1.5e-33	0.046	0.16	1	1.8e-28	9.7e-28	4.3e-19	0.00021	0.18	1	1.5e-33	1.5e-32
macromolecule metabolic process	1.3e-24	0.00075	7.8e-08	1	1.1e-24	1e-32	7.2e-24	5e-12	2.4e-07	0.0044	1e-32	1e-31
nucleobase, nucleoside, nucleotide and nucleic acid metabolic process	1e-11	1e-07	1.2e-12	1	1.1e-19	1.5e-32	1.5e-27	1.3e-20	2.2e-16	1.9e-08	1.5e-32	1.5e-31
primary metabolic process	5.1e-26	0.00043	2.7e-06	1	9.9e-26	6.8e-32	1.8e-26	5.8e-11	5.5e-09	0.00022	6.8e-32	6.8e-31
membrane	1.1e-31	0.018	1	1	1.2e-26	3.7e-23	6.4e-17	0.0034	0.12	1	1.1e-31	1.1e-30
cellular macromolecule metabolic process	3.6e-25	0.0017	5.5e-07	1	1.4e-24	1.2e-31	5.3e-22	6.6e-11	7.5e-06	0.052	1.2e-31	1.2e-30
protein metabolic process	1.5e-31	0.038	0.42	1	3.9e-27	7.1e-26	2.5e-17	0.00048	0.41	1	1.5e-31	1.5e-30
ribonucleotide metabolic process	1.1e-11	6.2e-07	1.3e-11	0.16	7.7e-19	1.8e-30	3.1e-31	8.1e-19	5.6e-20	1.1e-12	3.1e-31	3.1e-30
cellular metabolic process	2.9e-26	0.0023	1.8e-06	1	1.1e-24	3.7e-31	9.2e-23	2.6e-10	2.3e-06	0.015	3.7e-31	3.7e-30
cellular process	1.6e-21	3.5e-05	1.8e-05	1	4.2e-24	2.1e-29	1.4e-22	2.4e-11	5.5e-08	0.0081	2.1e-29	2.1e-28
gene expression	5.6e-29	0.27	0.011	1	7.4e-24	1.2e-25	1.6e-18	0.00011	0.034	1	5.6e-29	5.6e-28
ribonucleotide biosynthetic process	5.1e-08	5.4e-08	3.9e-12	0.39	1.9e-16	1.8e-28	6.2e-29	2.2e-20	6.6e-21	1.1e-12	6.2e-29	6.2e-28
cytoplasm	7e-29	1	1	1	1.8e-14	1.4e-09	7.5e-05	1	1	1	7e-29	7e-28
plasma membrane	2.5e-28	0.39	0.029	1	2.8e-22	1.1e-22	2.1e-19	0.0016	0.0033	0.072	2.5e-28	2.5e-27
metabolic process	3.8e-21	0.0011	2.9e-06	1	1.3e-21	4e-28	1.5e-24	1.7e-10	1.9e-09	3.9e-05	4e-28	4e-27
protein import into nucleus	0.00068	9.1e-14	6.8e-08	0.043	2.1e-17	1.8e-25	2.3e-27	9e-22	2.1e-23	2.7e-10	2.3e-27	2.3e-26
nuclear import	0.00076	1.1e-13	7.8e-08	0.046	2.8e-17	2.7e-25	3.7e-27	1.3e-21	3.1e-23	3.3e-10	3.7e-27	3.7e-26
protein localization in nucleus	0.00079	1.2e-13	8.4e-08	0.048	3.2e-17	3.3e-25	4.7e-27	1.5e-21	3.8e-23	3.7e-10	4.7e-27	4.7e-26
nuclear transport	0.00014	1e-12	2.4e-06	0.0076	3.1e-17	7.1e-24	1e-26	3.1e-19	5.8e-22	9.6e-10	1e-26	1e-25
nucleocytoplasmic transport	0.00014	1e-12	2.4e-06	0.0076	3.1e-17	7.1e-24	1e-26	3.1e-19	5.8e-22	9.6e-10	1e-26	1e-25
protein localization in organelle	0.0084	5.8e-12	7e-11	0.23	1.5e-14	1.7e-25	1.8e-26	3.9e-23	1.2e-23	6.7e-12	1.8e-26	1.8e-25
ribonucleoprotein complex biogenesis	8.8e-19	4.8e-05	0.0015		5.7e-23	2.9e-26	4.6e-21	2.8e-09	3.7e-06	0.38	2.9e-26	2.9e-25
nitrogen compound metabolic process	2.9e-09	2.1e-05	4.7e-11	1	5.7e-15	3.2e-26	1.7e-23	1.4e-16	2.3e-14	1.9e-08	3.2e-26	3.2e-25
membrane part	4.3e-26	1	1	1	5.2e-19	4.5e-17	4.9e-13	0.54	1	1	4.3e-26	4.3e-25
ribosome biogenesis	4.7e-19	0.0002	0.0012		1.9e-22	6.3e-26	7.9e-21	8.2e-09	7.9e-06	0.3	6.3e-26	6.3e-25
cellular biosynthetic process	7.1e-26	1	3.9e-05	1	6.2e-18	2.1e-23	4.1e-18	8.4e-05	0.0039	0.021	7.1e-26	7.1e-25
biosynthetic process	2.7e-25	1	2.8e-06	1	1.1e-17	2e-24	6.6e-20	1.1e-05	0.00021	0.0009	2.7e-25	2.7e-24
macromolecule biosynthetic process	1.3e-23	1	0.63	1	1.6e-13	2.7e-14	6.5e-10	1	1	1	1.3e-23	1.3e-22
protein import	0.0042	1.3e-10	1e-08	0.39	1e-13	1e-22	1.3e-23	1e-19	3e-20	9.1e-10	1.3e-23	1.3e-22
cellular macromolecule biosynthetic process	2.1e-23	1	1	1	1.3e-13	1.5e-13	9.6e-09	1	1	1	2.1e-23	2.1e-22
cell part	2.4e-13	1.8e-08	0.22	1	1.6e-21	3.2e-19	5.1e-14	2.5e-08	1.3e-05	1	1.6e-21	1.6e-20
cell	2.4e-13	1.8e-08	0.22	1	1.6e-21	3.2e-19	5.1e-14	2.5e-08	1.3e-05	1	1.6e-21	1.6e-20
vacuole	2.1e-21	1	1	1	9.3e-16	2e-12	1.5e-09	1	1	1	2.1e-21	2.1e-20
intracellular part	2e-15	1.5e-05	1	1	2.5e-19	1.8e-16	8.9e-10	2.4e-05	0.038	1	2.5e-19	2.5e-18
response to auxin stimulus	1	1	0.001	5.3e-16	1	0.00021	5e-17	0.0026	7.3e-17	3.9e-19	3.9e-19	3.9e-18
intracellular	4e-15	2.3e-05	1	1	7.4e-19	2.5e-16	9.1e-10	2.5e-05	0.034	1	7.4e-19	7.4e-18
multicellular organismal development	0.087	0.013	1.1e-10	0.0028	4e-05	7.6e-15	1.2e-18	6.2e-13	1.4e-16	9.1e-14	1.2e-18	1.2e-17
RNA metabolic process	3.7e-06	0.0011	7.4e-08	1	2.4e-10	1.4e-18	8e-16	6.7e-12	1.7e-09	3.5e-05	1.4e-18	1.4e-17
developmental process	0.043	0.052	5.2e-10	0.00061	7.7e-05	5.2e-14	1.6e-18	1.4e-11	4.7e-16	5e-14	1.6e-18	1.6e-17
multicellular organismal process	0.11	0.033	2.2e-10	0.0039	0.00012	5.1e-14	1e-17	3.9e-12	1.1e-15	2.3e-13	1e-17	1e-16
vacuolar membrane	1.5e-17	1			4.4e-15	5.3e-12	4.4e-09	1	1	1	1.5e-17	1.5e-16
vacuolar part	1.8e-17	1			5.3e-15	6.4e-12	5.3e-09	1	1	1	1.8e-17	1.8e-16
binding	3.7e-06	7.1e-07	0.00011	1	5.4e-13	2.3e-17	3.6e-13	2.5e-11	1.1e-07	0.027	2.3e-17	2.3e-16
post-embryonic development	0.0063	0.0029	5.8e-07	0.041	6.9e-07	4e-14	1e-16	1.2e-10	3.3e-13	2.5e-09	1e-16	1e-15
nucleus	0.0045	1.1e-11	0.0022	1	1.6e-13	1.6e-16	5.3e-13	7.2e-14	6.8e-10	0.065	1.6e-16	1.6e-15
macromolecule modification	0.0048	0.00018	4.8e-08	1	4e-08	2.4e-16	4.8e-14	6.4e-13	2.4e-10	2.3e-05	2.4e-16	2.4e-15
nucleotide binding	1.5e-05	1.5e-07	0.0019	1	5.5e-13	5.5e-16	7.5e-14	1.4e-10	1e-08	0.013	5.5e-16	5.5e-15
cellular component biogenesis	5.1e-11	0.22	0.0018	1	1.2e-11	1e-15	2.2e-11	1.6e-05	0.0071	0.97	1e-15	1e-14
intracellular organelle	5e-10	6.9e-06	1	1	1.2e-15	1.6e-13	9.8e-07	3.1e-05	0.27	1	1.2e-15	1.2e-14
cell wall	1.2e-15	1	0.24	1	3.1e-13	6.7e-14	8.6e-14	0.045	0.0064	0.036	1.2e-15	1.2e-14
organelle	5.2e-10	7.2e-06	1	1	1.3e-15	8.3e-14	6.9e-07	1.9e-05	0.21	1	1.3e-15	1.3e-14
external encapsulating structure	1.3e-15	1	0.25	1	3.6e-13	8e-14	1.1e-13	0.048	0.0069	0.038	1.3e-15	1.3e-14
response to cyclopentenone		1	0.0049	1.1e-11	1	0.0009	1.2e-13	0.00019	3e-15	1e-14	3e-15	3e-14
response to organic cyclic substance		1	0.0049	1.1e-11	1	0.0009	1.2e-13	0.00019	3e-15	1e-14	3e-15	3e-14
purine ribonucleotide binding	4.1e-05	2.6e-07	0.0032	1	2.7e-12	4.1e-15	9.2e-13	4e-10	5.3e-08	0.037	4.1e-15	4.1e-14
ribonucleotide binding	4.1e-05	2.6e-07	0.0032	1	2.7e-12	4.1e-15	9.2e-13	4e-10	5.3e-08	0.037	4.1e-15	4.1e-14
heterocycle metabolic process	2e-05	0.0037	2.4e-05	1	3.8e-09	4.4e-15	3.3e-14	4e-09	1.7e-08	0.00012	4.4e-15	4.4e-14
purine nucleotide binding	3e-05	2.1e-07	0.011	1	1.6e-12	1.1e-14	5.6e-13	1.4e-09	4.1e-08	0.034	1.1e-14	1.1e-13
nucleoside-triphosphatase activity	6.1e-06	7.5e-08	0.099	1	1.1e-13	1.3e-14	2.7e-12	7.4e-09	6.2e-07	0.54	1.3e-14	1.3e-13
pyrophosphatase activity	2.5e-06	1.5e-07	0.13	1	8.6e-14	1.6e-14	4e-12	1.9e-08	1.6e-06	0.76	1.6e-14	1.6e-13
histone modification		5.9e-07	6.8e-07		6.7e-05	5.8e-12	1.6e-10	2e-14	6.1e-12	7.2e-05	2e-14	2e-13
organelle organization	0.3	8.5e-05	7.7e-08	1	1.8e-06	2.3e-14	1.2e-10	4.1e-13	1.1e-08	0.0014	2.3e-14	2.3e-13
hydrolase activity, acting on acid anhydrides, in phosphorus-containing anhydrides	3.2e-06	1.9e-07	0.15	1	1.4e-13	2.9e-14	7.5e-12	2.7e-08	2.4e-06	0.87	2.9e-14	2.9e-13
ATP binding	0.0078	8e-09	0.0026	1	4.6e-11	4.5e-14	2.1e-12	1.6e-11	1.3e-09	0.014	4.5e-14	4.5e-13
translation factor activity, nucleic acid binding	4.6e-14				5.9e-11	1.1e-08	1.8e-06				4.6e-14	4.6e-13
hydrolase activity, acting on acid anhydrides	4.2e-06	2.6e-07	0.17	1	2.5e-13	5.8e-14	1.5e-11	4.3e-08	3.8e-06	1	5.8e-14	5.8e-13
covalent chromatin modification	1	5.2e-07	3.8e-06		2.9e-05	9.5e-12	4.6e-10	9.6e-14	4.6e-11	0.00047	9.6e-14	9.6e-13
histone methylation		1.9e-07	1.3e-05		8.9e-06	7.5e-12	3.1e-10	1.3e-13	4.2e-11	0.00093	1.3e-13	1.3e-12
protein amino acid alkylation		2.8e-07	1.9e-05		1.4e-05	1.7e-11	1.6e-10	2.7e-13	1.7e-11	0.00032	2.7e-13	2.7e-12
protein amino acid methylation		2.8e-07	1.9e-05		1.4e-05	1.7e-11	1.6e-10	2.7e-13	1.7e-11	0.00032	2.7e-13	2.7e-12
chromatin modification	1	1.4e-06	9.5e-06		8.6e-05	6.6e-11	3.4e-09	6e-13	3e-10	0.0013	6e-13	6e-12
mRNA export from nucleus		7.9e-10			5.6e-11	1.6e-11	2.5e-12	8.8e-10	1.9e-10	0.16	2.5e-12	2.5e-11
mRNA transport		7.9e-10			5.6e-11	1.6e-11	2.5e-12	8.8e-10	1.9e-10	0.16	2.5e-12	2.5e-11
response to cadmium ion	2.6e-12	1			3.5e-10	7e-08	4.3e-05	1	1	1	2.6e-12	2.6e-11
adenyl ribonucleotide binding	0.031	9.5e-08	0.0048	1	1.9e-09	2.9e-12	9.7e-11	2.7e-10	1.7e-08	0.028	2.9e-12	2.9e-11
protein targeting	0.2	0.00016	0.00068	1	1.8e-06	4.6e-11	4.1e-12	3.9e-09	5.2e-10	5.6e-05	4.1e-12	4.1e-11
histone lysine methylation		1.1e-06	8.3e-05		1.2e-05	5.2e-11	7.5e-10	4.1e-12	3e-10	0.0017	4.1e-12	4.1e-11
nuclear export	0.059	4e-09			3.3e-11	1.7e-11	4.3e-12	6.2e-09	1.8e-09	0.37	4.3e-12	4.3e-11
response to hormone stimulus	1	1	1	6.7e-12	1	1	9.4e-08	1	3.5e-08	2.2e-11	6.7e-12	6.7e-11
ncRNA metabolic process	2.1e-05	0.052	0.0034		6.7e-08	7.9e-12	2.7e-09	5.5e-06	0.00057	0.3	7.9e-12	7.9e-11
nucleoside binding	0.048	2.7e-08	0.018	1	1.3e-09	8.4e-12	7.1e-11	4.8e-10	7.7e-09	0.028	8.4e-12	8.4e-11
anatomical structure development	0.59	1	9.3e-06	6.8e-05	0.27	1.3e-06	9.7e-12	7e-05	3.4e-10	2.8e-11	9.7e-12	9.7e-11
ATPase activity, coupled	0.0033	1e-08	1	0.78	1.5e-11	2.1e-10	5.1e-11	3.5e-07	7.4e-08	0.43	1.5e-11	1.5e-10
RNA export from nucleus		2.3e-09			2.2e-10	7.9e-11	1.5e-11	3.2e-09	8.4e-10	0.28	1.5e-11	1.5e-10
RNA localization		2.3e-09			2.2e-10	7.9e-11	1.5e-11	3.2e-09	8.4e-10	0.28	1.5e-11	1.5e-10
establishment of RNA localization		2.3e-09			2.2e-10	7.9e-11	1.5e-11	3.2e-09	8.4e-10	0.28	1.5e-11	1.5e-10
nucleic acid transport		2.3e-09			2.2e-10	7.9e-11	1.5e-11	3.2e-09	8.4e-10	0.28	1.5e-11	1.5e-10
RNA transport		2.3e-09			2.2e-10	7.9e-11	1.5e-11	3.2e-09	8.4e-10	0.28	1.5e-11	1.5e-10
adenyl nucleotide binding	0.045	7.6e-08	0.017	1	2.7e-09	1.6e-11	1.1e-10	1e-09	1.3e-08	0.025	1.6e-11	1.6e-10
purine nucleoside binding	0.046	7.8e-08	0.017	1	2.8e-09	1.6e-11	1.2e-10	1.1e-09	1.4e-08	0.026	1.6e-11	1.6e-10
chromatin organization	1	8.4e-06	4.9e-05		0.00011	3.5e-10	4.4e-08	1.7e-11	1.8e-08	0.013	1.7e-11	1.7e-10
response to chemical stimulus	0.00019	1	0.053	0.0029	0.00015	2.2e-07	2.9e-11	0.01	1.7e-06	5.2e-06	2.9e-11	2.9e-10
flower development	1	0.0041	0.00037	0.12	0.00042	7.9e-09	3.4e-11	5.5e-08	3e-10	2e-06	3.4e-11	3.4e-10
chromosome organization	1	0.00014	3.6e-05		7.6e-05	1.8e-10	1.1e-07	2e-10	6.6e-07	0.042	1.8e-10	1.8e-09
response to endogenous stimulus	1	1	1	2.3e-10	1	1	2.5e-05	1	4e-06	1.5e-09	2.3e-10	2.3e-09
system development	1	1	0.0073	5.1e-06	0.41	0.0002	3.9e-10	0.005	5.5e-09	2e-09	3.9e-10	3.9e-09
intracellular protein transport	0.84	0.00012	0.0056	1	7.7e-06	1.4e-09	3.9e-10	2.6e-08	1.3e-08	0.0013	3.9e-10	3.9e-09
organ development	1	1	0.0073	5.1e-06	0.41	0.0002	3.9e-10	0.005	5.5e-09	2e-09	3.9e-10	3.9e-09
rRNA processing	0.0068	0.0068	0.0083		1.6e-06	4e-10	5.4e-08	1.7e-06	0.00017	0.44	4e-10	4e-09
rRNA metabolic process	0.0069	0.007	0.0085		1.7e-06	4.3e-10	5.8e-08	1.7e-06	0.00018	0.45	4.3e-10	4.3e-09
purine NTP-dependent helicase activity	0.1	7.8e-09			5.2e-10	4.7e-08	4.9e-09	3e-06	3.2e-07	1	5.2e-10	5.2e-09
ATP-dependent helicase activity	0.1	7.8e-09			5.2e-10	4.7e-08	4.9e-09	3e-06	3.2e-07	1	5.2e-10	5.2e-09
response to metal ion	6.8e-10	1			5e-08	1.5e-05	0.0059	1	1	1	6.8e-10	6.8e-09
cellular protein localization	0.97	0.00016	0.0069	1	1.1e-05	2.4e-09	7.4e-10	4.1e-08	2.2e-08	0.0018	7.4e-10	7.4e-09
gluconeogenesis	9e-10		0.51		6.1e-08	1.1e-09	8.4e-08	0.42	1	1	9e-10	9e-09
embryo sac development		1	1.5e-09		1	1.2e-06	5.4e-06	1.8e-09	5.3e-08	4.7e-07	1.5e-09	1.5e-08
response to brassinosteroid stimulus			0.53	2.5e-08		1	1.4e-05	1	1.5e-07	1.7e-09	1.7e-09	1.7e-08
hexose biosynthetic process	2.4e-09		0.74		1.8e-07	4.7e-09	3.4e-07	0.7	1	1	2.4e-09	2.4e-08
cellular component organization	0.28	0.038	0.00011	1	0.00036	2.7e-09	7.7e-09	2.1e-07	9.3e-07	0.00074	2.7e-09	2.7e-08
cellular macromolecule localization	1	0.00027	0.011	1	2.5e-05	8.3e-09	3.1e-09	1.1e-07	7e-08	0.0035	3.1e-09	3.1e-08
ATPase activity	0.042	1.7e-07	1	1	3.4e-09	8.6e-09	9.1e-09	1.2e-06	1.4e-06	0.77	3.4e-09	3.4e-08
purine nucleotide metabolic process	2.4e-06	0.28	1		6.1e-08	4.4e-09	1.1e-07	0.01	0.06	1	4.4e-09	4.4e-08
monosaccharide biosynthetic process	4.6e-09		0.93		3.7e-07	1.2e-08	8.4e-07	0.95	1	1	4.6e-09	4.6e-08
ncRNA processing	0.032	0.032	0.0084		3.2e-05	7.8e-09	3.6e-07	7.7e-06	0.00031	0.25	7.8e-09	7.8e-08
helicase activity	0.41	2.6e-08			8.6e-09	3.6e-08	1.3e-08	4.5e-07	2.1e-07	0.81	8.6e-09	8.6e-08
membrane-bounded organelle	0.00047	0.00013	1	1	8.7e-09	1.6e-07	0.0028	0.0012	1	1	8.7e-09	8.7e-08
response to organic substance	1	1	0.12	7.4e-07	1	0.5	2.6e-06	1	2.6e-06	1e-08	1e-08	1e-07
cytoskeleton organization	0.081	1	1e-05	1	0.0074	1e-08	1.4e-08	3.8e-06	5.7e-06	5.8e-05	1e-08	1e-07
response to inorganic substance	1.1e-08	1	1		8.4e-07	9.2e-05	0.071	1	1	1	1.1e-08	1.1e-07
organelle membrane	1.6e-08	1	1		1.8e-06	0.00074	0.27	1	1	1	1.6e-08	1.6e-07
reproductive structure development	1	1	1.4e-05	1	0.092	3.7e-07	1.7e-08	6.8e-06	4.1e-07	2.7e-06	1.7e-08	1.7e-07
intracellular membrane-bounded organelle	0.00093	0.00013	1	1	1.7e-08	4.2e-07	0.0049	0.0019	1	1	1.7e-08	1.7e-07
establishment of protein localization	1	0.00074	0.025	1	0.00011	8.1e-08	1.8e-08	6.6e-07	2.3e-07	0.005	1.8e-08	1.8e-07
protein transport	1	0.00074	0.025	1	0.00011	8.1e-08	1.8e-08	6.6e-07	2.3e-07	0.005	1.8e-08	1.8e-07
cytokinesis during cell cycle		0.0063	0.00014		0.028	3.1e-07	4e-06	3.2e-08	1.6e-06	0.0066	3.2e-08	3.2e-07
cytokinesis		0.016	5.9e-05		0.083	5.6e-07	9.5e-06	3.7e-08	2.7e-06	0.0051	3.7e-08	3.7e-07
megagametogenesis			5e-08			0.00016	0.00019	2.9e-07	1.4e-06	2e-06	5e-08	5e-07
lateral root development	0.62		0.11	0.00012	1	0.0032	5.1e-08	0.25	3.2e-06	4.7e-07	5.1e-08	5.1e-07
regulation of flower development	1	0.017	0.00075	1	0.0027	9.5e-08	5.2e-08	4.2e-07	4e-07	0.00073	5.2e-08	5.2e-07
nucleic acid binding	2.5e-06	0.11	0.62	1	1.7e-07	5.3e-08	2.8e-05	0.011	0.41	1	5.3e-08	5.3e-07
reproductive developmental process	1	1	2.9e-07	1	1	1.4e-06	6.1e-08	2.2e-06	1.5e-07	1.4e-07	6.1e-08	6.1e-07
GTPase activity	9.4e-08				2.1e-05	0.00033	0.0082				9.4e-08	9.4e-07
cell division	1	0.084	2.3e-05		0.038	1.2e-07	8.7e-07	1e-07	2e-06	0.00086	1e-07	1e-06
response to stimulus	0.007	1	0.18	0.33	0.0025	1.2e-05	1.1e-07	0.03	0.00027	0.0016	1.1e-07	1.1e-06
protein localization	1	0.0016	0.048	1	0.00036	4.7e-07	1.4e-07	2.6e-06	1.3e-06	0.013	1.4e-07	1.4e-06
post-embryonic root development	0.85		0.16	0.00021	1	0.007	1.9e-07	0.41	9.2e-06	1.2e-06	1.9e-07	1.9e-06
reproductive process	1	1	2.8e-07	1	1	1.2e-05	6.9e-07	7.7e-06	7.3e-07	2.3e-07	2.3e-07	2.3e-06
embryo sac egg cell differentiation			2.4e-07			0.0022	0.00089	1.4e-05	1.5e-05	1.9e-06	2.4e-07	2.4e-06
female gamete generation			2.8e-07			0.0025	0.0011	1.7e-05	1.8e-05	2.3e-06	2.8e-07	2.8e-06
indole-3-acetic acid amido synthetase activity				3.6e-07			4.4e-05		6.5e-06	1.6e-05	3.6e-07	3.6e-06
lateral root morphogenesis			0.016	0.0008		0.017	1.2e-06	0.066	3.1e-06	3.9e-07	3.9e-07	3.9e-06
post-embryonic root morphogenesis			0.016	0.0008		0.017	1.2e-06	0.066	3.1e-06	3.9e-07	3.9e-07	3.9e-06
regulation of multicellular organismal process	1	0.039	0.013	1	0.031	1.5e-05	4.3e-07	1.4e-05	5.9e-07	0.00049	4.3e-07	4.3e-06
intracellular transport	1	0.0025	0.37	1	0.0002	1.8e-06	4.5e-07	3.4e-05	1.1e-05	0.065	4.5e-07	4.5e-06
cellular developmental process	1	1	0.00043	0.027	1	1	0.0044	0.19	0.00024	4.6e-07	4.6e-07	4.6e-06
translation elongation factor activity	4.9e-07				7.5e-05	0.0014	0.011				4.9e-07	4.9e-06
regulation of post-embryonic development	1	0.0079	0.0095	1	0.0018	5.3e-07	8.7e-07	2.2e-06	6.7e-06	0.02	5.3e-07	5.3e-06
endonucleolytic cleavages during rRNA processing			3.3e-06			1.5e-05	0.00015	5.3e-07	1.5e-05	0.00028	5.3e-07	5.3e-06
reproduction	1	1	5.4e-07	1	1	1.5e-05	1.1e-06	1.7e-05	2e-06	5.5e-07	5.4e-07	5.4e-06
gamete generation			6.1e-07			0.014	0.011	8.4e-05	0.00019	1.4e-05	6.1e-07	6.1e-06
gametophyte development	1	1	6.5e-07	1	1	1.8e-05	0.00011	2.7e-06	5.6e-05	0.00014	6.5e-07	6.5e-06
ribosomal small subunit biogenesis	7.5e-07				7.3e-05	0.001	0.0057				7.5e-07	7.5e-06
cleavages during rRNA processing			4.4e-06			2.1e-05	0.00021	7.5e-07	2.1e-05	0.00036	7.5e-07	7.5e-06
macromolecule localization	1	0.0004	0.18	1	0.0007	3.1e-06	7.5e-07	3.1e-06	1.5e-06	0.038	7.5e-07	7.5e-06
cytokinesis by cell plate formation		0.035	0.00093		0.099	5.6e-06	4.8e-05	1e-06	2.7e-05	0.025	1e-06	1e-05
histone H3-K9 methylation		0.0021	0.019		0.0073	3.9e-06	0.00011	1.1e-06	9.7e-05	0.65	1.1e-06	1.1e-05
alcohol biosynthetic process	1.2e-06		1		0.00017	7.3e-06	0.00051	1	1	1	1.2e-06	1.2e-05
regulation of cell cycle		0.0028	0.019		0.048	2.9e-05	0.00051	1.5e-06	0.00012	0.58	1.5e-06	1.5e-05
translation initiation factor activity	2.2e-06				1.6e-05	0.00018	0.0039				2.2e-06	2.2e-05
photomorphogenesis	0.43	0.0023	1		3.7e-05	2.3e-06	8.1e-06	0.00021	0.00079	1	2.3e-06	2.3e-05
RNA binding	3.7e-06	0.76	1		2.3e-06	5.1e-06	0.023	0.36	1	1	2.3e-06	2.3e-05
regulation of developmental process	1	0.29	0.0032	1	0.22	4.5e-05	2.3e-06	3.3e-05	2.4e-06	0.0003	2.3e-06	2.3e-05
protein binding	8.9e-05	1	0.095	1	0.00014	2.5e-06	1.2e-05	0.036	0.057	0.24	2.5e-06	2.5e-05
cell cycle	1	0.005	0.02	1	0.043	3e-05	0.0011	3.1e-06	0.00055	1	3.1e-06	3.1e-05
protein folding	0.049	0.0019	1		3.4e-06	7.3e-06	0.00024	0.0051	0.1	1	3.4e-06	3.4e-05
establishment of localization in cell	1	0.011	0.47	1	0.002	2.1e-05	4.8e-06	0.00017	5e-05	0.091	4.8e-06	4.8e-05
mitochondrion organization		0.096	0.0017		1	0.00015	0.0013	5e-06	0.00015	0.059	5e-06	5e-05
reproductive process in a multicellular organism			6e-06	1	1	0.0021	0.00065	0.00039	0.00021	2.3e-05	6e-06	6e-05
root development	1		0.032	0.0072	1	0.061	3.4e-05	1	0.00057	6.7e-06	6.7e-06	6.7e-05
root system development	1		0.033	0.0073	1	0.062	3.6e-05	1	0.00059	6.9e-06	6.9e-06	6.9e-05
nucleobase, nucleoside, nucleotide and nucleic acid transport	1	5.6e-05			9.3e-06	1.5e-05	1.2e-05	0.00027	0.00027	1	9.3e-06	9.3e-05
cell proliferation		0.92	0.00023		1	0.00011	0.0012	1.1e-05	0.00043	0.021	1.1e-05	0.00011
post-embryonic morphogenesis		1	0.093	0.0048	1	1	0.0035	0.18	4.9e-05	1.3e-05	1.3e-05	0.00013
sexual reproduction			1.3e-05			0.23	0.093	0.002	0.0018	8.7e-05	1.3e-05	0.00013
multicellular organism reproduction			1.5e-05	1	1	0.0064	0.0024	0.0011	0.0007	7.1e-05	1.5e-05	0.00015
RNA processing	1	0.052	0.49	1	0.0017	1.8e-05	0.0018	0.00067	0.073	1	1.8e-05	0.00018
post-translational protein modification	1	0.084	0.0068	1	1	0.0078	0.0079	1.9e-05	9.7e-05	0.035	1.9e-05	0.00019
purine nucleotide biosynthetic process	0.091	0.089			0.00022	2.2e-05	0.00023	0.0092	0.073	1	2.2e-05	0.00022
cellular localization	1	0.02	0.75	1	0.005	8.1e-05	2.4e-05	0.00046	0.00018	0.19	2.4e-05	0.00024
negative regulation of nucleobase, nucleoside, nucleotide and nucleic acid metabolic process	1	0.056	0.068		0.016	2.8e-05	0.0034	9.7e-05	0.025	1	2.8e-05	0.00028
negative regulation of nitrogen compound metabolic process	1	0.058	0.071		0.017	3.1e-05	0.0038	0.0001	0.026	1	3.1e-05	0.00031
guanyl nucleotide binding	4e-05				0.0037	0.011	0.14	1	1		4e-05	0.0004
lateral root formation						0.75	0.0013	0.096	0.00011	4.7e-05	4.7e-05	0.00047
negative regulation of transcription	1	0.042	0.22		0.011	5.1e-05	0.0051	0.00023	0.043	1	5.1e-05	0.00051
negative regulation of RNA metabolic process	1	0.042	0.22		0.011	5.1e-05	0.0051	0.00023	0.043	1	5.1e-05	0.00051
negative regulation of transcription, DNA-dependent	1	0.042	0.22		0.011	5.1e-05	0.0051	0.00023	0.043	1	5.1e-05	0.00051
anatomical structure morphogenesis	1	1	1	9.9e-05	1	1	0.012	1	0.009	5.2e-05	5.2e-05	0.00052
anatomical structure formation involved in morphogenesis			0.93	0.0016	1	1	0.011	1	0.00024	5.3e-05	5.3e-05	0.00053
nucleus organization		0.13	0.017		1	0.0034	0.011	5.5e-05	0.00055	0.16	5.5e-05	0.00055
cell differentiation	1	1	0.00051	1	1	0.68	0.028	0.078	0.0031	5.9e-05	5.9e-05	0.00059
pyruvate metabolic process	5.9e-05		1		0.01	0.0049	0.18	1	1	1	5.9e-05	0.00059
DNA replication		0.21	0.012		1	0.011	0.015	6.9e-05	0.00033	0.061	6.9e-05	0.00069
regulation of DNA replication		0.85	0.0026		1	0.0016	0.011	7.3e-05	0.0016	0.09	7.3e-05	0.00073
chloroplast	8e-05	1	1	1	0.029	1	1	1	1	1	8e-05	0.0008
chromatin silencing	1	0.0032	1		0.0015	8.4e-05	0.0081	0.00033	0.058	1	8.4e-05	0.00084
negative regulation of macromolecule metabolic process	1	0.054	0.065		0.062	0.00011	0.0063	9.2e-05	0.014	1	9.2e-05	0.00092
karyogamy			0.0013			0.0034	0.0058	9.9e-05	0.00042	0.01	9.9e-05	0.00099

## Sheet: 4-q, DGs, step 1
GO term				quantiles and combinations of quantiles							Bonferroni corrected (for number of GO terms) minimal p-value	Bonferroni corrected (for number of GO terms and tested intervals) minimal p-value
	1	2	3	4	1-2	1-3	1-4	2-3	2-4	3-4
response to stimulus	2.7e-18	4.9e-17	3.1e-12	5.3e-05	7.7e-36	4.9e-48	1.5e-51	1.4e-29	9.4e-34	3.2e-17	1.5e-51	1.5e-50
ion transport	3.4e-12	1.3e-10	2.4e-17	1.1e-10	2.2e-23	1.6e-40	4e-51	3.8e-28	5.8e-39	3.5e-28	4e-51	4e-50
response to inorganic substance	6.4e-22	1.8e-11	1.7e-08	0.0066	2.8e-33	1.9e-41	4.1e-43	1.8e-20	3.4e-23	1.1e-11	4.1e-43	4.1e-42
response to stress	9.9e-18	7e-14	2.4e-10	0.018	4.9e-32	2.3e-42	6.5e-43	1.2e-24	4.5e-26	1.4e-12	6.5e-43	6.5e-42
response to chemical stimulus	1.8e-14	1.2e-12	2.5e-10	0.00012	1.1e-27	3.3e-38	2.9e-42	1.8e-23	5.9e-28	3.2e-15	2.9e-42	2.9e-41
cation transport	2.3e-11	3.6e-08	3e-12	9.3e-07	4.3e-20	1.6e-32	2.4e-39	7.3e-21	6.5e-28	2.6e-19	2.4e-39	2.4e-38
di-, tri-valent inorganic cation transport	2.6e-14	4.3e-07	4.4e-10	3.6e-07	1.2e-21	6.9e-32	5.1e-39	1e-17	3.1e-25	9.8e-18	5.1e-39	5.1e-38
metal ion transport	4.1e-12	1e-07	3.1e-11	5.5e-07	2.6e-20	9.4e-32	8.5e-39	1.9e-19	9.1e-27	1.3e-18	8.5e-39	8.5e-38
cellular amino acid and derivative metabolic process	1.1e-13	2.1e-11	3e-07	7.3e-05	1.4e-25	6.7e-33	1.2e-37	4.3e-19	3.2e-24	1e-12	1.2e-37	1.2e-36
small molecule biosynthetic process	6.2e-14	8e-12	0.00013	0.00037	2.8e-26	1.9e-30	1.6e-34	1.6e-16	4.9e-21	1.7e-09	1.6e-34	1.6e-33
localization	1.5e-10	2e-08	6.8e-08	1.3e-05	1.3e-19	6.1e-28	8.2e-34	5.8e-17	4.8e-23	4.2e-14	8.2e-34	8.2e-33
transport	4.6e-10	1.9e-07	5.9e-09	1.3e-05	4e-18	1.5e-27	2e-33	5.1e-17	4.3e-23	4.6e-15	2e-33	2e-32
establishment of localization	3e-10	4e-07	1.3e-08	8.7e-06	5.7e-18	4.6e-27	3.8e-33	2.2e-16	1.2e-22	6.1e-15	3.8e-33	3.8e-32
nitrate transport	0.00022	2.2e-06	3.8e-13	1.4e-08	1.5e-11	2.2e-24	5.4e-33	8.8e-20	1.5e-28	5.2e-22	5.4e-33	5.4e-32
inorganic anion transport	0.0019	3.5e-06	1.2e-13	2.8e-09	2.1e-10	1.4e-23	7e-33	5.2e-20	1.7e-29	3.4e-23	7e-33	7e-32
response to nitrate	1.6e-05	1.4e-06	2e-13	1.2e-06	7.3e-13	5.4e-26	9.8e-33	3.2e-20	4.5e-27	3e-20	9.8e-33	9.8e-32
response to osmotic stress	4.3e-23	7.2e-08	0.0034	1	3.1e-30	2.6e-32	1.7e-29	1.6e-11	1.2e-10	0.0042	2.6e-32	2.6e-31
plasma membrane	4.5e-18	1.1e-09	0.00019	0.009	6.2e-27	7e-30	3.5e-31	1e-13	5.1e-16	2.9e-07	3.5e-31	3.5e-30
response to salt stress	4.3e-23	1.9e-08	0.076	1	6.5e-31	5e-31	5.3e-28	1.9e-10	2.1e-09	0.085	5e-31	5e-30
membrane	1.2e-15	8.4e-10	0.0013	9.5e-05	6.9e-25	7.9e-27	6.4e-31	9.4e-13	2.3e-17	2.1e-08	6.4e-31	6.4e-30
anion transport	0.00052	1e-05	1.7e-11	1.5e-08	1.6e-10	6e-22	1.2e-30	1.4e-17	1.9e-26	1.8e-20	1.2e-30	1.2e-29
response to external stimulus	1.1e-10	1.1e-10	1.9e-06	0.069	5.7e-22	1.3e-28	5.2e-30	1.4e-17	2.5e-19	9.6e-09	5.2e-30	5.2e-29
trichoblast differentiation	9.1e-07	0.35	6.3e-06	3.7e-16	2.1e-08	7e-15	1.3e-29	1.2e-07	1.7e-22	6.6e-22	1.3e-29	1.3e-28
root epidermal cell differentiation	1.4e-06	0.43	9.2e-06	7.3e-16	3.9e-08	1.8e-14	6.4e-29	2.2e-07	5.6e-22	1.9e-21	6.4e-29	6.4e-28
secondary metabolic process	1.7e-06	1.7e-06	6.4e-10	0.00035	9.3e-14	5.5e-24	1.9e-28	5.8e-17	1.7e-21	2.2e-14	1.9e-28	1.9e-27
small molecule metabolic process	2.2e-13	3.3e-12	0.0036	0.53	3.6e-26	2.5e-28	3.6e-28	5.5e-15	1.2e-15	7.3e-05	2.5e-28	2.5e-27
root morphogenesis	5.2e-07	0.11	0.00013	9.3e-14	3.4e-09	1.8e-14	2.8e-27	4.9e-07	6.9e-20	2.8e-18	2.8e-27	2.8e-26
cellular aromatic compound metabolic process	1.3e-07	4.5e-09	5.3e-05	0.00078	2.3e-17	9.8e-23	6.9e-27	1.4e-14	7.1e-19	1.5e-09	6.9e-27	6.9e-26
vacuole	8.1e-19	1.2e-08	0.099	1	1.6e-26	5.1e-26	1.7e-21	1.1e-09	3.3e-07	0.88	1.6e-26	1.6e-25
Golgi organization	9.5e-21	0.00055	0.033		8.5e-24	1.7e-25	9.6e-25	4.8e-07	1.4e-07	0.0058	1.7e-25	1.7e-24
response to abiotic stimulus	2.4e-14	1.3e-07	0.0027	1	3.2e-22	3.9e-25	1.1e-24	2.3e-11	6.4e-12	0.0002	3.9e-25	3.9e-24
sulfur compound biosynthetic process	2.2e-06	1.4e-05	0.00043	2.6e-07	9.8e-13	2.1e-17	5.1e-25	2e-10	3.5e-18	5.6e-12	5.1e-25	5.1e-24
sulfur metabolic process	3e-07	0.0011	1.6e-06	7.9e-06	1.4e-11	1.2e-18	6.2e-25	7.1e-11	2.7e-17	5.1e-13	6.2e-25	6.2e-24
root development	3.8e-05	0.02	0.00017	6.5e-12	2.3e-08	1.6e-13	7.8e-25	1e-07	3.7e-19	1.6e-16	7.8e-25	7.8e-24
root system development	3.9e-05	0.02	0.00018	6.7e-12	2.4e-08	1.7e-13	8.5e-25	1.1e-07	3.9e-19	1.7e-16	8.5e-25	8.5e-24
cellular amino acid derivative metabolic process	2.8e-09	2.7e-09	0.0018	0.097	3.2e-19	9e-23	1.7e-24	4.1e-13	3.7e-15	5.3e-06	1.7e-24	1.7e-23
phenylpropanoid metabolic process	1.9e-08	1.9e-08	0.00033	0.048	1.5e-17	4.6e-22	3e-24	3.4e-13	1.3e-15	5.2e-07	3e-24	3e-23
catalytic activity	1.5e-14	2.6e-07	0.023	0.003	3.7e-21	1.3e-21	3e-24	4.4e-09	2.9e-12	1.2e-05	3e-24	3e-23
fluid transport	7.9e-14	1.6e-05	0.0016	0.75	1.7e-19	4.3e-23	8e-24	8.5e-10	3.3e-11	3.6e-05	8e-24	8e-23
water transport	7.9e-14	1.6e-05	0.0016	0.75	1.7e-19	4.3e-23	8e-24	8.5e-10	3.3e-11	3.6e-05	8e-24	8e-23
epidermal cell differentiation	5.4e-05	1	4.6e-05	3.4e-13	7.3e-06	1.6e-11	1.3e-23	7.1e-06	4.5e-18	2.7e-18	1.3e-23	1.3e-22
epidermis development	5.7e-05	1	4.9e-05	3.8e-13	7.9e-06	1.9e-11	1.6e-23	7.6e-06	5.2e-18	3.1e-18	1.6e-23	1.6e-22
ectoderm development	5.7e-05	1	4.9e-05	3.8e-13	7.9e-06	1.9e-11	1.6e-23	7.6e-06	5.2e-18	3.1e-18	1.6e-23	1.6e-22
serine family amino acid metabolic process	4.8e-07	3.7e-05	3.3e-05	0.00025	6e-13	1.1e-18	1.8e-23	3.9e-11	4.3e-16	2.8e-10	1.8e-23	1.8e-22
cellular amine metabolic process	8e-10	7.1e-05	6.5e-05	0.014	3.4e-15	1.4e-20	1.8e-23	1.5e-10	8.9e-14	3.4e-08	1.8e-23	1.8e-22
carbohydrate metabolic process	8.7e-10	0.00026	2.6e-05	0.032	1.7e-14	2.4e-20	9e-23	2.2e-10	3.6e-13	4.1e-08	9e-23	9e-22
tetrapyrrole binding		0.0004	0.00035	2.8e-16	0.0036	3.4e-07	3.5e-20	2.3e-08	1.1e-22	4e-19	1.1e-22	1.1e-21
cellular nitrogen compound metabolic process	3.7e-08	4.6e-05	1.1e-05	0.13	7.1e-14	4.1e-20	8.1e-22	1.7e-11	1.7e-13	9.5e-08	8.1e-22	8.1e-21
response to cadmium ion	2.3e-19	0.0018	1		8.4e-22	2.8e-20	5.3e-17	0.00057	0.0092	1	8.4e-22	8.4e-21
amine metabolic process	1.1e-09	0.00029	0.00026	0.039	2.1e-14	3.3e-19	1.2e-21	2.2e-09	3.6e-12	3.7e-07	1.2e-21	1.2e-20
divalent metal ion transport	5.1e-16	0.0091	0.056	0.35	2.9e-18	3.4e-20	1.6e-21	1.1e-05	1e-07	0.00043	1.6e-21	1.6e-20
oxidoreductase activity	0.00013	1.1e-05	0.0029	1.2e-08	2.4e-10	1.8e-13	1.7e-21	7.4e-09	5.3e-17	2.1e-11	1.7e-21	1.7e-20
cellular nitrogen compound biosynthetic process	2.4e-05	2.4e-05	4.4e-06	0.026	1.7e-11	3.6e-18	6.9e-21	3.6e-12	5.7e-15	6e-09	6.9e-21	6.9e-20
response to metal ion	2.4e-17	0.0013	0.32	1	3.2e-20	7.5e-21	4.2e-18	1.3e-05	0.00015	1	7.5e-21	7.5e-20
small molecule catabolic process	9.2e-17	0.00023	1	1	1.3e-20	1.2e-19	1.7e-18	4.2e-05	2.7e-05	0.74	1.3e-20	1.3e-19
serine family amino acid biosynthetic process	4.5e-05	4.4e-05	0.00033	0.00032	5.5e-11	8.3e-16	1.5e-20	4.5e-10	6.1e-15	3.4e-09	1.5e-20	1.5e-19
metabolic process	2.4e-09	2.3e-09	1	0.017	1.8e-19	1.3e-17	1.6e-20	2.5e-08	1.5e-11	0.0019	1.6e-20	1.6e-19
cysteine biosynthetic process	2.6e-05	2.6e-05	0.0017	0.0002	1.9e-11	1.6e-15	1.8e-20	1.4e-09	1.2e-14	1.1e-08	1.8e-20	1.8e-19
cellular amino acid metabolic process	3.3e-08	0.0001	0.00039	0.069	1.5e-13	3.1e-18	1.9e-20	1.2e-09	3.8e-12	9.6e-07	1.9e-20	1.9e-19
cysteine metabolic process	3e-05	2.9e-05	0.0019	0.00022	2.5e-11	2.3e-15	2.9e-20	1.8e-09	1.7e-14	1.3e-08	2.9e-20	2.9e-19
transition metal ion transport		0.0001	9.8e-09	9.9e-06	0.00018	4.6e-13	3.2e-19	5.4e-14	3.2e-20	5.3e-15	3.2e-20	3.2e-19
catabolic process	2.1e-16	0.0004	1	1	7.6e-20	2.9e-18	1.1e-13	0.00017	0.022	1	7.6e-20	7.6e-19
cell junction	1e-11	1.7e-06	0.01	1	8.5e-18	9.9e-20	7e-18	4.8e-09	3.9e-08	0.016	9.9e-20	9.9e-19
cellular carbohydrate metabolic process	4e-09	0.005	0.0046	0.0042	1.9e-12	5.1e-16	1.1e-19	6.2e-07	8.3e-11	5.8e-07	1.1e-19	1.1e-18
trichoblast maturation	2.6e-07	0.19	0.76	2.2e-09	3.5e-09	1.4e-10	1.1e-19	0.0027	3.9e-12	4.7e-10	1.1e-19	1.1e-18
root hair cell differentiation	2.6e-07	0.19	0.76	2.2e-09	3.5e-09	1.4e-10	1.1e-19	0.0027	3.9e-12	4.7e-10	1.1e-19	1.1e-18
cell maturation	2.7e-07	0.2	0.78	2.3e-09	3.7e-09	1.5e-10	1.2e-19	0.0028	4.2e-12	5e-10	1.2e-19	1.2e-18
regulation of hormone levels	6.2e-06	1.9e-09	0.12	0.12	5.4e-16	1.2e-17	1.2e-19	4.3e-11	3e-13	0.00034	1.2e-19	1.2e-18
plasma membrane part	8.6e-12	3.4e-06	0.011	1	1.6e-17	2e-19	2.3e-18	9.8e-09	1.6e-08	0.0049	2e-19	2e-18
plasmodesma	5.8e-11	1.5e-06	0.0097	1	3.7e-17	3.4e-19	1.9e-17	4.1e-09	3.3e-08	0.015	3.4e-19	3.4e-18
symplast	5.8e-11	1.5e-06	0.0097	1	3.7e-17	3.4e-19	1.9e-17	4.1e-09	3.3e-08	0.015	3.4e-19	3.4e-18
cell-cell junction	6.1e-11	1.6e-06	0.0099	1	4e-17	3.8e-19	2.2e-17	4.4e-09	3.5e-08	0.016	3.8e-19	3.8e-18
cellular catabolic process	2.1e-16	0.0015	1	1	4.1e-19	5.5e-17	7.3e-13	0.0014	0.074	1	4.1e-19	4.1e-18
iron ion transport		0.0047	5.4e-10	2.9e-05	0.0021	6.9e-13	1.5e-18	2.3e-13	4.3e-19	1.2e-15	4.3e-19	4.3e-18
regulation of biological quality	5.1e-10	0.00013	0.51	0.011	4.9e-15	7.9e-16	4.4e-19	3.7e-06	1.2e-09	0.00017	4.4e-19	4.4e-18
developmental maturation	4.3e-07	0.24	0.94	3.9e-09	7.2e-09	3.4e-10	4.6e-19	0.0042	1e-11	1e-09	4.6e-19	4.6e-18
organic acid biosynthetic process	3.6e-06	3.5e-06	0.033	0.0095	3.9e-13	1.1e-15	5.2e-19	6.3e-09	2.2e-12	8.6e-06	5.2e-19	5.2e-18
carboxylic acid biosynthetic process	3.6e-06	3.5e-06	0.033	0.0095	3.9e-13	1.1e-15	5.2e-19	6.3e-09	2.2e-12	8.6e-06	5.2e-19	5.2e-18
cellular response to iron ion starvation		0.029	3.8e-09	1e-06	0.0075	1.4e-11	1.7e-18	9.7e-12	7.3e-19	2.4e-16	7.3e-19	7.3e-18
carbohydrate biosynthetic process	6.7e-08	0.00049	0.061	0.0054	1.5e-12	7.6e-15	1.9e-18	9.7e-07	1.6e-10	9.5e-06	1.9e-18	1.9e-17
extracellular region	9.4e-05	0.0014	0.0021	4.7e-07	2.6e-08	1e-11	2.6e-18	4.6e-07	9.9e-14	2.9e-10	2.6e-18	2.6e-17
membrane part	2.9e-06	8.3e-07	0.00029	0.1	5.5e-13	4.5e-17	3.3e-18	5.6e-11	2.7e-12	5.9e-06	3.3e-18	3.3e-17
alcohol metabolic process	4e-10	2.7e-07	1	1	4.9e-18	1.6e-17	9.7e-16	1.6e-07	1.2e-06	1	4.9e-18	4.9e-17
phenylpropanoid biosynthetic process	6.4e-08	5.5e-07	0.049	1	1.3e-15	7.9e-18	6e-18	1.7e-09	5.3e-10	0.005	6e-18	6e-17
antioxidant activity	0.0018	0.11	0.0015	3.7e-10	2.4e-05	6.2e-09	7.5e-18	2.2e-05	1.6e-14	3.3e-13	7.5e-18	7.5e-17
root hair elongation	3.6e-10	0.35	0.3	0.0007	2.4e-11	4.6e-13	1.6e-17	0.0018	5.4e-08	6.8e-06	1.6e-17	1.6e-16
peroxidase activity	0.042		0.00034	2.3e-11	0.0012	9.1e-08	1.7e-17	1.8e-05	1.3e-15	5.6e-15	1.7e-17	1.7e-16
oxidoreductase activity, acting on peroxide as acceptor	0.042		0.00034	2.3e-11	0.0012	9.1e-08	1.7e-17	1.8e-05	1.3e-15	5.6e-15	1.7e-17	1.7e-16
calcium ion transport	4.2e-14	0.31	0.031		8.5e-15	2.4e-17	4.7e-17	0.00019	5e-05	0.0091	2.4e-17	2.4e-16
glucosinolate metabolic process	0.013	0.089	1.7e-06	0.00016	2.2e-05	3.1e-12	2.7e-17	7.8e-09	5.2e-14	1.1e-11	2.7e-17	2.7e-16
S-glycoside metabolic process	0.013	0.089	1.7e-06	0.00016	2.2e-05	3.1e-12	2.7e-17	7.8e-09	5.2e-14	1.1e-11	2.7e-17	2.7e-16
glycosinolate metabolic process	0.013	0.089	1.7e-06	0.00016	2.2e-05	3.1e-12	2.7e-17	7.8e-09	5.2e-14	1.1e-11	2.7e-17	2.7e-16
sulfur amino acid biosynthetic process	2.4e-06	0.001	0.032	0.0054	7.8e-11	1.2e-13	2.8e-17	8.5e-07	1.4e-10	4.5e-06	2.8e-17	2.8e-16
cellular response to stress	0.019	3.3e-06	1.2e-05	0.31	2.8e-09	1.6e-15	3.9e-17	1.4e-12	5.3e-14	2.8e-07	3.9e-17	3.9e-16
cellular amino acid derivative biosynthetic process	1.4e-06	1.3e-06	0.11	1	5.9e-14	7e-16	9.8e-17	9.6e-09	7.3e-10	0.0034	9.8e-17	9.8e-16
hormone biosynthetic process	0.0026	6.1e-07	0.43	0.0021	6.1e-11	1.7e-12	1.6e-16	2.2e-08	1.6e-12	2.8e-05	1.6e-16	1.6e-15
cellular amino acid biosynthetic process	0.00013	0.00071	0.0032	0.014	2.5e-09	2.9e-13	1.7e-16	6.2e-08	2.9e-11	1.3e-06	1.7e-16	1.7e-15
cellular response to stimulus	0.002	0.00024	0.00023	0.068	1.3e-08	1.1e-13	3.8e-16	1.7e-09	5.6e-12	6.5e-07	3.8e-16	3.8e-15
heme binding		0.00097	0.00086	6.9e-09	0.005	1e-06	2e-14	1.3e-07	6.8e-16	2.7e-12	6.8e-16	6.8e-15
hormone metabolic process	0.0098	5.4e-08	1	0.0079	3e-11	2.6e-12	8.1e-16	8.9e-09	2.5e-12	0.00023	8.1e-16	8.1e-15
monosaccharide metabolic process	1.2e-10	0.00011	1	1	1e-15	4.3e-13	1.1e-11	0.0021	0.0051	1	1e-15	1e-14
amine biosynthetic process	0.00024	0.0012	0.0052	0.022	7.2e-09	1.3e-12	1.2e-15	1.7e-07	1.2e-10	3.1e-06	1.2e-15	1.2e-14
glycoside metabolic process	0.013	0.42	2.9e-05	0.00022	0.00011	1.9e-10	2e-15	5.4e-07	4.6e-12	2.2e-10	2e-15	2e-14
cellular response to nutrient levels	1	0.0031	1.2e-06	0.0026	0.00015	2e-11	2e-15	1.6e-10	1.7e-14	1.5e-10	2e-15	2e-14
cellular response to extracellular stimulus	1	0.0014	6e-07	0.0067	0.00015	1.1e-11	2.7e-15	3.6e-11	1.1e-14	2.1e-10	2.7e-15	2.7e-14
cellular response to external stimulus	1	0.0015	6.2e-07	0.0068	0.00015	1.2e-11	3e-15	3.8e-11	1.2e-14	2.3e-10	3e-15	3e-14
heterocycle metabolic process	2.5e-08	5.9e-05	0.33	1	6.5e-14	3.6e-15	1.2e-13	1e-06	6.3e-06	0.5	3.6e-15	3.6e-14
sulfur amino acid metabolic process	8e-06	0.0082	0.14	0.0069	2.2e-09	1.5e-11	3.7e-15	2.9e-05	5.8e-09	2.7e-05	3.7e-15	3.7e-14
cellular response to starvation	1	0.0022	7e-07	0.0018	0.0018	2.1e-10	1.5e-14	6.5e-11	5e-15	6.1e-11	5e-15	5e-14
cell wall organization or biogenesis	0.0004	0.0056	0.18	0.00032	5.6e-08	3.9e-10	5.7e-15	2.7e-05	3.7e-10	2.4e-06	5.7e-15	5.7e-14
cellular carbohydrate biosynthetic process	1.2e-07	0.16	0.42	0.0035	2e-09	4.8e-11	6.2e-15	0.0014	1.8e-07	4.8e-05	6.2e-15	6.2e-14
response to wounding	1.2e-08	5.5e-05	1		2.9e-14	7.6e-15	1.1e-13	4e-06	1.3e-05	1	7.6e-15	7.6e-14
oxoacid metabolic process	4.2e-07	5.7e-05	0.38	1	8.7e-13	5.2e-14	8.7e-15	1.3e-06	9.3e-08	0.014	8.7e-15	8.7e-14
carboxylic acid metabolic process	4.2e-07	5.7e-05	0.38	1	8.7e-13	5.2e-14	8.7e-15	1.3e-06	9.3e-08	0.014	8.7e-15	8.7e-14
iron ion binding		0.0028	0.011	1.3e-09	0.035	6.7e-05	9.1e-13	4.4e-06	9e-15	1.3e-11	9e-15	9e-14
organic acid metabolic process	4.3e-07	5.8e-05	0.39	1	9.1e-13	5.5e-14	9.3e-15	1.4e-06	9.7e-08	0.015	9.3e-15	9.3e-14
aromatic compound biosynthetic process	4.8e-05	2.7e-07	0.73	1	4.6e-13	5.2e-14	9.5e-15	2.8e-08	3.5e-09	0.031	9.5e-15	9.5e-14
response to nutrient levels	1	0.0048	2.2e-06	0.004	0.0003	6.8e-11	1e-14	4.3e-10	6.8e-14	4e-10	1e-14	1e-13
hexose metabolic process	1.1e-11	0.0052	1	1	1e-14	2.5e-13	1.3e-11	0.006	0.021	1	1e-14	1e-13
response to starvation	1	0.0027	9.5e-07	0.0022	0.0024	3.6e-10	3.1e-14	1.1e-10	1e-14	1e-10	1e-14	1e-13
cellular process	0.00016	1.1e-05	0.32	0.14	4.8e-11	2e-12	1.3e-14	3.9e-07	1.9e-09	0.0011	1.3e-14	1.3e-13
response to extracellular stimulus	1	0.0022	1.1e-06	0.01	0.00028	3.7e-11	1.3e-14	1e-10	4.4e-14	5.8e-10	1.3e-14	1.3e-13
response to fructose stimulus	4.6e-08	8.5e-06			1.6e-14	1e-12	1.9e-13	0.00013	1e-05	1	1.6e-14	1.6e-13
cellular ketone metabolic process	5.5e-07	7.1e-05	0.43	1	1.4e-12	9.2e-14	1.7e-14	1.8e-06	1.4e-07	0.018	1.7e-14	1.7e-13
transmembrane transporter activity	0.023	0.00059	3.7e-05	0.0059	2.1e-06	2e-11	2.4e-14	4.1e-09	5.3e-12	5e-08	2.4e-14	2.4e-13
primary metabolic process	8.3e-08	9.2e-06	1	1	2.7e-14	1.4e-11	4.6e-10	0.00034	0.0013	1	2.7e-14	2.7e-13
glucose metabolic process	1.8e-12	0.042	1	1	2.8e-14	6.5e-12	1.3e-10	0.17	0.25	1	2.8e-14	2.8e-13
amine catabolic process	3.2e-06	0.00028	0.097	1	2.8e-11	1.5e-13	2.9e-14	8.3e-07	8.3e-08	0.0059	2.9e-14	2.9e-13
oxidation reduction	0.055	0.15	0.0053	3.4e-05	0.00016	2.7e-08	6.9e-14	2.1e-05	4.1e-11	7.2e-09	6.9e-14	6.9e-13
tissue development	0.011	1	0.033	4.5e-07	0.00077	6.8e-07	7.9e-14	0.0021	2.3e-10	1.2e-09	7.9e-14	7.9e-13
cell wall	1.4e-10	0.16	0.019	0.57	6.7e-11	3.5e-13	8.2e-14	0.00037	2.4e-05	0.0013	8.2e-14	8.2e-13
external encapsulating structure	1.6e-10	0.17	0.02	0.59	7.6e-11	4.1e-13	9.9e-14	0.0004	2.7e-05	0.0014	9.9e-14	9.9e-13
auxin metabolic process	0.01	9.1e-05	0.52	0.0081	2.3e-08	4.7e-10	1.4e-13	1.8e-06	4.4e-10	0.00011	1.4e-13	1.4e-12
cellular amino acid derivative catabolic process	7.7e-06	0.00099	0.071		2.3e-10	7.6e-13	1.4e-13	1.8e-06	1.9e-07	0.0049	1.4e-13	1.4e-12
coumarin metabolic process	5.1e-11				1.2e-12	1.6e-13	1.9e-12	0.0034	0.0067		1.6e-13	1.6e-12
glucosinolate biosynthetic process	0.23	0.031	0.027	3.4e-05	0.00013	8.5e-08	2.2e-13	1.7e-05	3.2e-11	3.4e-08	2.2e-13	2.2e-12
S-glycoside biosynthetic process	0.23	0.031	0.027	3.4e-05	0.00013	8.5e-08	2.2e-13	1.7e-05	3.2e-11	3.4e-08	2.2e-13	2.2e-12
glycosinolate biosynthetic process	0.23	0.031	0.027	3.4e-05	0.00013	8.5e-08	2.2e-13	1.7e-05	3.2e-11	3.4e-08	2.2e-13	2.2e-12
indoleacetic acid biosynthetic process	0.0018	0.0018	0.16	0.017	7.3e-08	3.9e-10	2.3e-13	7.1e-06	3.3e-09	6e-05	2.3e-13	2.3e-12
indoleacetic acid metabolic process	0.002	0.0019	0.17	0.017	8.1e-08	4.5e-10	2.8e-13	7.8e-06	3.8e-09	6.6e-05	2.8e-13	2.8e-12
transmembrane transport	0.0028	0.59	0.0024	0.0023	4.3e-05	3.3e-09	2.8e-13	4.2e-05	3.1e-09	1.6e-07	2.8e-13	2.8e-12
indole derivative metabolic process	0.013	0.00013	0.088	0.086	4.1e-08	1.2e-10	3.6e-13	3.5e-07	9e-10	0.00016	3.6e-13	3.6e-12
indole and derivative metabolic process	0.013	0.00013	0.088	0.086	4.1e-08	1.2e-10	3.6e-13	3.5e-07	9e-10	0.00016	3.6e-13	3.6e-12
response to hexose stimulus	2.7e-07	3.7e-05			3.7e-13	2.7e-11	7.9e-12	0.00068	8.3e-05	1	3.7e-13	3.7e-12
response to monosaccharide stimulus	2.7e-07	3.7e-05			3.7e-13	2.7e-11	7.9e-12	0.00068	8.3e-05	1	3.7e-13	3.7e-12
auxin biosynthetic process	0.0043	0.0042	0.29	0.0035	3.8e-07	3.4e-09	4.6e-13	2.9e-05	3.2e-09	2.7e-05	4.6e-13	4.6e-12
glycolysis	1.1e-12	0.74			5.2e-13	1.3e-11	6.9e-11	0.65	0.38	1	5.2e-13	5.2e-12
indole derivative biosynthetic process	0.0088	7.6e-05	0.48	0.062	1.7e-08	3.3e-10	6.7e-13	1.4e-06	2.4e-09	0.00062	6.7e-13	6.7e-12
transporter activity	0.27	0.00049	0.00013	0.0042	2.7e-05	9.1e-10	7.1e-13	1.2e-08	1e-11	1.1e-07	7.1e-13	7.1e-12
carbohydrate catabolic process	3.7e-12	1	0.67	1	1.5e-11	9.6e-13	8.1e-12	0.03	0.025	0.63	9.6e-13	9.6e-12
cellular biogenic amine catabolic process	2e-05	0.0029	0.23		1.6e-09	1.6e-11	1.2e-12	1.6e-05	6.7e-07	0.0071	1.2e-12	1.2e-11
glycoside biosynthetic process	0.12	0.12	0.1	2.7e-05	0.00024	5.5e-07	1.3e-12	0.00023	3.8e-10	1.2e-07	1.3e-12	1.3e-11
coumarin biosynthetic process	4.3e-11				1.8e-11	1.8e-12	1.7e-11	0.031	0.046		1.8e-12	1.8e-11
generation of precursor metabolites and energy	1.7e-07	1	1	0.0022	6.3e-07	3.1e-08	2.6e-12	0.22	3.2e-05	0.0001	2.6e-12	2.6e-11
substrate-specific transmembrane transporter activity	0.25	0.002	2.7e-05	0.021	7.8e-05	7.1e-10	2.7e-12	1.1e-08	5.1e-11	1.5e-07	2.7e-12	2.7e-11
response to organic substance	0.0073	1.6e-06	0.4	1	5.5e-10	1.7e-11	3.5e-12	8e-08	1.6e-08	0.026	3.5e-12	3.5e-11
cytoplasmic part	3.5e-12	0.61	1	1	2.6e-10	9.2e-07	0.0014	1	1	1	3.5e-12	3.5e-11
vacuolar membrane	6.8e-10	0.0065	1		3.6e-12	1.1e-10	2.8e-08	0.015	0.2	1	3.6e-12	3.6e-11
cellular carbohydrate catabolic process	1.1e-11	1	1	1	2.1e-11	3.9e-12	2e-11	0.049	0.031	1	3.9e-12	3.9e-11
cytoplasm	4.1e-12	0.3	1	1	1e-10	4.1e-08	0.00076	0.73	1	1	4.1e-12	4.1e-11
vacuolar part	7.5e-10	0.0069	1		4.2e-12	1.3e-10	3.3e-08	0.017	0.21	1	4.2e-12	4.2e-11
water transmembrane transporter activity			3.3e-07			7.8e-07	7.6e-10	1.2e-08	1.3e-11	5.2e-10	1.3e-11	1.3e-10
water channel activity			3.3e-07			7.8e-07	7.6e-10	1.2e-08	1.3e-11	5.2e-10	1.3e-11	1.3e-10
glucose catabolic process	5.1e-11	0.75	1	1	1.9e-11	5.3e-10	2.7e-09	0.8	0.53	1	1.9e-11	1.9e-10
hexose catabolic process	5.6e-11	0.77	1	1	2.1e-11	6e-10	3.1e-09	0.83	0.56	1	2.1e-11	2.1e-10
cell wall organization	0.0003	0.027	1	0.023	2.1e-07	3.6e-08	2.4e-11	0.0024	1.5e-06	0.0023	2.4e-11	2.4e-10
monosaccharide catabolic process	6.6e-11	0.81	1	1	2.6e-11	7.5e-10	4e-09	0.89	0.61	1	2.6e-11	2.6e-10
alcohol catabolic process	1e-10	0.95	1	1	4.6e-11	1.4e-09	7.6e-09	1	0.79	1	4.6e-11	4.6e-10
flavonoid metabolic process	0.052	1.8e-06	1	1	4e-09	2.6e-10	6.1e-11	1.9e-07	4.8e-08	0.11	6.1e-11	6.1e-10
cellular metabolic process	0.0022	3.1e-06	1	1	2.6e-10	1.1e-07	6.6e-07	0.0013	0.0033	1	2.6e-10	2.6e-09
hyperosmotic response	1.7e-08	0.29		1	5.4e-10	1.6e-09	3.2e-10	0.12	0.0094	1	3.2e-10	3.2e-09
substrate-specific transporter activity	0.73	0.011	0.00022	0.029	0.0011	7.2e-08	3.2e-10	4.3e-07	2.2e-09	1.3e-06	3.2e-10	3.2e-09
positive regulation of flavonoid biosynthetic process	0.016	6.8e-06			3.5e-09	1.7e-09	4.6e-10	4.4e-06	1e-06	0.74	4.6e-10	4.6e-09
cellulose metabolic process	7.2e-08	0.11			5.3e-10	9.1e-09	2.5e-07	0.24	0.98		5.3e-10	5.3e-09
apoplast	1.2e-06	0.0071	0.62		2.5e-09	5.3e-10	3.9e-09	0.0006	0.0013	0.65	5.3e-10	5.3e-09
cation binding	0.00026	0.018	0.15	0.14	8.3e-07	2.7e-08	6.5e-10	0.0004	7.6e-06	0.0028	6.5e-10	6.5e-09
ion binding	0.00026	0.018	0.15	0.14	8.4e-07	2.8e-08	6.7e-10	0.0004	7.7e-06	0.0028	6.7e-10	6.7e-09
flavonoid biosynthetic process	0.16	5.3e-06	1	1	3.5e-08	6.3e-09	7e-10	1.7e-06	2e-07	0.19	7e-10	7e-09
response to other organism	1	1.5e-06	0.08	1	2.9e-07	7.8e-10	1.8e-09	9.1e-09	4.5e-08	0.071	7.8e-10	7.8e-09
macromolecule catabolic process	8e-10	1	1	1	1.9e-08	1.4e-06	0.00016	1	1	1	8e-10	8e-09
hexose biosynthetic process	4.6e-08	0.3			1.2e-09	2.1e-07	2.7e-05	1	1		1.2e-09	1.2e-08
cellular biogenic amine metabolic process	0.00067	0.0057	1		8.6e-08	5e-09	1.3e-09	0.00022	3.8e-05	0.17	1.3e-09	1.3e-08
plastid thylakoid membrane			0.19	7.7e-09		1	4.3e-05	1	6.9e-07	1.3e-09	1.3e-09	1.3e-08
light-harvesting complex				1.4e-09			9.1e-06		6.9e-07	2e-08	1.4e-09	1.4e-08
cellular macromolecule catabolic process	1.6e-09	1	1	1	6.9e-08	2.9e-06	0.00022	1	1	1	1.6e-09	1.6e-08
response to carbohydrate stimulus	0.0024	0.00057	1	1	3.4e-08	2e-08	1.7e-09	0.00026	1.7e-05	0.31	1.7e-09	1.7e-08
cellular hormone metabolic process	0.031	0.03	1	0.18	1.7e-05	4.9e-07	2.2e-09	0.00072	2.8e-06	0.004	2.2e-09	2.2e-08
response to oxidative stress	1	0.00076	1	0.013	8.5e-05	5.5e-06	2.4e-09	8.3e-05	3.1e-08	0.001	2.4e-09	2.4e-08
monosaccharide biosynthetic process	8e-08	0.38			2.6e-09	4.6e-07	5.5e-05	1	1		2.6e-09	2.6e-08
regulation of secondary metabolic process	0.14	0.0002	0.8		7.8e-07	1.9e-08	2.6e-09	6e-06	8.1e-07	0.061	2.6e-09	2.6e-08
growth	1.5e-07	1	1	0.15	3.8e-08	7.4e-07	2.8e-09	1	0.01	0.41	2.8e-09	2.8e-08
gluconeogenesis	1.9e-08	1			3.3e-09	2.5e-06	0.00019	1	1		3.3e-09	3.3e-08
thylakoid membrane			0.25	1.6e-08		1	0.0001	1	1.7e-06	3.4e-09	3.4e-09	3.4e-08
cellular amino acid catabolic process	0.005	0.00055	1		6.2e-08	3.4e-09	4.9e-09	2.6e-05	2.8e-05	0.65	3.4e-09	3.4e-08
photosynthesis, light harvesting				3.5e-09			1.3e-06		4.4e-08	6.8e-09	3.5e-09	3.5e-08
chlorophyll binding				3.7e-09			4e-06		2.1e-07	6.9e-08	3.7e-09	3.7e-08
metal ion binding	0.0064	0.03	0.059	0.11	2.6e-05	2.5e-07	4.3e-09	0.00025	3.9e-06	0.00096	4.3e-09	4.3e-08
response to temperature stimulus	1.9e-07	1	1	1	5.5e-08	1.3e-08	4.8e-09	0.098	0.014	0.49	4.8e-09	4.8e-08
biosynthetic process	0.0021	8.6e-05	1	1	5.1e-09	3.9e-08	5e-08	0.00051	0.00036	1	5.1e-09	5.1e-08
cell growth	1.9e-08	1	1	1	9.6e-08	2e-07	5.5e-09	1	0.053	0.41	5.5e-09	5.5e-08
cell differentiation	0.98	1	0.11	3.5e-06	0.92	0.0033	6.2e-09	0.19	2.8e-07	2.8e-08	6.2e-09	6.2e-08
thylakoid part			0.13	9.4e-08		1	0.0003	1	4.4e-06	6.8e-09	6.8e-09	6.8e-08
chloroplast thylakoid membrane			0.74	7.1e-09		1	0.00013	1	2.6e-06	7.1e-09	7.1e-09	7.1e-08
photosynthetic membrane			0.31	2.8e-08		1	0.0002	1	3.5e-06	7.2e-09	7.2e-09	7.2e-08
chloroplast thylakoid			0.059	3.3e-07		1	0.00049	1	6.3e-06	7.4e-09	7.4e-09	7.4e-08
plastid thylakoid			0.059	3.3e-07		1	0.00049	1	6.3e-06	7.4e-09	7.4e-09	7.4e-08
regulation of cellular component size	7.9e-09	1	1	1	8e-08	2.4e-07	9.9e-09	1	0.12	0.72	7.9e-09	7.9e-08
regulation of anatomical structure size	7.9e-09	1	1	1	8e-08	2.4e-07	9.9e-09	1	0.12	0.72	7.9e-09	7.9e-08
organelle subcompartment			0.062	3.6e-07		1	0.00055	1	7.2e-06	8.5e-09	8.5e-09	8.5e-08
defense response	0.036	3.8e-05	1	1	5e-08	8.9e-09	1.2e-08	1e-05	1.2e-05	0.9	8.9e-09	8.9e-08
regulation of flavonoid biosynthetic process	0.042	3.1e-05			3.8e-08	2.7e-08	1e-08	2.9e-05	1e-05	1	1e-08	1e-07
hydrolase activity	1e-07	0.11	1	1	1.1e-08	6.4e-06	0.00033	1	1	1	1.1e-08	1.1e-07
heterocycle catabolic process	0.00025	0.0018			1.1e-08	1.5e-07	2.4e-06	0.011	0.064	1	1.1e-08	1.1e-07
system development	0.39	1	0.061	0.0085	0.025	4.4e-05	1.5e-08	0.0057	1.8e-06	1.5e-05	1.5e-08	1.5e-07
polysaccharide metabolic process	0.00044	0.031	1	1	3.6e-07	5.2e-08	1.5e-08	0.0025	0.00043	0.39	1.5e-08	1.5e-07
organ development	0.39	1	0.061	0.0085	0.025	4.4e-05	1.5e-08	0.0057	1.8e-06	1.5e-05	1.5e-08	1.5e-07
regulation of cell size	3.5e-08	1	1	1	2.1e-07	4.9e-07	1.7e-08	1	0.09	0.59	1.7e-08	1.7e-07
intrinsic to membrane		0.0083	0.0038	0.028	1	0.0024	1.2e-05	4.3e-06	1.8e-08	1.4e-05	1.8e-08	1.8e-07
response to sucrose stimulus		2.6e-05	0.087		3e-05	6.4e-08	2.4e-08	8.7e-08	5.9e-08	0.024	2.4e-08	2.4e-07
cell development	0.0067	1	1	5.8e-05	0.0059	0.0024	2.5e-08	1	0.0001	0.00016	2.5e-08	2.5e-07
response to UV	0.001	0.045	1		1e-06	3.8e-08	2.7e-08	0.0011	0.00048	0.37	2.7e-08	2.7e-07
steroid metabolic process	0.27	0.00097	0.22		6.4e-06	3.8e-08	2.7e-08	6.2e-06	5e-06	0.096	2.7e-08	2.7e-07
response to disaccharide stimulus		2.9e-05	0.095		3.5e-05	8.2e-08	3.1e-08	1.1e-07	7.6e-08	0.028	3.1e-08	3.1e-07
plastoglobule				3.4e-08			2.1e-05		8.3e-07	1.2e-07	3.4e-08	3.4e-07
monocarboxylic acid metabolic process	0.00067	0.0021	1	1	3.6e-08	2.3e-07	7.2e-08	0.0066	0.0012	1	3.6e-08	3.6e-07
response to biotic stimulus	1	4.5e-06	0.65	1	2.4e-06	5.5e-08	3.7e-07	3.1e-07	4.5e-06	1	5.5e-08	5.5e-07
steroid biosynthetic process	0.8	0.003	0.12		5.5e-05	1.6e-07	6.5e-08	8.6e-06	4.3e-06	0.038	6.5e-08	6.5e-07
developmental cell growth	2.5e-05	1	1	0.092	5.2e-05	2.8e-05	6.6e-08	1	0.01	0.038	6.6e-08	6.6e-07
thylakoid	1		0.063	4.7e-06	1	1	0.00012	1	7.1e-05	7.8e-08	7.8e-08	7.8e-07
substrate-specific channel activity			5.8e-05	0.052	0.42	1.6e-05	1e-07	4.6e-05	3.1e-07	6.2e-07	1e-07	1e-06
channel activity			6.1e-05	0.054	0.43	1.7e-05	1.2e-07	4.9e-05	3.4e-07	6.8e-07	1.2e-07	1.2e-06
passive transmembrane transporter activity			6.1e-05	0.054	0.43	1.7e-05	1.2e-07	4.9e-05	3.4e-07	6.8e-07	1.2e-07	1.2e-06
cell communication	1	0.2	0.0036	0.54	0.055	9.4e-06	1.2e-07	2e-05	2.9e-07	6.4e-05	1.2e-07	1.2e-06
plant-type cell wall	0.0021	1	0.0025		0.00042	1.7e-07	1.3e-07	0.00045	0.00024	0.0022	1.3e-07	1.3e-06
copper ion binding	2e-05	0.97	0.19		6.6e-06	1.9e-07	8.4e-06	0.018	0.2	1	1.9e-07	1.9e-06
aromatic compound catabolic process	0.2	0.0018			7.5e-06	2.5e-07	3.7e-07	6.4e-05	9.4e-05	0.93	2.5e-07	2.5e-06
cellular response to oxidative stress	0.012	0.00097			2.6e-07	5.9e-07	4.4e-06	0.002	0.0096		2.6e-07	2.6e-06
tryptophan catabolic process	0.049	0.0037			3.6e-06	4e-07	2.8e-07	0.00038	0.00023	1	2.8e-07	2.8e-06
indolalkylamine catabolic process	0.049	0.0037			3.6e-06	4e-07	2.8e-07	0.00038	0.00023	1	2.8e-07	2.8e-06
alcohol biosynthetic process	1.2e-06	1			3.7e-07	9.2e-07	5.7e-05	1	1	1	3.7e-07	3.7e-06
indole derivative catabolic process	0.055	0.0043			4.6e-06	5.3e-07	3.9e-07	0.00046	0.00029	1	3.9e-07	3.9e-06
photosynthesis			0.36	1.8e-05		1	0.0056	1	7.5e-05	3.9e-07	3.9e-07	3.9e-06
cellular developmental process	0.12	1	1	3.1e-05	0.98	0.03	4.1e-07	1	0.00014	4.8e-06	4.1e-07	4.1e-06
organelle membrane	4.5e-05	1	1	0.041	0.00018	8.6e-05	5.2e-07	0.87	0.0074	0.016	5.2e-07	5.2e-06
multidimensional cell growth	0.00018				9.9e-06	2.8e-06	5.5e-07	0.21	0.026	1	5.5e-07	5.5e-06
integral to membrane		0.044	0.00047	0.97	1	0.0075	0.00071	3.5e-06	6.8e-07	0.00011	6.8e-07	6.8e-06
biological regulation	0.089	0.00023	1	1	7.2e-07	0.00017	1.3e-05	0.071	0.0047	1	7.2e-07	7.2e-06
plastid part	0.0069	1	1	0.00075	0.011	0.0022	7.4e-07	0.82	0.00044	0.00041	7.4e-07	7.4e-06
plant-type cell wall biogenesis	8.1e-07				2.3e-05	0.00047	0.013				8.1e-07	8.1e-06
ion transmembrane transporter activity	0.051	0.013	0.45	1	7.6e-05	5.1e-06	8.7e-07	0.00084	0.00013	0.061	8.7e-07	8.7e-06
cellular response to reactive oxygen species	0.0069	0.0066			9.1e-07	1.1e-05	5.2e-05	0.055	0.14		9.1e-07	9.1e-06
aromatic amino acid family catabolic process	0.075	0.0063			8.9e-06	1.2e-06	9.6e-07	0.0008	0.00054	1	9.6e-07	9.6e-06
tryptophan metabolic process	0.15	0.0013			4.2e-06	9.7e-07	1.1e-06	0.00033	0.00035	1	9.7e-07	9.7e-06
indolalkylamine metabolic process	0.15	0.0013			4.2e-06	9.7e-07	1.1e-06	0.00033	0.00035	1	9.7e-07	9.7e-06
chloroplast part	0.013	1	1	0.00046	0.032	0.0046	1.2e-06	1	0.00044	0.0002	1.2e-06	1.2e-05
developmental growth	9e-05	1	1	0.076	4.8e-05	0.00059	1.3e-06	1	0.052	0.54	1.3e-06	1.3e-05
lipid metabolic process	0.014	0.013	1	1	4.1e-06	1.3e-05	1.5e-06	0.027	0.0025	1	1.5e-06	1.5e-05
sterol biosynthetic process	0.19	0.024	0.98		8e-05	1.8e-06	3e-05	0.00051	0.0074	1	1.8e-06	1.8e-05
pyruvate metabolic process	0.00032	0.23			2.1e-06	0.0025	0.0099	1	1		2.1e-06	2.1e-05
response to water deprivation	1	1	7.1e-05	1	0.76	9.4e-06	2.6e-06	2.1e-05	8.8e-06	8.6e-05	2.6e-06	2.6e-05
photosynthesis, light reaction			0.27	0.00026		1	0.0053	1	0.00014	2.7e-06	2.7e-06	2.7e-05
multi-organism process	1	8.4e-05	1	1	6.3e-05	2.8e-06	2.1e-05	9.7e-06	0.00015	1	2.8e-06	2.8e-05
intracellular organelle part	3e-06	1	1	1	0.00014	0.0069	0.0072	1	1	1	3e-06	3e-05
organelle part	3.2e-06	1	1	1	0.00015	0.0073	0.0077	1	1	1	3.2e-06	3.2e-05
sterol metabolic process	0.23	0.031	1		0.00013	3.3e-06	5.4e-05	0.00077	0.011	1	3.3e-06	3.3e-05
pigmentation	0.0024				0.0001	3.4e-06	2.7e-05	0.039	0.15	1	3.4e-06	3.4e-05
pigment accumulation	0.0024				0.0001	3.4e-06	2.7e-05	0.039	0.15	1	3.4e-06	3.4e-05
anthocyanin accumulation in tissues in response to UV light	0.0024				0.0001	3.4e-06	2.7e-05	0.039	0.15	1	3.4e-06	3.4e-05
pigment accumulation in tissues	0.0024				0.0001	3.4e-06	2.7e-05	0.039	0.15	1	3.4e-06	3.4e-05
pigment accumulation in tissues in response to UV light	0.0024				0.0001	3.4e-06	2.7e-05	0.039	0.15	1	3.4e-06	3.4e-05
pigment accumulation in response to UV light	0.0024				0.0001	3.4e-06	2.7e-05	0.039	0.15	1	3.4e-06	3.4e-05
peptide-methionine-(S)-S-oxide reductase activity				3.6e-06			0.00062		9.3e-05	6.6e-06	3.6e-06	3.6e-05
response to water	1	1	8.9e-05	1	0.89	1.4e-05	4.1e-06	2.8e-05	1.3e-05	0.00011	4.1e-06	4.1e-05
cell wall biogenesis	0.00035	1		0.28	0.00041	0.00067	4.2e-06	1	0.079	0.34	4.2e-06	4.2e-05
ion transmembrane transport	4.3e-06				7.6e-06	2.5e-05	7.1e-06	1	1	1	4.3e-06	4.3e-05
cellulose biosynthetic process	0.0001				4.6e-06	6.1e-05	0.0016	1	1		4.6e-06	4.6e-05
transition metal ion binding	0.27	0.25	1	0.022	0.0074	0.0015	5.8e-06	0.049	0.00019	0.0066	5.8e-06	5.8e-05
cellular cell wall organization or biogenesis	0.00084	1		0.48	0.0003	0.00072	7.2e-06	1	0.074	0.7	7.2e-06	7.2e-05
glucan metabolic process	2e-05	1			8.6e-06	7.1e-05	0.0018	1	1	1	8.6e-06	8.6e-05
hydrolase activity, acting on glycosyl bonds	0.0053	1	0.019		0.0032	8.8e-06	0.0008	0.0099	0.36	1	8.8e-06	8.8e-05
response to red light				0.014		0.42	0.00033	0.022	8.8e-06	0.00037	8.8e-06	8.8e-05
monovalent inorganic cation transport	0.044	0.25	1		0.00019	2.3e-05	9.3e-06	0.022	0.0071	1	9.3e-06	9.3e-05
regulation of localization	0.58	1	0.48	1	0.024	0.00022	9.8e-06	0.023	0.00095	0.022	9.8e-06	9.8e-05
hydrolase activity, hydrolyzing O-glycosyl compounds	0.015	1	0.012		0.0056	1.1e-05	0.00082	0.0052	0.2	1	1.1e-05	0.00011
polysaccharide biosynthetic process	0.019	0.28	1	1	0.00011	7.8e-05	1.2e-05	0.13	0.015	1	1.2e-05	0.00012
cytosol	5.3e-05	0.69	1	1	1.8e-05	0.0051	0.042	1	1	1	1.8e-05	0.00018
inorganic cation transmembrane transporter activity	0.22	0.0067	0.79		0.00017	1.8e-05	0.0001	0.00081	0.0047	1	1.8e-05	0.00018
hydrogen peroxide catabolic process	0.032	0.031			1.8e-05	0.00011	0.00028	0.14	0.23		1.8e-05	0.00018
cellular response to hydrogen peroxide	0.039	0.038			2.6e-05	0.00015	0.00042	0.17	0.29		2.6e-05	0.00026
lipid biosynthetic process	0.06	0.058	1	1	7e-05	9e-05	2.6e-05	0.057	0.013	1	2.6e-05	0.00026
ion homeostasis	0.23	1	1	0.97	0.019	0.0015	2.7e-05	0.32	0.0056	0.075	2.7e-05	0.00027
microbody	8.8e-05				2.7e-05	0.0026	0.047				2.7e-05	0.00027
chemical homeostasis	0.11	1	1	1	0.02	0.00073	2.7e-05	0.29	0.0097	0.072	2.7e-05	0.00027
plant-type vacuole			0.0022		0.087	4e-05	2.7e-05	0.0023	0.0014	0.0025	2.7e-05	0.00027
innate immune response	1	0.0036	1	1	0.00039	2.7e-05	0.00035	0.00038	0.0068	1	2.7e-05	0.00027
peroxisome	8.8e-05				2.7e-05	0.0026	0.047				2.7e-05	0.00027
hydrogen transport	0.1	0.71			0.0012	8.3e-05	2.9e-05	0.041	0.011	0.94	2.9e-05	0.00029
proton transport	0.1	0.71			0.0012	8.3e-05	2.9e-05	0.041	0.011	0.94	2.9e-05	0.00029
organelle organization	3.1e-05	1	1	1	0.0035	0.13	1	1	1	1	3.1e-05	0.00031
cation transmembrane transporter activity	0.099	0.023	0.95		0.00025	3.3e-05	0.00011	0.0031	0.0087	1	3.3e-05	0.00033
response to far red light				0.11		0.31	0.0011	0.016	3.8e-05	0.002	3.8e-05	0.00038
oxylipin metabolic process		0.0032			0.00064	0.00041	3.9e-05	0.0037	0.00038	1	3.9e-05	0.00039
plastid	0.076	1	1	0.08	0.021	0.0033	4.1e-05	0.25	0.0031	0.015	4.1e-05	0.00041
cellular biosynthetic process	0.28	0.006	1	1	4.5e-05	0.00013	0.00029	0.021	0.037	1	4.5e-05	0.00045
cell part	8.8e-05	0.74	1	1	4.8e-05	0.067	1	1	1	1	4.8e-05	0.00048
oxidoreductase activity, acting on paired donors, with incorporation or reduction of molecular oxygen	1	0.11	1	0.0055	0.14	0.037	6.1e-05	0.043	4.8e-05	0.004	4.8e-05	0.00048
cell	8.8e-05	0.74	1	1	4.8e-05	0.067	1	1	1	1	4.8e-05	0.00048
lignin metabolic process					0.0024	0.00014	5.4e-05	0.02	0.0071	0.99	5.4e-05	0.00054
response to light stimulus	1	0.079	1	1	0.0064	0.001	5.9e-05	0.016	0.00094	0.39	5.9e-05	0.00059
anatomical structure morphogenesis	0.63	1	1	0.0044	1	0.15	7.5e-05	1	0.0059	0.0012	7.5e-05	0.00075
jasmonic acid biosynthetic process		0.00073			7.8e-05	0.0011	0.0013	0.023	0.027		7.8e-05	0.00078
cation homeostasis	0.13		1	1	0.036	0.0018	9e-05	0.61	0.028	0.14	9e-05	0.0009
cell death	0.074	0.29	1	1	0.00039	9.5e-05	0.00016	0.054	0.063	1	9.5e-05	0.00095
death	0.074	0.29	1	1	0.00039	9.5e-05	0.00016	0.054	0.063	1	9.5e-05	0.00095

## Sheet: 4-q, UGs, step 2
			specifically regulated
	GO term			quantiles and combinations of quantiles							minimal p value from Fisher's exact test	minimal p value from Fisher's exact test Bonferroni corrected for number of tested intervals and GO terms	the quantile interval having minimal p-value	Fold specificity
		1	2	3	4	1-2	1-3	2-3	2-4	3-4
C	cytosol	2.42363e-44	0.999531	1	1	4.50855e-25	8.84076e-15	1	1	1	2.42363e-44	5.25685e-41	1	fold-specific
P	translation	7.7782e-42	0.999998	0.999999		4.64804e-22	7.67618e-14	1	1	1	7.7782e-42	1.68709e-38	1	fold-specific
C	cytosolic part	1.42521e-33	0.999999	0.999998		4.46545e-17	1.22524e-09	1	1	1	1.42521e-33	3.09129e-30	1	fold-specific
C	ribosomal subunit	1.64768e-33	0.999999	0.999994		1.38568e-16	6.55085e-10	1	1	1	1.64768e-33	3.57382e-30	1	fold-specific
C	cytoplasmic part	3.64233e-33	0.994198	0.999818	1	2.95931e-16	1.54627e-09	1	1	1	3.64233e-33	7.90022e-30	1	fold-specific
C	cytosolic ribosome	3.70122e-32	0.999794	0.999999		4.66538e-19	5.20816e-11	1	1	1	3.70122e-32	8.02795e-29	1	fold-specific
F	structural constituent of ribosome	4.06163e-32	0.999986	0.999996		3.394e-17	3.49282e-10	1	1	1	4.06163e-32	8.80968e-29	1	fold-specific
F	structural molecule activity	4.07635e-32	0.999991	0.999998		9.75352e-17	3.08623e-09	1	1	1	4.07635e-32	8.84161e-29	1	fold-specific
C	ribosome	5.8857e-31	0.999576	0.999998		1.42359e-18	2.74677e-11	1	1	1	5.8857e-31	1.27661e-27	1	fold-specific
C	ribonucleoprotein complex	5.1906e-30	0.999627	0.999988		2.5244e-17	7.68578e-11	1	1	1	5.1906e-30	1.12584e-26	1	fold-specific
C	macromolecular complex	1.29822e-27	0.963082	0.999777	1	8.97706e-19	4.3602e-14	0.999994	1	1	1.29822e-27	2.81584e-24	1	fold-specific
C	cytoplasm	9.51161e-26	0.993226	0.997462	1	1.35926e-11	3.68802e-07	0.999997	1	1	9.51161e-26	2.06307e-22	1	fold-specific
C	organelle part	1.12349e-19	0.136265	0.974666	1	9.57284e-21	6.26183e-23	0.738229	1	1	6.26183e-23	1.35819e-19	1-3	fold-specific
C	intracellular organelle part	6.87715e-20	0.126227	0.982173	1	3.72015e-21	9.10234e-23	0.763831	1	1	9.10234e-23	1.9743e-19	1-3	fold-specific
C	intracellular non-membrane-bounded organelle	6.23588e-19	0.705671	0.983362	1	3.26926e-15	6.49582e-15	0.985971	1	1	6.23588e-19	1.35256e-15	1	fold-specific
C	non-membrane-bounded organelle	6.23588e-19	0.705671	0.983362	1	3.26926e-15	6.49582e-15	0.985971	1	1	6.23588e-19	1.35256e-15	1	fold-specific
P	cellular protein metabolic process	2.62589e-18	0.9182	0.950418	1	2.05527e-11	1.29919e-10	0.994538	1	1	2.62589e-18	5.69556e-15	1	fold-specific
C	membrane	3.32368e-18	0.880628	0.995824	1	1.3073e-11	6.45478e-08	0.999324	1	1	3.32368e-18	7.20907e-15	1	fold-specific
C	plasmodesma	5.4949e-18	0.999989	0.985845	0.999959	9.89254e-07	0.000134535	1	1	1	5.4949e-18	1.19184e-14	1	fold-specific
C	cell-cell junction	5.4949e-18	0.999989	0.985845	0.999959	9.89254e-07	0.000134535	1	1	1	5.4949e-18	1.19184e-14	1	fold-specific
C	symplast	5.4949e-18	0.999989	0.985845	0.999959	9.89254e-07	0.000134535	1	1	1	5.4949e-18	1.19184e-14	1	fold-specific
C	cell junction	5.4949e-18	0.999989	0.985845	0.999959	9.89254e-07	0.000134535	1	1	1	5.4949e-18	1.19184e-14	1	fold-specific
P	protein metabolic process	9.7137e-18	0.867009	0.957087	1	1.18813e-11	1.25966e-10	0.990977	1	1	9.7137e-18	2.1069e-14	1	fold-specific
C	cytosolic large ribosomal subunit	1.23302e-17				3.2098e-10	6.6508e-06	1	1		1.23302e-17	2.67441e-14	1	fold-specific
C	large ribosomal subunit	1.67324e-17				1.20632e-09	3.59407e-06	1	1		1.67324e-17	3.62927e-14	1	fold-specific
C	plasma membrane part	6.60721e-17	0.999932	0.973482	0.999978	1.33025e-06	6.83812e-05	0.999999	1	1	6.60721e-17	1.4331e-13	1	fold-specific
P	cellular macromolecule biosynthetic process	2.62212e-16	0.999108	0.829528	0.999999	1.43673e-06	1.36312e-06	0.999667	1	0.999999	2.62212e-16	5.68738e-13	1	fold-specific
P	macromolecule biosynthetic process	1.18623e-15	0.999694	0.762122	0.999998	1.1178e-05	5.59167e-06	0.99972	1	0.999995	1.18623e-15	2.57294e-12	1	fold-specific
C	membrane part	2.69984e-15	0.99351	0.985393	0.999995	9.28403e-08	1.53186e-05	0.999945	1	1	2.69984e-15	5.85596e-12	1	fold-specific
C	cytosolic small ribosomal subunit	3.9912e-15				1.68339e-07	0.000179412	1	1		3.9912e-15	8.65692e-12	1	fold-specific
C	small ribosomal subunit	3.9912e-15				1.68339e-07	0.000179412	1	1		3.9912e-15	8.65692e-12	1	fold-specific
P	gene expression	6.11341e-15	0.967885	0.798584	1	4.26522e-08	8.5591e-09	0.987492	1	1	6.11341e-15	1.326e-11	1	fold-specific
C	plasma membrane	1.01541e-13	0.993423	0.946072	0.999977	2.45618e-06	5.33287e-05	0.999686	1	0.999999	1.01541e-13	2.20242e-10	1	fold-specific
C	vacuole	2.54327e-13	0.99016	0.998661	0.999932	1.32421e-07	0.000310096	0.999991	1	1	2.54327e-13	5.51635e-10	1	fold-specific
P	cellular biosynthetic process	3.4768e-13	0.999104	0.297833	1	0.000157578	6.84051e-07	0.984592	1	0.999911	3.4768e-13	7.54117e-10	1	fold-specific
P	cellular metabolic process	4.92825e-12	0.873501	0.288171	1	8.01361e-07	4.64693e-10	0.668208	1	1	4.92825e-12	1.06894e-08	1	fold-specific
P	biosynthetic process	5.31664e-12	0.999547	0.205995	0.999999	0.0010209	3.35777e-06	0.981181	1	0.999376	5.31664e-12	1.15318e-08	1	fold-specific
P	cellular macromolecule metabolic process	3.5844e-11	0.826896	0.194107	1	5.86795e-07	1.72217e-11	0.5	1	1	1.72217e-11	3.73538e-08	1-3	fold-specific
C	intracellular part	1.43789e-09	0.0251882	0.955501	1	2.91949e-11	1.21254e-08	0.392761	1	1	2.91949e-11	6.33238e-08	1-2	fold-specific
C	intracellular	2.45358e-09	0.031679	0.945903	1	8.13438e-11	1.83139e-08	0.392222	1	1	8.13438e-11	1.76435e-07	1-2	fold-specific
P	primary metabolic process	1.34008e-10	0.884753	0.493584	1	7.53445e-06	2.38914e-07	0.829287	1	0.999996	1.34008e-10	2.90662e-07	1	fold-specific
P	macromolecule metabolic process	3.32071e-10	0.838416	0.160768	1	3.41026e-06	1.55536e-10	0.471594	1	0.999998	1.55536e-10	3.37358e-07	1-3	fold-specific
C	intracellular organelle	2.1551e-06	0.00305768	0.891829	1	1.59437e-10	1.89262e-09	0.0896649	0.999999	1	1.59437e-10	3.45818e-07	1-2	fold-specific
C	organelle	2.63444e-06	0.00349031	0.864867	1	2.52966e-10	1.39289e-09	0.0772521	0.999999	1	2.52966e-10	5.48684e-07	1-2	fold-specific
C	nuclear part	7.12546e-06	0.0361757	0.892344		5.12972e-09	3.65192e-10	0.266406	0.999997	1	3.65192e-10	7.92102e-07	1-3	fold-specific
C	cell	1.3325e-06	0.00352962	0.967213	1	4.22938e-10	7.59874e-07	0.238432	1	1	4.22938e-10	9.17352e-07	1-2	fold-specific
C	cell part	1.3325e-06	0.00352962	0.967213	1	4.22938e-10	7.59874e-07	0.238432	1	1	4.22938e-10	9.17352e-07	1-2	fold-specific
C	vacuolar membrane	5.01809e-10	0.901953			2.40528e-07	0.000271436	0.999543	1	1	5.01809e-10	1.08842e-06	1	fold-specific
C	vacuolar part	5.01809e-10	0.901953			2.40528e-07	0.000271436	0.999543	1	1	5.01809e-10	1.08842e-06	1	fold-specific
P	cellular process	4.73133e-09	0.551301	0.45302	1	1.1277e-06	1.65139e-08	0.469228	1	0.999999	4.73133e-09	1.02623e-05	1	fold-specific
C	membrane-enclosed lumen	0.000145188	0.0272202	0.833236		1.21139e-07	5.15081e-09	0.165647	0.999942	1	5.15081e-09	1.11721e-05	1-3	fold-specific
C	intracellular organelle lumen	0.000109638	0.0398058	0.817799		1.94918e-07	6.87887e-09	0.192898	0.999957	1	6.87887e-09	1.49203e-05	1-3	fold-specific
C	organelle lumen	0.000109638	0.0398058	0.817799		1.94918e-07	6.87887e-09	0.192898	0.999957	1	6.87887e-09	1.49203e-05	1-3	fold-specific
C	organelle membrane	8.98851e-09	0.657488	0.993209		8.65295e-08	1.3962e-05	0.987743	1	1	8.98851e-09	1.94961e-05	1	fold-specific
C	nuclear lumen	4.51271e-05	0.0703111	0.838054		2.41044e-07	1.62892e-08	0.291415	0.999983	1	1.62892e-08	3.53312e-05	1-3	fold-specific
F	translation factor activity, nucleic acid binding	1.68656e-08				1.63946e-05	0.00282281				1.68656e-08	3.65815e-05	1	fold-specific
P	response to cadmium ion	2.30415e-08	0.862844			2.31505e-06	0.000237278	0.996846	1	1	2.30415e-08	4.9977e-05	1	fold-specific
P	metabolic process	3.95267e-08	0.88703	0.403073	0.999996	0.000230909	8.52401e-06	0.776323	1	0.999871	3.95267e-08	8.57335e-05	1	fold-specific
C	nucleolus	1.23332e-05	0.22591	0.770332		1.54468e-06	5.0703e-08	0.455445	0.999996	1	5.0703e-08	0.000109975	1-3	fold-specific
P	response to metal ion	5.27e-08	0.780326			1.27879e-06	0.000179412	0.994158	1	1	5.27e-08	0.000114306	1	fold-specific
P	response to inorganic substance	6.47724e-08	0.718951	0.974361		1.33839e-06	2.42061e-05	0.977218	1	1	6.47724e-08	0.000140491	1	fold-specific
P	methylation	0.0510664	0.0585614	0.120868	1	0.00172346	1.24103e-07	0.00614787	0.968899	0.999144	1.24103e-07	0.000269178	1-3	fold-specific
P	one-carbon metabolic process	0.0510664	0.0585614	0.120868	1	0.00172346	1.24103e-07	0.00614787	0.968899	0.999144	1.24103e-07	0.000269178	1-3	fold-specific
P	macromolecule methylation	0.0510664	0.0585614	0.120868	1	0.00172346	1.24103e-07	0.00614787	0.968899	0.999144	1.24103e-07	0.000269178	1-3	fold-specific
F	RNA binding	5.23268e-05	0.352421	0.691067		2.29338e-05	2.23905e-07	0.5	0.999984	0.999994	2.23905e-07	0.000485649	1-3	fold-specific
C	chloroplast	2.51943e-07	0.780739	0.995967	0.993127	3.02516e-05	0.0133529	0.997409	1	0.999988	2.51943e-07	0.000546465	1	fold-specific
C	membrane-bounded organelle	0.00367896	0.00148713	0.815288	1	4.48449e-07	1.00725e-06	0.0331938	0.997908	1	4.48449e-07	0.000972685	1-2	fold-specific
C	intracellular membrane-bounded organelle	0.00491235	0.00112391	0.837331	0.999999	4.73456e-07	1.59756e-06	0.033481	0.997153	1	4.73456e-07	0.00102693	1-2	fold-specific
P	response to endogenous stimulus	0.982094	0.999613	0.663322	8.3262e-07	0.999995	1	0.998671	0.0351597	1.39602e-05	8.3262e-07	0.00180595	4	fold-specific
P	nucleobase, nucleoside, nucleotide and nucleic acid metabolic process	0.0303689	0.352597	0.0132792	1	0.0211141	8.35929e-07	0.0098328	0.979659	0.985443	8.35929e-07	0.00181313	1-3	fold-specific
P	response to hormone stimulus	0.976013	0.999416	0.713385	1.21067e-06	0.999989	1	0.998808	0.0458213	3.23613e-05	1.21067e-06	0.00262595	4	fold-specific
P	ribonucleoprotein complex biogenesis	1.11914e-05	0.531343	0.741042		3.02902e-05	1.48114e-06	0.700191	0.999997	0.999991	1.48114e-06	0.0032126	1-3	fold-specific
P	ribosome biogenesis	7.2624e-06	0.621454	0.71672		4.75999e-05	1.96758e-06	0.745731	0.999998	0.999986	1.96758e-06	0.00426768	1-3	fold-specific
P	RNA modification	0.00193721	0.300574	0.376726	1	0.000751909	2.87219e-06	0.207123	0.999149	0.999679	2.87219e-06	0.00622978	1-3	fold-specific
C	cell wall	2.91291e-06	0.983328	0.919069	0.983328	0.00509608	0.0373754	0.997779	0.999999	0.997779	2.91291e-06	0.00631811	1	fold-specific
C	external encapsulating structure	2.91291e-06	0.983328	0.919069	0.983328	0.00509608	0.0373754	0.997779	0.999999	0.997779	2.91291e-06	0.00631811	1	fold-specific
P	small molecule metabolic process	0.00405184	0.673413	0.0254921	0.999999	0.0228783	3.64429e-06	0.0834132	0.997608	0.984283	3.64429e-06	0.00790446	1-3	fold-specific
P	cellular component biogenesis	0.000109638	0.761239	0.272512	0.999998	0.00230991	7.29918e-06	0.5	0.999957	0.998867	7.29918e-06	0.0158319	1-3	not fold-specific
P	RNA methylation	0.000686595	0.29605	0.591249	0.999999	0.000237945	8.02173e-06	0.36033	0.999723	0.999908	8.02173e-06	0.0173991	1-3	not fold-specific
F	GTPase activity	8.66351e-06				0.00159053	0.0224713				8.66351e-06	0.0187912	1	not fold-specific
F	binding	0.0621823	0.0321237	0.239515	0.999995	0.00133614	1.07869e-05	0.0110935	0.955699	0.999174	1.07869e-05	0.0233969	1-3	not fold-specific
P	embryo sac development		0.710311	2.20009e-05		0.997434	0.0615386	0.000123614	0.0039413	0.00859198	2.20009e-05	0.0477198	3	not fold-specific
P	histone modification		0.0179175	0.0161614		0.562891	0.00888399	2.20559e-05	0.00978317	0.562891	2.20559e-05	0.0478393	2-3	not fold-specific
P	gamete generation			2.55193e-05			0.298622	0.00345009	0.00544389	0.000581913	2.55193e-05	0.0553513	3	not fold-specific
P	cellular developmental process	0.993236	0.997817	0.00319446	0.0551194	0.999992	0.969143	0.401836	0.0159995	2.63267e-05	2.63267e-05	0.0571026	3-4	not fold-specific
P	response to auxin stimulus	0.984766	0.998491	0.54555	2.68944e-05	0.99998	0.999992	0.991136	0.0357666	6.89114e-05	2.68944e-05	0.0583339	4	not fold-specific
P	covalent chromatin modification	0.99357	0.0131882	0.026601		0.438456	0.00579845	3.39346e-05	0.0197235	0.678964	3.39346e-05	0.0736042	2-3	not fold-specific
P	chromatin modification	0.99357	0.0131882	0.026601		0.438456	0.00579845	3.39346e-05	0.0197235	0.678964	3.39346e-05	0.0736042	2-3	not fold-specific
P	organelle organization	0.742238	0.0905889	0.00315456	0.999989	0.242383	3.65066e-05	0.000100094	0.33875	0.81552	3.65066e-05	0.0791827	1-3	not fold-specific
C	nucleus	0.550852	6.34575e-05	0.485141	0.999979	0.00050735	4.26706e-05	0.000302167	0.514859	0.999698	4.26706e-05	0.0925524	1-3	not fold-specific
P	megagametogenesis			4.97563e-05			0.184532	0.00064769	0.00225213	0.00323894	4.97563e-05	0.107921	3	not fold-specific
F	translation elongation factor activity	5.42825e-05				0.00760536	0.130729				5.42825e-05	0.117739	1	not fold-specific
P	response to brassinosteroid stimulus			0.476864	0.00020359		0.999971	0.953763	0.00544389	6.19634e-05	6.19634e-05	0.134399	3-4	not fold-specific
P	sexual reproduction			6.31253e-05			0.458941	0.00891174	0.00405817	0.000317211	6.31253e-05	0.136919	3	not fold-specific
P	histone methylation		0.0105011	0.0512262		0.368375	0.00744329	6.77244e-05	0.0267273	0.749459	6.77244e-05	0.146894	2-3	not fold-specific
P	chromatin organization	0.975039	0.016283	0.0312035		0.327703	0.00240445	7.08032e-05	0.0578092	0.771616	7.08032e-05	0.153572	2-3	not fold-specific
P	nitrogen compound metabolic process	0.0651727	0.557183	0.0142848	0.999965	0.104256	7.35892e-05	0.0321581	0.953725	0.920094	7.35892e-05	0.159615	1-3	not fold-specific
P	embryo sac egg cell differentiation			7.79769e-05			0.346248	0.00590943	0.00729955	0.00105994	7.79769e-05	0.169132	3	not fold-specific
P	female gamete generation			7.79769e-05			0.346248	0.00590943	0.00729955	0.00105994	7.79769e-05	0.169132	3	not fold-specific
P	gluconeogenesis	0.00015619		0.618906		0.0200205	0.00616715	0.948914	0.999971	0.99343	0.00015619	0.338777	1	not fold-specific
P	pyruvate metabolic process	0.00015619		0.618906		0.0200205	0.00616715	0.948914	0.999971	0.99343	0.00015619	0.338777	1	not fold-specific
P	hexose biosynthetic process	0.00015619		0.618906		0.0200205	0.00616715	0.948914	0.999971	0.99343	0.00015619	0.338777	1	not fold-specific
P	monosaccharide biosynthetic process	0.00015619		0.618906		0.0200205	0.00616715	0.948914	0.999971	0.99343	0.00015619	0.338777	1	not fold-specific
P	protein amino acid methylation		0.0141327	0.0636188		0.4341	0.0202367	0.000172028	0.0219792	0.690778	0.000172028	0.373128	2-3	not fold-specific
P	protein amino acid alkylation		0.0141327	0.0636188		0.4341	0.0202367	0.000172028	0.0219792	0.690778	0.000172028	0.373128	2-3	not fold-specific
[truncated: 136 more rows]

## Sheet: 4-q, DGs, step 2
			specifically regulated
[truncated: 316 more rows]

## Sheet: 3-q, UGs, step 1
GO term		quantiles and combinations of quantiles					Bonferroni corrected (for number of GO terms) minimal p-value	Bonferroni corrected (for number of GO terms and tested intervals) minimal p-value
[truncated: 231 more rows]

[truncated: 3 more sheets: 3-q, DGs, step 1, 3-q, UGs, step 2, 3-q, DGs, step 2]
