# Supplementary material for: Auxin regulates functional gene groups in a fold-change-specific manner in Arabidopsis thaliana roots
Source: Sci Rep. 2017 May 30;7:2489. doi: 10.1038/s41598-017-02476-8 (PMC5449405; doi:10.1038/s41598-017-02476-8)
Supplement: Supplementary file 4 — Supplementary Table 6 [file 41598_2017_2476_MOESM4_ESM.xls]

## Sheet: Annotation
"Auxin regulates functional gene groups in a fold-change-specific manner in Arabidopsis thaliana roots"
Omelyanchuk NA, Wiebe DS, Novikova DD, Levitsky VG, Klimova N, Gorelova V, Weinholdt C, Vasiliev GV, Zemlyanskaya EV, Kolchanov NA, Kochetov AV, Grosse I, Mironova VV
Supplementary Table 6. Search for GO terms associated with genes changing their expression in similar fold intervals in microarray data on auxin-regulated genes in roots after 4h, 8h and 12h of auxin treatment (Lewis et al., 2013).
At step 1, UGs and DGs from each auxin treatment dataset separately (4, 8 and 12 hours of treatment) were ranked by fold changes and subdivided into 6 groups of the similar sizes (6 quantiles). Functional annotation was performed separately for UGs and DGs belonging to each quantile, various combinations of neighboring quantiles, and in the overall UG and DG sets (21 groups in total). Results are…
Only terms with the minimal p-value less than the threshold for Bonferroni multiple test correction (0,001/21= 4,8E-05) were taken for step 2 analysis.
At step 2 the GP terms were considered as fold-chengs-specific if the minimal p-value passed the threshold for multiple testing: 4h UGs -1,47E-05; 4h DGs -1,14E-04; 8h UGs – 1,20E-05; 8h DGs – 2,29E-05; 12h UGs - 7,58E-05 and 12h DGs – 8,62E-05.
UGs and DGs mean auxin up-and downregulated genes, respectively
The number ofdifferentially expressed genes at different time intervals of auxin treatment in mcroarray data from (Lewis et al., 2013)
	UGs	DGs
0.5h	1	0
1h	0	0
2h	3	0
4h	712	395
8h	1060	738
12h	788	399
24h	50	8
The fold-change intervals tested in this analysis:
1 - very weak
2 - weak
3 - moderate
4 -intermediate
5 - strong
6 - very strong
1-2 - from very weak to weak
1-3 - from very weak to moderate
1-4 - from very weak to intermediate
1-5 - from very weak to strong
1-6 - from very weak to very strong
2-3 - from weak to moderate
2-4 - from weak to intermediate
2-5 - from weak to strong
2-6 - from weak to very strong
3-4 - from moderate to intrermediate
3-5 - from moderate to strong
3-6 - from moderate to very strong
4-5 - from intermediate to strong
4-6 - from intermediate to very strong
5-6 - from strong to very strong

## Sheet: 4h UGs
			step 1, enrichment versus genome																						step 2, enrichment versus all UGs at 4 hours
GO term	GO ID	GO category	1-2	1-3	1-4	1-5	all	1	2-3	2-4	2-5	2-6	2	3-4	3-5	3-6	3	4-5	4-6	4	5-6	5	6	min p-value vs genome	up1-2	up1-3	up1-4	up1-5	up1	up2-3	up2-4	up2-5	up2-6	up2	up3-4	up3-5	up3-6	up3	up4-5	up4-6	up4	up5-6	up5	up6	min p-value vs all UDEGs at 4 hrs	fs/nfs	region with most significant enrichment
intracellular organelle part	GO:0044446	C	2.5e-05	1.4e-06	1.5e-05	0.014	1	0.077	0.00012	0.0013	0.49	1	0.0016	0.8	1	1	0.3	1	1	1	1	1		1.4e-06	1.00598e-06	2.27101e-10	1.57092e-12	4.63808e-08	0.00994979	7.9124e-06	3.02993e-05	0.0684336	0.995209	0.00032094	0.106763	0.920279	1	0.0361269	0.999231	1	0.652109	1	0.999975		1.57092e-12	fs	1_4
organelle organization	GO:0006996	P	9e-14	3.1e-16	1.9e-14	2.5e-09	2e-06	1.8e-08	1.1e-07	1.4e-06	0.0068	0.4	7.4e-05	0.094	1	1	0.024	1	1	1	1			3.1e-16	7.44133e-09	7.43401e-12	1.24193e-11	6.65993e-05	1.59021e-05	0.00064691	0.0137102	0.833092	0.999995	0.00415458	0.480857	0.999003	1	0.107927	0.999998	1	0.915338	1			7.43401e-12	fs	1_3
organelle part	GO:0044422	C	2.7e-05	1.6e-06	1.6e-05	0.0096	1	0.079	0.00013	0.0013	0.36	1	0.0016	0.82	1	1	0.3	1	1	1	1	1		1.6e-06	1.56782e-06	5.63769e-10	8.9352e-12	3.78202e-08	0.0114258	1.17872e-05	5.13804e-05	0.0594872	0.994421	0.00039102	0.121995	0.902263	0.999999	0.0403871	0.998605	1	0.669284	1	0.999898		8.9352e-12	fs	1_4
response to hormone stimulus	GO:0009725	P	1	1	1	0.062	1.2e-11	1	1	1	0.0061	5.3e-14	1	1	0.0033	1.8e-15	1	2.6e-05	8.8e-20	1	4.4e-21	5.2e-05	6e-17	4.4e-21	0.999989	1	1	1	0.999701	0.999989	0.999995	0.998529	0.00119698	0.988042	0.999191	0.917462	3.582e-05	0.999701	0.196986	1.93417e-09	0.815789	5.02752e-11	0.038178	2.46303e-09	5.02752e-11	fs	5_6
intracellular non-membrane-bounded organelle	GO:0043232	C	1e-07	2.3e-10	1.9e-10	7e-07	0.00022	0.012	9.6e-08	9.2e-08	0.00023	0.031	3.3e-05	0.0039	0.81	1	0.011	1	1	1				1.9e-10	7.16403e-05	8.22386e-08	6.7637e-11	2.97751e-05	0.0581272	7.16403e-05	9.80953e-05	0.125754	0.971992	0.00166035	0.10847	0.92167	0.999978	0.0581272	0.999007	1	0.580106				6.7637e-11	fs	1_4
non-membrane-bounded organelle	GO:0043228	C	1e-07	2.3e-10	1.9e-10	7e-07	0.00022	0.012	9.6e-08	9.2e-08	0.00023	0.031	3.3e-05	0.0039	0.81	1	0.011	1	1	1				1.9e-10	7.16403e-05	8.22386e-08	6.7637e-11	2.97751e-05	0.0581272	7.16403e-05	9.80953e-05	0.125754	0.971992	0.00166035	0.10847	0.92167	0.999978	0.0581272	0.999007	1	0.580106				6.7637e-11	fs	1_4
DNA metabolic process	GO:0006259	P	1e-05	2.7e-09	1.1e-06	0.00045	0.031	0.00041	0.00013	0.018	1	1	0.49	1	1	1	0.0062							2.7e-09	9.60502e-05	3.07419e-10	5.08725e-08	0.000560467	0.000940632	0.00106282	0.0698274	0.774924	0.999741	0.108528	0.338506	0.964613	0.999975	0.0089429							3.07419e-10	fs	1_3
response to endogenous stimulus	GO:0009719	P	1	1	1	0.45	3.5e-09	1	1	1	0.036	1.3e-11	1	1	0.094	6.1e-12	1	0.00087	3.8e-16	1	7.3e-18	0.00065	9e-15	7.3e-18	0.999859	1	1	1	0.999816	0.999859	0.999965	0.996558	0.00076691	0.914683	0.999617	0.956215	0.000383373	0.999816	0.272828	2.83814e-08	0.85202	4.00261e-10	0.0539554	7.76681e-09	4.00261e-10	fs	5_6
methylation	GO:0032259	P	6.4e-13	8.4e-19	1.4e-17	1.3e-13	1.3e-10	8e-10	6.3e-09	2.5e-08	2.3e-05	0.0024	0.0058	0.00012	0.048	1	2e-05	1	1	1				8.4e-19	3.137e-05	1.30774e-09	9.7842e-10	9.71751e-05	0.000104767	0.00609638	0.06768	0.840139	0.999973	0.171533	0.245686	0.963474	0.999992	0.0225144	0.999977	1	0.933443				9.7842e-10	fs	1_4
one-carbon metabolic process	GO:0006730	P	2.4e-12	5.8e-18	1.1e-16	9.2e-13	8.1e-10	2e-09	1.9e-08	8.6e-08	6.8e-05	0.0064	0.0093	0.00026	0.093	1	3.7e-05	1	1	1				5.8e-18	3.137e-05	1.30774e-09	9.7842e-10	9.71751e-05	0.000104767	0.00609638	0.06768	0.840139	0.999973	0.171533	0.245686	0.963474	0.999992	0.0225144	0.999977	1	0.933443				9.7842e-10	fs	1_4
macromolecule methylation	GO:0043414	P	3.1e-12	3.4e-18	4.3e-17	3.4e-13	2.8e-10	6.3e-10	2.7e-08	8.2e-08	5.6e-05	0.0049	0.027	9.8e-05	0.04	1	1.7e-05	1	1	1				3.4e-18	6.20543e-05	2.49414e-09	1.52275e-09	0.000118215	7.46474e-05	0.00996411	0.0873975	0.86588	0.999981	0.261097	0.212407	0.951394	0.999983	0.0187362	0.999968	1	0.925337				1.52275e-09	fs	1_4
chromosome organization	GO:0051276	P	2e-07	3.2e-13	8.3e-12	2.7e-08	9.9e-06	1.5e-07	1.4e-05	9.2e-05	0.027	1	1	0.00085	0.36	1	2.6e-05	1	1	1				3.2e-13	0.000610038	2.49414e-09	1.52275e-09	0.000118215	7.46474e-05	0.00996411	0.0873975	0.86588	0.999981	0.559072	0.0786338	0.854635	0.999797	0.00273513	0.999968	1	0.925337				1.52275e-09	fs	1_4
chromatin organization	GO:0006325	P	1.5e-08	4.2e-15	1.6e-13	4.4e-10	1.6e-07	1.3e-08	1.9e-06	1.6e-05	0.004	0.16	1	0.00019	0.072	1	4.2e-06							4.2e-15	0.000808522	3.48318e-09	8.85976e-09	0.000258065	7.04842e-05	0.0135704	0.135778	0.89582	0.999983	0.616952	0.10418	0.864222	0.999737	0.00291509							3.48318e-09	fs	1_3
response to auxin stimulus	GO:0009733	P	1	1	0.015	5.3e-07	2e-23		1	0.0077	1.2e-07	2.5e-25	0.63	0.48	7.5e-06	2.5e-24		8.4e-08	1.5e-28	0.021	4e-27	6.1e-05	6.7e-24	1.5e-28	0.999563	1	1	1		0.999873	0.999858	0.999424	0.00344568	0.91767	0.998675	0.988755	0.00132516		0.513527	1.90822e-07	0.731997	3.21182e-08	0.334709	4.34904e-09	4.34904e-09	fs	6
cell cycle	GO:0007049	P	0.00021	8.8e-07	0.00035	0.02	0.65	0.0024	0.0074	0.81	1	1	1	1	1	1	0.12							8.8e-07	0.000115167	4.87059e-09	5.89218e-06	0.00121106	0.00092419	0.00405015	0.193955	0.818697	0.99976	0.124875	0.564814	0.971311	0.999972	0.0258998							4.87059e-09	fs	1_3
nucleobase, nucleoside, nucleotide and nucleic acid metabolic process	GO:0006139	P	1.4e-16	9.2e-24	8.1e-22	1.4e-19	3.3e-17	9.4e-09	1.5e-14	4.5e-13	1.6e-11	7.9e-10	2.7e-07	9.1e-06	5.9e-05	0.00053	8.9e-07	1	1	1	1	1	1	9.2e-24	1.19357e-05	6.63121e-09	2.14317e-06	0.00070512	0.00199693	0.000193096	0.0243646	0.49002	0.99899	0.0100941	0.441664	0.964743	0.999994	0.0206913	0.999891	1	0.978923	0.999999	0.997325	0.999698	6.63121e-09	fs	1_3
DNA replication	GO:0006260	P	5.7e-07	2.3e-13	8.5e-11	2.7e-08	2.1e-06	8.2e-06	4.7e-07	6.4e-05	0.0049	0.1	0.83	0.0032	0.23	1	5.4e-06							2.3e-13	0.00335112	8.55121e-09	2.47663e-06	0.00315048	0.00232303	0.00335112	0.133407	0.802219	0.999394	0.411271	0.197781	0.866593	0.998969	0.00232303							8.55121e-09	fs	1_3
histone methylation	GO:0016571	P	5.9e-07	7.1e-14	2.1e-11	6.3e-09	4.8e-07	2e-06	4.9e-07	4.8e-05	0.0032	0.061	1	0.00082	0.07	1	1.3e-06							7.1e-14	0.00617448	1.72521e-08	3.79862e-06	0.00381079	0.00165851	0.00617448	0.173545	0.838989	0.99959	0.574991	0.161011	0.826455	0.997996	0.00165851							1.72521e-08	fs	1_3
protein amino acid alkylation	GO:0008213	P	9.1e-07	1.5e-13	4.3e-11	1.2e-08	9.1e-07	2.8e-06	7.5e-07	7.2e-05	0.0047	0.087	1	0.0011	0.093	1	1.9e-06							1.5e-13	0.00617448	1.72521e-08	3.79862e-06	0.00381079	0.00165851	0.00617448	0.173545	0.838989	0.99959	0.574991	0.161011	0.826455	0.997996	0.00165851							1.72521e-08	fs	1_3
protein amino acid methylation	GO:0006479	P	9.1e-07	1.5e-13	4.3e-11	1.2e-08	9.1e-07	2.8e-06	7.5e-07	7.2e-05	0.0047	0.087	1	0.0011	0.093	1	1.9e-06							1.5e-13	0.00617448	1.72521e-08	3.79862e-06	0.00381079	0.00165851	0.00617448	0.173545	0.838989	0.99959	0.574991	0.161011	0.826455	0.997996	0.00165851							1.72521e-08	fs	1_3
response to brassinosteroid stimulus	GO:0009741	P				1	5e-07				1	2.1e-08			0.39	4.1e-10		0.025	2e-12		1.6e-14	0.0019	3.3e-11	1.6e-14				1				0.998362	0.0293214			0.920254	0.000398914		0.456908	1.44963e-06		2.20165e-08	0.0810134	4.70879e-06	2.20165e-08	fs	5_6
nuclear part	GO:0044428	C	5.7e-09	8.5e-15	2.4e-14	2.4e-11	1.3e-08	0.0051	5.2e-12	2.4e-11	2.3e-08	7.7e-06	4.1e-06	1.2e-05	0.0022	0.1	5.4e-06	1	1	1				8.5e-15	0.00168201	1.39791e-07	4.20915e-08	0.000118215	0.160961	1.73429e-05	0.000224736	0.0739877	0.91321	0.00691106	0.0786338	0.77546	0.99939	0.00751336	0.999344	1	0.839339				4.20915e-08	fs	1_4
covalent chromatin modification	GO:0016569	P	6.8e-08	2e-13	5.9e-12	4.3e-09	6.2e-07	1.2e-07	1.2e-05	9e-05	0.0091	0.21	1	0.0015	0.19	1	5.3e-05							2e-13	0.00138331	6.21457e-08	2.88337e-07	0.00121106	0.000239971	0.0251608	0.193955	0.896436	0.999945	0.568389	0.181303	0.886296	0.999577	0.00961471							6.21457e-08	fs	1_3
histone lysine methylation	GO:0034968	P	2.3e-06	4.7e-14	8.4e-12	1.9e-09	1.3e-07	3e-06	2.4e-07	1.6e-05	0.001	0.019		9.9e-05	0.01	0.19	1.6e-07							4.7e-14	0.0194606	6.96662e-08	8.9153e-06	0.00557048	0.00311629	0.00708053	0.165675	0.813449	0.999208		0.0994381	0.720711	0.992919	0.000791592							6.96662e-08	fs	1_3
pyrophosphatase activity	GO:0016462	F	1.8e-08	2.2e-10	4.2e-09	1.9e-06	0.00033	0.013	7.6e-08	2e-06	0.00059	0.048	4.6e-06	0.14	1	1	0.038	1	1	1				2.2e-10	1.91398e-05	6.97538e-08	9.71759e-08	0.000174776	0.065544	6.9735e-05	0.00162739	0.18046	0.969704	0.00045431	0.472268	0.977313	0.999995	0.127983	0.999693	1	0.906502				6.97538e-08	fs	1_3
hydrolase activity, acting on acid anhydrides, in phosphorus-containing anhydrides	GO:0016818	F	2.5e-08	3.3e-10	6.5e-09	2.9e-06	0.00047	0.015	1e-07	2.7e-06	0.00078	0.061	5.5e-06	0.16	1	1	0.043	1	1	1				3.3e-10	1.91398e-05	6.97538e-08	9.71759e-08	0.000174776	0.065544	6.9735e-05	0.00162739	0.18046	0.969704	0.00045431	0.472268	0.977313	0.999995	0.127983	0.999693	1	0.906502				6.97538e-08	fs	1_3
hydrolase activity, acting on acid anhydrides	GO:0016817	F	3.6e-08	5.2e-10	1.1e-08	4.5e-06	0.0007	0.017	1.4e-07	3.9e-06	0.0011	0.08	6.9e-06	0.19	1	1	0.049	1	1	1				5.2e-10	1.91398e-05	6.97538e-08	9.71759e-08	0.000174776	0.065544	6.9735e-05	0.00162739	0.18046	0.969704	0.00045431	0.472268	0.977313	0.999995	0.127983	0.999693	1	0.906502				6.97538e-08	fs	1_3
regulation of gene expression, epigenetic	GO:0040029	P	1.8e-06	4.9e-09	3.5e-07	7.2e-05	0.0035	0.0035	3.9e-05	0.0017	0.12	1	0.016	1	1	1	0.064							4.9e-09	0.000133263	7.3405e-08	1.61345e-06	0.00260378	0.0101957	0.00177797	0.0502318	0.631821	0.996809	0.0270012	0.517601	0.977911	0.99997	0.0698787							7.3405e-08	fs	1_3
chromatin modification	GO:0016568	P	5.2e-09	2.9e-14	2.7e-13	3.6e-10	8e-08	3.1e-08	5.7e-06	1.5e-05	0.0024	0.078	0.77	0.00072	0.12	1	0.0001							2.9e-14	0.000645161	8.75016e-08	7.85892e-08	0.000679845	0.000181065	0.0295309	0.159331	0.888067	0.999957	0.477309	0.190101	0.907997	0.999808	0.0190318							7.85892e-08	fs	1_4
ncRNA metabolic process	GO:0034660	P	4e-06	7.4e-07	0.00026	0.0054	0.12	0.066	0.0004	0.094	1	1	0.0018	1	1	1	1							7.4e-07	1.21184e-05	1.39421e-07	0.0002085	0.00673181	0.0245771	0.00125833	0.11783	0.590275	0.992066	0.00204809	0.931855	0.997532	0.999998	0.28954							1.39421e-07	fs	1_3
response to cyclopentenone	GO:0010583	P				1	7.7e-10				0.18	1.2e-11			0.078	6.5e-13		0.018	9.8e-15		2.6e-16	0.0079	4.6e-14	2.6e-16				1				0.998628	0.00940825			0.949961	0.000451484		0.632625	6.92139e-06		1.57934e-07	0.228001	6.68413e-07	1.57934e-07	fs	5_6
response to organic cyclic substance	GO:0014070	P				1	7.7e-10				0.18	1.2e-11			0.078	6.5e-13		0.018	9.8e-15		2.6e-16	0.0079	4.6e-14	2.6e-16				1				0.998628	0.00940825			0.949961	0.000451484		0.632625	6.92139e-06		1.57934e-07	0.228001	6.68413e-07	1.57934e-07	fs	5_6
small molecule metabolic process	GO:0044281	P	2.9e-11	2e-14	4.9e-14	1.8e-15	1.2e-10	4.9e-09	9.5e-06	5e-06	9.3e-08	0.00033	0.025	0.0052	9.1e-05	0.11	0.0089	0.12	1	1	1	0.43	1	1.8e-15	9.90392e-05	7.22515e-06	5.5825e-05	1.96208e-07	7.76365e-05	0.0844447	0.293947	0.324278	0.999968	0.23136	0.534605	0.577312	0.999952	0.183276	0.844249	0.999997	0.873068	0.999975	0.59829	1	1.96208e-07	fs	1_5
RNA processing	GO:0006396	P	5.6e-07	7.5e-06	0.0002	0.02	0.47	0.001	0.089	0.77	1	1	0.015	1	1	1	1	1	1					5.6e-07	2.19004e-07	7.66946e-07	5.95952e-06	0.00379728	0.000505675	0.0339375	0.21063	0.88021	0.999864	0.00473473	0.93901	0.999682	1	0.734308	0.999749	1					2.19004e-07	fs	1_2
nucleoside-triphosphatase activity	GO:0017111	F	1.7e-07	1.3e-09	1.7e-08	5.4e-06	0.00072	0.036	1.6e-07	3.1e-06	0.00076	0.055	1.6e-05	0.1	1	1	0.029	1	1	1				1.3e-09	7.80062e-05	2.33579e-07	2.23221e-07	0.000258065	0.0991914	7.80062e-05	0.0013157	0.147421	0.951928	0.00084309	0.386029	0.957945	0.999979	0.0991914	0.999419	1	0.883718				2.23221e-07	fs	1_4
histone modification	GO:0016570	P	3.8e-07	3.7e-13	5.9e-12	3.3e-09	3.9e-07	2.5e-06	2e-06	1.3e-05	0.0016	0.043	1	0.00036	0.053	1	1.5e-05							3.7e-13	0.0046688	2.27658e-07	6.83153e-07	0.00177687	0.00172474	0.0123786	0.107485	0.792173	0.99954	0.5074	0.119974	0.812373	0.998429	0.00571261							2.27658e-07	fs	1_3
nitrogen compound metabolic process	GO:0006807	P	1.5e-15	8.4e-22	1.9e-20	4.2e-19	1.9e-17	3.5e-08	3.7e-13	3.1e-12	1.9e-11	2.3e-10	8e-07	2.3e-05	3.6e-05	0.00011	7.6e-06	1	1	1	1	1	1	8.4e-22	4.97637e-05	2.52628e-07	3.52763e-05	0.00281683	0.00382696	0.00107911	0.0547711	0.534319	0.997961	0.016611	0.532121	0.960598	0.999975	0.0507395	0.999494	1	0.970337	0.999983	0.991654	0.998615	2.52628e-07	fs	1_3
intracellular	GO:0005622	C	1.8e-08	1.2e-07	4.1e-06	0.0022	0.0083	1.8e-05	0.0053	0.03	1	1	0.0042	1	1	1	1	1	1	1	1	1	1	1.8e-08	4.00608e-07	2.22334e-06	5.3341e-05	0.0684292	7.06756e-05	0.0263232	0.168848	0.959438	0.999978	0.00808834	0.819569	0.999734	1	0.510595	0.999888	0.999999	0.895543	0.999975	0.999731	0.957055	4.00608e-07	fs	1_2
response to organic substance	GO:0010033	P	1	1	0.57	0.00052	7.1e-12	1	1	0.22	8.9e-05	1.6e-13	1	0.61	0.00016	5.4e-14	1	2.9e-06	3.6e-17	0.035	5e-15	0.0014	5.6e-12	3.6e-17	0.999676	1	0.999999	0.999999	0.997713	0.999676	0.996917	0.970993	0.00541408	0.952191	0.957747	0.752393	0.000695627	0.997713	0.0962479	4.80025e-07	0.336765	1.83212e-06	0.132431	3.75445e-06	4.80025e-07	fs	4_6
DNA-dependent DNA replication	GO:0006261	P	3.1e-05	7.8e-11	6.3e-09	7e-07	2.5e-05	5.5e-05	2.6e-05	0.00088	0.029	0.33		0.0061	0.27	1	3.6e-05							7.8e-11	0.0148033	5.53609e-07	3.18695e-05	0.00982235	0.00416095	0.0148033	0.205921	0.826101	0.998979		0.173899	0.794079	0.995128	0.00416095							5.53609e-07	fs	1_3
response to chemical stimulus	GO:0042221	P	1	1	0.036	7.2e-06	2.5e-13	1	1	0.059	6.4e-06	6.1e-14	1	0.078	4e-06	6.8e-15	1	3.4e-08	3.6e-18	0.0021	1.6e-14	0.00026	2.3e-10	3.6e-18	0.999407	1	0.999994	0.999972	0.984178	0.999932	0.996811	0.957306	0.0284151	0.98185	0.91458	0.57676	0.00113497	0.998111	0.028747	6.03478e-07	0.170228	1.24309e-05	0.0900667	6.82034e-05	6.03478e-07	fs	4_6
gene silencing	GO:0016458	P	7.6e-06	0.0003	0.0029	0.097	1	0.04	0.2	1	1	1	0.006											7.6e-06	1.11513e-06	2.64237e-05	7.42217e-05	0.0143144	0.00780721	0.0453096	0.196608	0.797147	0.998028	0.00184175											1.11513e-06	fs	1_2
protein metabolic process	GO:0019538	P	1.3e-06	7.3e-07	1.8e-07	0.0001	0.0064	5.8e-05	0.055	0.0082	0.56	1	0.27	0.8	1	1	1	1	1	1	1	1	1	1.8e-07	2.99262e-05	2.40371e-05	1.25898e-06	0.00176187	0.000213084	0.0946293	0.0676118	0.778518	0.999908	0.0843979	0.343815	0.967172	0.999986	0.429889	0.985942	0.999989	0.407018	1	0.99938	0.999256	1.25898e-06	fs	1_4
cellular macromolecule metabolic process	GO:0044260	P	5.4e-11	1.6e-10	1.6e-10	2e-08	6.7e-07	1.2e-06	0.00049	0.00017	0.003	0.023	0.00074	0.9	1	1	1	1	1	1	1	1	1	5.4e-11	1.69557e-06	2.14157e-05	4.06631e-05	0.00600052	0.000201394	0.0768802	0.172152	0.827158	0.999908	0.0133662	0.798015	0.995654	0.999999	0.696782	0.993088	0.999989	0.738218	0.99998	0.995201	0.996771	1.69557e-06	fs	1_2
intracellular organelle lumen	GO:0070013	C	1.4e-06	3.6e-09	2.2e-09	3.5e-07	3.8e-05	0.24	5.8e-08	5.8e-08	1.1e-05	0.0011	1.5e-05	0.0049	0.16	1	0.014	1	1	1				2.2e-09	0.0019506	2.31561e-05	1.74464e-06	0.000679845	0.321244	0.000192212	0.000373464	0.0541418	0.811175	0.00212837	0.190101	0.840669	0.999355	0.098739	0.991317	0.999996	0.652587				1.74464e-06	fs	1_4
organelle lumen	GO:0043233	C	1.4e-06	3.6e-09	2.2e-09	3.5e-07	3.8e-05	0.24	5.8e-08	5.8e-08	1.1e-05	0.0011	1.5e-05	0.0049	0.16	1	0.014	1	1	1				2.2e-09	0.0019506	2.31561e-05	1.74464e-06	0.000679845	0.321244	0.000192212	0.000373464	0.0541418	0.811175	0.00212837	0.190101	0.840669	0.999355	0.098739	0.991317	0.999996	0.652587				1.74464e-06	fs	1_4
membrane-enclosed lumen	GO:0031974	C	1.7e-06	4.5e-09	2.9e-09	4.4e-07	4.8e-05	0.26	7e-08	7.1e-08	1.4e-05	0.0013	1.7e-05	0.0054	0.17	1	0.015	1	1	1				2.9e-09	0.0019506	2.31561e-05	1.74464e-06	0.000679845	0.321244	0.000192212	0.000373464	0.0541418	0.811175	0.00212837	0.190101	0.840669	0.999355	0.098739	0.991317	0.999996	0.652587				1.74464e-06	fs	1_4
cellular protein metabolic process	GO:0044267	P	3.8e-06	6.8e-06	2.5e-06	0.00051	0.036	0.0001	0.24	0.051	1	1	0.46	1	1	1	1	1	1	1	1	1	1	2.5e-06	2.22071e-05	4.05452e-05	2.58492e-06	0.000985663	0.000164412	0.134001	0.101151	0.767692	0.999932	0.0837643	0.434868	0.965137	0.99999	0.536891	0.974476	0.999981	0.419992	0.999999	0.997967	0.999624	2.58492e-06	fs	1_4
nuclear lumen	GO:0031981	C	5.5e-08	8.4e-11	1.4e-11	2.1e-09	3e-07	0.043	8.6e-09	2e-09	3.3e-07	3.6e-05	3.8e-06	0.00071	0.022	0.37	0.0078	1	1	0.6				1.4e-11	0.00224065	6.74206e-05	3.93291e-06	0.000999349	0.267545	0.000730105	0.000956316	0.0817406	0.851583	0.0038684	0.216875	0.846587	0.99927	0.148417	0.985272	0.999986	0.597528				3.93291e-06	fs	1_4
intracellular part	GO:0044424	C	6.3e-07	1.3e-06	6.3e-05	0.012	0.03	0.00015	0.012	0.11	1	1	0.018	1	1	1	1	1	1	1	1	1	1	6.3e-07	4.14677e-06	6.74143e-06	0.000263699	0.106997	0.000258646	0.0278968	0.220591	0.957439	0.999909	0.0172731	0.816602	0.999405	0.999998	0.416356	0.999868	0.999997	0.92939	0.999868	0.999321	0.92939	4.14677e-06	fs	1_2
histone H3-K9 methylation	GO:0051567	P	3.7e-05	5.7e-11	2.1e-09	1.6e-07	4.3e-06	0.00038	3.6e-06	8.2e-05	0.0027	0.032		0.0018	0.069	0.68	2.1e-05							5.7e-11	0.0305704	4.2806e-06	0.000113139	0.0172726	0.0196967	0.0105078	0.137842	0.709528	0.994476		0.159519	0.743767	0.989492	0.00552393							4.2806e-06	fs	1_3
cellular component organization	GO:0016043	P	1.9e-09	4.5e-11	4e-09	8.2e-06	1.7e-06	3.9e-06	9.1e-05	0.0017	0.28	0.047	0.0078	1	1	1	0.24	1	1	1	1	1	1	4.5e-11	2.73114e-05	4.45642e-06	0.000450464	0.347861	0.000545422	0.0317918	0.343638	0.992908	0.999769	0.0510896	0.837904	0.999889	0.999988	0.278022	0.999998	0.999998	0.978348	0.999799	0.999986	0.743654	4.45642e-06	fs	1_3
hydrolase activity	GO:0016787	F	9.1e-06	2e-05	2e-05	0.0059	0.1	0.048	0.0024	0.0024	0.32	1	0.00088	1	1	1	1	1	1	1	1	1	1	9.1e-06	3.65165e-05	4.55082e-05	4.64775e-06	0.00786714	0.0315368	0.00697801	0.00725694	0.429538	0.983038	0.00162427	0.481677	0.987187	0.999985	0.518303	0.993314	0.999982	0.501491	0.999999	0.999742	0.996976	4.64775e-06	fs	1_4
cell	GO:0005623	C	3.4e-10	4.1e-09	1.3e-08	8.7e-07	4.2e-07	1.1e-05	0.00045	0.0004	0.0045	0.0014	0.00022	0.55	1	0.36	1	1	1	1	1	1	1	3.4e-10	5.74515e-06	0.000289876	0.00261959	0.200601	0.000890417	0.105934	0.330388	0.959667	0.999783	0.00939285	0.91837	0.999678	0.999998	0.788188	0.99875	0.999881	0.870859	0.99875	0.997216	0.870859	5.74515e-06	fs	1_2
cell part	GO:0044464	C	3.4e-10	4.1e-09	1.3e-08	8.7e-07	4.2e-07	1.1e-05	0.00045	0.0004	0.0045	0.0014	0.00022	0.55	1	0.36	1	1	1	1	1	1	1	3.4e-10	5.74515e-06	0.000289876	0.00261959	0.200601	0.000890417	0.105934	0.330388	0.959667	0.999783	0.00939285	0.91837	0.999678	0.999998	0.788188	0.99875	0.999881	0.870859	0.99875	0.997216	0.870859	5.74515e-06	fs	1_2
cellular metabolic process	GO:0044237	P	1.7e-11	2.4e-12	1.7e-12	2.6e-12	5.9e-09	3.9e-07	2.7e-05	6.1e-06	3.1e-06	0.00075	0.00068	0.068	0.019	0.78	0.47	0.91	1	1	1	1	1	1.7e-12	6.59831e-06	1.47269e-05	3.72235e-05	4.31074e-05	0.000257864	0.0523367	0.137311	0.384825	0.999883	0.0257982	0.67444	0.893043	0.999997	0.495227	0.920469	0.999993	0.754144	0.999981	0.883829	0.999982	6.59831e-06	fs	1_2
regulation of cell cycle	GO:0051726	P	0.024	1.6e-06	4.6e-05	0.0018	0.027	0.012	0.004	0.067	1	1		0.093	1	1	0.001							1.6e-06	0.0530379	8.40847e-06	0.000172331	0.0208358	0.014543	0.0196272	0.186275	0.763099	0.996205		0.121331	0.672992	0.980373	0.00379489							8.40847e-06	fs	1_3
nucleolus	GO:0005730	C	2.8e-05	1.1e-08	1.4e-10	2.4e-08	1.2e-06	0.47	9.5e-08	1.6e-09	4.2e-07	2.2e-05	0.00023	2.5e-05	0.0026	0.047	0.0022	1	1	0.079				1.4e-10	0.0468814	0.0015881	8.9153e-06	0.00557048	0.516669	0.00224709	0.000352949	0.0536375	0.678411	0.0296362	0.0468814	0.579234	0.980539	0.079005	0.946362	0.999628	0.314048				8.9153e-06	fs	1_4
intracellular organelle	GO:0043229	C	9.4e-05	1.6e-05	0.00024	0.023	0.2	0.012	0.0069	0.051	1	1	0.048	1	1	1	0.83	1	1	1	1	1	1	1.6e-05	0.000110859	9.80169e-06	7.89383e-05	0.0201355	0.0054272	0.00666798	0.0494394	0.662951	0.997231	0.0210581	0.46755	0.975586	0.999945	0.159313	0.998377	0.999995	0.841526	0.99996	0.997494	0.988079	9.80169e-06	fs	1_3
macromolecule modification	GO:0043412	P	2.8e-07	8.5e-10	3.2e-11	3e-09	4.5e-07	0.0053	4.4e-06	1.6e-07	8.9e-06	0.0006	0.0014	0.0019	0.037	0.66	0.059	1	1	0.69	1	1	1	3.2e-11	0.00159122	0.000151328	1.20773e-05	0.00116123	0.0497822	0.00912463	0.00628558	0.200928	0.97053	0.026125	0.1647	0.78198	0.999171	0.180714	0.951641	0.99993	0.41615	0.999996	0.993944	0.999589	1.20773e-05	fs	1_4
nucleotide binding	GO:0000166	F	4e-09	1.6e-13	4.3e-17	1.7e-16	5.8e-13	0.00047	1.3e-09	4e-13	1.4e-12	2.9e-09	3.9e-05	2.9e-08	7e-08	4.2e-05	0.00014	0.0011	0.12	0.00087	1	1	1	4.3e-17	0.0152643	0.000910937	1.31102e-05	3.59481e-05	0.146976	0.00941175	0.00144985	0.0221312	0.900037	0.0581693	0.0366651	0.272467	0.990588	0.0999626	0.680664	0.999514	0.191562	0.999995	0.946275	0.99999	1.31102e-05	fs	1_4
regulation of flower development	GO:0009909	P	0.0015	3.2e-07	2.3e-07	2.7e-05	0.00091	1	7.5e-06	7.5e-06	0.00096	0.028	0.04	0.006	0.41	1	0.0049							2.3e-07	0.033171	0.000123923	1.36422e-05	0.00673181	0.28954	0.00125833	0.00246809	0.148466	0.851228	0.0626037	0.0750368	0.655025	0.987172	0.0245771							1.36422e-05	fs	1_4
organelle	GO:0043226	C	9.8e-05	1.7e-05	0.00026	0.018	0.16	0.013	0.0071	0.053	1	1	0.049	1	1	1	0.84	1	1	1	1	1	1	1.7e-05	0.000136861	1.3742e-05	0.000120908	0.0184154	0.00598756	0.00776193	0.0579477	0.642196	0.996924	0.0228703	0.490032	0.970775	0.999932	0.168038	0.997709	0.999993	0.850115	0.999938	0.995809	0.989174	1.3742e-05	fs	1_3
gene expression	GO:0010467	P	5.6e-09	2.2e-10	9.6e-09	3.6e-07	1.3e-06	3.3e-05	7.8e-05	0.00097	0.0092	0.015	0.0035	1	1	1	0.38	1	1	1	1	1	1	2.2e-10	5.64699e-05	1.95226e-05	0.00113497	0.0541094	0.00197784	0.028747	0.295745	0.881211	0.999029	0.0323347	0.841553	0.99533	0.999973	0.330008	0.999407	0.999991	0.967759	0.999407	0.9917	0.967759	1.95226e-05	nfs
ATPase activity	GO:0016887	F	1.6e-05	1.4e-07	1.2e-06	5.1e-05	0.0019	0.054	1.5e-05	0.00016	0.0049	0.11	0.0017	0.18	1	1	0.044							1.4e-07	0.00200374	2.17889e-05	6.44912e-05	0.00381079	0.111094	0.00200374	0.0188834	0.281283	0.952037	0.0169457	0.414122	0.905914	0.999431	0.111094							2.17889e-05	nfs
macromolecule metabolic process	GO:0043170	P	4.7e-11	6e-11	1.7e-12	1.2e-10	2.7e-09	1.2e-06	0.00022	3.7e-06	5e-05	0.0003	0.00069	0.045	0.18	0.41	1	1	1	0.44	1	1	1	1.7e-12	2.30609e-05	0.000293904	7.91779e-05	0.00816838	0.000739216	0.149385	0.138053	0.764161	0.999639	0.0310467	0.655008	0.984027	0.999989	0.742073	0.967213	0.999834	0.4809	0.999959	0.993539	0.995447	2.30609e-05	nfs
regulation of DNA replication	GO:0006275	P	0.013	3.7e-07	1.9e-05	0.00036	0.0033	0.00068	0.01	0.22	1	1		0.074	1	1	0.00045							3.7e-07	0.0859531	2.68173e-05	0.0021184	0.0637999	0.00618369	0.0859531	0.497768	0.914047	0.998872		0.200747	0.700286	0.970583	0.00618369							2.68173e-05	nfs
protein maturation	GO:0051604	P		0.00084	0.0096	0.058	0.23		2e-05	0.00078	0.0088	0.052		0.03	0.33	1	0.0003							2e-05		0.00187945	0.0253556	0.193309		4.58368e-05	0.00183193	0.0253556	0.190375		0.0414127	0.253901	0.65089	0.00106615							4.58368e-05	nfs
purine ribonucleotide binding	GO:0032555	F	2e-09	4.6e-12	1.3e-16	3.7e-16	4.4e-13	0.00037	5.4e-08	1.5e-12	3.9e-12	2.7e-09	2.5e-05	1.6e-07	2.5e-07	5.4e-05	0.007	0.00016	0.019	8.2e-05	1	1	1	1.3e-16	0.0132488	0.00758884	4.82832e-05	0.000144045	0.143617	0.0535173	0.00390629	0.0439084	0.90582	0.053192	0.0794903	0.391613	0.992251	0.382682	0.510812	0.995667	0.0861544	0.999982	0.942932	0.999961	4.82832e-05	nfs
ribonucleotide binding	GO:0032553	F	2e-09	4.6e-12	1.3e-16	3.7e-16	4.4e-13	0.00037	5.4e-08	1.5e-12	3.9e-12	2.7e-09	2.5e-05	1.6e-07	2.5e-07	5.4e-05	0.007	0.00016	0.019	8.2e-05	1	1	1	1.3e-16	0.0132488	0.00758884	4.82832e-05	0.000144045	0.143617	0.0535173	0.00390629	0.0439084	0.90582	0.053192	0.0794903	0.391613	0.992251	0.382682	0.510812	0.995667	0.0861544	0.999982	0.942932	0.999961	4.82832e-05	nfs
nucleobase, nucleoside and nucleotide metabolic process	GO:0055086	P	0.00015	4.5e-09	3.9e-11	6.5e-11	5.6e-08	0.31	3.7e-07	3.9e-09	7.5e-09	6.2e-06	0.016	7.5e-06	1.3e-05	0.0053	0.00052	0.18	1	0.22	1	1		3.9e-11	0.102767	0.00296161	0.0001897	5.38703e-05	0.366831	0.00730968	0.00277762	0.0155962	0.761846	0.13441	0.0317287	0.159208	0.94081	0.0373103	0.708659	0.998858	0.356017	0.999958	0.896483		5.38703e-05	nfs
nucleotide metabolic process	GO:0009117	P	5.9e-05	9.2e-10	5.5e-12	2.8e-11	2.4e-08	0.2	1.1e-07	8.1e-10	4.9e-09	3.8e-06	0.009	2.6e-06	1.3e-05	0.0048	0.00027	0.28	1	0.14	1	1		5.5e-12	0.0843304	0.00170202	5.94041e-05	6.55986e-05	0.342085	0.00522183	0.00159213	0.0195104	0.782406	0.119954	0.0243802	0.194554	0.952956	0.0317596	0.777635	0.999385	0.331624	0.999989	0.950083		5.94041e-05	nfs
nucleoside phosphate metabolic process	GO:0006753	P	6.2e-05	9.9e-10	6e-12	3.2e-11	2.6e-08	0.21	1.2e-07	8.7e-10	5.4e-09	4.1e-06	0.0092	2.7e-06	1.4e-05	0.0051	0.00028	0.29	1	0.15	1	1		6e-12	0.0843304	0.00170202	5.94041e-05	6.55986e-05	0.342085	0.00522183	0.00159213	0.0195104	0.782406	0.119954	0.0243802	0.194554	0.952956	0.0317596	0.777635	0.999385	0.331624	0.999989	0.950083		5.94041e-05	nfs
DNA alkylation	GO:0006305	P	0.086	2.7e-07	3.7e-06	0.00011	0.0015	0.04	0.00024	0.0028	0.052	0.41		0.0018	0.069	0.68	2.1e-05							2.7e-07	0.220612	6.23226e-05	0.000606245	0.0365084	0.063915	0.013387	0.114741	0.609358	0.980349		0.0413106	0.408445	0.895276	0.000987375							6.23226e-05	nfs
DNA methylation	GO:0006306	P	0.086	2.7e-07	3.7e-06	0.00011	0.0015	0.04	0.00024	0.0028	0.052	0.41		0.0018	0.069	0.68	2.1e-05							2.7e-07	0.220612	6.23226e-05	0.000606245	0.0365084	0.063915	0.013387	0.114741	0.609358	0.980349		0.0413106	0.408445	0.895276	0.000987375							6.23226e-05	nfs
DNA modification	GO:0006304	P	0.096	3.4e-07	4.7e-06	0.00014	0.0019	0.043	0.00028	0.0033	0.06	0.47		0.0021	0.078	0.77	2.3e-05							3.4e-07	0.220612	6.23226e-05	0.000606245	0.0365084	0.063915	0.013387	0.114741	0.609358	0.980349		0.0413106	0.408445	0.895276	0.000987375							6.23226e-05	nfs
embryo sac development	GO:0009553	P	0.00084	2e-05	0.00028	0.0067	0.07	1	0.00069	0.012	0.23	1	0.024	1	1	1	0.79							2e-05	0.00351569	6.23226e-05	0.000606245	0.0365084	0.167855	0.00351569	0.045451	0.410559	0.936085	0.0187827	0.589441	0.954549	0.999265	0.167855							6.23226e-05	nfs
lateral root development	GO:0048527	P			1	1	3e-07			1	0.94	7.7e-08			0.63	1.3e-08		1	9.7e-09		3.2e-09		2e-09	2e-09			0.999865	0.99999			0.994553	0.996705	0.125124			0.945606	0.0164293		0.852116	0.00525388		0.00074541		7.58773e-05	7.58773e-05	nfs
post-embryonic root development	GO:0048528	P			1	1	9.9e-07			1	1	2.5e-07			0.96	4.1e-08		1	2.8e-08		8.2e-09		4.3e-09	4.3e-09			0.999865	0.99999			0.994553	0.996705	0.125124			0.945606	0.0164293		0.852116	0.00525388		0.00074541		7.58773e-05	7.58773e-05	nfs
regulation of post-embryonic development	GO:0048580	P	0.021	6e-06	8.3e-06	0.00082	0.0091	1	4.4e-05	9.5e-05	0.011	0.11	0.2	0.018	1	1	0.0055		1					6e-06	0.0641182	0.000217426	9.5536e-05	0.0325176	0.35415	0.00114311	0.00338125	0.193305	0.803228	0.0905417	0.0641182	0.650283	0.971586	0.0139254		0.999961					9.5536e-05	nfs
nucleus	GO:0005634	C	1.4e-07	5.1e-13	1.6e-12	1.4e-11	6.5e-11	0.0052	3.5e-10	1.7e-09	1.3e-08	4.4e-08	0.00011	3.9e-05	0.00011	0.00018	1.3e-05	0.98	0.58	1	1	1	1	5.1e-13	0.0179021	9.5729e-05	0.00129307	0.027866	0.204338	0.000649952	0.0161338	0.220482	0.847839	0.0418436	0.204917	0.737753	0.988045	0.0127449	0.994314	0.999948	0.903492	0.999248	0.977325	0.982898	9.5729e-05	nfs
tRNA metabolic process	GO:0006399	P	1.1e-06	3.1e-06	0.00015	0.00055	0.0055	0.19	0.00065	0.029	0.079	0.54	0.00014											1.1e-06	9.71752e-05	0.000231993	0.0129387	0.0529832	0.112564	0.0149487	0.222914	0.546939	0.96328	0.00183217											9.71752e-05	nfs
regulation of DNA metabolic process	GO:0051052	P	0.029	7e-06	7.6e-05	0.0017	0.018	0.0075	0.024	0.15	1	1		0.13	1	1	0.005							7e-06	0.0730172	0.000120519	0.000920643	0.0439875	0.0139115	0.0730172	0.310306	0.830894	0.996843		0.169106	0.689694	0.974202	0.0139115							0.000120519	nfs
adenyl ribonucleotide binding	GO:0032559	F	3.8e-08	1.3e-11	1.4e-15	2.2e-15	1.9e-12	0.0016	3.5e-08	4.1e-12	6.3e-12	3.8e-09	0.00011	1.1e-07	1.3e-07	3.1e-05	0.0013	0.00037	0.032	0.00037	1	1	1	1.4e-15	0.0352935	0.00782655	0.000121066	0.000208845	0.212394	0.0352935	0.00397321	0.0324484	0.85539	0.0859494	0.0549825	0.277591	0.978177	0.212394	0.539538	0.995618	0.134309	0.999953	0.919038	0.999946	0.000121066	nfs
protein localization in organelle	GO:0033365	P	1.3e-06	1.8e-09	2.1e-08	1.1e-07	5.1e-06	0.0071	7.9e-06	7.5e-05	0.00025	0.0066	0.0061	0.23	0.43	1	0.034							1.8e-09	0.00431857	0.000123923	0.00153996	0.00673181	0.0653444	0.0128284	0.11783	0.42601	0.975423	0.0626037	0.57399	0.88217	0.998742	0.148772							0.000123923	nfs
purine nucleotide binding	GO:0017076	F	7.5e-09	5.6e-12	1.7e-16	1.6e-16	1.7e-13	0.0012	2.1e-08	6.3e-13	6.1e-13	4.7e-10	2.8e-05	6.1e-08	4.1e-08	1.1e-05	0.0026	6.6e-05	0.0082	9e-05	1	1	1	1.6e-16	0.0280015	0.0112793	0.000125386	0.000174571	0.226051	0.0434151	0.00344184	0.0256141	0.841529	0.0612347	0.0650949	0.289312	0.982542	0.308127	0.456872	0.993308	0.0970232	0.999948	0.906524	0.99995	0.000125386	nfs
nucleotide biosynthetic process	GO:0009165	P	5.4e-07	2.9e-14	5e-18	1.1e-17	1e-14	0.03	1.7e-11	3.3e-15	9.5e-15	9.2e-12	0.0005	1.4e-10	4e-10	2.3e-07	5.3e-07	0.0028	0.19	0.0032				5e-18	0.17421	0.00385645	0.000127594	0.000258065	0.461158	0.00579456	0.0013157	0.0175639	0.69306	0.176882	0.0135704	0.140035	0.89582	0.0209599	0.760132	0.998599	0.297643				0.000127594	nfs
ATP binding	GO:0005524	F	8.3e-08	2.3e-11	7e-16	1.3e-15	6.2e-13	0.0041	2.4e-08	7.4e-13	1.5e-12	6.3e-10	9e-05	2.4e-08	3.9e-08	7.1e-06	0.0011	0.00013	0.01	9e-05	1	1	1	7e-16	0.0599993	0.0157802	0.000167806	0.000434864	0.308665	0.0385129	0.00250894	0.0252099	0.778897	0.0894414	0.0385129	0.240654	0.961487	0.221103	0.482167	0.990799	0.0894414	0.999935	0.929775	0.999882	0.000167806	nfs
response to stimulus	GO:0050896	P	1	0.13	7.2e-05	8e-09	1.1e-15	1	1	0.00068	5.4e-08	3.6e-15	1	0.00095	4.1e-08	7.4e-16	1	7.9e-08	3.8e-16	0.0028	1.6e-12	0.00046	2.2e-08	3.8e-16	0.99742	0.999888	0.999531	0.999031	0.938276	0.99742	0.980843	0.910707	0.0921115	0.982631	0.735865	0.418965	0.00428299	0.938276	0.0892935	0.000205309	0.26302	0.000829656	0.166371	0.00189411	0.000205309	nfs
helicase activity	GO:0004386	F	1.8e-05	7.4e-07	6.8e-06	0.00016	0.0016	0.037	0.00013	0.0013	0.021	0.14	0.0034	0.81	1	1								7.4e-07	0.00367106	0.000231993	0.00139705	0.0529832	0.112564	0.0149487	0.101439	0.546939	0.96328	0.0353463	0.663099	0.963688	0.999306								0.000231993	nfs
RNA metabolic process	GO:0016070	P	9.2e-11	1e-11	8.3e-11	1.2e-10	8.8e-11	9.7e-06	1.3e-05	3.6e-05	2.2e-05	9.1e-06	0.00021	0.62	0.2	0.054	0.6	1	1	1	1	1	1	1e-11	0.000244679	0.000754585	0.0170937	0.105834	0.00734086	0.10041	0.491705	0.862971	0.996141	0.0342326	0.938351	0.99382	0.999878	0.629742	0.993885	0.999598	0.959783	0.989593	0.939486	0.932857	0.000244679	nfs
nucleoside binding	GO:0001882	F	1.5e-07	1.9e-11	2.3e-15	1.3e-15	9.2e-13	0.005	1.5e-08	2.1e-12	1.2e-12	7.8e-10	0.00013	4.7e-08	2.3e-08	6.6e-06	0.00048	0.00016	0.015	0.00042	1	0.84	1	1.3e-15	0.0675486	0.0118991	0.00030927	0.000258786	0.316653	0.0284084	0.00353641	0.0182414	0.769126	0.0975512	0.0445924	0.191561	0.955408	0.160438	0.483037	0.993044	0.149032	0.999869	0.871285	0.999928	0.000258786	nfs
cellular biosynthetic process	GO:0044249	P	7.1e-07	2.3e-08	4.6e-08	3e-08	7e-06	6e-05	0.003	0.0024	0.0008	0.038	0.16	0.38	0.11	1	0.5	1	1	1	1	1	1	2.3e-08	0.000698672	0.000260215	0.00106381	0.00053408	0.00162686	0.108628	0.283622	0.468132	0.999173	0.164068	0.596664	0.766498	0.999608	0.313624	0.891832	0.999856	0.815643	0.999402	0.777482	0.999762	0.000260215	nfs
primary metabolic process	GO:0044238	P	1.6e-09	1e-10	5.7e-13	3.2e-14	1.9e-11	3.1e-06	0.00018	7.6e-07	2.5e-08	2.9e-06	0.0075	0.0023	6.5e-05	0.003	0.44	0.0037	0.14	0.11	1	0.67	1	3.2e-14	0.00123109	0.00371295	0.00108849	0.000279026	0.00314664	0.269926	0.212835	0.305846	0.998357	0.157921	0.511037	0.634495	0.999288	0.628475	0.574448	0.997661	0.425021	0.99937	0.701776	0.999871	0.000279026	nfs
adenyl nucleotide binding	GO:0030554	F	1.3e-07	4.4e-11	5.1e-15	2.5e-15	1.6e-12	0.0047	4.1e-08	5e-12	2.5e-12	1.4e-09	0.00012	1.2e-07	5e-08	1.2e-05	0.0013	0.00014	0.013	0.00039	1	0.81	1	2.5e-15	0.0584772	0.0150783	0.00038956	0.000298961	0.300742	0.0380666	0.00463486	0.0213977	0.782759	0.0898291	0.0584772	0.218908	0.961933	0.217241	0.455135	0.991051	0.138653	0.999833	0.862078	0.999916	0.000298961	nfs
purine nucleoside binding	GO:0001883	F	1.3e-07	4.6e-11	5.4e-15	2.6e-15	1.7e-12	0.0048	4.2e-08	5.2e-12	2.7e-12	1.5e-09	0.00013	1.2e-07	5.1e-08	1.2e-05	0.0014	0.00015	0.014	0.0004	1	0.81	1	2.6e-15	0.0584772	0.0150783	0.00038956	0.000298961	0.300742	0.0380666	0.00463486	0.0213977	0.782759	0.0898291	0.0584772	0.218908	0.961933	0.217241	0.455135	0.991051	0.138653	0.999833	0.862078	0.999916	0.000298961	nfs
root development	GO:0048364	P	1	1	1	0.37	5.5e-06		1	1	0.063	2.5e-07		0.7	0.016	1.7e-08	1	0.02	6.7e-09	0.82	1.4e-07	0.64	8.8e-07	6.7e-09	0.999749	0.999914	0.999702	0.999879		0.988841	0.959665	0.933423	0.0176168		0.688944	0.566801	0.00108293	0.861784	0.302263	0.000318291	0.395038	0.000928029	0.404965	0.000455919	0.000318291	nfs
root system development	GO:0022622	P	1	1	1	0.38	5.8e-06		1	1	0.064	2.6e-07		0.71	0.016	1.8e-08	1	0.02	6.9e-09	0.83	1.4e-07	0.65	9e-07	6.9e-09	0.999749	0.999914	0.999702	0.999879		0.988841	0.959665	0.933423	0.0176168		0.688944	0.566801	0.00108293	0.861784	0.302263	0.000318291	0.395038	0.000928029	0.404965	0.000455919	0.000318291	nfs
protein import	GO:0017038	P	7.3e-05	5.1e-07	7e-06	4.3e-05	0.00047	0.055	0.00032	0.0038	0.016	0.11	0.047	1	1	1	0.2		1					5.1e-07	0.00708053	0.0003725	0.00535201	0.0380879	0.079005	0.0194606	0.165675	0.53552	0.968807	0.0757907	0.625863	0.913128	0.997753	0.172027		0.99993					0.0003725	nfs
cell proliferation	GO:0008283	P	0.011	6.5e-08	2.4e-06	3.2e-05	6e-05	0.00079	0.0017	0.029	0.16	0.19		0.0095	0.11	0.15	5.6e-05							6.5e-08	0.173899	0.0003813	0.0135892	0.186181	0.014454	0.0879239	0.497117	0.912076	0.995839		0.173899	0.660312	0.912076	0.00416095							0.0003813	nfs
RNA methylation	GO:0001510	P	4.9e-05	1.9e-05	9.2e-07	3.5e-05	0.00055	0.005	0.085	0.0037	0.066	0.51	0.32	0.45	1	1								9.2e-07	0.00673492	0.00898588	0.000398914	0.0302919	0.0268685	0.277043	0.174732	0.722957	0.992722	0.193918	0.456908	0.920254	0.998362								0.000398914	nfs
post-translational protein modification	GO:0043687	P	0.00036	5.9e-08	4.9e-10	1.3e-08	2.4e-07	0.044	4.2e-05	3.6e-07	7.6e-06	9.9e-05	0.26	4.2e-05	0.00099	0.0095	0.0033	1	1	0.22	1	1	1	4.9e-10	0.092857	0.00505503	0.000406754	0.0139338	0.150548	0.0384828	0.0150581	0.236683	0.904619	0.301988	0.0384828	0.42096	0.938979	0.0570583	0.881286	0.997362	0.301988	0.99984	0.987349	0.994337	0.000406754	nfs
metabolic process	GO:0008152	P	1.3e-06	7.7e-08	1.6e-10	3e-14	1.1e-11	0.00041	0.0024	5.1e-06	1.1e-09	1.6e-07	0.068	0.0024	5.2e-07	5.5e-05	0.82	1e-05	0.0019	0.057	0.5	0.0031	1	3e-14	0.0417925	0.102346	0.0426052	0.000435878	0.0434905	0.533626	0.389491	0.109143	0.972855	0.354921	0.533626	0.210848	0.971035	0.721401	0.108704	0.922673	0.354921	0.970249	0.140681	0.999794	0.000435878	nfs
nucleic acid binding	GO:0003676	F	0.001	1.8e-06	5.5e-05	0.00034	0.001	0.021	0.00046	0.011	0.041	0.083	0.27	0.2	0.64	1	0.0076	1	1	1	1	1	1	1.8e-06	0.0282164	0.000466455	0.0135055	0.0955005	0.0550661	0.0179001	0.224715	0.641976	0.966607	0.243611	0.432904	0.826577	0.9821	0.0333932	0.995576	0.999764	0.966588	0.992115	0.947154	0.941644	0.000466455	nfs
biosynthetic process	GO:0009058	P	8e-07	5.5e-08	2.8e-08	5.7e-10	1.7e-07	0.00017	0.0032	0.00088	1.5e-05	0.0012	0.082	0.25	0.0045	0.16	0.91	0.14	1	1	1	0.44	1	5.7e-10	0.00311837	0.00388178	0.0101596	0.000486105	0.00722182	0.215148	0.397206	0.303368	0.99596	0.183532	0.696632	0.602794	0.998116	0.500373	0.637371	0.997571	0.7731	0.993533	0.418929	0.999782	0.000486105	nfs
catalytic activity	GO:0003824	F	0.011	0.0008	1.2e-05	3.7e-07	6.6e-05	0.89	0.0059	9.7e-05	2.9e-06	0.00061	0.073	0.0059	0.00019	0.027	0.45	0.0024	0.34	0.073	1	0.19	1	3.7e-07	0.200392	0.148673	0.0268457	0.000582471	0.487152	0.158111	0.0430359	0.00771365	0.593709	0.175172	0.158111	0.0665365	0.841889	0.406291	0.0924013	0.884041	0.175172	0.981845	0.259197	0.999734	0.000582471	nfs
ATPase activity, coupled	GO:0042623	F	0.00094	5.6e-06	1.2e-05	0.0002	0.0041	0.21	0.00018	0.00048	0.007	0.11	0.033	0.062	0.58	1	0.034							5.6e-06	0.0262982	0.000661028	0.000662278	0.0118593	0.199021	0.00924204	0.0292766	0.259151	0.910814	0.0859215	0.250556	0.735221	0.990758	0.0891864							0.000661028	nfs
regulation of multicellular organismal process	GO:0051239	P	7.3e-05	9.8e-08	1e-07	2.1e-06	1.8e-05	0.054	6.1e-05	6.3e-05	0.00091	0.0053	0.046	0.039	0.33	1	0.036	1	1	1	1			9.8e-08	0.0186107	0.000914555	0.00160487	0.040895	0.113052	0.0186107	0.0601599	0.441397	0.943651	0.107811	0.307963	0.824761	0.991699	0.113052	0.986185	0.999712	0.788353	0.999577			0.000914555	nfs
protein modification process	GO:0006464	P	0.00051	7.6e-07	3.3e-08	2.9e-07	7.1e-06	0.14	0.00017	8.2e-06	5.9e-05	0.001	0.12	0.0023	0.013	0.13	0.038	1	1	1	1	1	1	3.3e-08	0.0487222	0.00462364	0.000953584	0.00989784	0.166992	0.0310436	0.0212266	0.187753	0.889669	0.155565	0.107595	0.506717	0.968956	0.110331	0.864985	0.997491	0.412272	0.999571	0.962059	0.995829	0.000953584	nfs
reproduction	GO:0000003	P	1.3e-06	1.9e-06	5.3e-07	4.1e-05	2.2e-05	0.0069	0.0063	0.0013	0.041	0.017	0.0054	1	1	1	1	1	1	1	1	1	1	5.3e-07	0.000991515	0.00505503	0.00453639	0.261277	0.0322176	0.135699	0.190911	0.864301	0.982832	0.0291824	0.763317	0.995373	0.999537	0.751573	0.991037	0.997362	0.634513	0.997837	0.998205	0.826313	0.000991515	nfs
anion transport	GO:0006820	P		1	0.0089	6e-05	1.3e-06		1	0.008	4.4e-05	9.5e-07		3.2e-05	1.8e-07	4.8e-09	1	7.5e-07	2.7e-08	7.4e-05	0.0036	0.13	0.66	4.8e-09		0.99919	0.861017	0.729296		0.99397	0.568383	0.333306	0.186683		0.0343052	0.00888703	0.00145857	0.644694	0.00537373	0.00283791	0.00954821	0.238011	0.27829	0.44371	0.00145857	nfs
chromosomal part	GO:0044427	C	0.098	4.7e-05	0.00018	0.0019	0.012		0.00032	0.0017	0.018	0.097		0.015	0.16	0.73	0.0019							4.7e-05	0.239541	0.00160331	0.00486	0.0924276		0.00828424	0.044188	0.320465	0.841938		0.101488	0.50208	0.898512	0.0121402							0.00160331	nfs
inorganic anion transport	GO:0015698	P		1	1	0.19	0.0069			0.38	0.043	0.0014		0.0086	0.0013	3.8e-05		0.0078	0.00023	0.033	0.16		0.98	3.8e-05		0.996861	0.878669	0.881738			0.497361	0.416806	0.107903		0.0530379	0.0375271	0.00206152		0.0530379	0.0120205	0.044426	0.236901		0.25989	0.00206152	nfs
negative regulation of biological process	GO:0048519	P	9.2e-07	6.3e-06	3.4e-08	5.5e-07	3.7e-06	0.0057	0.022	0.00013	0.0011	0.0043	0.0046	0.35	1	1	1	1	1	0.16	1	1	1	3.4e-08	0.00208222	0.0283411	0.00208948	0.0437417	0.0447204	0.306865	0.122978	0.593592	0.977763	0.0415085	0.619512	0.952823	0.999109	0.912363	0.803204	0.984762	0.219987	0.999232	0.983746	0.982498	0.00208222	nfs
transcription factor activity	GO:0003700	F	1	1	1	0.19	0.0009	1	1	1	0.057	0.00015	1	1	0.067	0.00012	1	0.013	1.2e-05	1	1.5e-05	0.031	0.0024	1.2e-05	0.982184	0.99865	0.999081	0.990346	0.976907	0.965845	0.957309	0.717493	0.0531006	0.805472	0.898869	0.505074	0.034155	0.946899	0.13778	0.00300379	0.569611	0.00209034	0.081725	0.0206888	0.00209034	nfs
pyrimidine ribonucleotide biosynthetic process	GO:0009220	P	0.0021	3.7e-05	3e-05	0.00055	0.005		0.00021	0.00024	0.0052	0.047	0.009	0.55	1	1								3e-05	0.0294168	0.00346095	0.0021184	0.0637999		0.00790018	0.0164227	0.206472	0.767691	0.0254812	0.38086	0.853008	0.9921								0.0021184	nfs
reproductive process	GO:0022414	P	5.8e-06	5.4e-06	1.1e-06	6.5e-05	2.9e-05	0.015	0.009	0.0015	0.04	0.014	0.012	1	1	1	1	1	1	1	1	1	1	1.1e-06	0.00238542	0.0087685	0.00675468	0.292762	0.0461667	0.150647	0.189	0.849353	0.974619	0.0421493	0.714978	0.991922	0.998831	0.720741	0.987015	0.995262	0.598165	0.99669	0.997647	0.801442	0.00238542	nfs
regulation of developmental process	GO:0050793	P	0.0017	1e-05	2.1e-07	2.9e-06	1.8e-05	0.27	0.0014	3e-05	0.00037	0.0018	0.23	0.0047	0.047	0.17	0.18	1	1	0.66	1			2.1e-07	0.0843304	0.0210009	0.00298396	0.052639	0.217594	0.0843304	0.0392437	0.326301	0.874032	0.209124	0.140663	0.618199	0.952956	0.217594	0.860396	0.990095	0.331624	0.999048			0.00298396	nfs
protein import into nucleus	GO:0006606	P	8.6e-07	3.5e-08	6.7e-08	8.1e-08	2e-06	0.0017	0.00053	0.00071	0.00056	0.0074	0.016	0.94	0.52	1								3.5e-08	0.00609524	0.00326406	0.0118604	0.0208358	0.0462937	0.121331	0.327008	0.601683	0.985457	0.118262	0.755	0.909756	0.998428								0.00326406	nfs
nuclear import	GO:0051170	P	9.9e-07	4.2e-08	8.2e-08	1e-07	2.5e-06	0.0018	0.00059	0.0008	0.00064	0.0085	0.017	0.99	0.56	1								4.2e-08	0.00609524	0.00326406	0.0118604	0.0208358	0.0462937	0.121331	0.327008	0.601683	0.985457	0.118262	0.755	0.909756	0.998428								0.00326406	nfs
protein localization in nucleus	GO:0034504	P	1.1e-06	4.6e-08	9e-08	1.1e-07	2.8e-06	0.0019	0.00062	0.00085	0.00069	0.0091	0.018	1	0.58	1								4.6e-08	0.00609524	0.00326406	0.0118604	0.0208358	0.0462937	0.121331	0.327008	0.601683	0.985457	0.118262	0.755	0.909756	0.998428								0.00326406	nfs
binding	GO:0005488	F	0.0011	2.7e-07	6.2e-10	1.3e-11	7.3e-10	0.058	2.5e-05	6.3e-08	1.3e-09	7.4e-08	0.12	1.6e-06	4.3e-08	3.3e-06	0.0007	0.0002	0.0055	0.0098	0.82	0.1	1	1.3e-11	0.426457	0.0946828	0.0204685	0.00339344	0.415156	0.126753	0.0453321	0.0297258	0.661126	0.532948	0.0374945	0.0389194	0.634848	0.0771791	0.253519	0.92823	0.234206	0.986221	0.494743	0.998193	0.00339344	nfs
transcription regulator activity	GO:0030528	F	1	1	1	0.15	0.00084	1	1	1	0.037	0.00011	1	1	0.034	7.4e-05	1	0.023	3e-05	1	3.4e-05	0.045	0.0037	3e-05	0.988043	0.996677	0.998219	0.986684	0.98181	0.924846	0.92698	0.654632	0.0430286	0.832983	0.817086	0.408635	0.023721	0.841175	0.181808	0.00683791	0.611736	0.00383772	0.101017	0.0275036	0.00383772	nfs
response to nitrate	GO:0010167	P			0.5	0.0074	0.0015			0.16	0.0017	0.00039		0.0041	4.1e-05	1.3e-05		7.8e-05	3.5e-05	0.0056	0.11	0.28		1.3e-05			0.856981	0.610314			0.49749	0.184435	0.144819		0.0621738	0.00898588	0.00433819		0.00673492	0.00869191	0.0257161	0.277043	0.19887		0.00433819	nfs
nuclear transport	GO:0051169	P	3.6e-06	4.4e-07	2.5e-07	5.6e-07	1.6e-05	0.012	0.0012	0.00055	0.00086	0.014	0.01	0.98	0.94	1		1	1					2.5e-07	0.00546811	0.00481191	0.00609882	0.0143144	0.0729978	0.103185	0.196608	0.479713	0.973962	0.0702354	0.693398	0.899937	0.99852		0.927523	0.998864					0.00481191	nfs
nucleocytoplasmic transport	GO:0006913	P	3.6e-06	4.4e-07	2.5e-07	5.6e-07	1.6e-05	0.012	0.0012	0.00055	0.00086	0.014	0.01	0.98	0.94	1		1	1					2.5e-07	0.00546811	0.00481191	0.00609882	0.0143144	0.0729978	0.103185	0.196608	0.479713	0.973962	0.0702354	0.693398	0.899937	0.99852		0.927523	0.998864					0.00481191	nfs
cellular process	GO:0009987	P	9.3e-09	6.2e-10	3.4e-12	2.2e-13	2.1e-12	6.4e-05	0.00012	5.5e-07	2.2e-08	9.7e-08	0.0035	0.003	0.0001	0.00023	0.54	0.005	0.011	0.13	1	0.81	1	2.2e-13	0.00525745	0.0187582	0.0105688	0.0114897	0.0208582	0.298772	0.272904	0.443416	0.987976	0.136457	0.621517	0.776939	0.996826	0.702767	0.683132	0.987398	0.489322	0.993267	0.770915	0.993439	0.00525745	nfs
reproductive developmental process	GO:0003006	P	3.6e-05	1.1e-05	9.8e-07	7.2e-05	3.5e-05	0.037	0.0087	0.0007	0.026	0.01	0.03	0.43	1	1	1	1	1	1	1	1	1	9.8e-07	0.0073688	0.0133458	0.00550447	0.287324	0.0739783	0.144392	0.129877	0.796384	0.957787	0.0683726	0.543109	0.978345	0.996169	0.615917	0.979417	0.992674	0.482321	0.997413	0.998272	0.808305	0.00550447	nfs
flower development	GO:0009908	P	2.2e-05	1.4e-06	6.6e-07	1.3e-05	1.9e-05	0.21	0.00024	0.00012	0.0019	0.0023	0.0029	0.48	1	1	1	1	1	1	1		1	6.6e-07	0.00860242	0.00563483	0.00776077	0.160503	0.191416	0.0351001	0.0783299	0.52537	0.889685	0.0260338	0.592711	0.95538	0.996174	0.442029	0.981867	0.997621	0.722642	0.997042		0.920728	0.00563483	nfs
mRNA export from nucleus	GO:0006406	P	5e-05	0.00012	1.7e-05	0.00017	0.001		0.0078	0.0012	0.01	0.053	0.0022											1.7e-05	0.00836628	0.0320316	0.011117	0.133745		0.120311	0.110558	0.47188	0.904845	0.0231181											0.00836628	nfs
mRNA transport	GO:0051028	P	5e-05	0.00012	1.7e-05	0.00017	0.001		0.0078	0.0012	0.01	0.053	0.0022											1.7e-05	0.00836628	0.0320316	0.011117	0.133745		0.120311	0.110558	0.47188	0.904845	0.0231181											0.00836628	nfs
establishment of RNA localization	GO:0051236	P	0.00011	0.00027	4.6e-05	0.00044	0.0026		0.014	0.0024	0.021	0.1	0.0036											4.6e-05	0.00836628	0.0320316	0.011117	0.133745		0.120311	0.110558	0.47188	0.904845	0.0231181											0.00836628	nfs
nucleic acid transport	GO:0050657	P	0.00011	0.00027	4.6e-05	0.00044	0.0026		0.014	0.0024	0.021	0.1	0.0036											4.6e-05	0.00836628	0.0320316	0.011117	0.133745		0.120311	0.110558	0.47188	0.904845	0.0231181											0.00836628	nfs
RNA export from nucleus	GO:0006405	P	0.00011	0.00027	4.6e-05	0.00044	0.0026		0.014	0.0024	0.021	0.1	0.0036											4.6e-05	0.00836628	0.0320316	0.011117	0.133745		0.120311	0.110558	0.47188	0.904845	0.0231181											0.00836628	nfs
RNA localization	GO:0006403	P	0.00011	0.00027	4.6e-05	0.00044	0.0026		0.014	0.0024	0.021	0.1	0.0036											4.6e-05	0.00836628	0.0320316	0.011117	0.133745		0.120311	0.110558	0.47188	0.904845	0.0231181											0.00836628	nfs
RNA transport	GO:0050658	P	0.00011	0.00027	4.6e-05	0.00044	0.0026		0.014	0.0024	0.021	0.1	0.0036											4.6e-05	0.00836628	0.0320316	0.011117	0.133745		0.120311	0.110558	0.47188	0.904845	0.0231181											0.00836628	nfs
reproductive structure development	GO:0048608	P	0.00062	6.6e-05	9.9e-07	2.7e-05	1.7e-05	0.095	0.022	0.00034	0.0061	0.0032	0.22	0.052	0.59	0.26	1	1	1	0.49	1	1	1	9.9e-07	0.0467958	0.0522297	0.00995408	0.241842	0.130597	0.239753	0.118623	0.678076	0.92195	0.194063	0.321924	0.881377	0.972393	0.538173	0.901123	0.968468	0.287683	0.99526	0.993325	0.848666	0.00995408	nfs
meristem maintenance	GO:0010073	P	0.00011	0.0034	0.00014	2.3e-05	5e-05	0.0013	1	0.67	0.093	0.12	1	1	1	1		0.3	0.55	1	1			2.3e-05	0.022623	0.277328	0.180253	0.164971	0.0190294	0.914006	0.839279	0.883752	0.994189	0.438326	0.914006	0.920704	0.991899		0.519235	0.839279	0.438326	0.914006			0.0190294	nfs
meristem development	GO:0048507	P	0.00076	0.0014	1.2e-05	1.5e-05	1.3e-05	0.0029	1	0.047	0.035	0.023	1	0.47	0.37	0.23		0.43	0.32	0.28	1			1.2e-05	0.0700063	0.252779	0.0817406	0.234909	0.0316873	0.845123	0.628631	0.870868	0.98778	0.597528	0.610763	0.846587	0.965547		0.610763	0.842373	0.259536	0.962465			0.0316873	nfs
lateral root morphogenesis	GO:0010102	P			1	0.13	2.7e-05				0.2	3e-05			0.037	2.7e-06			2.2e-05		0.00016		0.00064	2.7e-06			0.982076	0.992761				0.935203	0.376728			0.615672	0.05252			0.0706217		0.0647968		0.0344601	0.0344601	nfs
post-embryonic root morphogenesis	GO:0010101	P			1	0.13	2.7e-05				0.2	3e-05			0.037	2.7e-06			2.2e-05		0.00016		0.00064	2.7e-06			0.982076	0.992761				0.935203	0.376728			0.615672	0.05252			0.0706217		0.0647968		0.0344601	0.0344601	nfs
pattern specification process	GO:0007389	P	0.0048	0.028	0.00015	1.2e-05	0.00014	0.21	1	0.026	0.0019	0.016	0.93	1	0.086	0.55		0.017	0.25	0.15	1	1		1.2e-05	0.0994381	0.426762	0.12134	0.0380879	0.172027	0.770156	0.420766	0.374137	0.920995	0.314048	0.625863	0.579234	0.953119		0.186551	0.715545	0.166555	0.946362	0.516669		0.0380879	nfs
anatomical structure development	GO:0048856	P	0.048	0.043	0.00016	0.00014	4.2e-08	0.098	1	0.038	0.025	1.1e-05	1	0.15	0.12	3.6e-05	1	0.13	2.1e-05	0.065	0.0076	1	0.0011	4.2e-08	0.536576	0.87087	0.689993	0.975876	0.233842	0.970279	0.862627	0.98737	0.833482	0.833764	0.686538	0.933384	0.541631	0.938053	0.686538	0.172288	0.218001	0.38193	0.938053	0.0410431	0.0410431	nfs
biological regulation	GO:0065007	P	0.018	0.0043	3.5e-06	1.7e-08	9e-13	0.35	0.38	0.00038	1.8e-06	8.7e-11	1	0.008	3.7e-05	1.3e-09	1	6.4e-05	1.3e-09	0.011	2.5e-06	0.1	0.00026	9e-13	0.789383	0.966733	0.912872	0.953512	0.608688	0.965028	0.875054	0.883576	0.474049	0.799646	0.737931	0.718156	0.262069	0.940156	0.29822	0.0467204	0.261329	0.116424	0.525951	0.0704271	0.0467204	nfs
DNA binding	GO:0003677	F	0.64	0.0073	0.0031	0.00013	4.3e-06	1	0.0013	0.001	3.8e-05	1.2e-06	0.19	0.027	0.0011	3.4e-05	0.038	0.12	0.0039	1	0.0064	0.24	0.17	1.2e-06	0.84359	0.589761	0.784675	0.726927	0.961945	0.156473	0.3306	0.217329	0.071419	0.372543	0.451943	0.342009	0.217329	0.201667	0.628661	0.493762	0.795126	0.28556	0.388702	0.372543	0.071419	nfs
post-embryonic development	GO:0009791	P	2.8e-05	1.8e-07	4.1e-10	1.4e-09	1.4e-12	0.00035	0.0063	1.5e-05	2.7e-05	3.2e-08	1	0.00044	0.00095	1e-06	0.16	0.14	0.00016	0.061	0.055	1	0.017	1.4e-12	0.227602	0.247053	0.169758	0.759795	0.0757795	0.700252	0.611536	0.963312	0.954321	0.738305	0.454657	0.906414	0.830597	0.554553	0.917543	0.811689	0.429914	0.879291	0.982671	0.329102	0.0757795	nfs
regulation of cellular process	GO:0050794	P	0.017	0.0049	6.6e-05	5.5e-07	8.9e-11	0.31	0.47	0.0073	6e-05	9.9e-09	1	0.16	0.0013	1.8e-07	1	0.0033	2.7e-07	0.41	1.4e-05	0.17	0.00097	8.9e-11	0.649149	0.900795	0.91853	0.94904	0.492725	0.928449	0.920538	0.91853	0.596	0.726683	0.86487	0.828715	0.419184	0.912612	0.510068	0.131874	0.558185	0.111516	0.492725	0.0783724	0.0783724	nfs
multicellular organismal development	GO:0007275	P	1.5e-06	2.2e-07	3.9e-10	3.9e-11	7.1e-14	0.00064	0.0047	8.9e-06	6.5e-07	1.2e-09	0.054	0.0048	0.00032	5.9e-07	1	0.0043	7.2e-06	0.045	0.0037	1	0.036	7.1e-14	0.13029	0.373593	0.30375	0.636465	0.115876	0.757222	0.689528	0.904167	0.922166	0.452607	0.757222	0.9192	0.904167	0.866252	0.757222	0.689528	0.452607	0.757222	0.866252	0.452607	0.115876	nfs
multicellular organismal process	GO:0032501	P	1.2e-06	1.6e-07	5.3e-10	4.5e-11	7.4e-14	0.0016	0.0018	6.1e-06	4e-07	6.5e-10	0.02	0.0075	0.00042	7.2e-07	1	0.0068	1e-05	0.091	0.0029	1	0.032	7.4e-14	0.12001	0.343025	0.326869	0.649631	0.158904	0.673131	0.656975	0.87999	0.889147	0.350369	0.791846	0.92967	0.912131	0.855489	0.791846	0.717311	0.528878	0.735825	0.855489	0.437799	0.12001	nfs
organ development	GO:0048513	P	0.0062	0.0057	9.6e-06	4e-07	1.2e-10	0.13	1	0.0024	9e-05	3e-08	1	0.061	0.0024	6.8e-07	1	0.0019	3.4e-07	0.031	0.00026	1	0.0028	1.2e-10	0.540304	0.895509	0.779484	0.918129	0.391749	0.95161	0.84545	0.921795	0.707753	0.697735	0.777409	0.853005	0.546901	0.958164	0.453099	0.146995	0.277241	0.289921	0.712403	0.129685	0.129685	nfs
system development	GO:0048731	P	0.0062	0.0057	9.6e-06	4e-07	1.2e-10	0.13	1	0.0024	9e-05	3e-08	1	0.061	0.0024	6.8e-07	1	0.0019	3.4e-07	0.031	0.00026	1	0.0028	1.2e-10	0.540304	0.895509	0.779484	0.918129	0.391749	0.95161	0.84545	0.921795	0.707753	0.697735	0.777409	0.853005	0.546901	0.958164	0.453099	0.146995	0.277241	0.289921	0.712403	0.129685	0.129685	nfs
tissue development	GO:0009888	P	0.2	0.15	0.00064	0.00053	3e-05	1	1	0.025	0.019	0.001	1	0.17	0.14	0.0074	1	0.15	0.0082	0.077	1	1	1	3e-05	0.436533	0.713294	0.334415	0.661028	0.350153	0.847637	0.495567	0.769878	0.770801	0.627251	0.436533	0.713294	0.673676	0.872278	0.436533	0.387058	0.130896	0.76593	0.872278	0.480038	0.130896	nfs
regulation of transcription, DNA-dependent	GO:0006355	P	0.09	0.14	0.015	0.00087	3.8e-06	1	1	0.13	0.0073	2.9e-05	0.51	1	0.4	0.0019	1	0.28	0.00086	1	0.0056	1	0.055	3.8e-06	0.423213	0.803658	0.858662	0.906991	0.64682	0.758026	0.794788	0.803782	0.46297	0.305915	0.916346	0.89882	0.660905	0.939951	0.599211	0.259492	0.631136	0.196218	0.53703	0.146066	0.146066	nfs
regulation of transcription	GO:0045449	P	0.093	0.15	0.015	0.00093	4.1e-06	1	1	0.13	0.0076	3.2e-05	0.52	1	0.41	0.002	1	0.29	0.0009	1	0.0058	1	0.056	4.1e-06	0.423213	0.803658	0.858662	0.906991	0.64682	0.758026	0.794788	0.803782	0.46297	0.305915	0.916346	0.89882	0.660905	0.939951	0.599211	0.259492	0.631136	0.196218	0.53703	0.146066	0.146066	nfs
regulation of RNA metabolic process	GO:0051252	P	0.1	0.16	0.018	0.0011	5.3e-06	1	1	0.15	0.009	4e-05	0.55	1	0.46	0.0023	1	0.31	0.001	1	0.0065	1	0.06	5.3e-06	0.423213	0.803658	0.858662	0.906991	0.64682	0.758026	0.794788	0.803782	0.46297	0.305915	0.916346	0.89882	0.660905	0.939951	0.599211	0.259492	0.631136	0.196218	0.53703	0.146066	0.146066	nfs
regulation of biological process	GO:0050789	P	0.00038	5.3e-05	3e-08	5.7e-10	8.2e-14	0.018	0.06	4.3e-05	7.4e-07	1.1e-10	0.57	0.0026	4.7e-05	6.2e-09	1	0.00029	2.7e-08	0.011	5.6e-05	0.42	0.0015	8.2e-14	0.509976	0.8195	0.687168	0.875494	0.329417	0.9196	0.805814	0.909719	0.743994	0.71716	0.705306	0.8195	0.558093	0.903622	0.509976	0.226036	0.304741	0.37559	0.739364	0.173752	0.173752	nfs
developmental process	GO:0032502	P	2.6e-06	8.9e-07	4e-09	1.9e-10	2.2e-14	0.0024	0.0064	3e-05	1.2e-06	1.5e-10	0.028	0.025	0.00089	1.3e-07	1	0.0058	5.9e-07	0.13	0.00012	0.93	0.0012	2.2e-14	0.176314	0.54276	0.584781	0.87048	0.199513	0.807231	0.818472	0.949604	0.856721	0.4085	0.890864	0.964334	0.866008	0.925695	0.807231	0.524746	0.588593	0.486193	0.835424	0.182501	0.176314	nfs
regulation of gene expression	GO:0010468	P	0.0068	0.00018	4e-05	8.3e-06	5.2e-08	1	0.0025	0.00068	0.00014	8.7e-07	0.076	0.22	0.04	0.00026	0.8	1	0.0089	1	0.043	1	0.13	5.2e-08	0.322718	0.316775	0.516963	0.783332	0.623411	0.252067	0.453808	0.677282	0.480877	0.216668	0.722027	0.865313	0.747933	0.519123	0.89014	0.749974	0.791458	0.566404	0.804131	0.300074	0.216668	nfs
transcription, DNA-dependent	GO:0006351	P	0.073	0.072	0.016	0.0012	1.3e-05	1	0.86	0.21	0.015	0.00017	0.71	1	0.62	0.0076	1	0.79	0.0076	1	0.023	1	0.2	1.3e-05	0.342486	0.665109	0.798577	0.849026	0.536883	0.67895	0.789341	0.798577	0.572032	0.309508	0.911401	0.893902	0.732847	0.889584	0.67895	0.412401	0.728398	0.267153	0.536883	0.221825	0.221825	nfs
transcription	GO:0006350	P	0.075	0.074	0.017	0.0012	1.4e-05	1	0.87	0.21	0.015	0.00017	0.71	1	0.63	0.0078	1	0.8	0.0078	1	0.023	1	0.21	1.4e-05	0.342486	0.665109	0.798577	0.849026	0.536883	0.67895	0.789341	0.798577	0.572032	0.309508	0.911401	0.893902	0.732847	0.889584	0.67895	0.412401	0.728398	0.267153	0.536883	0.221825	0.221825	nfs
regulation of macromolecule metabolic process	GO:0060255	P	0.0046	0.0001	3.8e-05	1.3e-05	1.3e-07	0.99	0.0038	0.0016	0.00051	5.4e-06	0.15	0.29	0.077	0.00087	0.65	1	0.035	1	0.12	1	0.24	1.3e-07	0.254061	0.221948	0.434174	0.741685	0.467053	0.254061	0.493015	0.745939	0.634123	0.258315	0.720184	0.88349	0.807091	0.467053	0.923339	0.831867	0.826259	0.64588	0.837668	0.348132	0.221948	nfs
regulation of macromolecule biosynthetic process	GO:0010556	P	0.0052	0.00012	2.7e-05	2.7e-06	7e-09	1	0.0043	0.0011	0.0001	2.6e-07	0.16	0.19	0.018	4.6e-05	0.71	0.64	0.0018	1	0.0075	1	0.042	7e-09	0.372405	0.388464	0.627595	0.833108	0.554553	0.372405	0.611536	0.772398	0.55209	0.329102	0.770258	0.868305	0.704171	0.554553	0.879291	0.68564	0.820239	0.454657	0.752536	0.240205	0.240205	nfs
RNA biosynthetic process	GO:0032774	P	0.075	0.011	0.0028	0.00021	2.2e-06	1	0.13	0.035	0.0026	2.6e-05	0.72	1	0.12	0.0012	1	0.8	0.0079	1	0.023	1	0.21	2.2e-06	0.425772	0.546977	0.730692	0.813482	0.590651	0.511078	0.688181	0.730692	0.517375	0.36002	0.814725	0.823803	0.655923	0.693297	0.750872	0.533814	0.770772	0.344077	0.590651	0.265695	0.265695	nfs
regulation of cellular biosynthetic process	GO:0031326	P	0.018	0.00075	6e-05	5e-06	2.4e-08	1	0.015	0.0013	0.00011	5e-07	0.33	0.14	0.011	5e-05	1	0.24	0.0011	1	0.012	1	0.09	2.4e-08	0.455135	0.506851	0.626367	0.796423	0.60659	0.455135	0.57183	0.702352	0.498585	0.37936	0.698482	0.791096	0.626367	0.60659	0.768051	0.57183	0.689704	0.455135	0.705495	0.284603	0.284603	nfs
regulation of biosynthetic process	GO:0009889	P	0.019	0.00078	6.3e-05	5.3e-06	2.6e-08	1	0.016	0.0014	0.00012	5.3e-07	0.33	0.14	0.011	5.2e-05	1	0.25	0.0011	1	0.012	1	0.091	2.6e-08	0.455135	0.506851	0.626367	0.796423	0.60659	0.455135	0.57183	0.702352	0.498585	0.37936	0.698482	0.791096	0.626367	0.60659	0.768051	0.57183	0.689704	0.455135	0.705495	0.284603	0.284603	nfs
regulation of primary metabolic process	GO:0080090	P	0.054	0.0034	0.00041	5.1e-05	4.4e-07	1	0.044	0.0059	0.00072	6e-06	0.6	0.34	0.041	0.00034	1	0.58	0.0048	1	0.035	1	0.17	4.4e-07	0.455135	0.506851	0.626367	0.796423	0.60659	0.455135	0.57183	0.702352	0.498585	0.37936	0.698482	0.791096	0.626367	0.60659	0.768051	0.57183	0.689704	0.455135	0.705495	0.284603	0.284603	nfs
regulation of metabolic process	GO:0019222	P	0.041	0.0016	0.00042	0.00011	4e-06	1	0.034	0.0097	0.0024	8.8e-05	0.77	0.45	0.1	0.0038	1	1	0.084	1	0.35	1	1	4e-06	0.327229	0.288131	0.43526	0.64958	0.468259	0.327229	0.492815	0.672771	0.631291	0.35042	0.643457	0.78443	0.742158	0.468259	0.837904	0.773742	0.743654	0.643457	0.758619	0.449018	0.288131	nfs
regulation of nucleobase, nucleoside, nucleotide and nucleic acid metabolic process	GO:0019219	P	0.012	0.00029	6e-05	6.1e-06	3.4e-08	1	0.01	0.0023	0.00022	1.2e-06	0.4	0.2	0.018	0.0001	0.73	0.66	0.0038	1	0.017	1	0.11	3.4e-08	0.398664	0.387625	0.601336	0.78749	0.518844	0.398664	0.612375	0.752149	0.587728	0.394719	0.725936	0.822224	0.680593	0.518844	0.849474	0.686894	0.796519	0.482619	0.723839	0.296785	0.296785	nfs
regulation of nitrogen compound metabolic process	GO:0051171	P	0.015	0.00038	8.4e-05	9e-06	5.6e-08	1	0.012	0.003	0.00031	1.9e-06	0.44	0.23	0.023	0.00014	0.8	0.76	0.0049	1	0.021	1	0.12	5.6e-08	0.398664	0.387625	0.601336	0.78749	0.518844	0.398664	0.612375	0.752149	0.587728	0.394719	0.725936	0.822224	0.680593	0.518844	0.849474	0.686894	0.796519	0.482619	0.723839	0.296785	0.296785	nfs
regulation of cellular metabolic process	GO:0031323	P	0.095	0.0055	0.0011	0.00012	2e-06	1	0.078	0.017	0.0019	3e-05	1	0.55	0.059	0.00093	1	0.89	0.014	1	0.061	1	0.38	2e-06	0.455595	0.467823	0.625187	0.755945	0.554149	0.455595	0.609145	0.700601	0.550474	0.430988	0.696781	0.759517	0.625187	0.554149	0.765926	0.609145	0.733943	0.455595	0.656109	0.331866	0.331866	nfs

## Sheet: 8h UGs
				step 1, enrichment versus genome																						step 2, enrichment versus all UGs at 8 hours
GO term	GO ID	GO category	Got type	1-2	1-3	1-4	1-5	all	1	2-3	2-4	2-5	2-6	2	3-4	3-5	3-6	3	4-5	4-6	4	5-6	5	6	min p-value vs genome	up1-2	up1-3	up1-4	up1-5	up1	up2-3	up2-4	up2-5	up2-6	up2	up3-4	up3-5	up3-6	up3	up4-5	up4-6	up4	up5-6	up5	up6	min p-value vs all UDEGs at 8 hours	fs/nfs	region with most significant enrichment
intracellular organelle part	GO:0044446	C	8UGOts*	7.8e-09	1.7e-07	0.0002	0.05	1	0.006	0.00016	0.07	1	1	5e-06	1	1	1	1	1	1	1	1	1		7.8e-09	3.90404e-13	1.36331e-14	5.19068e-12	4.70037e-10	0.000293205	9.08169e-07	0.000894363	0.139715	0.999872	1.02889e-07	0.890074	0.99944	1	0.314224	0.999976	1	0.987228	1	0.999125		1.36331e-14	fs	1_3
organelle part	GO:0044422	C	8UGOts*	8.5e-09	1.9e-07	0.00022	0.038	1	0.0062	0.00018	0.074	1	1	5.2e-06	1	1	1	1	1	1	1	1	1		8.5e-09	7.06777e-13	3.54925e-14	1.85043e-11	3.85672e-10	0.000346313	1.31252e-06	0.00125255	0.12643	0.999847	1.32891e-07	0.901165	0.999203	1	0.328967	0.999955	1	0.988401	1	0.998025		3.54925e-14	fs	1_3
chromosome organization	GO:0051276	P	8UGOts	1.2e-12	1.1e-22	4e-23	1.3e-17	4.8e-13	1.1e-09	1.1e-12	1.4e-13	5.1e-09	1.5e-05	0.0079	3.7e-10	1.6e-05	0.018	7.8e-10	1	1	0.72				4e-23	0.000264903	4.36402e-11	4.41483e-14	1.92249e-07	0.000286631	0.000264903	0.00112697	0.44835	0.999897	0.257703	0.00545241	0.67483	0.999892	0.000286631	0.99991	1	0.714537				4.41483e-14	fs	1_4
cell cycle	GO:0007049	P	8UGOts	9e-14	7.5e-20	2.9e-25	2.9e-19	2.9e-15	7.4e-07	1.8e-12	5.2e-18	2.1e-12	5.5e-09	2.9e-06	3e-11	3.5e-06	0.0014	1.3e-05	0.62	1	4.6e-05				2.9e-25	0.000335977	1.15075e-06	5.72503e-13	8.28066e-06	0.014862	0.00158405	2.40602e-05	0.159123	0.992694	0.0268205	0.0058661	0.743736	0.999856	0.0515994	0.985552	1	0.0799234				5.72503e-13	fs	1_4
organelle organization	GO:0006996	P	8UGOts	2.4e-15	7.2e-22	3.9e-20	1.5e-15	1e-10	1.5e-10	3.2e-11	2.8e-10	6.1e-07	0.0014	0.00015	3.2e-05	0.015	1	4.3e-06	1	1	1	1	1	1	7.2e-22	2.14183e-07	7.49057e-13	3.12398e-12	1.02296e-07	1.11453e-05	0.000155513	0.00568585	0.530102	0.999996	0.0298804	0.143877	0.943914	1	0.00597104	0.999967	1	0.920269	1	0.999957	1	7.49057e-13	fs	1_3
intracellular	GO:0005622	C	8UGOts*	2.8e-11	3.4e-12	3.9e-10	5.5e-07	0.026	1.2e-05	1e-06	2.4e-05	0.0037	1	1.7e-05	0.29	1	1	0.14	1	1	1	1	1	1	3.4e-12	1.79395e-10	1.9082e-12	1.15424e-11	1.88692e-09	3.32632e-05	7.91533e-06	0.000207584	0.0360724	0.999987	3.96917e-05	0.243815	0.877264	1	0.0658341	0.993272	1	0.763484	1	0.993463	1	1.9082e-12	fs	1_3
macromolecular complex	GO:0032991	C	8UGOts*	2.7e-08	6.8e-06	0.0013	0.19	1	0.00024	0.049	1	1	1	0.00071	1	1	1	1	1	1	1	1	1		2.7e-08	2.82053e-12	4.17011e-11	2.66189e-09	6.93214e-06	1.33984e-05	0.00210537	0.0718948	0.788575	0.999996	3.53234e-05	0.977644	0.999981	1	0.769938	0.999977	1	0.976314	1	0.99976		2.82053e-12	fs	1_2
intracellular part	GO:0044424	C	8UGOts*	9e-11	1.4e-11	1.5e-09	1.8e-06	0.043	2.1e-05	2.3e-06	5.5e-05	0.0075	1	3.1e-05	0.42	1	1	0.18	1	1	1	1	1	1	1.4e-11	3.4669e-10	4.42761e-12	2.93005e-11	5.41356e-09	4.41618e-05	1.15314e-05	0.000296532	0.0457866	0.999982	5.26929e-05	0.261611	0.889784	1	0.071479	0.993901	1	0.772063	1	0.993745	1	4.42761e-12	fs	1_3
one-carbon metabolic process	GO:0006730	P	8UGOts	1.8e-08	2e-17	5.7e-17	2e-12	4.7e-09	0.0018	1.9e-13	7.9e-13	2.1e-08	2.3e-05	0.00031	5.8e-08	0.00065	0.14	7.2e-09	1	1	1				2e-17	0.0027472	5.75543e-10	6.68426e-12	9.94713e-06	0.0686852	1.73006e-06	2.48977e-05	0.0834903	0.964622	0.0337031	0.00576703	0.600968	0.99883	0.000130347	0.999942	1	0.818915				6.68426e-12	fs	1_4
methylation	GO:0032259	P	8UGOts	2.3e-08	1.1e-17	2.3e-17	7.7e-13	1.8e-09	0.00098	2.1e-13	5.6e-13	1.4e-08	1.4e-05	0.00079	1.7e-08	0.00023	0.06	2.7e-09	1	1	1				1.1e-17	0.0044244	1.04838e-09	1.03528e-11	1.2089e-05	0.060495	3.4424e-06	3.91911e-05	0.0976952	0.969483	0.0579545	0.00421376	0.549816	0.998054	9.75424e-05	0.999921	1	0.803837				1.03528e-11	fs	1_4
chromatin organization	GO:0006325	P	8UGOts	1.1e-08	5.6e-20	2.5e-21	1e-16	9.6e-13	1.8e-06	5.6e-13	1.8e-14	2.8e-10	6.4e-07	0.087	2.4e-12	1.1e-07	0.0002	1.2e-11	1	1	0.24				2.5e-21	0.0201933	1.2374e-08	1.19218e-11	2.52468e-06	0.0113168	0.000175145	0.000281385	0.196287	0.995015	0.460294	0.000419627	0.262895	0.989423	2.91099e-05	0.999042	1	0.58588				1.19218e-11	fs	1_4
regulation of gene expression, epigenetic	GO:0040029	P	8UGOts	9.3e-08	2.9e-18	3.6e-18	1.2e-13	2.9e-10	0.0004	1.3e-13	2e-13	4.5e-09	4.6e-06	0.0076	5.7e-10	1.5e-05	0.0066	8.2e-11	1	1	1				2.9e-18	0.0144528	1.90305e-09	1.60261e-11	1.4689e-05	0.0530006	6.77011e-06	6.13177e-05	0.113797	0.973829	0.165151	0.0012829	0.391613	0.99299	2.07121e-05	0.999892	1	0.787845				1.60261e-11	fs	1_4
macromolecule methylation	GO:0043414	P	8UGOts	7.7e-08	3.3e-17	5.3e-17	1.5e-12	2.9e-09	0.00082	7.9e-13	1.5e-12	2.9e-08	2.5e-05	0.0032	1.2e-08	0.00017	0.047	2e-09	1	1	1				3.3e-17	0.00701009	1.90305e-09	1.60261e-11	1.4689e-05	0.0530006	6.77011e-06	6.13177e-05	0.113797	0.973829	0.0953422	0.00302954	0.497011	0.996815	7.23034e-05	0.999892	1	0.787845				1.60261e-11	fs	1_4
cell cycle process	GO:0022402	P	8UGOts	4.7e-11	8.2e-16	6.6e-20	2e-15	1.4e-11	9.3e-05	2.1e-10	1.4e-14	2.6e-10	6.8e-07	1.4e-05	1.8e-08	9.8e-05	0.037	0.00033	1	1	0.0013				6.6e-20	0.000752875	6.09068e-06	1.82433e-11	3.07298e-06	0.0412726	0.00176042	5.43995e-05	0.0931865	0.979415	0.0194629	0.0151289	0.690221	0.999697	0.0769078	0.968	0.999998	0.123724				1.82433e-11	fs	1_4
DNA metabolic process	GO:0006259	P	8UGOts	7.3e-05	1.3e-12	3.5e-13	3.2e-09	5.4e-06	6.5e-05	4.5e-07	7.9e-08	0.00019	0.058	1	9.6e-08	0.001	0.38	7.4e-08	1	1	1				3.5e-13	0.0232448	3.67813e-08	2.78954e-11	3.73955e-06	0.00338516	0.00124913	0.00147495	0.341012	0.998668	0.68275	0.00048668	0.260083	0.987775	5.30781e-05	0.998412	1	0.54203				2.78954e-11	fs	1_4
intracellular non-membrane-bounded organelle	GO:0043232	C	8UGOts*	5.2e-11	7.1e-12	3.8e-09	1.4e-06	0.0011	0.00041	8.5e-08	2.5e-05	0.0029	0.45	5.3e-07	1	1	1	0.25	1	1	1				7.1e-12	9.18872e-09	3.6673e-11	5.68041e-09	1.14772e-06	0.00447904	1.71419e-05	0.00461846	0.255546	0.998139	2.56927e-05	0.812354	0.997596	1	0.206634	0.999969	1	0.987942				3.6673e-11	fs	1_3
non-membrane-bounded organelle	GO:0043228	C	8UGOts*	5.2e-11	7.1e-12	3.8e-09	1.4e-06	0.0011	0.00041	8.5e-08	2.5e-05	0.0029	0.45	5.3e-07	1	1	1	0.25	1	1	1				7.1e-12	9.18872e-09	3.6673e-11	5.68041e-09	1.14772e-06	0.00447904	1.71419e-05	0.00461846	0.255546	0.998139	2.56927e-05	0.812354	0.997596	1	0.206634	0.999969	1	0.987942				3.6673e-11	fs	1_3
intracellular organelle	GO:0043229	C	8UGOts*	1.9e-08	6.1e-08	1.7e-05	0.0014	1	0.00094	0.00029	0.02	0.34	1	0.00014	1	1	1	1	1	1	1	1	1	1	1.9e-08	1.09155e-09	2.07798e-10	1.48958e-08	1.54791e-07	0.00021795	5.81698e-05	0.00406173	0.0897079	0.999893	2.94665e-05	0.635533	0.955591	1	0.201625	0.994251	1	0.913216	1	0.972428	1	2.07798e-10	fs	1_3
organelle	GO:0043226	C	8UGOts*	2e-08	6.6e-08	1.8e-05	0.0011	1	0.00097	0.00031	0.021	0.28	1	0.00014	1	1	1	1	1	1	1	1	1	1	2e-08	1.42238e-09	3.07214e-10	2.43798e-08	1.31741e-07	0.000241948	6.9592e-05	0.00488274	0.0824268	0.99988	3.31065e-05	0.652577	0.949293	1	0.2098	0.992615	1	0.917735	1	0.962235	1	3.07214e-10	fs	1_3
chromatin modification	GO:0016568	P	8UGOts	6.9e-07	3.4e-18	1.1e-20	1.3e-16	5.6e-13	0.00047	1.3e-13	4.7e-16	5.1e-12	1.2e-08	0.046	1.1e-13	3.4e-09	7e-06	6.4e-12	1	1	0.034				1.1e-20	0.103483	8.7016e-07	3.50746e-10	1.2089e-05	0.110691	0.000111288	3.91911e-05	0.0558347	0.939505	0.411919	0.000104177	0.114211	0.93762	2.87087e-05	0.993315	1	0.403943				3.50746e-10	fs	1_4
RNA processing	GO:0006396	P	8UGOts*	5.6e-07	3.5e-05	0.0073	0.45	1	4.9e-06	1	1	1	1	1	1	1	1	1	1	1					5.6e-07	8.19954e-10	4.54446e-09	1.88827e-06	0.000820655	2.03699e-07	0.143616	0.709763	0.993999	1	0.0317299	0.990889	0.999981	1	0.777183	0.999986	1					8.19954e-10	fs	1_2
gene silencing	GO:0016458	P	8UGOts	1.6e-05	5.5e-13	9.2e-14	4.3e-10	2.3e-07	0.0027	5.9e-09	9.5e-10	2.8e-06	0.00065	0.2	1.2e-07	0.00053	0.078	2.4e-07	1	1	1				9.2e-14	0.0299091	5.98069e-07	1.22893e-09	0.000101835	0.0511574	0.000389041	0.000503496	0.186861	0.976335	0.287369	0.00267161	0.382495	0.985337	0.000433455	0.998048	1	0.577715				1.22893e-09	fs	1_4
cellular macromolecule metabolic process	GO:0044260	P	8UGOts	6.6e-11	1.1e-13	4.8e-12	2.9e-09	9.9e-06	1.8e-06	7.8e-07	7.3e-06	0.00059	0.15	0.00075	0.079	1	1	0.023	1	1	1	1	1	1	1.1e-13	3.67985e-07	1.53234e-09	2.48984e-08	8.1844e-06	0.00010481	0.00063268	0.0132157	0.383851	0.999946	0.00722622	0.36561	0.947046	1	0.0616473	0.998756	1	0.886202	1	0.996703	0.999996	1.53234e-09	fs	1_3
cytosol	GO:0005829	C	8UGOts*	2.5e-07	1.1e-08	1.9e-06	0.00038	0.053	1	3.4e-09	3.4e-06	0.0012	0.19	1.2e-08	1	1	1	0.2	1	1	1	1	1		3.4e-09	1.03759e-06	1.62939e-09	1.1525e-07	5.59362e-05	0.416119	8.34047e-09	8.7087e-06	0.00667213	0.692525	6.07839e-08	0.596395	0.986542	1	0.0880212	0.999907	1	0.973709	1	0.998896		1.62939e-09	fs	1_3
covalent chromatin modification	GO:0016569	P	8UGOts	4.5e-06	3.5e-16	4.9e-19	2.7e-15	6.3e-12	0.0013	5.9e-12	8.4e-15	4.3e-11	6e-08	0.12	7.5e-13	1.2e-08	1.6e-05	1.5e-10	1	1	0.02				4.9e-19	0.132676	6.51262e-06	1.86636e-09	2.63168e-05	0.125645	0.000407886	7.29571e-05	0.0614315	0.931364	0.456967	0.000136056	0.106767	0.918701	9.74508e-05	0.983763	0.999998	0.312303				1.86636e-09	fs	1_4
intracellular membrane-bounded organelle	GO:0043231	C	8UGOts*	4.8e-07	6.3e-07	7.7e-05	0.0048	1	0.011	0.00036	0.019	0.38	1	0.00025	1	1	1	1	1	1	1	1	1	1	4.8e-07	2.35472e-08	2.04275e-09	6.30953e-08	8.49783e-07	0.0017674	4.4722e-05	0.00240236	0.0651911	0.999021	3.91325e-05	0.547288	0.932973	1	0.164547	0.992293	1	0.887369	1	0.973403	1	2.04275e-09	fs	1_3
membrane-bounded organelle	GO:0043227	C	8UGOts*	5.1e-07	6.6e-07	8.1e-05	0.0038	1	0.012	0.00037	0.02	0.31	1	0.00026	1	1	1	1	1	1	1	1	1	1	5.1e-07	3.00302e-08	2.95429e-09	1.00997e-07	7.31746e-07	0.00193211	5.36016e-05	0.00291347	0.0595355	0.998925	4.38751e-05	0.565192	0.924344	1	0.171706	0.990192	1	0.892799	1	0.963555	1	2.95429e-09	fs	1_3
ribosome	GO:0005840	C	8UGOts*	0.00011	0.0001	0.015	0.39	1	1	0.00011	0.037	1	1	3.4e-05	1	1	1	1							3.4e-05	2.1176e-06	5.44356e-09	1.42919e-05	0.00669935	0.289168	2.1176e-06	0.00254619	0.147689	0.850646	3.24665e-06	0.92923	0.999328	1	0.289168							5.44356e-09	fs	1_3
extracellular region	GO:0005576	C	8UGOts*	1	1	1	1	1		1	1	1	1	1	1	1	0.02	1	1	0.0015	1	0.00077	1	2.3e-06	2.3e-06	1	1	1	1		0.997429	0.969244	0.971196	6.9411e-06	0.999433	0.390339	0.378209	5.92845e-09	0.718599	0.242336	3.34032e-08	0.20798	1.01229e-06	0.514031	1.36387e-08	5.92845e-09	fs	3_6
nuclear part	GO:0044428	C	8UGOts*	2.2e-09	1.4e-09	8.4e-07	3e-05	0.0037	0.001	7.6e-06	0.002	0.028	0.91	1.2e-05	1	1	1	1	1	1					1.4e-09	1.36682e-07	6.57561e-09	8.1953e-06	0.000149615	0.00651266	0.000442181	0.0648893	0.479823	0.997639	0.000217631	0.951215	0.99873	1	0.383862	0.999944	1					6.57561e-09	fs	1_3
cell	GO:0005623	C	8UGOts	3.7e-13	1.2e-16	5.4e-16	4.5e-15	7.5e-10	7.4e-07	7.3e-10	9.6e-10	2.1e-09	2.3e-05	4.3e-06	0.00027	0.00015	0.064	0.0011	0.17	1	0.65	1	1	1	1.2e-16	6.41664e-07	9.37369e-09	9.67386e-08	2.56639e-07	0.000679796	0.000201406	0.00309244	0.0347972	0.99977	0.00197806	0.256291	0.648089	1	0.0632954	0.952989	1	0.787987	1	0.925909	1	9.37369e-09	fs	1_3
cell part	GO:0044464	C	8UGOts	3.7e-13	1.2e-16	5.4e-16	4.5e-15	7.5e-10	7.4e-07	7.3e-10	9.6e-10	2.1e-09	2.3e-05	4.3e-06	0.00027	0.00015	0.064	0.0011	0.17	1	0.65	1	1	1	1.2e-16	6.41664e-07	9.37369e-09	9.67386e-08	2.56639e-07	0.000679796	0.000201406	0.00309244	0.0347972	0.99977	0.00197806	0.256291	0.648089	1	0.0632954	0.952989	1	0.787987	1	0.925909	1	9.37369e-09	fs	1_3
histone methylation	GO:0016571	P	8UGOts	9e-06	9.2e-15	1e-16	3.8e-13	2e-10	0.0014	1.6e-10	1.7e-12	5.1e-09	1.5e-06	0.21	1.3e-10	9.1e-07	0.00024	3.6e-09	1	1	0.16				1e-16	0.106604	8.96005e-06	1.05475e-08	0.000266019	0.100756	0.000913595	0.00046517	0.146999	0.950523	0.452253	0.000870485	0.218941	0.940578	0.000313282	0.99263	0.999998	0.445358				1.05475e-08	fs	1_4
protein amino acid alkylation	GO:0008213	P	8UGOts	1.4e-05	2.2e-14	2.9e-16	1e-12	5e-10	0.0019	3e-10	3.8e-12	1.1e-08	3e-06	0.25	2.4e-10	1.6e-06	0.0004	5.7e-09	1	1	0.19				2.9e-16	0.106604	8.96005e-06	1.05475e-08	0.000266019	0.100756	0.000913595	0.00046517	0.146999	0.950523	0.452253	0.000870485	0.218941	0.940578	0.000313282	0.99263	0.999998	0.445358				1.05475e-08	fs	1_4
protein amino acid methylation	GO:0006479	P	8UGOts	1.4e-05	2.2e-14	2.9e-16	1e-12	5e-10	0.0019	3e-10	3.8e-12	1.1e-08	3e-06	0.25	2.4e-10	1.6e-06	0.0004	5.7e-09	1	1	0.19				2.9e-16	0.106604	8.96005e-06	1.05475e-08	0.000266019	0.100756	0.000913595	0.00046517	0.146999	0.950523	0.452253	0.000870485	0.218941	0.940578	0.000313282	0.99263	0.999998	0.445358				1.05475e-08	fs	1_4
structural constituent of ribosome	GO:0003735	F	8UGOts*	8.6e-06	2e-05	0.0038	0.13	1	1	8.8e-06	0.0059	0.29	1	5.2e-07	1	1	1	1							5.2e-07	6.7727e-07	1.11571e-08	2.17431e-05	0.00808461	0.444697	6.7727e-07	0.00105446	0.0857465	0.741902	2.09527e-07	0.965143	0.999767	1	0.444697							1.11571e-08	fs	1_3
nucleobase, nucleoside, nucleotide and nucleic acid metabolic process	GO:0006139	P	8UGOts	7.6e-11	2.3e-16	5.3e-16	1.1e-13	2.6e-09	9.4e-08	2.5e-08	1.7e-08	6.3e-07	0.001	0.0082	5.7e-05	0.0013	0.46	6.1e-05	1	1	1	1	1	1	2.3e-16	4.47939e-05	1.1834e-08	1.86883e-08	1.04747e-06	0.000185539	0.00191862	0.0125096	0.288303	0.999907	0.105651	0.095486	0.682782	0.999976	0.0107566	0.992956	1	0.781565	1	0.992739	1	1.1834e-08	fs	1_3
chromatin silencing	GO:0006342	P	8UGOts	2.6e-06	2.6e-17	4.3e-18	1.4e-14	6.9e-12	0.011	3.2e-14	8.2e-15	3.3e-11	1.3e-08	0.0092	1.6e-11	9.9e-08	2.7e-05	1.4e-11	1	1	1				4.3e-18	0.122155	9.4555e-07	2.4831e-08	0.000390019	0.257592	2.76685e-05	9.5578e-05	0.0613077	0.852208	0.252009	0.000992241	0.213901	0.931417	4.00071e-05	0.998764	1	0.719479				2.4831e-08	fs	1_4
negative regulation of gene expression, epigenetic	GO:0045814	P	8UGOts	3.4e-06	4.7e-17	8.4e-18	2.6e-14	1.3e-11	0.013	5.1e-14	1.4e-14	5.6e-11	2.2e-08	0.011	2.4e-11	1.5e-07	3.8e-05	2e-11	1	1	1				8.4e-18	0.122155	9.4555e-07	2.4831e-08	0.000390019	0.257592	2.76685e-05	9.5578e-05	0.0613077	0.852208	0.252009	0.000992241	0.213901	0.931417	4.00071e-05	0.998764	1	0.719479				2.4831e-08	fs	1_4
histone modification	GO:0016570	P	8UGOts	0.00025	1.1e-12	3.7e-16	5.4e-13	4.6e-10	0.011	2.8e-09	8.8e-13	1.4e-09	8e-07	0.84	9.6e-12	5.5e-08	4.1e-05	1.2e-08	1	1	0.0067				3.7e-16	0.248103	0.000177369	3.3675e-08	0.000101835	0.180296	0.00279768	0.000160148	0.0619429	0.899316	0.584802	0.000121051	0.0704902	0.837319	0.000433455	0.934569	0.999949	0.170472				3.3675e-08	fs	1_4
response to endogenous stimulus	GO:0009719	P	8UGOts	1	1	1	0.0087	8.2e-12	1	1	0.14	0.00024	8.6e-15	1	0.97	0.0014	1e-14	1	0.00058	1.4e-16	0.66	2.8e-16	0.022	4.3e-15	1.4e-16	0.999921	0.999999	1	1	0.999947	0.993519	0.994103	0.982823	0.000187046	0.888866	0.966602	0.887702	0.00018699	0.980941	0.421114	1.43027e-06	0.655811	2.83318e-07	0.292125	3.90005e-08	3.90005e-08	fs	6
response to hormone stimulus	GO:0009725	P	8UGOts	1	1	0.14	0.00014	2.8e-15	1	0.66	0.0054	2.2e-06	1.4e-18	1	0.13	4.8e-05	6.7e-18	1	5.7e-05	3.1e-19	0.25	1.4e-18	0.0053	7.1e-17	3.1e-19	0.999916	0.999999	1	1	0.999976	0.987351	0.990906	0.977973	9.48073e-05	0.854998	0.963289	0.890948	0.00020043	0.972323	0.4736	2.67254e-06	0.689892	3.91598e-07	0.318586	4.1792e-08	4.1792e-08	fs	6
macromolecule metabolic process	GO:0043170	P	8UGOts	5e-11	1.1e-13	8.8e-12	4.3e-10	3.3e-07	5.9e-06	3e-07	6.1e-06	7e-05	0.0077	0.00021	0.14	0.41	1	0.027	1	1	1	1	1	1	1.1e-13	2.21049e-06	4.53703e-08	3.93199e-06	0.000130942	0.000617996	0.00130299	0.0447421	0.417561	0.999658	0.0066041	0.590967	0.957148	0.999999	0.106796	0.99806	1	0.948874	0.999998	0.982448	0.999934	4.53703e-08	fs	1_3
response to auxin stimulus	GO:0009733	P	8UGOts	1	1	0.018	4.6e-07	2.3e-21		0.24	0.00083	6e-09	1e-24	0.033	0.58	5.7e-06	3.6e-22		2.6e-07	2e-25	0.11	8.7e-25	3.8e-05	9.9e-21	2e-25	0.999301	1	1	1		0.995626	0.998185	0.989208	0.000133351	0.694385	0.99807	0.973674	0.00182883		0.470888	1.17667e-06	0.79606	7.85078e-08	0.223261	5.45586e-08	5.45586e-08	fs	6
cellular component organization	GO:0016043	P	8UGOts	4.3e-13	2.3e-16	1.4e-14	1.4e-11	5.1e-10	1e-09	6.4e-07	4.4e-06	0.0003	0.0018	0.0027	0.025	0.5	1	0.0061	1	1	1	1	1	1	2.3e-16	3.19537e-06	5.5494e-08	4.70924e-06	0.00554672	1.93337e-05	0.019083	0.22558	0.939272	0.999992	0.0832188	0.648728	0.995208	0.999999	0.127486	0.999937	1	0.962434	0.999998	0.999416	0.99722	5.5494e-08	fs	1_3
histone lysine methylation	GO:0034968	P	8UGOts	1.6e-05	1.1e-14	2e-16	4e-13	1.4e-10	0.011	2.1e-11	4.3e-13	9.5e-10	2.4e-07	0.058	1.3e-10	5.5e-07	0.00011	2.2e-09	1	1	0.24				2e-16	0.139915	1.56832e-05	5.83346e-08	0.000571346	0.211383	0.000382454	0.000251634	0.0902187	0.885179	0.341956	0.00112889	0.208554	0.920836	0.000297235	0.992717	0.999997	0.500767				5.83346e-08	fs	1_4
gene expression	GO:0010467	P	8UGOts*	1.9e-08	1.1e-10	2e-09	8.3e-07	0.00025	0.00089	3.5e-06	3.4e-05	0.004	0.27	0.00063	0.32	1	1	0.11	1	1	1	1	1	1	1.1e-10	6.69151e-06	6.62461e-08	4.8095e-07	0.000224112	0.0039432	0.000491701	0.00839973	0.337633	0.997763	0.00341287	0.39258	0.958887	0.999997	0.0901061	0.998797	1	0.86782	1	0.997894	0.999904	6.62461e-08	fs	1_3
cytosolic ribosome	GO:0022626	C	8UGOts*	1.1e-05	5.6e-06	0.00071	0.021	0.25		2.1e-06	0.00089	0.037	0.49	9.4e-07	1	1	1	1							9.4e-07	1.0508e-05	9.54825e-08	7.63312e-05	0.0141912		1.27714e-06	0.00111997	0.0722696	0.663481	1.57321e-06	0.925112	0.998811	0.999999	0.336519							9.54825e-08	fs	1_3
DNA replication	GO:0006260	P	8UGOts	0.0012	2.1e-12	1.6e-15	1.4e-12	8.6e-10	0.56	5.6e-11	5.3e-14	9.2e-11	6.6e-08	0.1	6.7e-12	2.9e-08	2e-05	2.8e-09	1	1	0.016				1.6e-15	0.349522	0.000207199	1.14779e-07	0.000181292	0.513712	0.000270926	1.27402e-05	0.011128	0.642139	0.351169	7.91025e-05	0.0474929	0.75831	0.000169729	0.940768	0.999942	0.215386				1.14779e-07	fs	1_4
histone H3-K9 methylation	GO:0051567	P	8UGOts	1.8e-06	2.7e-16	8.8e-19	1.6e-15	5.7e-13	0.0092	4.8e-13	1.8e-15	4.4e-12	1.3e-09	0.0077	3.8e-12	1.5e-08	3.3e-06	4.3e-10	1	1	0.042				8.8e-19	0.160182	4.51544e-05	1.36758e-07	0.000836287	0.293888	0.00042596	0.000175042	0.0668992	0.831019	0.288242	0.00128164	0.202869	0.908611	0.000551519	0.9877	0.999991	0.442652				1.36758e-07	fs	1_4
cellular protein metabolic process	GO:0044267	P	8UGOts*	4.3e-06	1.3e-07	2.7e-07	9.8e-05	0.027	0.041	0.00012	0.0002	0.033	1	0.0033	0.53	1	1	0.68	1	1	1	1	1	1	1.3e-07	2.8518e-05	6.06644e-07	1.50569e-07	7.7181e-05	0.0151127	0.000568297	0.00153821	0.156572	0.990801	0.00269133	0.211631	0.894518	0.999985	0.114101	0.991624	1	0.614385	1	0.99808	0.99997	1.50569e-07	fs	1_4
protein metabolic process	GO:0019538	P	8UGOts*	1.8e-06	7.1e-08	8.1e-07	0.00031	0.041	0.1	2.6e-05	0.00028	0.054	1	0.00044	1	1	1	0.77	1	1	1	1	1	1	7.1e-08	9.32762e-06	1.73295e-07	4.26449e-07	0.00032066	0.0249903	0.000117044	0.00152895	0.175184	0.984108	0.000470759	0.354168	0.957981	0.999995	0.1139	0.998189	1	0.79987	1	0.99858	0.999859	1.73295e-07	fs	1_3
nitrogen compound metabolic process	GO:0006807	P	8UGOts	9.1e-09	1.2e-13	2.8e-13	3.6e-11	6.7e-08	2.1e-06	7.4e-07	5.9e-07	1.6e-05	0.0038	0.05	0.00037	0.0072	0.59	0.0003	1	1	1	1	1	1	1.2e-13	0.000268341	2.31403e-07	5.16037e-07	3.79759e-05	0.000574673	0.00454975	0.024622	0.381084	0.999694	0.158126	0.11111	0.700417	0.999843	0.0140303	0.992082	1	0.780594	1	0.991471	0.999984	2.31403e-07	fs	1_3
cellular metabolic process	GO:0044237	P	8UGOts	1.8e-08	5.5e-12	3e-12	1.4e-10	9.7e-07	0.0028	6.5e-08	3.1e-08	8e-07	0.0015	0.00019	0.0018	0.012	1	0.0074	1	1	1	1	1	1	3e-12	9.91991e-05	6.72028e-07	3.43665e-07	4.60541e-06	0.0216977	0.000270924	0.00094969	0.0340529	0.985564	0.00459504	0.120186	0.608968	0.999941	0.045564	0.95512	1	0.614014	1	0.973646	0.999998	3.43665e-07	fs	1_4
mitotic cell cycle	GO:0000278	P	8UGOts	1.8e-09	1.1e-10	6.2e-15	3.2e-12	1.4e-09	0.057	6.3e-08	2.9e-12	1.9e-09	6.8e-07	4.6e-07	4.6e-05	0.005	0.23	0.89	0.25	1	0.001				6.2e-15	0.0016358	0.00230751	3.87847e-07	0.00032214	0.281855	0.0103606	0.000218588	0.0501321	0.83407	0.00231832	0.14487	0.823177	0.999432	0.597041	0.821299	0.999211	0.0822833				3.87847e-07	fs	1_4
cellular biosynthetic process	GO:0044249	P	8UGOts*	3.5e-05	8.6e-08	9.8e-08	1e-05	0.0054	0.55	4.9e-06	7.7e-06	0.00074	0.22	0.0014	0.057	1	1	0.075	1	1	1	1	1	1	8.6e-08	0.000455035	2.74046e-06	8.42626e-07	4.32656e-05	0.106197	9.72037e-05	0.000275527	0.0248104	0.922028	0.00220269	0.094869	0.643826	0.999723	0.0390606	0.969425	0.999999	0.57836	1	0.988386	0.999981	8.42626e-07	fs	1_4
regulation of cell cycle	GO:0051726	P	8UGOts	0.0002	4.1e-08	6.7e-14	2.4e-11	7.4e-09	1	1.3e-06	1.3e-12	8.8e-10	3.3e-07	0.0067	4.7e-09	3.4e-06	0.00068	0.0058	0.013	0.94	1.5e-05				6.7e-14	0.168757	0.0277448	8.68951e-07	0.000472104	0.542335	0.0265169	3.85167e-05	0.0146535	0.624208	0.127053	0.00179064	0.1681	0.900804	0.13074	0.510192	0.987492	0.0107818				8.68951e-07	fs	1_4
response to brassinosteroid stimulus	GO:0009741	P	8UGOts			1	1	2.6e-08			1	1	3.1e-09			1	1.8e-10		0.34	3.9e-12		1.7e-12		7.4e-13	7.4e-13			0.999998	1			0.999581	0.999631	0.0600609			0.979331	0.0032208		0.778477	6.49637e-05		1.29469e-05		9.02537e-07	9.02537e-07	fs	6
structural molecule activity	GO:0005198	F	8UGOts*	6.1e-05	0.00013	0.012	0.48	1	1	0.00022	0.044	1	1	2.4e-05	1	1	1	1							2.4e-05	6.86125e-06	9.53143e-07	0.000268091	0.0755937	0.278112	3.43757e-05	0.00873498	0.330554	0.849866	9.27518e-06	0.947056	0.999774	0.999999	0.450792							9.53143e-07	fs	1_3
response to organic substance	GO:0010033	P	8UGOts	1	1	0.3	0.00039	6e-11	1	1	0.16	0.00011	3.4e-12	1	0.084	2.8e-05	1.3e-13	1	1.6e-06	6.7e-16	0.0082	8.1e-13	0.0046	7.3e-10	6.7e-16	0.999858	1	0.999991	0.999982	0.993966	0.999715	0.991803	0.945015	0.0115705	0.987318	0.820726	0.494392	0.000284959	0.98843	0.0485555	9.64437e-07	0.175044	1.93299e-05	0.142607	4.28454e-05	9.64437e-07	fs	4_6
cytokinesis	GO:0000910	P	8UGOts	1.7e-06	9.9e-12	4.4e-16	1.5e-13	5.3e-11	1	8.6e-11	3.7e-15	2.9e-12	1.5e-09	1.6e-05	4e-09	1.5e-06	0.00024	0.00012	0.11	1	0.00078				4.4e-16	0.0791641	0.00279498	1.2986e-06	0.000571346	0.683342	0.00118092	1.4136e-05	0.00680508	0.486099	0.0232753	0.0080974	0.312445	0.958968	0.0557952	0.830223	0.999066	0.10821				1.2986e-06	fs	1_4
cell cycle phase	GO:0022403	P	8UGOts	5.3e-06	9.4e-08	7.8e-11	1.9e-08	3.4e-06	0.17	2.3e-05	1.7e-08	4.3e-06	0.00059	0.00099	0.00039	0.037	1	0.52	1	1	0.022				7.8e-11	0.00840056	0.00279498	1.2986e-06	0.000571346	0.211383	0.0194394	0.000860602	0.0902187	0.885179	0.0232753	0.0772197	0.683209	0.996695	0.348137	0.830223	0.999066	0.10821				1.2986e-06	fs	1_4
nucleus	GO:0005634	C	8UGOts	3.5e-14	2.2e-15	1.1e-16	1.2e-15	1.1e-11	7.3e-09	2.4e-07	4.2e-09	9.7e-09	7.5e-06	1.6e-05	0.00046	0.00036	0.03	0.048	0.042	1	0.061	1	1	1	1.1e-16	2.523e-06	4.71909e-06	1.33311e-06	8.76196e-06	0.000197502	0.0349485	0.0454974	0.318176	0.999896	0.0163457	0.485037	0.886605	0.999999	0.469956	0.92037	0.999997	0.54316	0.999999	0.960305	0.999996	1.33311e-06	fs	1_4
cellular macromolecule biosynthetic process	GO:0034645	P	8UGOts*	3.6e-05	2.7e-08	2.4e-08	5.9e-06	0.0011	0.21	4.3e-06	4.7e-06	0.00089	0.085	0.0053	0.016	0.8	1	0.022	1	1	1	1	1	1	2.4e-08	0.00122712	4.68948e-06	1.48561e-06	0.000407697	0.084883	0.000255895	0.000679031	0.0838012	0.940519	0.00943241	0.0771924	0.710335	0.999257	0.0268157	0.987245	0.999998	0.594732	0.999999	0.996753	0.999814	1.48561e-06	fs	1_4
cytosolic part	GO:0044445	C	8UGOts*	0.00015	0.00011	0.0057	0.091	0.71		2.8e-05	0.0045	0.1	0.95	8.9e-06											8.9e-06	5.20572e-05	1.64807e-06	0.000404423	0.0299657		6.02571e-06	0.00197097	0.0755793	0.604772	5.44321e-06											1.64807e-06	fs	1_3
response to cyclopentenone	GO:0010583	P	8UGOts			1	0.033	3.2e-10			1	0.0019	2.5e-12		1	0.0011	2.8e-13		4.8e-05	1.2e-15	0.1	9.5e-14	0.015	2.5e-11	1.2e-15			0.999997	0.999994			0.994982	0.974073	0.00315249		0.933734	0.765113	0.000398233		0.196207	1.69029e-06	0.407005	1.62891e-05	0.250117	3.22547e-05	1.69029e-06	fs	4_6
response to organic cyclic substance	GO:0014070	P	8UGOts			1	0.033	3.2e-10			1	0.0019	2.5e-12		1	0.0011	2.8e-13		4.8e-05	1.2e-15	0.1	9.5e-14	0.015	2.5e-11	1.2e-15			0.999997	0.999994			0.994982	0.974073	0.00315249		0.933734	0.765113	0.000398233		0.196207	1.69029e-06	0.407005	1.62891e-05	0.250117	3.22547e-05	1.69029e-06	fs	4_6
cellular process	GO:0009987	P	8UGOts	3.4e-09	2.8e-13	1.3e-13	5.4e-13	8.3e-09	0.0028	3.1e-09	1.5e-09	4.3e-09	2.1e-05	3.2e-05	0.0004	0.00038	0.15	0.002	1	1	1	1	1	1	1.3e-13	0.000210396	1.75259e-06	2.2678e-06	3.26091e-06	0.0441244	0.000210396	0.00126214	0.0141129	0.969738	0.00364685	0.148706	0.484583	0.999875	0.0441244	0.914256	0.999999	0.680784	0.999999	0.910708	0.999999	1.75259e-06	fs	1_3
cytokinesis during cell cycle	GO:0033205	P	8UGOts	1.2e-05	2.7e-11	4.7e-16	1.1e-13	3.2e-11	0.86	5.7e-10	8.5e-15	4.1e-12	1.6e-09	0.00037	4.7e-10	1.9e-07	3.5e-05	3.7e-05	0.041	1	0.00027				4.7e-16	0.160182	0.00621442	2.89075e-06	0.000836287	0.631305	0.00379288	4.1023e-05	0.0115587	0.544563	0.0838321	0.00364687	0.202869	0.908611	0.0394309	0.769846	0.997781	0.0812267				2.89075e-06	fs	1_4
DNA alkylation	GO:0006305	P	8UGOts	0.0005	1.1e-12	4.7e-12	1.4e-09	1.1e-07	0.42	4.4e-11	3.6e-10	1.5e-07	1.1e-05	0.056	1.8e-07	8.8e-05	0.0046	5.8e-09							1.1e-12	0.162681	3.29258e-06	4.04651e-06	0.00380741	0.385841	3.43537e-05	0.000581585	0.0791984	0.776933	0.218673	0.00630119	0.28779	0.91332	0.000100086							3.29258e-06	fs	1_3
DNA methylation	GO:0006306	P	8UGOts	0.0005	1.1e-12	4.7e-12	1.4e-09	1.1e-07	0.42	4.4e-11	3.6e-10	1.5e-07	1.1e-05	0.056	1.8e-07	8.8e-05	0.0046	5.8e-09							1.1e-12	0.162681	3.29258e-06	4.04651e-06	0.00380741	0.385841	3.43537e-05	0.000581585	0.0791984	0.776933	0.218673	0.00630119	0.28779	0.91332	0.000100086							3.29258e-06	fs	1_3
DNA modification	GO:0006304	P	8UGOts	0.00059	1.6e-12	6.9e-12	2.1e-09	1.6e-07	0.46	5.9e-11	4.9e-10	2e-07	1.5e-05	0.061	2.3e-07	0.00011	0.0056	7.1e-09							1.6e-12	0.162681	3.29258e-06	4.04651e-06	0.00380741	0.385841	3.43537e-05	0.000581585	0.0791984	0.776933	0.218673	0.00630119	0.28779	0.91332	0.000100086							3.29258e-06	fs	1_3
gene silencing by RNA	GO:0031047	P	8UGOts*	0.0042	1.9e-05	4.7e-05	0.0047	0.13	0.055	0.014	0.025	1	1	1	0.44	1	1	0.18							1.9e-05	0.00651135	2.42045e-05	4.04651e-06	0.00380741	0.0185386	0.0174083	0.045461	0.581104	0.99386	0.218673	0.159882	0.821303	0.997853	0.0488323							4.04651e-06	fs	1_4
cytokinesis by cell plate formation	GO:0000911	P	8UGOts	9.3e-06	1.2e-10	1.8e-15	3.4e-13	8.5e-11	0.78	3.3e-09	4e-14	1.5e-11	4.7e-09	0.00031	2.7e-09	7.5e-07	0.00011	0.00027	0.035	1	0.00023				1.8e-15	0.131217	0.00913218	4.30566e-06	0.00101146	0.603536	0.00659929	6.92375e-05	0.0149658	0.574322	0.0717649	0.00636344	0.250016	0.928204	0.0741067	0.734601	0.996624	0.0694728				4.30566e-06	fs	1_4
macromolecule modification	GO:0043412	P	8UGOts	3.6e-06	2.4e-10	3.4e-11	1.7e-09	1e-06	0.063	1.1e-07	1.9e-08	8.6e-07	0.00031	0.0017	0.00024	0.0046	0.36	0.0017	1	1	1	1	1	1	3.4e-11	0.00517902	2.73672e-05	4.96912e-06	0.000142961	0.129393	0.000620418	0.000926258	0.0424077	0.909522	0.0228851	0.05593	0.494318	0.996836	0.0251648	0.951959	0.999987	0.528495	0.999998	0.98505	0.999948	4.96912e-06	fs	1_4
hydrolase activity, acting on acid anhydrides, in phosphorus-containing anhydrides	GO:0016818	F	8UGOts*	0.0014	3.7e-05	3.1e-05	0.0009	0.093	0.15	0.0014	0.0013	0.029	1	0.057	0.13	1	1	0.17	1	1	1				3.1e-05	0.00495921	9.63822e-05	6.26852e-06	4.70587e-05	0.0885496	0.00495921	0.00496572	0.101958	0.954763	0.0433331	0.123497	0.608112	0.997905	0.0885496	0.940183	0.999972	0.523652				6.26852e-06	fs	1_4
DNA-dependent DNA replication	GO:0006261	P	8UGOts	0.29	2.4e-09	5.6e-12	7.9e-10	1.2e-07	0.51	1.4e-07	3.5e-10	6.8e-08	1e-05		4.8e-11	5.6e-08	1.9e-05	4.5e-09	1	1	0.062				5.6e-12	0.700248	0.00171354	6.4056e-06	0.00122308	0.39577	0.00434914	0.000463592	0.0473197	0.757954		3.09556e-05	0.012895	0.436007	6.49097e-05	0.896358	0.999497	0.232061				6.4056e-06	fs	1_4
primary metabolic process	GO:0044238	P	8UGOts	1.5e-09	1.7e-13	9.6e-14	3.9e-13	6.6e-10	0.0017	2.9e-09	1.6e-09	4.4e-09	2.9e-06	2.3e-05	0.00053	0.00049	0.04	0.0025	1	1	1	1	1	1	9.6e-14	0.000363347	7.05324e-06	1.77099e-05	6.83763e-05	0.0509529	0.000581107	0.00439258	0.0489851	0.964188	0.00524257	0.242161	0.654854	0.999777	0.0707805	0.950638	0.999996	0.748894	0.99999	0.933104	0.999966	7.05324e-06	fs	1_3
regulation of post-embryonic development	GO:0048580	P	8UGOts*	0.0014	8.8e-05	4.6e-05	0.0027	0.11	0.016	0.15	0.056	1	1	1	1	1	1	1	1	1	1				4.6e-05	0.00277377	0.000210291	9.51821e-06	0.00147867	0.00787104	0.0831684	0.081521	0.6211	0.997462	0.212725	0.244888	0.847489	0.999094	0.217396	0.973895	0.999954	0.532711				9.51821e-06	fs	1_4
negative regulation of metabolic process	GO:0009892	P	8UGOts	2.1e-05	1.4e-12	2.6e-13	4.5e-11	5.3e-09	0.0083	4.6e-09	9.8e-10	1.3e-07	9.5e-06	0.096	2.8e-07	4.8e-05	0.0024	4.7e-07	1	1	1	1			2.6e-13	0.0707483	3.13913e-05	1.05615e-05	0.00213551	0.120561	0.00124913	0.00334472	0.168799	0.931602	0.292293	0.0116837	0.348666	0.958278	0.00133165	0.990653	0.99999	0.675234	0.999998			1.05615e-05	fs	1_4
response to chemical stimulus	GO:0042221	P	8UGOts	1	1	0.029	2.8e-05	7.5e-11	1	1	0.039	2.3e-05	2.5e-11	1	0.021	7e-06	2e-12	1	4.3e-07	2.5e-14	0.0017	2.4e-10	0.0056	4.4e-07	2.5e-14	0.998979	0.999994	0.999692	0.999134	0.973012	0.999415	0.973391	0.870873	0.0427008	0.981832	0.693716	0.350645	0.00173631	0.983632	0.0243725	1.24638e-05	0.0896456	0.000533045	0.14489	0.00160406	1.24638e-05	nfs
nuclear lumen	GO:0031981	C	8UGOts*	1.7e-05	5.3e-05	0.0035	0.014	0.27	0.011	0.027	0.68	1	1	0.013	1	1	1	1							1.7e-05	1.54595e-05	1.35351e-05	0.00208278	0.00315249	0.00815216	0.025225	0.352022	0.675448	0.997519	0.00779973	0.973317	0.995134	0.999997	0.611927							1.35351e-05	nfs
biosynthetic process	GO:0009058	P	8UGOts*	2e-05	4e-08	3.8e-08	6.8e-07	0.00032	0.43	2.8e-06	3.7e-06	6.5e-05	0.019	0.0011	0.037	0.2	1	0.058	1	1	1	1	1	1	3.8e-08	0.00130374	2.04956e-05	1.56559e-05	0.000114872	0.144329	0.000317844	0.00122339	0.0260961	0.890928	0.00400135	0.152274	0.592757	0.999172	0.058026	0.941981	0.999988	0.642562	0.999992	0.95631	0.999945	1.56559e-05	nfs
RNA metabolic process	GO:0016070	P	8UGOts	3.1e-06	6.4e-11	1.7e-10	2.8e-09	3.8e-07	0.00063	2.8e-06	4.5e-06	3.4e-05	0.0016	0.12	0.0013	0.0078	0.19	0.00045	1	1	1	1	1	1	6.4e-11	0.00627413	1.72411e-05	7.93439e-05	0.00123974	0.0141605	0.00627413	0.0414951	0.331965	0.991524	0.1981	0.137939	0.614529	0.996039	0.0141605	0.985649	0.999991	0.833755	0.999961	0.971917	0.999434	1.72411e-05	nfs
macromolecule biosynthetic process	GO:0009059	P	8UGOts*	1.9e-05	1e-08	1.4e-08	4.4e-07	7.6e-05	0.16	2.2e-06	3.5e-06	9.2e-05	0.0092	0.0037	0.016	0.15	1	0.015	1	1	1	1	1	1	1e-08	0.00258239	2.17362e-05	2.77983e-05	0.000622151	0.108885	0.000603048	0.00307846	0.0786564	0.921762	0.0138753	0.144205	0.657464	0.998378	0.0371746	0.974285	0.999988	0.710129	0.999986	0.978007	0.999705	2.17362e-05	nfs
lateral root development	GO:0048527	P	8UGOts		1	1	1	5.9e-07		1	1	1	7.9e-08			1	2.3e-07		1	7.5e-08		7.4e-11	0.35	7.7e-10	7.4e-11		0.997025	0.999996	0.999997		0.942701	0.999281	0.996987	0.0699559			0.989282	0.0572988		0.941595	0.0104576		3.05729e-05	0.372655	2.40936e-05	2.40936e-05	nfs
post-embryonic root development	GO:0048528	P	8UGOts		1	1	1	2.3e-06		1	1	1	3.1e-07			1	7.6e-07		1	2.3e-07		2.4e-10	0.49	1.9e-09	2.4e-10		0.997025	0.999996	0.999997		0.942701	0.999281	0.996987	0.0699559			0.989282	0.0572988		0.941595	0.0104576		3.05729e-05	0.372655	2.40936e-05	2.40936e-05	nfs
chromosome	GO:0005694	C	8UGOts*	4.5e-05	1.1e-07	8.1e-07	4.3e-05	0.00091	0.019	4.2e-05	0.00025	0.0081	0.1	0.022	0.084	1	1	0.02							1.1e-07	0.00570189	2.84771e-05	7.63312e-05	0.0141912	0.0736407	0.00570189	0.0435191	0.476134	0.973461	0.0717779	0.343761	0.896658	0.998435	0.0736407							2.84771e-05	nfs
regulation of DNA metabolic process	GO:0051052	P	8UGOts	6.3e-06	4.2e-10	7.6e-12	5.4e-10	5.6e-08	0.018	8.4e-07	1.4e-08	8.3e-07	5.8e-05	0.015	3e-05	0.0014	0.048	0.0017	1	1	0.43				7.6e-12	0.035405	0.000917551	3.09906e-05	0.0026097	0.150134	0.0150449	0.00873498	0.203491	0.929106	0.146553	0.0728613	0.56891	0.984955	0.0708942	0.947056	0.999774	0.439079				3.09906e-05	nfs
M phase	GO:0000279	P	8UGOts*	0.0016	3.8e-05	2.1e-07	1.2e-05	0.00065	0.31	0.0061	3.2e-05	0.0015	0.057	0.26	0.0051	0.19	1	0.96	1	1	0.19				2.1e-07	0.035405	0.00925874	3.09906e-05	0.0026097	0.150134	0.0745236	0.00873498	0.203491	0.929106	0.146553	0.0728613	0.56891	0.984955	0.278112	0.790015	0.996852	0.143018				3.09906e-05	nfs
regulation of flower development	GO:0009909	P	8UGOts*	0.00068	1e-05	7.1e-06	0.00033	0.014	0.042	0.0097	0.0051	0.13	1	0.69	0.33	1	1	0.59	1	1	1				7.1e-06	0.00569942	0.000225798	3.09906e-05	0.0026097	0.0293216	0.035405	0.0506819	0.478173	0.989357	0.146553	0.235929	0.813687	0.998082	0.150134	0.979377	0.999954	0.630933				3.09906e-05	nfs
organ morphogenesis	GO:0009887	P	8UGOts*	2.1e-06	2e-06	2.1e-05	0.00058	0.013	0.0011	0.033	0.13	1	1	0.062	1	1	1	1	1	1	1	1			2e-06	4.30254e-05	3.54927e-05	0.000241339	0.00883879	0.00236052	0.0651313	0.268897	0.812098	0.99922	0.0357931	0.838624	0.991796	0.999988	0.540348	0.996643	0.999991	0.911936	0.99995			3.54927e-05	nfs
cell division	GO:0051301	P	8UGOts	1.8e-06	4.1e-10	1e-13	1e-12	7.7e-10	0.21	5.7e-08	1.3e-11	1.8e-10	1.4e-07	0.00022	1.3e-06	1e-05	0.0025	0.0065	0.034	1	0.0055				1e-13	0.0446113	0.00575729	3.57245e-05	0.000123447	0.409994	0.0107424	0.000768544	0.0170278	0.72938	0.0420928	0.043249	0.326603	0.977247	0.162424	0.671006	0.997691	0.153314				3.57245e-05	nfs
root development	GO:0048364	P	8UGOts*	1	1	1	0.36	0.00014	1	1	1	0.51	0.00012		1	0.13	1.1e-05	1	0.28	1.3e-05		2.5e-08	0.0018	0.00031	2.5e-08	0.991227	0.995513	0.999989	0.997763	0.881426	0.979296	0.999754	0.949284	0.222817		0.990889	0.61015	0.0207038	0.777183	0.427857	0.010216		3.75069e-05	0.0147618	0.00600498	3.75069e-05	nfs
root system development	GO:0022622	P	8UGOts*	1	1	1	0.37	0.00014	1	1	1	0.52	0.00013		1	0.13	1.2e-05	1	0.29	1.3e-05		2.6e-08	0.0018	0.00032	2.6e-08	0.991227	0.995513	0.999989	0.997763	0.881426	0.979296	0.999754	0.949284	0.222817		0.990889	0.61015	0.0207038	0.777183	0.427857	0.010216		3.75069e-05	0.0147618	0.00600498	3.75069e-05	nfs
negative regulation of gene expression	GO:0010629	P	8UGOts	6.4e-05	2.8e-11	8.2e-12	6.1e-10	3.8e-08	0.015	6e-08	1.9e-08	1.1e-06	4.2e-05	0.17	3.3e-06	0.00023	0.0065	4.3e-06	1	1	1	1			8.2e-12	0.0758749	8.95029e-05	5.16381e-05	0.00447993	0.123204	0.0027472	0.00796491	0.210951	0.931315	0.305372	0.0233091	0.393156	0.955787	0.00302553	0.987682	0.999972	0.703948	0.999988			5.16381e-05	nfs
negative regulation of macromolecule metabolic process	GO:0010605	P	8UGOts	0.00014	1e-10	3.7e-11	2.8e-09	1.7e-07	0.022	1.5e-07	5.8e-08	3.3e-06	0.00013	0.24	7.6e-06	0.00054	0.015	7.9e-06	1	1	1	1			3.7e-11	0.0758749	8.95029e-05	5.16381e-05	0.00447993	0.123204	0.0027472	0.00796491	0.210951	0.931315	0.305372	0.0233091	0.393156	0.955787	0.00302553	0.987682	0.999972	0.703948	0.999988			5.16381e-05	nfs
small molecule metabolic process	GO:0044281	P	8UGOts*	7.1e-05	3.8e-07	6.9e-08	4.4e-06	0.00017	1	3.6e-06	1e-06	8.9e-05	0.0034	0.00037	0.025	0.46	1	0.17	1	1	1	1	1	1	6.9e-08	0.00468796	0.000293199	6.48206e-05	0.00458855	0.356802	0.000614551	0.000708847	0.0507222	0.715514	0.00268798	0.150494	0.749582	0.997081	0.12074	0.959002	0.999836	0.48331	0.999968	0.991402	0.997675	6.48206e-05	nfs
negative regulation of cellular metabolic process	GO:0031324	P	8UGOts	1.5e-05	3.8e-15	9.4e-16	4.3e-14	2.3e-12	0.057	9.5e-13	4.1e-13	2.4e-11	1.2e-09	0.01	8.5e-10	6.5e-08	2.4e-06	5.3e-10	1	1	1	1			9.4e-16	0.208976	6.90965e-05	9.58326e-05	0.00598872	0.396343	0.000200197	0.0013512	0.0662998	0.729518	0.263697	0.00669586	0.208698	0.861588	0.000234092	0.991607	0.999979	0.787845	0.999977			6.90965e-05	nfs
cell proliferation	GO:0008283	P	8UGOts	0.00033	1.1e-12	1.4e-16	3.3e-15	5.9e-13	0.67	2.2e-11	3.2e-15	1.4e-13	3.4e-11	0.02	2.3e-12	1.8e-10	4.2e-08	9.1e-09	0.023	0.43	0.0024				1.4e-16	0.472276	0.00492423	7.06048e-05	0.00194482	0.672431	0.00217521	0.000187906	0.011128	0.486288	0.351169	0.000762376	0.0474929	0.650478	0.00182236	0.813059	0.9981	0.215386				7.06048e-05	nfs
microtubule-based process	GO:0007017	P	8UGOts	2.1e-05	7e-09	5.1e-13	2.6e-14	2.2e-11	0.35	6.7e-07	4.1e-11	2.3e-12	2.4e-09	0.002	5.5e-07	2.8e-08	1.6e-05	0.0099	7.9e-05	0.025	0.0015	1	1		2.6e-14	0.184065	0.0683159	0.0030989	0.000149615	0.540348	0.0651313	0.00763122	0.00871188	0.616138	0.141263	0.0633146	0.114852	0.886366	0.24808	0.272694	0.963307	0.1371	0.999056	0.695546		0.000149615	nfs
negative regulation of biological process	GO:0048519	P	8UGOts	4.2e-05	7.5e-11	7.2e-13	7e-12	8.3e-10	0.015	1.6e-07	1.5e-09	1.3e-08	1e-06	0.1	3.9e-07	4.4e-06	0.00027	2.3e-05	0.48	1	0.2	1	1	1	7.2e-13	0.112908	0.00123309	0.000160541	0.0019742	0.166968	0.0111446	0.00747915	0.107183	0.890984	0.325155	0.0181523	0.229979	0.923238	0.0116603	0.88488	0.999402	0.418738	0.99994	0.97143	0.999381	0.000160541	nfs
meristem initiation	GO:0010014	P	8UGOts*	0.0002	0.0009	0.0018	0.01	0.0035	5.5e-06		1	1	1			1	1			1					5.5e-06	0.00632567	0.0380719	0.116948	0.523726	0.000160773		0.986995	0.999632	0.999975			0.996627	0.998346			0.987283					0.000160773	nfs
chromosomal part	GO:0044427	C	8UGOts*	0.00031	1.3e-07	3.8e-07	1.4e-05	0.00025	0.02	4.5e-05	0.00012	0.0029	0.032	0.16	0.0082	0.15	0.93	0.0027							1.3e-07	0.0362271	0.00018183	0.000266763	0.0248657	0.100903	0.0122459	0.0545145	0.475093	0.963816	0.227856	0.185914	0.748974	0.987754	0.0361837							0.00018183	nfs
meristem structural organization	GO:0009933	P	8UGOts*	2.9e-05	0.00014	7.2e-05	0.0012	0.0012	5.2e-06	1	1	1	1		1	1	1		1	1					5.2e-06	0.00239321	0.0168675	0.0193553	0.285064	0.000192805	0.877042	0.907974	0.997521	0.999962		0.87489	0.994204	0.99933		0.979665	0.994204					0.000192805	nfs
anatomical structure arrangement	GO:0048532	P	8UGOts*	3.6e-05	0.00018	9.4e-05	0.0016	0.0016	6.2e-06	1	1	1	1		1	1	1		1	1					6.2e-06	0.00239321	0.0168675	0.0193553	0.285064	0.000192805	0.877042	0.907974	0.997521	0.999962		0.87489	0.994204	0.99933		0.979665	0.994204					0.000192805	nfs
negative regulation of RNA metabolic process	GO:0051253	P	8UGOts	4.2e-05	6.9e-14	2.7e-14	5e-13	1.3e-11	0.098	1.2e-11	7.7e-12	1.8e-10	4.5e-09	0.018	1.1e-08	3e-07	5.7e-06	4.9e-09	1	1	1	1			2.7e-14	0.227479	0.000196833	0.000429641	0.0121691	0.415342	0.000468006	0.00348079	0.0865268	0.718259	0.27513	0.0140757	0.240381	0.850022	0.000564656	0.988963	0.999939	0.817457	0.999888			0.000196833	nfs
negative regulation of transcription	GO:0016481	P	8UGOts	4.2e-05	6.9e-14	2.7e-14	5e-13	1.3e-11	0.098	1.2e-11	7.7e-12	1.8e-10	4.5e-09	0.018	1.1e-08	3e-07	5.7e-06	4.9e-09	1	1	1	1			2.7e-14	0.227479	0.000196833	0.000429641	0.0121691	0.415342	0.000468006	0.00348079	0.0865268	0.718259	0.27513	0.0140757	0.240381	0.850022	0.000564656	0.988963	0.999939	0.817457	0.999888			0.000196833	nfs
negative regulation of transcription, DNA-dependent	GO:0045892	P	8UGOts	4.2e-05	6.9e-14	2.7e-14	5e-13	1.3e-11	0.098	1.2e-11	7.7e-12	1.8e-10	4.5e-09	0.018	1.1e-08	3e-07	5.7e-06	4.9e-09	1	1	1	1			2.7e-14	0.227479	0.000196833	0.000429641	0.0121691	0.415342	0.000468006	0.00348079	0.0865268	0.718259	0.27513	0.0140757	0.240381	0.850022	0.000564656	0.988963	0.999939	0.817457	0.999888			0.000196833	nfs
negative regulation of nucleobase, nucleoside, nucleotide and nucleic acid metabolic process	GO:0045934	P	8UGOts	7e-05	1.9e-13	8.4e-14	1.6e-12	4.3e-11	0.13	2.5e-11	1.9e-11	4.5e-10	1.2e-08	0.023	2.1e-08	6e-07	1.2e-05	8.3e-09	1	1	1	1			8.4e-14	0.227479	0.000196833	0.000429641	0.0121691	0.415342	0.000468006	0.00348079	0.0865268	0.718259	0.27513	0.0140757	0.240381	0.850022	0.000564656	0.988963	0.999939	0.817457	0.999888			0.000196833	nfs
negative regulation of nitrogen compound metabolic process	GO:0051172	P	8UGOts	7.5e-05	2.2e-13	9.9e-14	1.9e-12	5.1e-11	0.13	2.9e-11	2.2e-11	5.2e-10	1.4e-08	0.024	2.3e-08	6.7e-07	1.3e-05	9e-09	1	1	1	1			9.9e-14	0.227479	0.000196833	0.000429641	0.0121691	0.415342	0.000468006	0.00348079	0.0865268	0.718259	0.27513	0.0140757	0.240381	0.850022	0.000564656	0.988963	0.999939	0.817457	0.999888			0.000196833	nfs
negative regulation of macromolecule biosynthetic process	GO:0010558	P	8UGOts	8.4e-05	2.7e-13	1.3e-13	2.5e-12	6.7e-11	0.14	3.4e-11	2.7e-11	6.5e-10	1.7e-08	0.026	2.7e-08	7.8e-07	1.5e-05	1e-08	1	1	1	1			1.3e-13	0.227479	0.000196833	0.000429641	0.0121691	0.415342	0.000468006	0.00348079	0.0865268	0.718259	0.27513	0.0140757	0.240381	0.850022	0.000564656	0.988963	0.999939	0.817457	0.999888			0.000196833	nfs
reproductive developmental process	GO:0003006	P	8UGOts*	3.4e-06	1.1e-05	0.00017	0.0011	0.0014	6.7e-05	0.61	1	1	1	0.71	1	1	1	1	1	1	1	1	1	1	3.4e-06	0.000214031	0.00131546	0.0224081	0.178481	0.000476293	0.375877	0.799374	0.98252	0.999797	0.176206	0.959659	0.997533	0.9999	0.742602	0.995491	0.999324	0.955421	0.986848	0.960423	0.883935	0.000214031	nfs
negative regulation of biosynthetic process	GO:0009890	P	8UGOts	0.00011	8.9e-14	1.1e-14	3.1e-13	1.1e-11	0.16	8.5e-12	1.8e-12	6.8e-11	2.5e-09	0.03	1.3e-09	7.1e-08	2.1e-06	1.7e-09	1	1	1	1			1.1e-14	0.29325	0.000251697	0.000237689	0.00919133	0.464774	0.000407886	0.00166886	0.0614315	0.673411	0.319424	0.0056829	0.166442	0.796658	0.00031697	0.983763	0.999918	0.734271	0.99994			0.000237689	nfs
negative regulation of cellular biosynthetic process	GO:0031327	P	8UGOts	0.00011	8.9e-14	1.1e-14	3.1e-13	1.1e-11	0.16	8.5e-12	1.8e-12	6.8e-11	2.5e-09	0.03	1.3e-09	7.1e-08	2.1e-06	1.7e-09	1	1	1	1			1.1e-14	0.29325	0.000251697	0.000237689	0.00919133	0.464774	0.000407886	0.00166886	0.0614315	0.673411	0.319424	0.0056829	0.166442	0.796658	0.00031697	0.983763	0.999918	0.734271	0.99994			0.000237689	nfs
purine ribonucleotide binding	GO:0032555	F	8UGOts	0.0021	2.2e-05	2.7e-06	5.5e-08	1.7e-05	0.77	0.00012	1.9e-05	3.8e-07	0.00015	0.011	0.0081	0.00016	0.029	0.061	0.016	1	0.74	1	0.11	1	5.5e-08	0.13327	0.0368943	0.0233187	0.000240526	0.530702	0.0315147	0.0331426	0.00483682	0.564928	0.0853999	0.223428	0.101815	0.902964	0.191489	0.28376	0.975496	0.504708	0.98566	0.261709	0.999924	0.000240526	nfs
ribonucleotide binding	GO:0032553	F	8UGOts	0.0021	2.2e-05	2.7e-06	5.5e-08	1.7e-05	0.77	0.00012	1.9e-05	3.8e-07	0.00015	0.011	0.0081	0.00016	0.029	0.061	0.016	1	0.74	1	0.11	1	5.5e-08	0.13327	0.0368943	0.0233187	0.000240526	0.530702	0.0315147	0.0331426	0.00483682	0.564928	0.0853999	0.223428	0.101815	0.902964	0.191489	0.28376	0.975496	0.504708	0.98566	0.261709	0.999924	0.000240526	nfs
purine nucleotide binding	GO:0017076	F	8UGOts	0.0033	4.5e-05	3.2e-06	8.2e-08	2.2e-05	0.89	0.00022	2e-05	4.9e-07	0.00018	0.016	0.0065	0.00015	0.028	0.079	0.012	1	0.47	1	0.14	1	8.2e-08	0.151992	0.0481348	0.02201	0.00028065	0.546228	0.0390171	0.0293779	0.00467647	0.54775	0.0956183	0.1921	0.0909657	0.887255	0.207096	0.246618	0.967122	0.425658	0.986379	0.278868	0.999907	0.00028065	nfs
regulation of cyclin-dependent protein kinase activity	GO:0000079	P	8UGOts*		1	1.6e-05	0.00021	0.0016			4.3e-06	0.00011	0.0012		6.1e-06	0.00034	0.0046		0.00083	0.018	2.4e-06				2.4e-06		0.868807	0.00485947	0.0914047			0.0015694	0.0371297	0.333155		0.00150947	0.0448282	0.321114		0.0332029	0.288141	0.000292411				0.000292411	nfs
regulation of kinase activity	GO:0043549	P	8UGOts*		1	0.00089	0.01	0.068			0.00021	0.0045	0.042		0.00018	0.0082	0.096		0.012	0.23	4e-05				4e-05		0.868807	0.00485947	0.0914047			0.0015694	0.0371297	0.333155		0.00150947	0.0448282	0.321114		0.0332029	0.288141	0.000292411				0.000292411	nfs
regulation of protein kinase activity	GO:0045859	P	8UGOts*		1	0.00089	0.01	0.068			0.00021	0.0045	0.042		0.00018	0.0082	0.096		0.012	0.23	4e-05				4e-05		0.868807	0.00485947	0.0914047			0.0015694	0.0371297	0.333155		0.00150947	0.0448282	0.321114		0.0332029	0.288141	0.000292411				0.000292411	nfs
regulation of cell differentiation	GO:0045595	P	8UGOts*	2.5e-05	0.0027	0.056	0.047	0.035	0.0013	1	1	1	1	0.62											2.5e-05	0.000306519	0.0238509	0.276744	0.440025	0.00325839	0.720473	0.975707	0.992247	0.999397	0.136674											0.000306519	nfs
regulation of DNA replication	GO:0006275	P	8UGOts	0.00017	6.6e-09	1.1e-10	2.5e-09	1.3e-07	0.71	3e-07	5.6e-09	1.6e-07	8.3e-06	0.0099	1.7e-05	0.0004	0.011	0.00089	1	1	0.46				1.1e-10	0.117669	0.00432653	0.000316043	0.00808461	0.444697	0.00845339	0.00408784	0.0857465	0.741902	0.124864	0.0547961	0.419617	0.944	0.0540057	0.911064	0.998876	0.434149				0.000316043	nfs
binding	GO:0005488	F	8UGOts	1.3e-06	1.1e-06	2.8e-10	2.3e-10	8.6e-08	0.00077	0.0034	1.1e-06	6.4e-07	9.4e-05	0.0075	0.00075	0.00034	0.021	1	0.0012	0.11	0.00087	1	1	1	2.3e-10	0.00890566	0.0398278	0.000474916	0.000365003	0.0405055	0.33981	0.0400174	0.112161	0.971927	0.12122	0.192492	0.41505	0.993792	0.766276	0.230174	0.969652	0.0400718	0.999705	0.813677	0.999804	0.000365003	nfs
microtubule cytoskeleton organization	GO:0000226	P	8UGOts	0.00011	3.2e-08	3.5e-13	2.3e-14	1.1e-11	0.41	2.9e-06	2.4e-11	1.8e-12	1.1e-09	0.01	6e-08	4.7e-09	2.2e-06	0.0089	1.5e-05	0.0045	0.00015	1	1		2.3e-14	0.303891	0.136472	0.00394159	0.000390019	0.570081	0.122155	0.00817161	0.0114275	0.596397	0.252009	0.0343363	0.0769415	0.799554	0.257592	0.196676	0.921236	0.0711519	0.998861	0.73042		0.000390019	nfs
reproductive process	GO:0022414	P	8UGOts*	4e-06	3.6e-06	7.1e-05	0.00032	0.00052	0.00015	0.16	0.73	1	1	0.47	1	1	1	1	1	1	1	1	1	1	3.6e-06	0.000413098	0.000993788	0.0224749	0.143501	0.00112853	0.263074	0.732626	0.962429	0.999482	0.163251	0.938925	0.994193	0.999796	0.613604	0.995108	0.999485	0.96523	0.986532	0.945149	0.908272	0.000413098	nfs
adenyl ribonucleotide binding	GO:0032559	F	8UGOts	0.025	0.00013	1.4e-05	1.4e-07	2.8e-05	1	0.00042	5.8e-05	5.2e-07	0.00015	0.1	0.0037	3.2e-05	0.0076	0.024	0.0074	0.66	0.74	1	0.048	1	1.4e-07	0.331052	0.0816901	0.0555073	0.000449176	0.613604	0.0536385	0.0518038	0.00426275	0.48561	0.23024	0.146683	0.0365188	0.736926	0.116987	0.196301	0.943131	0.489719	0.963981	0.171216	0.999859	0.000449176	nfs
DNA replication initiation	GO:0006270	P	8UGOts*	0.002	1.4e-07	7.2e-07	1.5e-05	0.00016		1.6e-05	9.6e-05	0.0018	0.015		0.014	0.22	1	0.0016							1.4e-07	0.0867058	0.000458543	0.00212581	0.0630754		0.00809687	0.0566607	0.399995	0.910835		0.19923	0.696386	0.97012	0.0268002							0.000458543	nfs
protein modification process	GO:0006464	P	8UGOts	0.003	7.3e-07	5.5e-09	2.2e-08	2.2e-06	0.41	7e-05	5.4e-07	2.2e-06	0.00019	0.32	5.4e-05	0.00026	0.015	0.0053	0.53	1	0.23	1	1	1	5.5e-09	0.13472	0.00729612	0.000473361	0.00172268	0.26288	0.0235967	0.00629253	0.0522807	0.803873	0.251189	0.0220403	0.172854	0.899906	0.0421906	0.682523	0.995506	0.23974	0.999765	0.924336	0.999277	0.000473361	nfs
reproductive structure development	GO:0048608	P	8UGOts	1.1e-06	1.3e-06	1.2e-05	2.8e-05	4.3e-05	1.3e-05	0.28	0.59	0.54	0.42	0.84	1	1	1	1	1	1	1	1	1	1	1.1e-06	0.000617953	0.00247426	0.031721	0.136677	0.000510472	0.45398	0.834376	0.975867	0.999787	0.284569	0.94422	0.991896	0.999703	0.703611	0.988072	0.998711	0.947563	0.981175	0.916608	0.916608	0.000510472	nfs
nucleoside binding	GO:0001882	F	8UGOts	0.021	0.00015	1.9e-05	2.5e-07	4.5e-05	1	0.00039	6.7e-05	8.1e-07	0.00021	0.067	0.0062	7.5e-05	0.014	0.035	0.012	0.88	0.89	1	0.067	1	2.5e-07	0.289195	0.0729817	0.0520915	0.000526582	0.627339	0.0443419	0.0459946	0.00417906	0.469137	0.178429	0.167212	0.0483267	0.772773	0.130295	0.21964	0.949248	0.505502	0.966031	0.187093	0.999825	0.000526582	nfs
cyclin-dependent protein kinase regulator activity	GO:0016538	F	8UGOts		0.076	7.7e-09	1.3e-08	1.5e-07			2.9e-09	7.7e-09	1.3e-07		9.7e-09	4.6e-08	1e-06		1.9e-07	7.1e-06	8.2e-09				2.9e-09		0.912237	0.0262393	0.0759376			0.00600878	0.0262393	0.292478		0.00373087	0.0276543	0.259563		0.016479	0.209367	0.000586571				0.000586571	nfs
protein kinase regulator activity	GO:0019887	F	8UGOts		0.18	6.7e-08	1.3e-07	1.3e-06			2.3e-08	6.7e-08	1e-06		5.7e-08	3e-07	6.5e-06		9.4e-07	3.4e-05	3.6e-08				2.3e-08		0.912237	0.0262393	0.0759376			0.00600878	0.0262393	0.292478		0.00373087	0.0276543	0.259563		0.016479	0.209367	0.000586571				0.000586571	nfs
kinase regulator activity	GO:0019207	F	8UGOts		0.24	1.4e-07	2.7e-07	2.8e-06			4.5e-08	1.4e-07	2.1e-06		1e-07	5.6e-07	1.2e-05		1.6e-06	5.6e-05	5.8e-08				4.5e-08		0.912237	0.0262393	0.0759376			0.00600878	0.0262393	0.292478		0.00373087	0.0276543	0.259563		0.016479	0.209367	0.000586571				0.000586571	nfs
purine nucleoside binding	GO:0001883	F	8UGOts*	0.036	0.00025	3e-05	3.8e-07	6.1e-05	1	0.00072	0.00011	1.3e-06	0.0003	0.13	0.0057	6.6e-05	0.012	0.033	0.011	0.82	0.86	1	0.064	1	3.8e-07	0.334103	0.0858885	0.0590112	0.000598526	0.611846	0.0569913	0.0550336	0.00497725	0.485481	0.234272	0.151021	0.0393218	0.732969	0.121445	0.200506	0.939512	0.489206	0.961137	0.175899	0.999799	0.000598526	nfs
methylation-dependent chromatin silencing	GO:0006346	P	8UGOts*	0.0023	2.2e-06	3.9e-06	0.00012	0.0016	0.047	0.0021	0.0029	0.053	0.42		0.07	1	1	0.033							2.2e-06	0.041981	0.00060862	0.000612815	0.0361045	0.0643658	0.041981	0.114542	0.60571	0.980022		0.218868	0.760303	0.986271	0.0643658							0.00060862	nfs
regulation of mitotic cell cycle	GO:0007346	P	8UGOts	0.0091	0.00028	3.4e-08	3.1e-07	7.3e-06		0.00015	1.2e-08	2.1e-07	8.2e-06	0.0026	0.00012	0.0014	0.026		0.046	0.78	0.002				1.2e-08	0.237892	0.190442	0.00208456	0.0206297		0.0539233	0.000642621	0.0119062	0.291004	0.0455716	0.0528706	0.328603	0.877524		0.394983	0.90686	0.0443313				0.000642621	nfs
regulation of cell cycle process	GO:0010564	P	8UGOts	0.00032	3.2e-05	1.5e-08	2.4e-07	8e-06		0.00029	1.1e-07	2.5e-06	9.9e-05	0.0016	0.0016	0.019	0.29		0.27	1	0.011				1.5e-08	0.065424	0.0741209	0.000676224	0.0117666		0.065424	0.00289209	0.05621	0.627345	0.0332198	0.135154	0.579672	0.973		0.573591	0.969206	0.0854898				0.000676224	nfs
adenyl nucleotide binding	GO:0030554	F	8UGOts*	0.063	0.00045	5.3e-05	6.7e-07	9.5e-05	1	0.0014	0.00021	2.4e-06	0.00048	0.26	0.0056	6.4e-05	0.012	0.033	0.011	0.81	0.85	1	0.063	1	6.7e-07	0.381913	0.10052	0.0666706	0.000679796	0.596102	0.072444	0.0654839	0.0059131	0.501925	0.299529	0.135828	0.0316826	0.689569	0.112987	0.182313	0.928306	0.472853	0.955655	0.165088	0.99977	0.000679796	nfs
reproduction	GO:0000003	P	8UGOts*	8.5e-06	4.3e-06	9.9e-05	0.00051	0.00058	0.00024	0.14	0.75	1	0.98	0.63	1	1	1	1	1	1	1	1	1	1	4.3e-06	0.000696259	0.00106584	0.0272188	0.18836	0.00153282	0.243571	0.731116	0.966531	0.999281	0.185421	0.928838	0.993908	0.999646	0.547577	0.996577	0.999443	0.97078	0.983363	0.95335	0.873907	0.000696259	nfs
histone phosphorylation	GO:0016572	P	8UGOts		0.026	3.2e-08	8.5e-07	1.1e-05		0.09	4.9e-08	2.2e-06	3.7e-05		3.9e-08	4.9e-06	0.00012		0.00093	0.021	2.7e-06				3.2e-08		0.600433	0.00140499	0.0523816		0.453063	0.00189171	0.0571263	0.483683		0.000704128	0.036997	0.337638		0.123028	0.597446	0.00185943				0.000704128	nfs
nucleotide binding	GO:0000166	F	8UGOts*	0.00016	2.3e-05	6.4e-06	3.1e-06	0.00037	0.058	0.0021	0.00058	0.00024	0.018	0.014	0.15	0.05	1	0.68	0.58	1	1	1	1	1	3.1e-06	0.0119856	0.00736473	0.00413961	0.000739291	0.126319	0.0571819	0.0652931	0.082026	0.912278	0.05437	0.406036	0.494429	0.992381	0.38679	0.611071	0.995382	0.529497	0.997609	0.644078	0.9997	0.000739291	nfs
lateral root morphogenesis	GO:0010102	P	8UGOts				0.32	1.3e-06				0.062	8.4e-08			0.35	2.7e-07			7.8e-07		5.9e-09		6.9e-07	5.9e-09				0.999669				0.950479	0.0523816			0.895992	0.0580153			0.036997		0.000746986		0.00200874	0.000746986	nfs
post-embryonic root morphogenesis	GO:0010101	P	8UGOts				0.32	1.3e-06				0.062	8.4e-08			0.35	2.7e-07			7.8e-07		5.9e-09		6.9e-07	5.9e-09				0.999669				0.950479	0.0523816			0.895992	0.0580153			0.036997		0.000746986		0.00200874	0.000746986	nfs
ATP binding	GO:0005524	F	8UGOts	0.0078	2.6e-05	2.4e-06	1.7e-08	2.9e-06	0.61	0.0002	2.3e-05	1.4e-07	3.2e-05	0.073	0.002	1.2e-05	0.0022	0.016	0.0041	0.3	0.59	1	0.033	1	1.7e-08	0.305192	0.0788086	0.0610327	0.000756974	0.548124	0.0667291	0.0723751	0.00854767	0.553028	0.253071	0.175715	0.0519607	0.760783	0.130296	0.231768	0.945592	0.52405	0.960296	0.18928	0.999753	0.000756974	nfs
post-translational protein modification	GO:0043687	P	8UGOts	0.0019	1.6e-07	1.3e-10	8.5e-11	1.7e-08	1	4.7e-06	3.7e-09	3.2e-09	7.6e-07	0.074	1.4e-06	1.4e-06	0.00025	0.0016	0.013	0.56	0.021	1	1	1	8.5e-11	0.24961	0.0238215	0.00104149	0.00087498	0.498509	0.0230472	0.00291278	0.0116621	0.59674	0.225446	0.0136344	0.0721479	0.806589	0.049455	0.448563	0.984707	0.153254	0.999487	0.837876	0.999687	0.00087498	nfs
phosphorylation	GO:0016310	P	8UGOts	1	0.14	1.2e-06	4.2e-09	8.4e-08	1	0.058	1.2e-07	4e-10	2e-08	1	1.6e-06	6.3e-09	4.8e-07	1	6e-08	1.1e-05	6.6e-06	1	0.096	1	4e-10	0.926263	0.913848	0.154986	0.0132113	0.97143	0.540044	0.0131086	0.000935125	0.0556896	0.540332	0.0105184	0.00228723	0.111099	0.550984	0.00160817	0.123839	0.00231333	0.892817	0.242688	0.994555	0.000935125	nfs
response to stimulus	GO:0050896	P	8UGOts	0.51	0.15	0.0034	3.7e-07	4.4e-12	0.9	1	0.16	1.9e-05	1.9e-10	1	0.36	2.2e-05	9.1e-11	1	1.7e-05	2.6e-11	0.78	1.9e-10	0.00023	1.5e-05	4.4e-12	0.954988	0.997226	0.999407	0.990446	0.667348	0.996333	0.99759	0.944438	0.398842	0.96451	0.950581	0.594988	0.0599713	0.953533	0.159798	0.00411929	0.689944	0.000951796	0.048758	0.0149208	0.000951796	nfs
spindle assembly	GO:0051225	P	8UGOts*			6.7e-05	9e-05	0.00062			3.3e-05	6.3e-05	0.00059		8.1e-06	3.2e-05	0.00047		0.00012	0.0028	8e-06				8e-06			0.0522812	0.110001			0.0183126	0.0522812	0.378246		0.00359387	0.0186074	0.179614		0.0178681	0.191557	0.00113772				0.00113772	nfs
organelle assembly	GO:0070925	P	8UGOts*			0.00053	0.00081	0.0052			0.00023	0.0005	0.0044		5e-05	0.00022	0.0031		0.00059	0.013	3.5e-05				3.5e-05			0.0522812	0.110001			0.0183126	0.0522812	0.378246		0.00359387	0.0186074	0.179614		0.0178681	0.191557	0.00113772				0.00113772	nfs
negative regulation of cellular process	GO:0048523	P	8UGOts	6.2e-06	7.8e-14	2.2e-15	6.2e-16	3e-14	0.2	5e-12	2.4e-13	8.9e-14	5.2e-12	0.00093	6e-09	2.1e-09	7.6e-08	7.2e-08	0.034	0.16	0.36	1	1	1	6.2e-16	0.24764	0.00240323	0.00275692	0.00527453	0.593548	0.001371	0.00430543	0.0223972	0.526391	0.165529	0.0309702	0.153477	0.820333	0.00451484	0.8889	0.998854	0.690335	0.998806	0.881218	0.998317	0.001371	nfs
root morphogenesis	GO:0010015	P	8UGOts*	1	1	1	1	0.0043	1	1	1	1	0.0063		1	1	0.0011	1	1	0.0094		3.1e-05	0.14	0.0059	3.1e-05	0.969113	0.932738	0.999553	0.994176	0.789326	0.867615	0.997698	0.951106	0.368695		0.96826	0.687534	0.0684974	0.455437	0.769846	0.122383		0.00139761	0.0864909	0.0160335	0.00139761	nfs
chromatin	GO:0000785	C	8UGOts*	0.0023	3.6e-05	0.00013	0.0014	0.0096	0.018	0.015	0.036	0.22	0.91		0.42	1	1								3.6e-05	0.0337767	0.00163771	0.00485947	0.0914047	0.0506025	0.102166	0.285767	0.757518	0.987688		0.445017	0.867327	0.99154								0.00163771	nfs
phosphate metabolic process	GO:0006796	P	8UGOts	1	0.3	1e-05	8.1e-08	7.7e-07	1	0.1	8.9e-07	7e-09	1.6e-07	0.66	4.3e-05	3.7e-07	9.2e-06	1	8.3e-07	5.7e-05	3.9e-05	1	0.25	1	7e-09	0.865703	0.906649	0.181368	0.0266804	0.97332	0.510429	0.0157373	0.00174679	0.0512237	0.362881	0.0293782	0.00981695	0.187214	0.688178	0.00328925	0.131667	0.00378052	0.870381	0.278715	0.98737	0.00174679	nfs
phosphorus metabolic process	GO:0006793	P	8UGOts	1	0.3	1.1e-05	8.3e-08	8e-07	1	0.1	9.2e-07	7.3e-09	1.6e-07	0.66	4.4e-05	3.8e-07	9.4e-06	1	8.5e-07	5.8e-05	3.9e-05	1	0.25	1	7.3e-09	0.865703	0.906649	0.181368	0.0266804	0.97332	0.510429	0.0157373	0.00174679	0.0512237	0.362881	0.0293782	0.00981695	0.187214	0.688178	0.00328925	0.131667	0.00378052	0.870381	0.278715	0.98737	0.00174679	nfs
metabolic process	GO:0008152	P	8UGOts	7.4e-07	4.5e-10	8.9e-13	1.1e-14	9.8e-13	0.078	1.7e-07	3.8e-10	5e-12	4.3e-10	0.00021	3.1e-05	3.2e-07	9.2e-06	0.017	0.00052	0.0078	0.05	1	0.28	1	1.1e-14	0.0521008	0.0208553	0.00714114	0.0017473	0.399687	0.0291658	0.0195699	0.0200628	0.663853	0.0427205	0.22089	0.273082	0.960708	0.276894	0.459656	0.984699	0.38565	0.995097	0.599089	0.998987	0.0017473	nfs
plasmodesma	GO:0009506	C	8UGOts*	0.23	0.00084	0.0019	0.00019	0.00066	1	1.4e-05	0.00011	1.2e-05	8.1e-05	0.0065	0.083	0.0073	0.023	0.02	1	1	1	1	0.7	1	1.2e-05	0.438604	0.0726107	0.237867	0.0996168	0.982718	0.00194582	0.0214944	0.00613582	0.0456326	0.0290438	0.326308	0.250896	0.667846	0.060495	0.75222	0.957709	0.893495	0.841924	0.419907	0.954367	0.00194582	nfs
symplast	GO:0055044	C	8UGOts*	0.23	0.00084	0.0019	0.00019	0.00066	1	1.4e-05	0.00011	1.2e-05	8.1e-05	0.0065	0.083	0.0073	0.023	0.02	1	1	1	1	0.7	1	1.2e-05	0.438604	0.0726107	0.237867	0.0996168	0.982718	0.00194582	0.0214944	0.00613582	0.0456326	0.0290438	0.326308	0.250896	0.667846	0.060495	0.75222	0.957709	0.893495	0.841924	0.419907	0.954367	0.00194582	nfs
cell-cell junction	GO:0005911	C	8UGOts*	0.23	0.00088	0.002	0.0002	0.00071	1	1.5e-05	0.00012	1.3e-05	8.7e-05	0.0067	0.085	0.0076	0.024	0.02	1	1	1	1	0.71	1	1.3e-05	0.438604	0.0726107	0.237867	0.0996168	0.982718	0.00194582	0.0214944	0.00613582	0.0456326	0.0290438	0.326308	0.250896	0.667846	0.060495	0.75222	0.957709	0.893495	0.841924	0.419907	0.954367	0.00194582	nfs
cell junction	GO:0030054	C	8UGOts*	0.24	0.00095	0.0022	0.00022	0.00078	1	1.6e-05	0.00013	1.5e-05	9.6e-05	0.0069	0.089	0.0081	0.026	0.021	1	1	1	1	0.73	1	1.5e-05	0.438604	0.0726107	0.237867	0.0996168	0.982718	0.00194582	0.0214944	0.00613582	0.0456326	0.0290438	0.326308	0.250896	0.667846	0.060495	0.75222	0.957709	0.893495	0.841924	0.419907	0.954367	0.00194582	nfs
organelle fission	GO:0048285	P	8UGOts*	0.0095	0.00066	1.6e-06	1.4e-05	0.00029		0.0014	2.9e-06	4e-05	0.001	0.012	0.0072	0.061	0.73		1	1	0.073				1.6e-06	0.122476	0.0931404	0.00208456	0.0206297		0.0539233	0.00320191	0.0437777	0.523726	0.0455716	0.120534	0.498236	0.946077		0.578938	0.961928	0.117428				0.00208456	nfs
regulation of metabolic process	GO:0019222	P	8UGOts	0.094	3.2e-06	2.2e-10	1.7e-10	9.9e-10	0.25	0.00054	3.2e-08	2.7e-08	1.4e-07	1	1.2e-08	3.4e-08	3.5e-07	0.00024	0.0017	0.0063	0.0011	1	1	1	1.7e-10	0.737647	0.176409	0.00892921	0.0294809	0.391733	0.24253	0.0265796	0.120364	0.685566	0.881826	0.00209924	0.0284513	0.319835	0.0278878	0.34531	0.861384	0.0556663	0.994477	0.889246	0.982758	0.00209924	nfs
spindle organization	GO:0007051	P	8UGOts*		1	1.4e-05	2.3e-05	0.00019			5.4e-06	1.3e-05	0.00015		1.3e-05	5.4e-05	0.00079		0.00018	0.0043	1.2e-05				5.4e-06		0.868807	0.0371297	0.0914047			0.0105512	0.0371297	0.333155		0.00828377	0.0448282	0.321114		0.0332029	0.288141	0.00212391				0.00212391	nfs
regulation of developmental process	GO:0050793	P	8UGOts	5.2e-08	2.4e-08	5.9e-10	9.5e-10	1.5e-08	9e-06	0.017	0.00028	0.0002	0.0011	0.099	0.089	0.051	0.18	1	0.51	1	0.65	1	1	1	5.9e-10	0.00289416	0.0118307	0.00486674	0.0178889	0.00401443	0.478418	0.442493	0.783943	0.998314	0.268552	0.668232	0.903537	0.998655	0.753896	0.82883	0.993868	0.495173	0.997899	0.914932	0.993513	0.00289416	nfs
nuclear division	GO:0000280	P	8UGOts	0.0079	0.00023	1.7e-07	1.3e-06	2.6e-05		0.00099	6e-07	6.3e-06	0.00016	0.025	0.00083	0.0067	0.094		0.24	1	0.019				1.7e-07	0.188428	0.130208	0.00301995	0.0248657		0.0898316	0.00533442	0.0577148	0.563852	0.0987094	0.0883131	0.409381	0.910168		0.51762	0.943572	0.0965435				0.00301995	nfs
regulation of cellular metabolic process	GO:0031323	P	8UGOts	0.17	5.4e-06	6.8e-10	1.4e-10	4.9e-10	0.49	0.00048	5.1e-08	1.1e-08	4.1e-08	1	1.9e-08	1.1e-08	8.3e-08	0.00018	0.00078	0.0022	0.0022	1	1	1	1.4e-10	0.810567	0.239044	0.0254003	0.040743	0.487126	0.255482	0.0415842	0.104589	0.597482	0.894473	0.00346066	0.0213509	0.239581	0.0274816	0.302086	0.807922	0.0837759	0.983363	0.799805	0.975728	0.00346066	nfs
regulation of multicellular organismal process	GO:0051239	P	8UGOts	1.7e-05	7.9e-07	8.3e-08	4.8e-07	3.7e-06	0.0037	0.0056	0.00045	0.0014	0.006	0.16	0.1	0.24	0.63	1	1	1	1	1	1	1	8.3e-08	0.0124934	0.00865098	0.0048557	0.0407515	0.0353785	0.187023	0.207873	0.626329	0.983155	0.198218	0.469469	0.852597	0.993952	0.443486	0.911559	0.995976	0.568055	0.998131	0.959248	0.984813	0.0048557	nfs
plasma membrane part	GO:0044459	C	8UGOts*	0.36	0.0036	0.0025	0.00012	0.0003	1	6.6e-05	0.00012	5.1e-06	2.6e-05	0.0087	0.068	0.0026	0.0069	0.067	0.22	0.36	1	0.63	0.28	1	5.1e-06	0.546573	0.198791	0.346445	0.120964	0.989156	0.0079107	0.0314164	0.00519298	0.028308	0.0394463	0.338534	0.194183	0.556316	0.129719	0.539578	0.862267	0.781063	0.744454	0.307313	0.937229	0.00519298	nfs
regulation of G2/M transition of mitotic cell cycle	GO:0010389	P	8UGOts	0.024	0.0013	1.5e-07	5.8e-07	8.5e-06		0.0025	2e-07	1.1e-06	2.3e-05	0.032	0.00022	0.0011	0.014		0.019	0.27	0.0018				1.5e-07	0.325035	0.314523	0.00903479	0.0434923		0.170019	0.00582926	0.0422133	0.440025	0.136674	0.0726167	0.311705	0.829981		0.321961	0.834842	0.0471889				0.00582926	nfs
G2/M transition of mitotic cell cycle	GO:0000086	P	8UGOts	0.026	0.0014	1.8e-07	7e-07	1e-05		0.0027	2.4e-07	1.4e-06	2.7e-05	0.034	0.00024	0.0012	0.015		0.021	0.29	0.0019				1.8e-07	0.325035	0.314523	0.00903479	0.0434923		0.170019	0.00582926	0.0422133	0.440025	0.136674	0.0726167	0.311705	0.829981		0.321961	0.834842	0.0471889				0.00582926	nfs
interphase of mitotic cell cycle	GO:0051329	P	8UGOts	0.033	0.002	3.1e-07	1.2e-06	1.7e-05		0.0036	3.9e-07	2.2e-06	4.4e-05	0.041	0.00033	0.0017	0.021		0.026	0.36	0.0024				3.1e-07	0.325035	0.314523	0.00903479	0.0434923		0.170019	0.00582926	0.0422133	0.440025	0.136674	0.0726167	0.311705	0.829981		0.321961	0.834842	0.0471889				0.00582926	nfs
interphase	GO:0051325	P	8UGOts	0.036	0.0022	3.7e-07	1.5e-06	2.1e-05		0.004	4.5e-07	2.6e-06	5.1e-05	0.044	0.00037	0.0019	0.024		0.028	0.39	0.0026				3.7e-07	0.325035	0.314523	0.00903479	0.0434923		0.170019	0.00582926	0.0422133	0.440025	0.136674	0.0726167	0.311705	0.829981		0.321961	0.834842	0.0471889				0.00582926	nfs
protein amino acid phosphorylation	GO:0006468	P	8UGOts	1	0.19	7.2e-05	5.4e-07	2e-06	1	0.062	9.9e-06	6.9e-08	4.9e-07	1	0.0002	1.4e-06	1.2e-05	1	2.5e-05	0.00033	0.0023	1	0.23	1	6.9e-08	0.89247	0.846523	0.298832	0.0654799	0.967731	0.417062	0.04295	0.00592721	0.0654799	0.463803	0.0509961	0.015663	0.16003	0.473609	0.0179739	0.212906	0.0325428	0.779296	0.255461	0.967731	0.00592721	nfs
flower development	GO:0009908	P	8UGOts*	0.00012	7.5e-06	1.5e-05	0.0002	8.5e-05	0.043	0.0066	0.0092	0.071	0.024	0.11	1	1	1	1	1	1	1	1	1	1	7.5e-06	0.0118706	0.00690529	0.0271451	0.335878	0.0678419	0.104978	0.302975	0.836859	0.963572	0.113263	0.7048	0.975206	0.993986	0.405672	0.992908	0.996665	0.859085	0.98622	0.9877	0.778337	0.00690529	nfs
transferase activity, transferring phosphorus-containing groups	GO:0016772	F	8UGOts*	0.44	0.06	0.004	1.4e-05	0.0002	1	0.038	0.0026	5.9e-06	0.00016	0.25	0.076	0.00017	0.0043	1	0.00095	0.031	0.49	0.46	0.0075	1	5.9e-06	0.628017	0.587401	0.451147	0.0182085	0.875946	0.285523	0.191074	0.00754707	0.196142	0.275195	0.357274	0.0444731	0.459448	0.494997	0.0459541	0.496055	0.364322	0.635884	0.0499316	0.992251	0.00754707	nfs
post-embryonic development	GO:0009791	P	8UGOts	1.8e-08	5.3e-09	1.4e-09	7e-10	1.6e-11	1e-05	0.0035	0.00045	0.00011	2.1e-06	0.03	0.3	0.061	0.0012	1	0.97	0.018	1	0.16	1	0.56	1.6e-11	0.00850068	0.0428956	0.136072	0.438857	0.0105018	0.557948	0.795648	0.965769	0.99419	0.283807	0.922029	0.987426	0.994843	0.805806	0.963753	0.970727	0.850051	0.900591	0.910988	0.650958	0.00850068	nfs
cytoskeleton organization	GO:0007010	P	8UGOts	0.0016	1.5e-06	1.3e-09	2e-10	7.2e-09	0.58	0.00011	8.8e-08	1.5e-08	5.4e-07	0.13	2.3e-05	4.1e-06	0.00012	0.028	0.0043	0.076	0.024	1	1		2e-10	0.29325	0.109469	0.0150742	0.00919133	0.464774	0.132676	0.0349872	0.0614315	0.673411	0.319424	0.0789472	0.166442	0.796658	0.211292	0.392942	0.93393	0.199756	0.993593	0.746618		0.00919133	nfs
kinase activity	GO:0016301	F	8UGOts*	1	0.4	0.029	5.7e-05	0.0003	1	0.16	0.011	1.1e-05	0.00011	1	0.084	7.1e-05	0.00083	1	0.00033	0.0055	0.51	0.082	0.0021	1	1.1e-05	0.857722	0.817083	0.719257	0.0597457	0.940254	0.448476	0.317403	0.00984535	0.109633	0.483826	0.350067	0.021253	0.204055	0.493702	0.0221813	0.248144	0.358276	0.364732	0.022084	0.970901	0.00984535	nfs
meristem development	GO:0048507	P	8UGOts	2.3e-05	0.00013	0.00027	0.00016	1.3e-05	0.0016	0.96	0.95	0.37	0.029	0.42	1	1	1	1	1	1	1	1	1	1	1.3e-05	0.0107424	0.0926875	0.318822	0.590006	0.0197544	0.676111	0.905066	0.976442	0.991902	0.264508	0.981788	0.994243	0.995311	0.925948	0.960014	0.947652	0.921112	0.785456	0.841507	0.566419	0.0107424	nfs
signaling pathway	GO:0023033	P	8UGOts	1	0.02	3e-05	4.1e-07	3.5e-07		0.0021	2.1e-06	3e-08	4.2e-08	0.16	0.00049	7e-06	8.8e-06	0.49	0.00051	0.00068	0.03	0.42	0.49	1	3e-08	0.827705	0.715743	0.363202	0.188517		0.19734	0.0430036	0.0128423	0.0413253	0.253768	0.123497	0.0780464	0.261628	0.390601	0.123497	0.386456	0.149208	0.743181	0.390601	0.903087	0.0128423	nfs
protein binding	GO:0005515	F	8UGOts	4.5e-05	2e-05	7.4e-07	1e-05	9.2e-06	0.00053	0.058	0.0021	0.012	0.0077	0.26	0.059	0.29	0.16	1	1	0.84	0.24	1	1	1	7.4e-07	0.0212295	0.0428956	0.012906	0.194194	0.0182554	0.484944	0.350383	0.864753	0.989498	0.365786	0.474087	0.914855	0.986377	0.650958	0.890895	0.970727	0.352744	0.992242	0.981894	0.865076	0.012906	nfs
regulation of macromolecule metabolic process	GO:0060255	P	8UGOts	0.0056	2.2e-07	1.2e-09	1e-09	2e-09	0.027	0.0003	1.5e-06	1e-06	1.5e-06	1	4.6e-06	6.2e-06	1.2e-05	0.00053	0.094	0.079	0.15	1	1	1	1e-09	0.417597	0.0526638	0.0177877	0.0669103	0.175712	0.18514	0.11804	0.366495	0.873681	0.782014	0.0376093	0.203214	0.648225	0.0380779	0.735881	0.962726	0.358146	0.988717	0.897835	0.9583	0.0177877	nfs
plasma membrane	GO:0005886	C	8UGOts	0.18	0.015	0.0011	2.3e-06	9.3e-06	1	0.015	0.0011	1.5e-06	9e-06	0.17	0.054	7.2e-05	0.00034	0.87	0.00054	0.0032	0.51	0.038	0.0038	1	1.5e-06	0.617489	0.598517	0.566427	0.0612749	0.865807	0.298257	0.276866	0.0220537	0.186577	0.266254	0.474065	0.0893397	0.447252	0.516144	0.0833546	0.462903	0.484154	0.499326	0.054625	0.96126	0.0220537	nfs
regulation of primary metabolic process	GO:0080090	P	8UGOts	0.12	5.1e-06	6.9e-08	8.4e-09	1e-08	0.18	0.0012	1.5e-05	1.8e-06	1.9e-06	1	9.2e-06	1.9e-06	3.2e-06	0.00029	0.051	0.037	0.44	1	1	1	8.4e-09	0.688711	0.126151	0.0792824	0.0990684	0.304572	0.231401	0.192605	0.301166	0.76691	0.894623	0.035806	0.0904792	0.376085	0.0224076	0.612882	0.904979	0.442033	0.943996	0.725407	0.935801	0.0224076	nfs
regulation of gene expression	GO:0010468	P	8UGOts	0.019	7.6e-07	1.7e-09	1.5e-09	1.6e-09	0.054	0.00054	1.2e-06	8.5e-07	7.4e-07	1	1.5e-06	2.5e-06	3e-06	0.00044	0.05	0.028	0.066	1	1	1	1.5e-09	0.555587	0.0950214	0.025614	0.0990684	0.23309	0.231401	0.115167	0.365163	0.827606	0.846112	0.0242142	0.157082	0.514273	0.0362193	0.678431	0.930055	0.278944	0.98344	0.900932	0.935801	0.0242142	nfs
catalytic activity	GO:0003824	F	8UGOts	0.33	0.017	0.00019	8.8e-06	5.1e-06	1	0.0032	2.9e-05	1.4e-06	1.2e-06	0.061	0.0029	0.00014	0.00011	0.31	0.003	0.0022	0.051	0.19	0.28	1	1.2e-06	0.75478	0.656363	0.366938	0.222782	0.963141	0.180485	0.0563719	0.0256239	0.0529821	0.204948	0.166978	0.1233	0.289213	0.400403	0.166978	0.391059	0.186286	0.682141	0.400403	0.824579	0.0256239	nfs
regulation of nucleobase, nucleoside, nucleotide and nucleic acid metabolic process	GO:0019219	P	8UGOts	0.032	7.5e-07	4.7e-09	6.6e-10	1.1e-09	0.07	0.00042	2.5e-06	3.2e-07	4.3e-07	1	2.4e-06	5.7e-07	1.2e-06	0.00019	0.024	0.021	0.19	1	1	1	6.6e-10	0.626447	0.104768	0.0522807	0.0756642	0.26288	0.226628	0.166156	0.297812	0.803873	0.87742	0.0330443	0.100035	0.443287	0.0261766	0.615779	0.9228	0.397645	0.964638	0.766373	0.953102	0.0261766	nfs
regulation of nitrogen compound metabolic process	GO:0051171	P	8UGOts	0.04	1.1e-06	7.9e-09	1.2e-09	2e-09	0.081	0.00055	3.7e-06	5.1e-07	7.1e-07	1	3.3e-06	8.5e-07	1.9e-06	0.00023	0.03	0.027	0.22	1	1	1	1.2e-09	0.626447	0.104768	0.0522807	0.0756642	0.26288	0.226628	0.166156	0.297812	0.803873	0.87742	0.0330443	0.100035	0.443287	0.0261766	0.615779	0.9228	0.397645	0.964638	0.766373	0.953102	0.0261766	nfs
regulation of cellular biosynthetic process	GO:0031326	P	8UGOts	0.12	4.4e-06	1.4e-08	9.7e-10	7.9e-10	0.37	0.00052	1.6e-06	1.1e-07	8.5e-08	1	1.4e-06	1.7e-07	2.1e-07	0.00025	0.0071	0.0041	0.096	0.79	1	1	7.9e-10	0.767766	0.206814	0.0974102	0.112143	0.441699	0.248449	0.149587	0.223602	0.643382	0.881	0.0271423	0.0654733	0.289911	0.0304188	0.497576	0.837406	0.329465	0.930067	0.700494	0.926371	0.0271423	nfs
regulation of biosynthetic process	GO:0009889	P	8UGOts	0.13	4.6e-06	1.5e-08	1e-09	8.7e-10	0.37	0.00054	1.7e-06	1.2e-07	9.2e-08	1	1.4e-06	1.8e-07	2.2e-07	0.00025	0.0074	0.0043	0.098	0.81	1	1	8.7e-10	0.767766	0.206814	0.0974102	0.112143	0.441699	0.248449	0.149587	0.223602	0.643382	0.881	0.0271423	0.0654733	0.289911	0.0304188	0.497576	0.837406	0.329465	0.930067	0.700494	0.926371	0.0271423	nfs
regulation of transcription, DNA-dependent	GO:0006355	P	8UGOts	1	0.00042	2.5e-06	2.5e-07	1.5e-07	0.69	0.029	0.00017	1.6e-05	8.9e-06	1	2.7e-05	4.9e-06	4.3e-06	0.0032	0.024	0.012	0.19	1	1	1	1.5e-07	0.831481	0.335243	0.161962	0.180214	0.391877	0.435624	0.257481	0.336132	0.693567	0.948013	0.032835	0.0663853	0.220182	0.05068	0.425103	0.726	0.282732	0.880094	0.667207	0.87688	0.032835	nfs
regulation of transcription	GO:0045449	P	8UGOts	1	0.00045	2.7e-06	2.8e-07	1.6e-07	0.71	0.031	0.00018	1.8e-05	9.8e-06	1	2.9e-05	5.3e-06	4.7e-06	0.0033	0.025	0.013	0.19	1	1	1	1.6e-07	0.831481	0.335243	0.161962	0.180214	0.391877	0.435624	0.257481	0.336132	0.693567	0.948013	0.032835	0.0663853	0.220182	0.05068	0.425103	0.726	0.282732	0.880094	0.667207	0.87688	0.032835	nfs
regulation of RNA metabolic process	GO:0051252	P	8UGOts	1	0.00054	3.5e-06	3.8e-07	2.3e-07	0.76	0.035	0.00022	2.3e-05	1.3e-05	1	3.4e-05	6.6e-06	6.1e-06	0.0037	0.029	0.015	0.21	1	1	1	2.3e-07	0.831481	0.335243	0.161962	0.180214	0.391877	0.435624	0.257481	0.336132	0.693567	0.948013	0.032835	0.0663853	0.220182	0.05068	0.425103	0.726	0.282732	0.880094	0.667207	0.87688	0.032835	nfs
multicellular organismal process	GO:0032501	P	8UGOts	9.7e-08	3e-10	6.5e-10	2.1e-11	1.9e-13	0.002	4.4e-06	6.6e-06	1.7e-07	1.4e-09	0.0015	0.051	0.0012	9e-06	0.067	0.39	0.0032	1	0.0058	0.85	0.2	1.9e-13	0.0398774	0.036913	0.284775	0.456792	0.149147	0.159845	0.621419	0.790009	0.890461	0.138406	0.897709	0.949823	0.971484	0.466177	0.970705	0.973338	0.964438	0.765031	0.756167	0.618971	0.036913	nfs
regulation of macromolecule biosynthetic process	GO:0010556	P	8UGOts	0.031	1.4e-06	8.6e-09	1.1e-09	9.1e-10	0.15	0.0004	2.3e-06	2.8e-07	2e-07	1	5.3e-06	1.1e-06	1.1e-06	0.0005	0.023	0.011	0.18	1	1	1	9.1e-10	0.626447	0.138827	0.0749849	0.115741	0.340202	0.226628	0.166156	0.297812	0.73712	0.822782	0.0482526	0.133044	0.443287	0.0421906	0.615779	0.895232	0.397645	0.947719	0.766373	0.924336	0.0421906	nfs
tissue development	GO:0009888	P	8UGOts	6e-05	5.2e-05	2.3e-05	3.5e-07	2.3e-09	0.00076	0.61	0.16	0.0026	1.9e-05	1	1	0.076	0.00053	1	0.24	0.0014	1	0.0027	0.53	0.16	2.3e-09	0.112059	0.372793	0.691347	0.710237	0.0461532	0.873964	0.96917	0.970241	0.974858	0.622118	0.968804	0.951846	0.925909	0.898938	0.811595	0.707826	0.890273	0.395231	0.513656	0.396588	0.0461532	nfs
regulation of biological process	GO:0050789	P	8UGOts	3.4e-05	3.3e-09	2.4e-13	3.2e-15	2.9e-15	0.007	1.6e-05	1.1e-09	1.3e-11	9.6e-12	0.15	1.6e-07	2.3e-09	2e-09	0.0023	2.3e-05	1.3e-05	0.0015	0.074	0.27	1	2.9e-15	0.395645	0.196361	0.0504043	0.0510584	0.291186	0.341989	0.142509	0.218319	0.766826	0.616761	0.0964673	0.185499	0.658011	0.233174	0.379381	0.83874	0.20106	0.9629	0.702533	0.965692	0.0504043	nfs
regulation of cellular process	GO:0050794	P	8UGOts	0.00016	6.3e-08	2e-11	4.9e-13	7.3e-13	0.064	3.7e-05	1.1e-08	2.6e-10	3.6e-10	0.094	3.3e-06	8.9e-08	1.2e-07	0.011	0.00021	0.0002	0.0075	0.28	0.56	1	4.9e-13	0.353984	0.186263	0.0544052	0.0507511	0.395039	0.251316	0.106589	0.157866	0.674535	0.448923	0.124648	0.215283	0.699356	0.261707	0.395393	0.848918	0.230279	0.960302	0.686427	0.966585	0.0507511	nfs
RNA biosynthetic process	GO:0032774	P	8UGOts	0.11	3e-05	7e-07	1.4e-07	2.3e-07	0.34	0.004	8.9e-05	1.6e-05	2.4e-05	1	0.00017	4.6e-05	9.3e-05	0.004	0.15	0.15	0.8	1	1	1	1.4e-07	0.557111	0.119157	0.0735027	0.092497	0.298867	0.224954	0.18652	0.296622	0.773678	0.792551	0.067288	0.150343	0.51478	0.0515747	0.616798	0.911454	0.441664	0.948993	0.730777	0.941469	0.0515747	nfs
multicellular organismal development	GO:0007275	P	8UGOts	3.2e-07	7.5e-10	7.1e-10	2.1e-11	1.6e-13	0.00068	2.8e-05	1.6e-05	3.6e-07	2.6e-09	0.014	0.025	0.00054	3.6e-06	0.057	0.21	0.0015	1	0.0047	0.77	0.18	1.6e-13	0.0649338	0.0562777	0.30102	0.469693	0.101522	0.275763	0.702736	0.846063	0.92822	0.290221	0.858502	0.925192	0.952265	0.452595	0.955557	0.958432	0.94368	0.750735	0.747632	0.607225	0.0562777	nfs
transcription, DNA-dependent	GO:0006351	P	8UGOts	0.11	0.00011	2.4e-06	4.3e-07	6.6e-07	0.34	0.015	0.00031	5.1e-05	6.8e-05	1	0.00072	0.00017	0.00028	0.022	0.15	0.15	0.79	1	1	1	4.3e-07	0.509257	0.155288	0.0911386	0.105281	0.272405	0.301734	0.234652	0.339164	0.79657	0.770604	0.102883	0.192483	0.562815	0.101572	0.570406	0.882062	0.41168	0.935662	0.70539	0.93245	0.0911386	nfs
transcription	GO:0006350	P	8UGOts	0.11	0.00011	2.5e-06	4.5e-07	7e-07	0.34	0.015	0.00032	5.3e-05	7.1e-05	1	0.00074	0.00017	0.00029	0.023	0.15	0.15	0.8	1	1	1	4.5e-07	0.509257	0.155288	0.0911386	0.105281	0.272405	0.301734	0.234652	0.339164	0.79657	0.770604	0.102883	0.192483	0.562815	0.101572	0.570406	0.882062	0.41168	0.935662	0.70539	0.93245	0.0911386	nfs
biological regulation	GO:0065007	P	8UGOts	0.0028	2.5e-07	4.9e-11	9.3e-14	6.1e-15	0.036	0.00027	4.9e-08	8.5e-11	5.2e-12	1	2.8e-07	6e-10	4.9e-11	0.0016	8.8e-06	5.5e-07	0.0042	0.0022	0.048	1	6.1e-15	0.761662	0.482783	0.267855	0.192039	0.428498	0.562973	0.347961	0.315244	0.6383	0.878446	0.102967	0.104215	0.28325	0.191334	0.281836	0.568775	0.258953	0.775683	0.497561	0.852459	0.102967	nfs
organ development	GO:0048513	P	8UGOts	8.4e-05	1e-05	2.5e-05	3.7e-08	1.2e-11	0.041	0.0087	0.015	2.4e-05	8.3e-09	0.078	1	0.0079	3e-06	1	0.11	3.3e-05	1	4.4e-06	0.029	0.0036	1.2e-11	0.236934	0.470102	0.922485	0.883	0.306433	0.654119	0.964429	0.922485	0.769051	0.378843	0.988478	0.950921	0.815947	0.819786	0.869232	0.598798	0.982399	0.107602	0.306433	0.167589	0.107602	nfs
system development	GO:0048731	P	8UGOts	8.4e-05	1e-05	2.5e-05	3.7e-08	1.2e-11	0.041	0.0087	0.015	2.4e-05	8.3e-09	0.078	1	0.0079	3e-06	1	0.11	3.3e-05	1	4.4e-06	0.029	0.0036	1.2e-11	0.236934	0.470102	0.922485	0.883	0.306433	0.654119	0.964429	0.922485	0.769051	0.378843	0.988478	0.950921	0.815947	0.819786	0.869232	0.598798	0.982399	0.107602	0.306433	0.167589	0.107602	nfs
developmental process	GO:0032502	P	8UGOts	1.2e-06	4.8e-09	1.5e-09	1.9e-11	1.1e-14	0.00062	0.00017	3.3e-05	3.6e-07	2.1e-10	0.053	0.018	0.00019	1.1e-07	0.099	0.055	3.3e-05	1	0.00015	0.36	0.0092	1.1e-14	0.150401	0.181249	0.537119	0.722237	0.124369	0.508356	0.845755	0.926036	0.909895	0.473549	0.885446	0.930854	0.88196	0.568428	0.934444	0.853937	0.926209	0.523173	0.711615	0.344521	0.124369	nfs
anatomical structure morphogenesis	GO:0009653	P	8UGOts	0.0089	0.0042	0.0013	0.00013	3.2e-07	0.053	1	0.43	0.04	0.00012	1	1	0.42	0.0012	1	1	0.0031	1	0.0065	1	0.03	3.2e-07	0.279572	0.542726	0.777021	0.903948	0.144955	0.854534	0.945692	0.975095	0.903948	0.670416	0.926703	0.948091	0.78405	0.842449	0.84916	0.533906	0.828124	0.287604	0.680978	0.144955	0.144955	nfs
anatomical structure development	GO:0048856	P	8UGOts	2.1e-05	8.5e-07	4.4e-08	1.4e-09	5.8e-13	0.0096	0.0026	0.00011	3.1e-06	1.3e-09	0.075	0.043	0.0012	5e-07	1	0.044	1.7e-05	1	0.00029	1	0.0055	5.8e-13	0.218482	0.387202	0.604564	0.822965	0.233248	0.634158	0.805111	0.915943	0.822965	0.432732	0.868294	0.932811	0.825463	0.754833	0.868294	0.669247	0.792197	0.4581	0.754833	0.233248	0.218482	nfs

## Sheet: 12h UGs
				step 1, enrichment versus genome																						step 2, enrichment versus all upregulated at 12 hours
GO term	GO ID	GO category	Got type	1-2	1-3	1-4	1-5	all	1	2-3	2-4	2-5	2-6	2	3-4	3-5	3-6	3	4-5	4-6	4	5-6	5	6	min p-value vs genome	up1-2	up1-3	up1-4	up1-5	up1	up2-3	up2-4	up2-5	up2-6	up2	up3-4	up3-5	up3-6	up3	up4-5	up4-6	up4	up5-6	up5	up6	min p-value vs all UDEGs at 12 hours	fs/nfs
intracellular organelle part	GO:0044446	C	12GOts*	1.4e-06	0.019	0.25	1	1	2.4e-05	1	1	1	1	0.14	1	1	1	1	1	1	1	1	1		1.4e-06	9.14817e-14	3.12388e-08	2.0422e-08	2.22722e-05	9.91149e-09	0.270771	0.489583	0.984456	1	0.000994163	0.997104	0.999999	1	0.998002	0.998711	1	0.808491	1	0.999425		9.14817e-14	fs
organelle part	GO:0044422	C	12GOts*	1.5e-06	0.021	0.18	1	1	2.5e-05	1	1	1	1	0.14	1	1	1	1	1	1	1	1	1		1.5e-06	2.06172e-13	6.94908e-08	1.42889e-08	1.87011e-05	1.41923e-08	0.297719	0.44587	0.980809	1	0.00119888	0.995026	0.999997	1	0.998258	0.997666	1	0.729739	1	0.999505		2.06172e-13	fs
intracellular part	GO:0044424	C	12GOts*	2.9e-05	0.02	0.87	1	1	0.00023	1	1	1	1	0.32	1	1	1	1	1	1	1	1	1	1	2.9e-05	1.98559e-10	6.33913e-08	2.65559e-06	1.62921e-06	2.42419e-07	0.0398238	0.233987	0.514352	1	0.00188541	0.937428	0.986571	1	0.76352	0.968446	1	0.908276	0.999999	0.87005	0.999999	1.98559e-10	fs
response to auxin stimulus	GO:0009733	P	12GOts	1	1	1	1.6e-06	2.2e-18		1	0.21	1.6e-08	1.4e-21		0.24	4.2e-09	3.8e-23	1	1.3e-08	1.1e-23	1	2.8e-25	5e-09	1.9e-16	2.8e-25	0.999999	1	1	0.999999		0.998555	0.999903	0.95835	0.000212533		0.99014	0.546212	5.55885e-06	0.94274	0.175374	4.23364e-07	0.94274	1.70456e-09	0.00875068	3.02645e-06	1.70456e-09	fs
cellular process	GO:0009987	P	12GOts*	4.5e-08	4.9e-07	0.00082	0.0058	0.38	6.1e-05	0.028	1	1	1	0.012	1	1	1	1	1	1	1	1	1	1	4.5e-08	2.60599e-08	1.03901e-07	0.000276892	0.000843588	2.62377e-05	0.0113886	0.410857	0.764856	0.999989	0.0028175	0.977262	0.997418	1	0.486597	0.998914	1	0.996058	0.999844	0.905528	0.999569	2.60599e-08	fs
response to hormone stimulus	GO:0009725	P	12GOts	1	1	0.036	2.1e-07	1e-18	1	1	0.012	1.9e-08	8.1e-21	1	0.027	1.6e-08	7.6e-22	1	1.9e-08	5.3e-23	0.1	1.8e-22	8.3e-07	4.4e-16	5.3e-23	0.999979	1	1	1	0.999373	0.999052	0.999504	0.973997	0.00192121	0.986516	0.973997	0.649492	5.78508e-05	0.971356	0.175154	7.58845e-07	0.762799	4.51591e-08	0.0419392	1.46712e-06	4.51591e-08	fs
response to endogenous stimulus	GO:0009719	P	12GOts	1	1	0.21	5.7e-06	4.8e-16	1	1	0.039	2.6e-07	1.8e-18	1	0.072	2e-07	1.6e-19	1	1.9e-07	1e-20	0.2	2.1e-20	4.5e-06	1.1e-14	1e-20	0.999985	1	1	0.999999	0.999694	0.99848	0.999112	0.961383	0.000987645	0.982659	0.966337	0.608078	4.22893e-05	0.964872	0.161485	7.22028e-07	0.743593	5.21028e-08	0.0407391	1.71688e-06	5.21028e-08	fs
cytosol	GO:0005829	C	12GOts*	1.8e-05	0.0005	0.012	0.24	1	0.00012	1	1	1	1	0.41	1	1	1	1	1	1	1	1			1.8e-05	9.65307e-08	7.24907e-07	7.88082e-06	0.000254827	8.52489e-06	0.15029	0.492034	0.940403	0.999998	0.0367932	0.947205	0.998811	1	0.761919	0.998115	1	0.936078	0.999999			9.65307e-08	fs
cell	GO:0005623	C	12GOts*	2.1e-06	8e-07	2.9e-06	0.00012	0.088	0.0014	0.0023	0.0035	0.042	1	0.012	0.55	1	1	0.74	1	1	1	1	1	1	8e-07	4.42273e-06	1.016e-06	8.1869e-07	9.03579e-06	0.000987365	0.00405711	0.00882095	0.113866	0.999664	0.00691805	0.291394	0.759094	0.999999	0.213266	0.929835	1	0.597589	1	0.959149	0.999997	8.1869e-07	fs
cell part	GO:0044464	C	12GOts*	2.1e-06	8e-07	2.9e-06	0.00012	0.088	0.0014	0.0023	0.0035	0.042	1	0.012	0.55	1	1	0.74	1	1	1	1	1	1	8e-07	4.42273e-06	1.016e-06	8.1869e-07	9.03579e-06	0.000987365	0.00405711	0.00882095	0.113866	0.999664	0.00691805	0.291394	0.759094	0.999999	0.213266	0.929835	1	0.597589	1	0.959149	0.999997	8.1869e-07	fs
response to organic substance	GO:0010033	P	12GOts	1	1	1	0.00081	5.5e-11	1	1	0.43	0.00011	1.2e-12	1	0.83	0.00013	2.7e-13	1	0.00099	4.4e-13	1	1.2e-14	0.00044	9e-11	1.2e-14	0.999712	0.999921	1	0.999995	0.997683	0.976006	0.997571	0.9513	0.00531932	0.955843	0.962195	0.664325	0.000607923	0.822937	0.423569	0.000163781	0.925361	1.2061e-06	0.0650251	1.33831e-05	1.2061e-06	fs
extracellular region	GO:0005576	C	12GOts*	1	1	1	1	0.0056	1	1	1	0.7	0.00014	1	0.19	0.035	7.2e-07	1	0.017	9.1e-08	0.09	3.9e-06	0.93	1.2e-06	9.1e-08	0.999998	0.999999	0.999912	0.999988	0.99887	0.998127	0.945041	0.922592	0.0031651	0.998731	0.336114	0.261467	6.78176e-06	0.814032	0.101252	3.07465e-06	0.101106	0.000196913	0.414565	3.47789e-05	3.07465e-06	fs
response to cyclopentenone	GO:0010583	P	12GOts			1	0.19	3.5e-08			1	0.019	6.9e-10		1	0.00087	5.2e-12		0.0046	8.5e-12		4.5e-13	0.0013	2.1e-09	4.5e-13			1	0.999978			0.999314	0.972326	0.0114227		0.942425	0.57686	4.887e-05		0.40113	0.000113098		3.98324e-06	0.0869249	0.000134975	3.98324e-06	fs
response to organic cyclic substance	GO:0014070	P	12GOts			1	0.19	3.5e-08			1	0.019	6.9e-10		1	0.00087	5.2e-12		0.0046	8.5e-12		4.5e-13	0.0013	2.1e-09	4.5e-13			1	0.999978			0.999314	0.972326	0.0114227		0.942425	0.57686	4.887e-05		0.40113	0.000113098		3.98324e-06	0.0869249	0.000134975	3.98324e-06	fs
lateral root development	GO:0048527	P	12GOts			1	1	4.1e-05				1	1.3e-05				0.00011			2.8e-06		1.5e-07		6.4e-09	6.4e-09			0.999876	0.999998				0.999211	0.167238				0.227013			0.0145171		0.00075656		2.20595e-05	2.20595e-05	fs
response to chemical stimulus	GO:0042221	P	12GOts	1	1	0.37	0.00033	3.6e-10	1	0.47	0.11	4e-05	9.2e-12	1	0.39	0.0001	8.7e-12	1	0.0017	5.3e-11	1	5.2e-12	0.0012	2.4e-08	5.2e-12	0.998876	0.999288	0.999987	0.999898	0.997038	0.914532	0.983804	0.850258	0.00608831	0.897146	0.914532	0.55079	0.00204904	0.716658	0.40503	0.00125955	0.897146	2.67339e-05	0.0763791	0.000228361	2.67339e-05	fs
post-embryonic root development	GO:0048528	P	12GOts	1	1	1	1	2.5e-05				1	3.6e-05				0.00027			6.9e-06		3.5e-07		1.4e-08	1.4e-08	0.816257	0.991088	0.999671	0.999995				0.999655	0.357825				0.348168			0.0302122		0.00168275		4.49171e-05	4.49171e-05	fs
response to brassinosteroid stimulus	GO:0009741	P	12GOts		1	1	0.00082	5.5e-12		1	0.12	4.7e-05	6.5e-14		0.24	6.6e-05	3e-14		0.00063	8.2e-14		9.9e-14	0.0034	1.2e-10	3e-14		0.999783	0.99997	0.999931		0.965798	0.986351	0.942595	0.00781442		0.912176	0.720316	0.00218564		0.515389	0.00106019		0.000157113	0.253244	0.000354207	0.000157113	nfs
membrane	GO:0016020	C	12GOts*	0.7	0.0047	4.1e-05	0.0005	0.0079	1	0.0029	2.1e-05	0.00052	0.011	0.77	0.00012	0.0052	0.099	0.016	0.54	1	0.037	1	1	1	2.1e-05	0.448247	0.0547902	0.000836711	0.0105685	0.702198	0.0212744	0.000578687	0.0161518	0.376527	0.274498	0.0020973	0.0689598	0.617663	0.0316091	0.497246	0.960821	0.0494983	0.999548	0.963895	0.994366	0.000578687	nfs
lateral root morphogenesis	GO:0010102	P	12GOts*					0.00052					7.4e-05				0.00062			4.7e-05		2.1e-05		1.6e-06	1.6e-06									0.131218				0.231375			0.0317959		0.00848403		0.000584454	0.000584454	nfs
post-embryonic root morphogenesis	GO:0010101	P	12GOts*					0.00052					7.4e-05				0.00062			4.7e-05		2.1e-05		1.6e-06	1.6e-06									0.131218				0.231375			0.0317959		0.00848403		0.000584454	0.000584454	nfs
response to stimulus	GO:0050896	P	12GOts	1	0.11	0.052	0.00026	4.6e-09	1	0.14	0.085	0.00033	2.8e-09	1	0.3	0.001	4.5e-09	0.29	0.077	2.7e-07	1	2.8e-08	0.043	4e-06	2.8e-09	0.981848	0.96568	0.998836	0.998733	0.946892	0.770753	0.961713	0.892565	0.0797446	0.871701	0.856607	0.657298	0.0267877	0.461005	0.718934	0.0475675	0.939627	0.00194995	0.240366	0.00238154	0.00194995	nfs
multidimensional cell growth	GO:0009825	P	12GOts*			0.88	0.28	0.0052			0.1	0.038	0.00055		0.004	0.0026	3.3e-05		0.23	0.0026		0.23			3.3e-05			0.851781	0.931516			0.390576	0.469338	0.0750009		0.0551768	0.0863058	0.00320165		0.30649	0.0878345		0.310185			0.00320165	nfs
plasma membrane	GO:0005886	C	12GOts	0.071	9.6e-06	5.4e-08	5.8e-08	1.3e-06	1	1.7e-05	9.9e-08	1.6e-07	5e-06	0.28	1.2e-06	3.4e-06	0.00011	0.00014	0.022	0.18	0.028	1	1	1	5.4e-08	0.589175	0.0557886	0.00589385	0.010225	0.716905	0.0206608	0.003551	0.0151073	0.36931	0.42487	0.00479372	0.0355841	0.484917	0.0120991	0.499798	0.961494	0.186787	0.996674	0.844451	0.995039	0.003551	nfs
indole-3-acetic acid amido synthetase activity	GO:0010279	F	12GOts*					0.00079					0.00031				9.4e-05			1.8e-05		1.9e-06			1.9e-06									0.398818				0.130434			0.0308537		0.00403703			0.00403703	nfs
catalytic activity	GO:0003824	F	12GOts	0.53	0.00011	1.7e-05	3.6e-07	1.6e-07	1	4.9e-05	1.2e-05	2.6e-07	1.5e-07	0.86	5.3e-05	1.4e-06	9.5e-07	5.9e-05	0.023	0.0073	0.97	0.057	0.11	1	1.5e-07	0.915934	0.281336	0.381692	0.223001	0.911298	0.054578	0.111687	0.055397	0.124493	0.687417	0.054578	0.0361742	0.110464	0.00795227	0.533576	0.765348	0.687417	0.675323	0.386193	0.830782	0.00795227	nfs
developmental process	GO:0032502	P	12GOts	0.15	0.078	0.65	0.052	4.6e-05	0.024	1	1	1	0.013	1	1	1	0.011	1	1	0.022	1	0.0003	1	0.0011	4.6e-05	0.371233	0.602468	0.983912	0.993613	0.0539347	0.952581	0.999598	0.999605	0.966366	0.912098	0.995582	0.989395	0.695442	0.808258	0.968469	0.465503	0.995364	0.0248774	0.472015	0.0115762	0.0115762	nfs
root development	GO:0048364	P	12GOts	1	1	0.6	0.0049	1.6e-06		0.53	0.15	0.00079	1.3e-07	1	1	0.0062	8.5e-07	1	0.053	4.9e-06	1	5e-06	0.085	0.00087	1.3e-07	0.973843	0.976409	0.994797	0.986975		0.71473	0.852216	0.642002	0.0342654	0.668166	0.815414	0.553248	0.0555708	0.668166	0.467247	0.0468475	0.807054	0.0120762	0.219558	0.0309646	0.0120762	nfs
root system development	GO:0022622	P	12GOts	1	1	0.61	0.005	1.6e-06		0.54	0.15	0.00081	1.4e-07	1	1	0.0064	8.8e-07	1	0.054	5.1e-06	1	5.2e-06	0.086	0.00089	1.4e-07	0.973843	0.976409	0.994797	0.986975		0.71473	0.852216	0.642002	0.0342654	0.668166	0.815414	0.553248	0.0555708	0.668166	0.467247	0.0468475	0.807054	0.0120762	0.219558	0.0309646	0.0120762	nfs
anatomical structure development	GO:0048856	P	12GOts	0.087	0.17	0.73	0.039	4.2e-05	0.0074	1	1	1	0.022	1	1	1	0.016	1	1	0.0085	1	0.00022	1	0.0019	4.2e-05	0.316377	0.70834	0.98596	0.99063	0.0294109	0.987453	0.999865	0.999748	0.983027	0.930726	0.997807	0.990558	0.748668	0.930726	0.925041	0.357305	0.988618	0.0223968	0.39099	0.0169732	0.0169732	nfs
organ development	GO:0048513	P	12GOts	0.11	0.13	0.11	0.0033	1.1e-06	0.067	1	1	0.45	0.00026	1	1	0.92	0.00037	1	1	0.00018	1	3.8e-05	0.6	0.00063	1.1e-06	0.515066	0.85082	0.9835	0.989373	0.159426	0.979153	0.998114	0.996944	0.896662	0.886816	0.988351	0.96758	0.572346	0.934429	0.815399	0.202768	0.934429	0.0275733	0.412734	0.020357	0.020357	nfs
system development	GO:0048731	P	12GOts	0.11	0.13	0.11	0.0033	1.1e-06	0.067	1	1	0.45	0.00026	1	1	0.92	0.00037	1	1	0.00018	1	3.8e-05	0.6	0.00063	1.1e-06	0.515066	0.85082	0.9835	0.989373	0.159426	0.979153	0.998114	0.996944	0.896662	0.886816	0.988351	0.96758	0.572346	0.934429	0.815399	0.202768	0.934429	0.0275733	0.412734	0.020357	0.020357	nfs
biological regulation	GO:0065007	P	12GOts	0.016	0.0068	0.013	0.00018	1.1e-05	0.44	0.42	0.61	0.01	0.00061	1	1	0.25	0.016	1	0.91	0.053	1	0.021	0.25	1	1.1e-05	0.202861	0.378582	0.797139	0.595675	0.256902	0.604124	0.910621	0.782549	0.804363	0.379758	0.960176	0.849695	0.839989	0.76914	0.72349	0.678612	0.943646	0.251964	0.23648	0.48575	0.202861	nfs

## Sheet: 4h DGs
				step 1, enrichment versus genome																						step 2, enrichment versus all DGs at 4 hours
GO term	GO ID	GO category	Got type	1-2	1-3	1-4	1-5	all	1	2-3	2-4	2-5	2-6	2	3-4	3-5	3-6	3	4-5	4-6	4	5-6	5	6	min p-value vs genome	up1-2	up1-3	up1-4	up1-5	up1	up2-3	up2-4	up2-5	up2-6	up2	up3-4	up3-5	up3-6	up3	up4-5	up4-6	up4	up5-6	up5	up6	min p-value vs all DDEGs at 4 hrs	fs/nfs	region with most significant enrichment
trichoblast differentiation	GO:0010054	P	4DGOTs*				1	0.063				1	0.0073			1	0.00041		0.28	8.7e-06		0.00015		0.00012	8.7e-06				0.999864				0.972198	0.063386			0.699961	0.00202961		0.196805	2.31398e-05		0.00155921		0.00100957	2.31398e-05	fs	4_6
root epidermal cell differentiation	GO:0010053	P	4DGOTs*				1	0.088				1	0.01			1	0.0006		0.33	1.3e-05		0.0002		0.00015	1.3e-05				0.999864				0.972198	0.063386			0.699961	0.00202961		0.196805	2.31398e-05		0.00155921		0.00100957	2.31398e-05	fs	4_6
extracellular region	GO:0005576	C	4DGOTs*	1	1	1	0.28	0.0004	1	1	1	0.15	0.00011	1	1	0.048	1.5e-05	1	0.00097	6.9e-08	0.49	1.5e-07	0.0045	8.4e-05	6.9e-08	0.996081	0.999986	0.999975	0.998953	0.960748	0.999562	0.997572	0.915621	0.0866633	0.96533	0.960324	0.552984	0.00928898	0.99605	0.049255	4.51796e-05	0.449342	7.65508e-05	0.0378549	0.00292936	4.51796e-05	fs	4_6
cell wall organization or biogenesis	GO:0071554	P	4DGOTs*		1	1	1	0.06			1	0.78	0.014		1	0.15	0.0019		0.0028	2.9e-05	1	2.7e-05	0.0014	0.15	2.7e-05		0.999971	0.999946	0.963558			0.996991	0.643501	0.111744		0.959778	0.220398	0.0135681		0.00965419	0.000169249	0.538615	0.000253165	0.00368845	0.090895	0.000169249	nfs
fluid transport	GO:0042044	P	4DGOTs*			1	0.055	0.05			1	0.0089	0.0098		0.21	0.00069	0.0012		1.8e-05	7.4e-05	0.0047	0.18			1.8e-05			0.924332	0.4793			0.624637	0.102043	0.161072		0.208743	0.00997151	0.0165722		0.000293844	0.000868695	0.0136089	0.213982			0.000293844	nfs
water transport	GO:0006833	P	4DGOTs*			1	0.055	0.05			1	0.0089	0.0098		0.21	0.00069	0.0012		1.8e-05	7.4e-05	0.0047	0.18			1.8e-05			0.924332	0.4793			0.624637	0.102043	0.161072		0.208743	0.00997151	0.0165722		0.000293844	0.000868695	0.0136089	0.213982			0.000293844	nfs
cellular amino acid derivative biosynthetic process	GO:0042398	P	4DGOTs*	0.78	0.0084	8.6e-05	0.00025	0.0052		0.0021	2e-05	9.7e-05	0.0032	0.22	0.002	0.0092	0.22	0.14	0.9	1	0.21				2e-05	0.456448	0.136191	0.00756191	0.0156648		0.0300788	0.00168807	0.00807676	0.264231	0.143501	0.0282658	0.136191	0.714672	0.143501	0.456448	0.938571	0.135592				0.00168807	nfs
triterpenoid metabolic process	GO:0006722	P	4DGOTs*					0.003					0.00081				0.00015			0.00038		2.3e-05		8.8e-06	8.8e-06									0.280071				0.0574812			0.0608302		0.00661379		0.0018394	0.0018394	nfs
anchored to membrane	GO:0031225	C	4DGOTs*			1	1	0.0044			1	1	0.00068			1	0.00033			9e-05		0.00088		4.6e-05	4.6e-05			0.991833	0.999731			0.870621	0.968207	0.0921943			0.870621	0.0367479			0.0101851		0.0333171		0.00204361	0.00204361	nfs
transferase activity	GO:0016740	F	4DGOTs	0.096	2.9e-05	2.1e-05	2.4e-06	1.3e-06	1	2.8e-07	7e-07	1.2e-07	9.5e-08	0.0039	0.00068	0.0001	6.1e-05	0.0003	0.24	0.095	1	0.23	0.36	1	9.5e-08	0.709364	0.1298	0.272592	0.266452	0.991542	0.002601	0.0164145	0.0141071	0.0226099	0.0871252	0.149963	0.190374	0.388286	0.0233066	0.794107	0.915966	0.817667	0.808929	0.610767	0.834491	0.002601	nfs
response to chemical stimulus	GO:0042221	P	4DGOTs	1	1	0.0042	0.00022	2.1e-05	1	1	0.00024	1.2e-05	1.3e-06	1	0.0042	0.00023	2.5e-05	1	3.1e-05	6.2e-06	0.00014	0.11	0.83	1	1.3e-06	0.946542	0.993263	0.632563	0.55928	0.992422	0.818407	0.0982924	0.0534583	0.0189804	0.44072	0.127268	0.0982924	0.087441	0.928278	0.00911632	0.0127301	0.00401855	0.463794	0.44072	0.565498	0.00401855	nfs
sterol biosynthetic process	GO:0016126	P	4DGOTs*				1	0.0033				1	0.00046			0.38	3.6e-05			0.00013		0.00029		0.00025	3.6e-05				0.998912				0.937371	0.111098			0.614549	0.00718409			0.0178689		0.0178403		0.0071716	0.0071716	nfs
catalytic activity	GO:0003824	F	4DGOTs	0.47	0.00013	8.3e-08	5.5e-10	3.6e-11	1	1.1e-05	4.1e-09	3.2e-11	2.9e-12	0.28	2.1e-08	2.5e-10	3.2e-11	6.2e-05	8.8e-06	8e-07	0.00081	0.0016	0.017	0.15	2.9e-12	0.990861	0.789988	0.458494	0.343671	0.993116	0.167714	0.0347332	0.015991	0.0143869	0.749411	0.00927625	0.0077214	0.015991	0.0394331	0.142583	0.272673	0.139267	0.624671	0.445468	0.749411	0.0077214	nfs
metabolic process	GO:0008152	P	4DGOTs	0.68	0.032	0.00018	2.2e-06	6.9e-06	1	0.013	4.6e-05	5e-07	3e-06	0.24	0.004	4.4e-05	0.00024	0.71	0.00084	0.0059	0.063	0.83	0.17	1	5e-07	0.743512	0.661099	0.284337	0.0626017	0.950166	0.226304	0.0481558	0.00805015	0.0851326	0.24832	0.132987	0.0481558	0.331995	0.452154	0.0596448	0.417722	0.126079	0.785022	0.24832	0.964581	0.00805015	nfs
steroid biosynthetic process	GO:0006694	P	4DGOTs*			1	0.65	0.0001			1	0.53	4.8e-05		0.93	0.062	2.1e-06		0.98	2.7e-05		2.6e-05		8.8e-05	2.1e-06			0.996451	0.998251			0.964549	0.954301	0.22645		0.662255	0.600244	0.0125525		0.662255	0.035451		0.014728		0.00888031	0.00888031	nfs
steroid metabolic process	GO:0008202	P	4DGOTs*			1	1	0.00041			1	1	0.00018		1	0.13	8.5e-06		1	8.5e-05		6.9e-05		0.00018	8.5e-06			0.996451	0.998251			0.964549	0.954301	0.22645		0.662255	0.600244	0.0125525		0.662255	0.035451		0.014728		0.00888031	0.00888031	nfs
secondary metabolic process	GO:0019748	P	4DGOTs	1	0.055	0.0009	0.00033	1.5e-05		0.0014	2e-05	1.2e-05	5.3e-07	0.083	0.0047	0.0025	0.00011	0.22	0.17	0.0075	0.3	0.42	1	0.72	5.3e-07	0.856542	0.684128	0.473291	0.695523		0.102633	0.0387796	0.0778101	0.0126144	0.178908	0.164628	0.315872	0.237242	0.304477	0.511562	0.436555	0.287354	0.658305	0.784377	0.463063	0.0126144	nfs
phenylpropanoid biosynthetic process	GO:0009699	P	4DGOTs*	0.2	0.036	4.9e-05	5.2e-05	0.00079		0.04	3.9e-05	5.5e-05	0.0011	0.14	0.0062	0.0078	0.11		0.041	0.74	0.016				3.9e-05	0.38688	0.405074	0.0287997	0.0340184		0.223189	0.01361	0.030277	0.40549	0.166161	0.100915	0.235111	0.783956		0.216044	0.764889	0.058149				0.01361	nfs
phenylpropanoid metabolic process	GO:0009698	P	4DGOTs*	0.64	0.01	3.2e-05	5.5e-05	6.8e-05		0.0056	1.4e-05	3.6e-05	5.5e-05	0.36	0.00087	0.0023	0.0033	0.24	0.16	0.2	0.05				1.4e-05	0.639711	0.413458	0.0871043	0.253927		0.160838	0.0230249	0.0911572	0.264231	0.300552	0.0716122	0.255647	0.543552	0.300552	0.456448	0.744353	0.135592				0.0230249	nfs
flavonoid biosynthetic process	GO:0009813	P	4DGOTs*	0.022	0.011	1.9e-05	9.9e-06	0.00013		0.025	3.4e-05	2.1e-05	0.00034	0.027	0.024	0.012	0.12		0.025	0.37	0.026				9.9e-06	0.256386	0.399756	0.0541641	0.0499611		0.263752	0.035451	0.0565037	0.491494	0.110886	0.256386	0.399756	0.879799		0.256386	0.777518	0.105169				0.035451	nfs
transferase activity, transferring glycosyl groups	GO:0016757	F	4DGOTs*	1	0.015	0.034	0.00022	4.9e-05		0.001	0.0051	2.2e-05	5.2e-06	0.38	0.086	0.00036	8.8e-05	0.014	0.082	0.018		0.0046	0.0088		5.2e-06	0.915899	0.580178	0.883509	0.552378		0.116491	0.419822	0.0841009	0.0509004	0.447622	0.516304	0.15516	0.178722	0.124172	0.516304	0.580178		0.218542	0.124172		0.0509004	nfs
flavonoid metabolic process	GO:0009812	P	4DGOTs	0.042	0.0042	1e-05	7e-06	3.8e-06		0.0067	1.4e-05	1.2e-05	7e-06	0.044	0.0065	0.0046	0.0023		0.049	0.027	0.043				3.8e-06	0.45367	0.5	0.177427	0.354914		0.280655	0.0783469	0.18364	0.36619	0.197294	0.272383	0.5	0.727617		0.45367	0.68036	0.188331				0.0783469	nfs

## Sheet: 8h DGs
				step 1, enrichment versus genome																						step 2, enrichment versus all DGs at 8 hours
GO term	GO ID	GO category	Got type	1-2	1-3	1-4	1-5	all	1	2-3	2-4	2-5	2-6	2	3-4	3-5	3-6	3	4-5	4-6	4	5-6	5	6	min p-value vs genome	up1-2	up1-3	up1-4	up1-5	up1	up2-3	up2-4	up2-5	up2-6	up2	up3-4	up3-5	up3-6	up3	up4-5	up4-6	up4	up5-6	up5	up6	min p-value vs all DDEGs at 8 hrs	fs/nfs	region with most significant enrichment
small molecule catabolic process	GO:0044282	P	8DGOts*	0.00037	6.6e-06	0.0062	0.033	0.21	1	1.7e-06	0.0092	0.066	0.47	3e-05	1	1	1	0.57		1		1			1.7e-06	0.000543352	2.57965e-06	0.00868374	0.0506017	0.600022	2.54587e-06	0.0130578	0.0950849	0.56705	4.94411e-05	0.898306	0.985659	0.999831	0.0824727		1		0.997114			2.54587e-06	fs	2_3
extracellular region	GO:0005576	C	8DGOts	1	1	1	0.016	6.3e-07	1	1	1	0.014	2.3e-07	1	0.75	0.0029	1e-08	1	0.0016	1.4e-09	0.87	8.6e-10	0.0046	2.8e-07	8.6e-10	0.998642	0.999885	0.999981	0.999888	0.954464	0.996951	0.997811	0.968691	0.0797523	0.988388	0.919589	0.596943	0.00274886	0.91375	0.241514	0.000248879	0.704394	4.36482e-05	0.0984559	0.000278776	4.36482e-05	nfs
cellular response to extracellular stimulus	GO:0031668	P	8DGOts*		1	1	0.73	0.00023			1	0.12	1.5e-05		1	0.031	1.5e-06		0.0034	6.6e-08	1	8.4e-07	0.066	0.00024	6.6e-08		0.999979	0.999858	0.99833			0.980324	0.834735	0.0266535		0.834588	0.417249	0.00270368		0.0827206	0.000119895	0.378863	0.000574413	0.107076	0.00587748	0.000119895	nfs
cellular response to external stimulus	GO:0071496	P	8DGOts*		1	1	0.75	0.00025			1	0.12	1.6e-05		1	0.032	1.6e-06		0.0035	7e-08	1	8.7e-07	0.067	0.00025	7e-08		0.999979	0.999858	0.99833			0.980324	0.834735	0.0266535		0.834588	0.417249	0.00270368		0.0827206	0.000119895	0.378863	0.000574413	0.107076	0.00587748	0.000119895	nfs
response to extracellular stimulus	GO:0009991	P	8DGOts*		1	1	1	0.00057			1	0.2	3.7e-05		1	0.051	3.8e-06		0.0056	1.6e-07	1	1.7e-06	0.089	0.00037	1.6e-07		0.999979	0.999858	0.99833			0.980324	0.834735	0.0266535		0.834588	0.417249	0.00270368		0.0827206	0.000119895	0.378863	0.000574413	0.107076	0.00587748	0.000119895	nfs
Casparian strip	GO:0048226	C	8DGOts*					0.00017					6.8e-05				2.2e-05			4.3e-06		5.1e-07		1.2e-08	1.2e-08									0.399142				0.129455			0.0306149		0.00400386		0.000122536	0.000122536	nfs
cell wall part	GO:0044426	C	8DGOts*					0.00031					0.00012				3.9e-05			7.9e-06		9.3e-07		2.2e-08	2.2e-08									0.399142				0.129455			0.0306149		0.00400386		0.000122536	0.000122536	nfs
external encapsulating structure part	GO:0044462	C	8DGOts*					0.00052					0.00021				6.7e-05			1.3e-05		1.6e-06		3.8e-08	3.8e-08									0.399142				0.129455			0.0306149		0.00400386		0.000122536	0.000122536	nfs
extracellular matrix part	GO:0044420	C	8DGOts*					0.00082					0.00033				0.00011			2.1e-05		2.6e-06		6.2e-08	6.2e-08									0.399142				0.129455			0.0306149		0.00400386		0.000122536	0.000122536	nfs
secondary cell wall	GO:0009531	C	8DGOts*					0.00082					0.00033				0.00011			2.1e-05		2.6e-06		6.2e-08	6.2e-08									0.399142				0.129455			0.0306149		0.00400386		0.000122536	0.000122536	nfs
cell-cell junction assembly	GO:0007043	P	8DGOts*					0.0015					0.00055				0.00015			3.1e-05		3.2e-06		6.2e-08	6.2e-08									0.399142				0.129455			0.0306149		0.00400386		0.000122536	0.000122536	nfs
cell junction assembly	GO:0034329	P	8DGOts*					0.0027					0.001				0.00028			5.6e-05		5.9e-06		1.1e-07	1.1e-07									0.399142				0.129455			0.0306149		0.00400386		0.000122536	0.000122536	nfs
middle lamella-containing extracellular matrix	GO:0048196	C	8DGOts*					0.0036					0.0015				0.00048			9.9e-05		1.2e-05		2.9e-07	2.9e-07									0.399142				0.129455			0.0306149		0.00400386		0.000122536	0.000122536	nfs
cell-cell junction organization	GO:0045216	P	8DGOts*					0.0045					0.0017				0.00047			9.5e-05		1e-05		1.9e-07	1.9e-07									0.399142				0.129455			0.0306149		0.00400386		0.000122536	0.000122536	nfs
cell junction organization	GO:0034330	P	8DGOts*					0.0072					0.0027				0.00075			0.00015		1.6e-05		3.1e-07	3.1e-07									0.399142				0.129455			0.0306149		0.00400386		0.000122536	0.000122536	nfs
water channel activity	GO:0015250	F	8DGOts*					0.59					0.24				0.08			0.018		0.0023		3.9e-05	3.9e-05									0.399142				0.129455			0.0306149		0.00400386		0.000122536	0.000122536	nfs
water transmembrane transporter activity	GO:0005372	F	8DGOts*					0.59					0.24				0.08			0.018		0.0023		3.9e-05	3.9e-05									0.399142				0.129455			0.0306149		0.00400386		0.000122536	0.000122536	nfs
cellular response to starvation	GO:0009267	P	8DGOts*			1	1	0.0014			1	1	0.00015		1	0.8	3e-05		0.07	6.4e-07		5.8e-07	0.15	6.1e-05	5.8e-07			0.999971	0.999656			0.995825	0.943255	0.050337		0.96555	0.717838	0.0096731		0.211822	0.000208612		0.000151339	0.123003	0.00152954	0.000151339	nfs
response to starvation	GO:0042594	P	8DGOts*			1	1	0.0021			1	1	0.00022		1	0.96	4.5e-05		0.085	9.6e-07		8.3e-07	0.17	7.7e-05	8.3e-07			0.999971	0.999656			0.995825	0.943255	0.050337		0.96555	0.717838	0.0096731		0.211822	0.000208612		0.000151339	0.123003	0.00152954	0.000151339	nfs
cellular response to nutrient levels	GO:0031669	P	8DGOts*			1	1	0.0027			1	1	0.0003		1	1	6e-05		0.098	1.3e-06		1.1e-06	0.19	9e-05	1.1e-06			0.999971	0.999656			0.995825	0.943255	0.050337		0.96555	0.717838	0.0096731		0.211822	0.000208612		0.000151339	0.123003	0.00152954	0.000151339	nfs
response to nutrient levels	GO:0031667	P	8DGOts*			1	1	0.006			1	1	0.00068		1	1	0.00013		0.14	2.9e-06		2.2e-06	0.25	0.00014	2.2e-06			0.999971	0.999656			0.995825	0.943255	0.050337		0.96555	0.717838	0.0096731		0.211822	0.000208612		0.000151339	0.123003	0.00152954	0.000151339	nfs
response to cyclopentenone	GO:0010583	P	8DGOts			1	0.37	2.5e-07			1	0.049	7.5e-09		0.74	0.016	6.4e-10		0.13	2.1e-09		3.7e-09		1.9e-08	6.4e-10			0.999854	0.999958			0.97512	0.96835	0.0166792		0.793877	0.73509	0.00136526		0.63546	0.00186582		0.000737344		0.000257254	0.000257254	nfs
response to organic cyclic substance	GO:0014070	P	8DGOts			1	0.37	2.5e-07			1	0.049	7.5e-09		0.74	0.016	6.4e-10		0.13	2.1e-09		3.7e-09		1.9e-08	6.4e-10			0.999854	0.999958			0.97512	0.96835	0.0166792		0.793877	0.73509	0.00136526		0.63546	0.00186582		0.000737344		0.000257254	0.000257254	nfs
toxin catabolic process	GO:0009407	P	8DGOts*		1	1	1	0.0013		1	1	1	6.9e-05		1	1	4e-05		1	9.8e-05		2.4e-05		8.1e-06	8.1e-06		0.994725	0.99925	0.999917		0.851996	0.944121	0.963306	0.0243371		0.849013	0.867773	0.0159723		0.849013	0.0190603		0.00330872		0.000505285	0.000505285	nfs
toxin metabolic process	GO:0009404	P	8DGOts*		1	1	1	0.0013		1	1	1	6.9e-05		1	1	4e-05		1	9.8e-05		2.4e-05		8.1e-06	8.1e-06		0.994725	0.99925	0.999917		0.851996	0.944121	0.963306	0.0243371		0.849013	0.867773	0.0159723		0.849013	0.0190603		0.00330872		0.000505285	0.000505285	nfs
response to stimulus	GO:0050896	P	8DGOts	1	0.3	2.6e-05	4.6e-09	2.6e-12	1	0.53	2.1e-05	2.2e-09	9.7e-13	1	1.1e-06	6.9e-11	2.8e-14	0.16	5.9e-09	2.8e-12	7.8e-05	5.3e-07	0.0013	0.0079	2.8e-14	0.999663	0.999112	0.961848	0.824255	0.976942	0.967103	0.611145	0.229952	0.0375124	0.992354	0.0661278	0.008123	0.000615129	0.510351	0.00652625	0.00148912	0.0340572	0.0537307	0.112843	0.233701	0.000615129	nfs
plant-type cell wall biogenesis	GO:0009832	P	8DGOts	0.0036	2e-07	4e-08	2.8e-07	6.2e-06		4.9e-08	2e-08	2.6e-07	8.6e-06	0.001	0.00037	0.0027	0.04	0.0011							2e-08	0.191135	0.00546192	0.00300471	0.0243371		0.000749556	0.00110862	0.0159723	0.322288	0.0357574	0.0867365	0.403413	0.908875	0.0343185							0.000749556	nfs
response to chemical stimulus	GO:0042221	P	8DGOts	1	0.066	3.1e-06	1e-09	1.9e-14	1	0.028	4.3e-07	9.5e-11	9.1e-16	1	8.9e-07	1.7e-10	1.1e-15	0.15	1.9e-08	9.6e-14	7.3e-05	2.1e-08	0.0043	8.4e-05	9.1e-16	0.999206	0.998878	0.972676	0.953388	0.996199	0.900081	0.491276	0.271716	0.00764399	0.929459	0.138415	0.0570539	0.00147597	0.60279	0.0364646	0.00194695	0.0639931	0.0404203	0.261329	0.0720627	0.00147597	nfs
secondary cell wall biogenesis	GO:0009834	P	8DGOts*		0.01	4.8e-05	0.00033	0.0015		0.00075	3.5e-06	4.4e-05	0.0003		3.6e-05	0.00067	0.0047								3.5e-06		0.253902	0.0253769	0.190487		0.0414457	0.00183581	0.0249108	0.190487		0.00773449	0.0865185	0.372704								0.00183581	nfs
extracellular matrix	GO:0031012	C	8DGOts*					0.0025					0.00077				0.002			0.00032		0.00056		1.4e-05	1.4e-05									0.275892				0.259611			0.0611638		0.0444826		0.00192768	0.00192768	nfs
ion transport	GO:0006811	P	8DGOts	1	1	1	0.0057	1.3e-06		1	0.22	0.00051	4.8e-08	1	0.54	0.00092	5.2e-08	1	0.0012	3.8e-08	0.94	6.5e-07	0.029	0.00042	3.8e-08	0.996618	0.999012	0.998541	0.991813		0.929549	0.881758	0.588156	0.0122932	0.847428	0.718246	0.333064	0.0082375	0.84053	0.13525	0.00239785	0.457161	0.00339244	0.127671	0.0186059	0.00239785	nfs
trichoblast differentiation	GO:0010054	P	8DGOts	1	1	0.67	0.0021	2.3e-08		1	0.95	0.0021	1.3e-08		1	0.0017	4.2e-09	0.87	0.075	1.4e-07		1.4e-08	0.027	7.7e-06	4.2e-09	0.991798	0.982228	0.999169	0.997627		0.879373	0.981495	0.915676	0.133941		0.875898	0.625827	0.0236401	0.538356	0.653543	0.0402431		0.00258859	0.210241	0.00750459	0.00258859	nfs
root epidermal cell differentiation	GO:0010053	P	8DGOts	1	1	0.9	0.0034	5.2e-08		1	1	0.0033	2.7e-08		1	0.0025	8.7e-09	1	0.098	2.5e-07		2.4e-08	0.034	1.1e-05	8.7e-09	0.991798	0.982228	0.999169	0.997627		0.879373	0.981495	0.915676	0.133941		0.875898	0.625827	0.0236401	0.538356	0.653543	0.0402431		0.00258859	0.210241	0.00750459	0.00258859	nfs
steroid biosynthetic process	GO:0006694	P	8DGOts	1	1	1	0.0087	1.2e-05		1	0.1	0.00041	3.2e-07	0.64	1	0.021	1.6e-05		0.00028	1.3e-07	0.089	3.9e-05	0.095	0.011	1.3e-07	0.945158	0.999365	0.990723	0.966259		0.943608	0.730531	0.416265	0.0114175	0.373561	0.862811	0.573906	0.131109		0.0625665	0.0028354	0.193684	0.0263679	0.193684	0.0892533	0.0028354	nfs
cation transport	GO:0006812	P	8DGOts*	1	1	1	0.09	0.00048		1	1	0.029	0.0001	1	1	0.014	3.3e-05	1	0.035	6.6e-05	1	2.1e-05	0.012	0.044	2.1e-05	0.991949	0.992669	0.998885	0.963896		0.911107	0.964542	0.60256	0.0801369	0.919863	0.839717	0.263865	0.0200304	0.690393	0.176223	0.0165051	0.823344	0.00295016	0.0339319	0.0758554	0.00295016	nfs
root development	GO:0048364	P	8DGOts*	1	1	1	0.5	8.9e-05		1	1	0.5	4.9e-05		1	0.42	1.8e-05	1	1	5.5e-05		6.1e-06	0.94	7.1e-05	6.1e-06	0.982309	0.98369	0.998926	0.999049		0.90963	0.982958	0.958626	0.17025		0.906609	0.783998	0.0421799	0.678285	0.726556	0.0355469		0.00306186	0.339828	0.00308911	0.00306186	nfs
root system development	GO:0022622	P	8DGOts*	1	1	1	0.51	9.3e-05		1	1	0.51	5.1e-05		1	0.43	1.9e-05	1	1	5.7e-05		6.3e-06	0.95	7.3e-05	6.3e-06	0.982309	0.98369	0.998926	0.999049		0.90963	0.982958	0.958626	0.17025		0.906609	0.783998	0.0421799	0.678285	0.726556	0.0355469		0.00306186	0.339828	0.00308911	0.00306186	nfs
UDP-glycosyltransferase activity	GO:0008194	F	8DGOts	0.092	2e-05	4.9e-07	5.8e-06	3.9e-05		2.1e-05	5.5e-07	1.1e-05	9.7e-05	0.18	1.9e-05	0.00046	0.0037	0.00049	1	1	0.15				4.9e-07	0.525904	0.0446432	0.00611959	0.0799804		0.0171105	0.00464761	0.0707308	0.445257	0.337202	0.0164939	0.193117	0.647832	0.0249004	0.831126	0.983766	0.33047				0.00464761	nfs
catalytic activity	GO:0003824	F	8DGOts	0.00093	3.2e-06	5.6e-09	1.7e-14	2.9e-13	0.31	3.5e-05	5.3e-08	9.5e-14	3.1e-12	0.011	2.7e-05	3.5e-11	1.4e-09	0.016	7e-09	4.1e-07	0.0073	0.00027	1.6e-06	1	1.7e-14	0.696793	0.629265	0.510801	0.00871654	0.834327	0.366376	0.265511	0.00514895	0.220084	0.412126	0.339925	0.014742	0.360178	0.45485	0.0160992	0.427931	0.377366	0.551788	0.0107689	0.99506	0.00514895	nfs
anchored to membrane	GO:0031225	C	8DGOts		1	0.0032	0.0011	4.3e-08		1	0.002	0.00081	1.7e-08		0.00011	9.3e-05	7.2e-10	0.15	0.0031	1.9e-08	0.0031	2.3e-05		7e-06	7.2e-10		0.994637	0.953007	0.996866		0.946248	0.715499	0.897569	0.124931		0.182435	0.415137	0.00515668	0.508541	0.458227	0.0158471	0.166785	0.0995869		0.0106496	0.00515668	nfs
response to external stimulus	GO:0009605	P	8DGOts*	1	1	0.94	0.013	6.2e-05	1	1	0.27	0.0024	7.9e-06	1	0.078	0.0005	1.2e-06	0.2	0.075	0.00018	1	0.00038	0.19	0.052	1.2e-06	0.997887	0.961349	0.982446	0.941474	0.983939	0.661733	0.746044	0.439241	0.0432185	0.956781	0.321776	0.106359	0.00550198	0.177161	0.321776	0.0674656	0.692376	0.0334723	0.177161	0.108569	0.00550198	nfs
root morphogenesis	GO:0010015	P	8DGOts	1	1	1	0.014	1.2e-06		1	1	0.025	1.4e-06		1	0.038	1.2e-06	1	0.59	1.4e-05		1e-06	0.15	0.00011	1e-06	0.963739	0.95561	0.99774	0.995785		0.844898	0.978773	0.92728	0.228307		0.915383	0.741633	0.0793089	0.597525	0.734637	0.0868672		0.0062202	0.259809	0.0122788	0.0062202	nfs
epidermal cell differentiation	GO:0009913	P	8DGOts	1	1	1	0.035	5.6e-06		1	1	0.057	5.8e-06		1	0.025	1.2e-06	1	0.3	1e-05		2.8e-06	0.22	0.00021	1.2e-06	0.985833	0.979621	0.99774	0.995785		0.918071	0.978773	0.92728	0.228307		0.840636	0.622152	0.0362612	0.597525	0.603707	0.0443895		0.0062202	0.259809	0.0122788	0.0062202	nfs
ectoderm development	GO:0007398	P	8DGOts	1	1	1	0.037	6.3e-06		1	1	0.06	6.4e-06		1	0.027	1.3e-06	1	0.31	1.1e-05		3e-06	0.22	0.00022	1.3e-06	0.985833	0.979621	0.99774	0.995785		0.918071	0.978773	0.92728	0.228307		0.840636	0.622152	0.0362612	0.597525	0.603707	0.0443895		0.0062202	0.259809	0.0122788	0.0062202	nfs
epidermis development	GO:0008544	P	8DGOts	1	1	1	0.037	6.3e-06		1	1	0.06	6.4e-06		1	0.027	1.3e-06	1	0.31	1.1e-05		3e-06	0.22	0.00022	1.3e-06	0.985833	0.979621	0.99774	0.995785		0.918071	0.978773	0.92728	0.228307		0.840636	0.622152	0.0362612	0.597525	0.603707	0.0443895		0.0062202	0.259809	0.0122788	0.0062202	nfs
response to nitrate	GO:0010167	P	8DGOts		1	0.16	0.0093	4e-07			0.18	0.0098	2.4e-07		0.15	0.0081	1e-07		0.0045	2.5e-08	0.052	1.2e-05		5.7e-05	2.5e-08		0.998288	0.985146	0.99582			0.887947	0.909492	0.181558		0.626974	0.649845	0.0422377		0.29654	0.00639354	0.222116	0.0388414		0.014495	0.00639354	nfs
steroid metabolic process	GO:0008202	P	8DGOts	1	1	0.97	0.0097	2.1e-05		1	0.066	0.0004	5.4e-07	1	1	0.014	1.7e-05		0.00086	7.3e-07	0.16	0.00013	0.17	0.022	5.4e-07	0.957762	0.998288	0.985146	0.957202		0.892115	0.655004	0.361951	0.00944234	0.40995	0.778495	0.491639	0.105258		0.0856415	0.00639354	0.222116	0.0388414	0.222116	0.107319	0.00639354	nfs
inorganic anion transport	GO:0015698	P	8DGOts	1	1	0.059	0.0021	8.5e-08		1	0.008	0.00026	4.7e-09	1	0.22	0.0071	1e-07		0.0018	1e-08	0.036	7.1e-06	1	6.4e-05	4.7e-09	0.968409	0.997864	0.983195	0.994123		0.920543	0.709025	0.722074	0.0266535	0.582986	0.713115	0.70375	0.0771667		0.266981	0.00688504	0.216514	0.0401993	0.575013	0.018021	0.00688504	nfs
anion transport	GO:0006820	P	8DGOts	1	1	0.9	0.084	3e-05		1	0.13	0.011	1.8e-06	1	1	0.12	1.5e-05		0.024	1.3e-06	0.18	0.00021	1	0.0007	1.3e-06	0.968409	0.997864	0.983195	0.994123		0.920543	0.709025	0.722074	0.0266535	0.582986	0.713115	0.70375	0.0771667		0.266981	0.00688504	0.216514	0.0401993	0.575013	0.018021	0.00688504	nfs
coumarin biosynthetic process	GO:0009805	P	8DGOts*		5.6e-05	6.7e-06	7.6e-06	5.6e-05		0.00034	5e-05	6.4e-05	0.00052		2e-05	4.5e-05	0.00053	5.2e-05							6.7e-06		0.0720018	0.0525668	0.109054		0.064851	0.0706992	0.176366	0.675402		0.0174821	0.0694145	0.387855	0.00726136							0.00726136	nfs
coumarin metabolic process	GO:0009804	P	8DGOts*		6.5e-05	8e-06	9.1e-06	6.7e-05		0.00039	5.8e-05	7.5e-05	0.0006		2.2e-05	5.2e-05	0.00061	5.8e-05							8e-06		0.0720018	0.0525668	0.109054		0.064851	0.0706992	0.176366	0.675402		0.0174821	0.0694145	0.387855	0.00726136							0.00726136	nfs
cellular response to iron ion starvation	GO:0010106	P	8DGOts*			1	0.85	0.00077			1	0.16	7.2e-05			0.45	0.00015		0.21	3.8e-05		4.3e-05		0.0028	3.8e-05			0.99837	0.993803			0.942024	0.79587	0.0622743			0.692604	0.0756719		0.376476	0.0164599		0.00791964		0.0265352	0.00791964	nfs
cellular aromatic compound metabolic process	GO:0006725	P	8DGOts	1	6e-05	3.7e-05	1.1e-06	5.7e-07	1	0.0016	0.0011	3.3e-05	1.7e-05	1	0.00042	1.5e-05	1.1e-05	0.00011	0.53	0.19	1	0.5	1	1	5.7e-07	0.841684	0.148503	0.341608	0.240512	0.492906	0.163781	0.391822	0.332895	0.642929	0.929318	0.100947	0.088092	0.237187	0.00898705	0.747897	0.904454	0.853668	0.755421	0.480759	0.86022	0.00898705	nfs
cellular amino acid and derivative metabolic process	GO:0006519	P	8DGOts	1	8.1e-05	1.6e-05	2.7e-06	2.4e-06	0.42	0.0058	0.0012	0.00019	0.00015	1	0.00021	5.9e-05	7.1e-05	0.00025	0.92	0.52	1	1	1	1	2.4e-06	0.776763	0.110936	0.157918	0.18622	0.32713	0.202712	0.3067	0.408058	0.778525	0.94653	0.052117	0.10193	0.309949	0.00979562	0.761095	0.92912	0.696304	0.898446	0.696304	0.893759	0.00979562	nfs
metal ion transport	GO:0030001	P	8DGOts	1	1	1	0.0042	1.5e-05		1	0.84	0.001	2.6e-06	1	1	0.0014	2.7e-06	1	0.018	3.1e-05	1	1.7e-05	0.0097	0.042	2.6e-06	0.986212	0.974251	0.995375	0.935779		0.767368	0.899418	0.476554	0.0652103	0.846257	0.761571	0.251691	0.0337939	0.535259	0.256516	0.0525303	0.840755	0.0113622	0.0610244	0.129555	0.0113622	nfs
phenylpropanoid metabolic process	GO:0009698	P	8DGOts	1	9.3e-05	2.7e-07	5.9e-08	1.2e-08	1	0.0015	4.2e-06	1e-06	2.1e-07		2.9e-07	1.6e-07	5e-08	5.8e-05	0.023	0.0039	0.082	0.97	1	1	1.2e-08	0.94764	0.374583	0.192677	0.33897	0.66103	0.296125	0.159633	0.298637	0.513155		0.0125981	0.0467559	0.105532	0.0179377	0.555079	0.741725	0.312594	0.891127	0.805726	0.811857	0.0125981	nfs
glutathione transferase activity	GO:0004364	F	8DGOts*				0.67	0.00026				0.22	4.5e-05				0.00051			0.00058		0.00053		0.00013	4.5e-05				0.997694				0.923443	0.158214				0.294352			0.169076		0.0751637		0.0150603	0.0150603	nfs
nitrate transport	GO:0015706	P	8DGOts	1	1	0.0039	0.00024	7.8e-09		0.97	0.00052	3.5e-05	5.7e-10	0.48	0.037	0.0024	3.3e-08		0.00099	6.4e-09	0.0078	1.9e-05		7.8e-05	5.7e-10	0.947865	0.994637	0.953007	0.98935		0.878498	0.573287	0.683107	0.0367176	0.516465	0.619835	0.710462	0.11846		0.305672	0.0158471	0.166785	0.0995869		0.0312615	0.0158471	nfs
cellular amino acid derivative metabolic process	GO:0006575	P	8DGOts	0.029	1.1e-07	3.4e-09	1.3e-08	3.6e-10	0.016	0.00017	4.9e-06	1.4e-05	3.6e-07	1	2e-06	1.5e-05	3.9e-07	2.2e-05	1	0.034	0.79	1	1	0.76	3.6e-10	0.673519	0.0853592	0.0919637	0.508315	0.22932	0.230424	0.287103	0.762516	0.862134	0.939253	0.0531594	0.379158	0.438335	0.0164771	0.946788	0.950303	0.62718	0.949137	0.974735	0.637877	0.0164771	nfs
root hair cell differentiation	GO:0048765	P	8DGOts	1	1	0.76	0.016	2.1e-06		1	1	0.025	2.1e-06		1	0.033	1.5e-06	1	0.56	2.1e-05		7.1e-06	0.5	0.00023	1.5e-06	0.968409	0.954795	0.993792	0.994123		0.838505	0.953328	0.91207	0.23097		0.834588	0.70375	0.0771667	0.575013	0.713115	0.0942884		0.016805	0.378863	0.018021	0.016805	nfs
trichoblast maturation	GO:0048764	P	8DGOts	1	1	0.76	0.016	2.1e-06		1	1	0.025	2.1e-06		1	0.033	1.5e-06	1	0.56	2.1e-05		7.1e-06	0.5	0.00023	1.5e-06	0.968409	0.954795	0.993792	0.994123		0.838505	0.953328	0.91207	0.23097		0.834588	0.70375	0.0771667	0.575013	0.713115	0.0942884		0.016805	0.378863	0.018021	0.016805	nfs
cell maturation	GO:0048469	P	8DGOts	1	1	0.78	0.017	2.2e-06		1	1	0.026	2.2e-06		1	0.034	1.6e-06	1	0.57	2.2e-05		7.4e-06	0.51	0.00024	1.6e-06	0.968409	0.954795	0.993792	0.994123		0.838505	0.953328	0.91207	0.23097		0.834588	0.70375	0.0771667	0.575013	0.713115	0.0942884		0.016805	0.378863	0.018021	0.016805	nfs
developmental maturation	GO:0021700	P	8DGOts	1	1	1	0.026	4.6e-06		1	1	0.039	4.4e-06		1	0.048	3e-06	1	0.72	3.6e-05		1.2e-05	0.6	0.00032	3e-06	0.968409	0.954795	0.993792	0.994123		0.838505	0.953328	0.91207	0.23097		0.834588	0.70375	0.0771667	0.575013	0.713115	0.0942884		0.016805	0.378863	0.018021	0.016805	nfs
UDP-glucosyltransferase activity	GO:0035251	F	8DGOts*	0.24	5.9e-05	4.4e-06	7.4e-05	0.00014		0.00073	5.2e-05	0.001	0.002		7.7e-05	0.0026	0.0059	0.00056							4.4e-06	0.601812	0.0579758	0.0185198	0.254408		0.0860281	0.056748	0.398188	0.767717		0.0286714	0.296097	0.614695	0.0255431							0.0185198	nfs
hormone biosynthetic process	GO:0042446	P	8DGOts	0.018	0.2	0.09	0.0011	4.5e-05		0.075	0.048	0.00047	1.9e-05	0.00092		1	0.073		0.27	0.01		0.013	0.3	1	1.9e-05	0.220842	0.72738	0.88361	0.741757		0.355156	0.576109	0.311802	0.160641	0.0190793		0.916263	0.880551		0.513174	0.418317		0.216308	0.251851	0.446071	0.0190793	nfs
carbohydrate biosynthetic process	GO:0016051	P	8DGOts	0.0013	7e-08	3.8e-08	1.1e-07	1.9e-09	1	6.5e-07	6.3e-07	2.3e-06	3.9e-08	0.015	0.00095	0.0025	3.9e-05	0.00092	1	0.17	1	0.83	1	0.46	1.9e-09	0.319711	0.040976	0.134203	0.593054	0.669116	0.0204685	0.103592	0.476961	0.461145	0.188505	0.301453	0.761945	0.76715	0.0610704	0.985948	0.97679	0.866769	0.916351	0.968529	0.538855	0.0204685	nfs
cellular amino acid derivative biosynthetic process	GO:0042398	P	8DGOts	0.4	4.1e-05	1.6e-07	3.9e-07	2.2e-07	0.028	0.033	0.00013	0.00025	0.00011		5.2e-06	3.1e-05	2.1e-05	0.00096	0.3	0.12	0.11	1		1	1.6e-07	0.732164	0.175274	0.0499149	0.244368	0.164854	0.47132	0.261996	0.649001	0.913435		0.0207855	0.165913	0.38917	0.0385116	0.719256	0.894223	0.273245	0.977669		0.875359	0.0207855	nfs
intrinsic to membrane	GO:0031224	C	8DGOts	0.4	0.38	0.014	0.0077	8.8e-06	1	1	0.097	0.05	5.5e-05	1	0.28	0.18	0.00015	1	0.12	5.4e-05	0.13	0.0019	1	0.00052	8.8e-06	0.762813	0.944651	0.894652	0.990172	0.63262	0.940498	0.851497	0.96153	0.507094	0.759488	0.747897	0.900558	0.332895	0.925386	0.649582	0.0917632	0.345607	0.163781	0.853668	0.0218501	0.0218501	nfs
flavonoid metabolic process	GO:0009812	P	8DGOts*	1	0.085	0.00054	6.2e-05	0.0001	1	1	0.019	0.0021	0.0032		0.00017	3.2e-05	0.0001	0.029	0.029	0.062	0.17	1			3.2e-05	0.945158	0.584608	0.259285	0.204716	0.373561	0.740715	0.415392	0.416265	0.800961		0.0254611	0.02847	0.131109	0.0860941	0.245994	0.579264	0.193684	0.865876			0.0254611	nfs
transferase activity, transferring hexosyl groups	GO:0016758	F	8DGOts	0.056	0.00019	2.2e-06	5e-06	8.2e-07		4.2e-05	4.8e-07	2.1e-06	4e-07	0.017	0.00019	0.00064	0.00011	0.015	0.19	0.027	0.068	1		1	4e-07	0.621574	0.302316	0.14495	0.483771		0.0627196	0.0254763	0.141133	0.150013	0.193246	0.116646	0.420841	0.525331	0.187008	0.743647	0.80767	0.328624	0.926992		0.699963	0.0254763	nfs
small molecule biosynthetic process	GO:0044283	P	8DGOts*	0.038	5.4e-05	1.2e-05	4.5e-05	5.9e-05	0.1	0.014	0.0028	0.008	0.0081	1	0.012	0.045	0.047	0.034	1	1	1	1	1	1	1.2e-05	0.230227	0.0273134	0.0274114	0.163086	0.126653	0.157605	0.209335	0.6031	0.923566	0.636983	0.150636	0.528953	0.83523	0.0710486	0.917645	0.984264	0.623344	0.985172	0.945851	0.904434	0.0273134	nfs
phenylpropanoid biosynthetic process	GO:0009699	P	8DGOts	1	0.0013	1.3e-06	4.5e-07	3.7e-08	0.73	0.066	6.1e-05	2.2e-05	1.7e-06		2.8e-06	2.2e-06	2.2e-07	0.0035	0.013	0.00097	0.02	0.77		1	3.7e-08	0.929282	0.572753	0.250879	0.483771	0.516229	0.615006	0.296638	0.525331	0.663206		0.0282975	0.104735	0.141133	0.0933715	0.460846	0.566329	0.187008	0.85505		0.699963	0.0282975	nfs
transferase activity, transferring glycosyl groups	GO:0016757	F	8DGOts	0.058	0.00017	4.6e-06	4.1e-06	1.1e-06		2.9e-05	8.9e-07	1.3e-06	4.5e-07	0.013	0.00042	0.00048	0.00014	0.012	0.16	0.037	0.17	1	1	1	4.5e-07	0.61083	0.268046	0.172898	0.399978		0.0447445	0.028481	0.0950849	0.124641	0.164854	0.141283	0.366346	0.520866	0.158489	0.719256	0.824726	0.423119	0.901653	0.870492	0.755632	0.028481	nfs
cell wall polysaccharide metabolic process	GO:0010383	P	8DGOts	1	1.3e-05	5e-08	1.2e-09	5.3e-15		1.1e-05	4.8e-08	1.3e-09	3.7e-15		1.6e-07	6e-09	1.1e-14	2.2e-05	0.0027	5.7e-09	0.11	1.2e-06	0.75	1.8e-05	3.7e-15	0.989114	0.799828	0.841752	0.961544		0.378221	0.430573	0.614732	0.0942218		0.153764	0.299808	0.028696	0.0815187	0.770172	0.305855	0.625592	0.255429	0.786086	0.0853296	0.028696	nfs
response to stress	GO:0006950	P	8DGOts	1	1	0.031	0.00021	6.4e-06	1	1	0.028	0.00014	4e-06	1	0.16	0.00069	2e-05	1	0.00037	1.3e-05	0.092	0.0034	0.097	0.83	4e-06	0.918246	0.980275	0.899886	0.690986	0.923312	0.87721	0.597128	0.263418	0.118997	0.673546	0.493428	0.195833	0.114592	0.870528	0.0451191	0.0299395	0.154211	0.136696	0.154211	0.395907	0.0299395	nfs
hemicellulose metabolic process	GO:0010410	P	8DGOts	1	6.3e-05	1.1e-07	1.4e-09	9.2e-14		1.5e-05	2.8e-08	3.9e-10	1.9e-14		1.8e-07	3.2e-09	1.2e-13	6.6e-05	0.00066	2.3e-08	0.05	1.2e-05	0.39	0.00059	1.9e-14	0.989152	0.812103	0.791994	0.902657		0.326645	0.296638	0.378426	0.0561264		0.116646	0.183528	0.0302996	0.0933715	0.608394	0.296638	0.507476	0.326645	0.692494	0.193246	0.0302996	nfs
cellular cell wall macromolecule metabolic process	GO:0010382	P	8DGOts	1	1.4e-05	2.9e-08	4.1e-10	1.8e-13		2.4e-06	5.6e-09	9.4e-11	3.6e-14		2.7e-08	6.3e-10	2.1e-13	6.8e-06	0.00083	2.4e-07	0.057	0.00011	0.43	0.0066	3.6e-14	0.989152	0.703362	0.673355	0.806754		0.208006	0.187897	0.245474	0.0561264		0.0605488	0.104735	0.0302996	0.0409265	0.608394	0.427247	0.507476	0.467758	0.692494	0.336794	0.0302996	nfs
polysaccharide metabolic process	GO:0005976	P	8DGOts	0.0086	1.5e-06	1.5e-06	3.6e-07	2.9e-12	0.91	4e-05	5.5e-05	1.3e-05	8.7e-11	0.25	0.0065	0.0015	8.8e-09	0.0034	1	4.5e-05	1	3.2e-05	1	1.9e-05	2.9e-12	0.703039	0.398982	0.816128	0.984251	0.722359	0.266858	0.699595	0.923503	0.41234	0.58766	0.686636	0.904037	0.402441	0.194032	0.988378	0.699595	0.959175	0.266858	0.908736	0.033745	0.033745	nfs
cell wall biogenesis	GO:0042546	P	8DGOts	0.00096	8.9e-10	9.2e-13	1.1e-15	4.3e-17		2.6e-10	4.1e-13	5.6e-16	3e-17	0.00057	1.3e-08	1.6e-11	7.2e-13	8.2e-06	2.3e-05	6.4e-07	0.024	0.00067	0.026	0.68	3e-17	0.789852	0.330864	0.321912	0.278535		0.0429073	0.0488367	0.0357113	0.0714515	0.270319	0.129865	0.141299	0.314569	0.0826314	0.548645	0.76918	0.559099	0.783909	0.559099	0.845169	0.0357113	nfs
metabolic process	GO:0008152	P	8DGOts	0.0076	5.7e-06	2.3e-08	3.3e-09	4.4e-09	1	6.4e-05	2.9e-07	5.2e-08	8.1e-08	0.09	8e-05	1.5e-05	1.9e-05	0.017	0.017	0.014	0.11	1	1	1	3.3e-09	0.422922	0.138538	0.0519766	0.0750178	0.668577	0.0782113	0.0372782	0.0803929	0.407337	0.282368	0.0876709	0.206949	0.638553	0.133181	0.536519	0.892142	0.309424	0.9629	0.763813	0.949431	0.0372782	nfs
cell wall macromolecule metabolic process	GO:0044036	P	8DGOts	0.92	9.9e-06	7e-09	1.4e-10	5.1e-15		1.4e-05	9.7e-09	2.3e-10	6.2e-15	1	4.1e-08	1.4e-09	2.8e-14	4.4e-05	0.00039	7.9e-09	0.017	1.1e-05	0.59	0.00031	5.1e-15	0.983149	0.784122	0.73052	0.900651		0.386121	0.317338	0.476714	0.111909	0.888091	0.100795	0.210444	0.0388755	0.094776	0.637006	0.317338	0.450937	0.386121	0.768745	0.18412	0.0388755	nfs
cellular cell wall organization or biogenesis	GO:0070882	P	8DGOts	0.0025	9.9e-10	3.2e-13	1.2e-16	3.1e-19		1.8e-10	8.1e-14	3.4e-17	1e-19	0.0012	1.2e-09	4.7e-13	1.2e-15	2.4e-06	2.2e-06	4e-09	0.0072	1.3e-05	0.0076	0.042	1e-19	0.901842	0.504119	0.485704	0.458371		0.0736738	0.0751819	0.0536607	0.0393249	0.391685	0.119398	0.120572	0.163987	0.0821939	0.50556	0.608152	0.530658	0.632944	0.530658	0.689748	0.0393249	nfs
cellular carbohydrate biosynthetic process	GO:0034637	P	8DGOts	0.0045	2.6e-06	3.7e-06	9.2e-06	4.4e-07	0.62	0.00011	0.0002	0.00047	2.2e-05	0.18	0.03	0.058	0.0025	0.014	1	1	1	1	1	1	4.4e-07	0.242913	0.0405298	0.158565	0.578601	0.421399	0.0598508	0.246939	0.661139	0.708997	0.291003	0.428848	0.818532	0.835646	0.102873	0.985561	0.978161	0.899299	0.902599	0.954213	0.564327	0.0405298	nfs
flavonoid biosynthetic process	GO:0009813	P	8DGOts*	1	0.13	0.00056	4.6e-05	6.3e-05	0.72	1	0.028	0.0022	0.0028		0.00035	4.2e-05	9.8e-05	0.11	0.012	0.023	0.097	1			4.2e-05	0.929269	0.666085	0.306716	0.230254	0.337202	0.834586	0.497328	0.474096	0.828407		0.0440138	0.0422003	0.162004	0.166786	0.198905	0.497328	0.166786	0.834586			0.0422003	nfs
brassinosteroid biosynthetic process	GO:0016132	P	8DGOts	1	1	0.77	0.00047	3.3e-05		1	0.1	2.9e-05	2.2e-06	0.04		0.015	0.001		0.00047	4.2e-05		0.00044	0.0032		2.2e-06	0.725319	0.977066	0.974154	0.686843		0.721309	0.685483	0.125091	0.0428024	0.139005		0.493112	0.472		0.0713622	0.0686514		0.073098	0.047481		0.0428024	nfs
phytosteroid biosynthetic process	GO:0016129	P	8DGOts	1	1	0.82	0.00052	3.7e-05		1	0.11	3.2e-05	2.5e-06	0.042		0.016	0.0011		0.0005	4.6e-05		0.00047	0.0034		2.5e-06	0.725319	0.977066	0.974154	0.686843		0.721309	0.685483	0.125091	0.0428024	0.139005		0.493112	0.472		0.0713622	0.0686514		0.073098	0.047481		0.0428024	nfs
brassinosteroid metabolic process	GO:0016131	P	8DGOts*	1	1	0.99	0.00075	5.8e-05		1	0.13	4.6e-05	3.8e-06	0.048		0.021	0.0015		0.00065	6.4e-05		0.00061	0.0041		3.8e-06	0.725319	0.977066	0.974154	0.686843		0.721309	0.685483	0.125091	0.0428024	0.139005		0.493112	0.472		0.0713622	0.0686514		0.073098	0.047481		0.0428024	nfs
phytosteroid metabolic process	GO:0016128	P	8DGOts*	1	1	1	0.00082	6.4e-05		1	0.14	5.1e-05	4.3e-06	0.05		0.022	0.0016		0.00069	6.9e-05		0.00065	0.0043		4.3e-06	0.725319	0.977066	0.974154	0.686843		0.721309	0.685483	0.125091	0.0428024	0.139005		0.493112	0.472		0.0713622	0.0686514		0.073098	0.047481		0.0428024	nfs
transferase activity	GO:0016740	F	8DGOts	0.00086	1.4e-05	1.5e-05	3.3e-08	3.4e-08	1	1.3e-05	2.4e-05	4.6e-08	6.6e-08	0.00049	0.083	0.0002	0.00018	0.092	0.013	0.0099	1	0.016	0.0075	1	3.3e-08	0.272758	0.201244	0.516208	0.138372	0.861628	0.0510069	0.247512	0.0518667	0.205074	0.0459015	0.768046	0.441276	0.789267	0.400076	0.549212	0.847859	0.904851	0.563931	0.158008	0.912261	0.0459015	nfs
polysaccharide biosynthetic process	GO:0000271	P	8DGOts	0.11	5e-06	6e-06	5.1e-07	4.5e-09	0.99	0.00013	0.00021	1.8e-05	1.5e-07	1	0.0019	0.00018	1.4e-06	0.00046	1	0.018	1	0.023	1	0.21	4.5e-09	0.720694	0.190239	0.526872	0.706285	0.59506	0.160145	0.49605	0.639645	0.562227	0.742532	0.344648	0.488151	0.394498	0.0468384	0.935834	0.879751	0.93327	0.597437	0.734139	0.437773	0.0468384	nfs
xylan metabolic process	GO:0045491	P	8DGOts	1	2.9e-05	2.5e-07	2.4e-09	6.9e-13		7.3e-06	8e-08	8.2e-10	2e-13		7.4e-07	9.1e-09	1.8e-12	4e-05	0.0026	4.7e-07	0.28	4.7e-05	0.3	0.0039	2e-13	0.981294	0.70857	0.761833	0.850581		0.238167	0.29143	0.327419	0.0737971		0.135388	0.176959	0.0489439	0.0669543	0.66047	0.425343	0.636593	0.368255	0.636593	0.278273	0.0489439	nfs
oxidoreductase activity	GO:0016491	F	8DGOts	1	0.077	0.00041	8.5e-07	8.3e-08	1	0.12	0.00042	6.8e-07	7.6e-08	1	0.00078	8.7e-07	1.2e-07	0.26	1.5e-05	2.6e-06	0.013	0.00099	0.0051	0.58	7.6e-08	0.961731	0.945017	0.821477	0.462658	0.912308	0.774861	0.494527	0.151954	0.151398	0.848602	0.237552	0.0520019	0.0640442	0.522735	0.0490074	0.0851388	0.201282	0.24674	0.129815	0.655583	0.0490074	nfs
cell wall organization or biogenesis	GO:0071554	P	8DGOts	0.019	4.7e-06	3.2e-08	7.2e-10	2e-15	1	4.8e-05	3.7e-07	8.9e-09	1.7e-14	0.22	4e-05	1e-06	1.4e-12	0.0045	0.0046	7e-09	0.2	7.1e-07	0.66	8e-06	2e-15	0.895091	0.766407	0.853547	0.973604	0.885194	0.478812	0.589071	0.78121	0.194604	0.701422	0.467959	0.669146	0.159981	0.320566	0.826634	0.312465	0.689609	0.210753	0.796097	0.0501941	0.0501941	nfs
glucuronoxylan metabolic process	GO:0010413	P	8DGOts	1	2.2e-05	1.8e-07	1.5e-09	2.5e-12		5.8e-06	5.7e-08	5.5e-10	8.1e-13		5.7e-07	6.4e-09	8.9e-12	3.3e-05	0.0021	2.4e-06	0.26	0.00029	0.27	0.031	8.1e-13	0.975624	0.645798	0.680528	0.749914		0.197947	0.229368	0.236082	0.0844082		0.107109	0.130318	0.0616514	0.0557527	0.613717	0.496889	0.606474	0.466238	0.606474	0.419689	0.0557527	nfs
xylan biosynthetic process	GO:0045492	P	8DGOts	1	2.4e-05	1.9e-07	1.7e-09	2.8e-12		6.1e-06	6.2e-08	6.1e-10	9.2e-13		6.1e-07	7e-09	9.9e-12	3.5e-05	0.0022	2.6e-06	0.26	0.0003	0.28	0.032	9.2e-13	0.975624	0.645798	0.680528	0.749914		0.197947	0.229368	0.236082	0.0844082		0.107109	0.130318	0.0616514	0.0557527	0.613717	0.496889	0.606474	0.466238	0.606474	0.419689	0.0557527	nfs
cell wall macromolecule biosynthetic process	GO:0044038	P	8DGOts	1	3.1e-05	2.7e-07	2.6e-09	4.8e-12		7.8e-06	8.6e-08	9.1e-10	1.5e-12		7.9e-07	9.9e-09	1.5e-11	4.1e-05	0.0027	3.5e-06	0.29	0.00037	0.31	0.035	1.5e-12	0.975624	0.645798	0.680528	0.749914		0.197947	0.229368	0.236082	0.0844082		0.107109	0.130318	0.0616514	0.0557527	0.613717	0.496889	0.606474	0.466238	0.606474	0.419689	0.0557527	nfs
cell wall polysaccharide biosynthetic process	GO:0070592	P	8DGOts	1	3.1e-05	2.7e-07	2.6e-09	4.8e-12		7.8e-06	8.6e-08	9.1e-10	1.5e-12		7.9e-07	9.9e-09	1.5e-11	4.1e-05	0.0027	3.5e-06	0.29	0.00037	0.31	0.035	1.5e-12	0.975624	0.645798	0.680528	0.749914		0.197947	0.229368	0.236082	0.0844082		0.107109	0.130318	0.0616514	0.0557527	0.613717	0.496889	0.606474	0.466238	0.606474	0.419689	0.0557527	nfs
cellular component macromolecule biosynthetic process	GO:0070589	P	8DGOts	1	3.1e-05	2.7e-07	2.6e-09	4.8e-12		7.8e-06	8.6e-08	9.1e-10	1.5e-12		7.9e-07	9.9e-09	1.5e-11	4.1e-05	0.0027	3.5e-06	0.29	0.00037	0.31	0.035	1.5e-12	0.975624	0.645798	0.680528	0.749914		0.197947	0.229368	0.236082	0.0844082		0.107109	0.130318	0.0616514	0.0557527	0.613717	0.496889	0.606474	0.466238	0.606474	0.419689	0.0557527	nfs
glucosyltransferase activity	GO:0046527	F	8DGOts	0.12	6.9e-05	8.9e-06	0.00017	2e-05		0.00045	5.9e-05	0.0014	0.00017		0.00042	0.013	0.0015	0.0018		1					8.9e-06	0.594231	0.117178	0.0988302	0.645332		0.104819	0.114878	0.604463	0.645332		0.102488	0.586989	0.604463	0.0618003		0.953332					0.0618003	nfs
carbohydrate metabolic process	GO:0005975	P	8DGOts	0.00016	4.6e-06	2.7e-07	1.5e-06	8.8e-09	0.86	0.00013	9e-06	5.5e-05	3.1e-07	0.0025	0.042	0.11	0.0008	0.83	1	0.031	1	0.64	1	0.12	8.8e-09	0.124704	0.134547	0.165465	0.749473	0.554449	0.117837	0.175468	0.695759	0.554062	0.0722586	0.611459	0.954159	0.913688	0.537687	0.966235	0.904786	0.644718	0.883512	0.982851	0.342455	0.0722586	nfs
oxidation reduction	GO:0055114	P	8DGOts*	1	1	0.023	0.0018	7.5e-05	1	0.74	0.0054	0.00044	1.7e-05	1	0.13	0.011	0.00039	1	0.02	0.00077	0.16	0.12	1	1	1.7e-05	0.852574	0.918554	0.720793	0.732424	0.967022	0.583316	0.261121	0.219226	0.0724561	0.384983	0.364226	0.339933	0.219226	0.758044	0.191262	0.126482	0.164578	0.373888	0.503724	0.384983	0.0724561	nfs
cellular polysaccharide biosynthetic process	GO:0033692	P	8DGOts	0.03	7e-06	4.8e-06	2.5e-06	1.2e-07	0.48	0.00043	0.00033	0.00017	7.6e-06	1	0.0061	0.0034	0.00015	0.0045	1	0.25	1	0.71	1	1	1.2e-07	0.479134	0.105777	0.274248	0.56705	0.43295	0.145808	0.373323	0.649001	0.718197	0.600022	0.336461	0.612601	0.649001	0.0824727	0.948108	0.941374	0.870492	0.827102	0.870492	0.600022	0.0824727	nfs
regulation of hormone levels	GO:0010817	P	8DGOts	0.095	0.0074	0.016	0.00039	3e-05		0.0057	0.021	0.00048	3.7e-05	0.04	1	0.18	0.013	1	1	0.16		0.067	0.81	1	3e-05	0.380278	0.3679	0.752729	0.633258		0.14911	0.496688	0.333666	0.274569	0.113076	0.875898	0.747645	0.74706	0.538356	0.779689	0.752912		0.373549	0.35822	0.547157	0.113076	nfs
response to organic substance	GO:0010033	P	8DGOts	1	0.03	0.00018	1e-06	2.6e-08	1	0.085	0.00046	2.3e-06	5.7e-08	1	0.0037	1.8e-05	4.5e-07	0.77	0.00069	1.8e-05	0.13	0.0036	0.14	0.66	2.6e-08	0.891682	0.86005	0.743279	0.583439	0.865823	0.644095	0.454719	0.270295	0.201158	0.716092	0.313261	0.178451	0.152239	0.500589	0.185891	0.187525	0.303938	0.326331	0.303938	0.518892	0.152239	nfs
secondary metabolic process	GO:0019748	P	8DGOts	0.0064	6.7e-07	1.2e-07	8.8e-10	9.8e-13	0.7	2.2e-05	4.9e-06	3.6e-08	3.7e-11	0.23	0.00057	4.2e-06	3.8e-09	0.0017	0.032	3.2e-05	1	0.00018	0.21	0.02	9.8e-13	0.708101	0.370483	0.675206	0.746354	0.713441	0.24355	0.540309	0.573017	0.401574	0.598426	0.500626	0.529613	0.381106	0.159616	0.838088	0.712268	0.880219	0.415789	0.584521	0.358114	0.159616	nfs
cellular polysaccharide metabolic process	GO:0044264	P	8DGOts	0.04	2.7e-05	9.1e-06	8e-06	8.2e-09	1	0.00072	0.00029	0.00026	2.5e-07	1	0.0088	0.0084	7.2e-06	0.015	1	0.0078	1	0.028	1	0.013	8.2e-09	0.605502	0.280624	0.526872	0.900945	0.59506	0.24593	0.49605	0.834603	0.562227	0.59506	0.464756	0.804343	0.5185	0.171917	0.968328	0.809761	0.853785	0.597437	0.93327	0.179073	0.171917	nfs
establishment of localization	GO:0051234	P	8DGOts	0.52	0.064	0.0073	0.0001	2.5e-06	1	0.14	0.018	0.00022	5.2e-06	0.76	0.64	0.0083	0.00019	1	0.059	0.0013	1	0.0081	0.33	0.66	2.5e-06	0.674712	0.744159	0.824999	0.696728	0.831325	0.51032	0.600359	0.397763	0.239333	0.392012	0.714966	0.513755	0.397763	0.659058	0.417932	0.31772	0.659058	0.228646	0.285531	0.392012	0.228646	nfs
transport	GO:0006810	P	8DGOts	0.59	0.059	0.0054	0.0001	2e-06	1	0.16	0.016	0.00028	5.2e-06	1	0.42	0.0074	0.00013	1	0.067	0.0012	1	0.0092	0.51	0.49	2e-06	0.698353	0.745117	0.809248	0.725164	0.810452	0.536126	0.600938	0.44818	0.264996	0.454811	0.670339	0.51412	0.372701	0.628986	0.443098	0.316978	0.628986	0.247361	0.341799	0.360633	0.247361	nfs
localization	GO:0051179	P	8DGOts*	0.45	0.088	0.0092	0.00012		1	0.38	0.043	0.00053	2.2e-05	1	0.93	0.012	0.00046	1	0.051	0.002	1	0.014	0.31	1	2.2e-05	0.626182	0.74231	0.805836	0.636959	0.732403	0.610754	0.667039	0.448234	0.353968	0.456017	0.734303	0.513038	0.448234	0.71555	0.369417	0.31915	0.626955	0.250471	0.26076	0.456017	0.250471	nfs

## Sheet: 12h DGs
				step 1, enrichment versus genome																						step 2, enrichment versus all DGs at 12 hours
GO term	GO ID	GO category	Got type	1-2	1-3	1-4	1-5	all	1	2-3	2-4	2-5	2-6	2	3-4	3-5	3-6	3	4-5	4-6	4	5-6	5	6	min p-value vs genome	up1-2	up1-3	up1-4	up1-5	up1	up2-3	up2-4	up2-5	up2-6	up2	up3-4	up3-5	up3-6	up3	up4-5	up4-6	up4	up5-6	up5	up6	min p-value vs all DDEGs at 12 hrs	fs/nfs
iron ion binding	GO:0005506	F	12DGOts*			1	1	0.012			1	1	0.0028			1	0.0019		1	4.1e-05		3e-05		4.6e-06	4.6e-06			0.999717	0.999964			0.991235	0.993174	0.139509			0.96982	0.0726179		0.646716	0.00179141		0.00150459		0.000255745	0.000255745	nfs
extracellular region	GO:0005576	C	12DGOts*	1	1	1	1	0.0066	1	1	1	0.78	0.00055	1	1	0.09	1.5e-05	1	0.077	5.4e-06	1	6e-06	0.27	2.1e-05	5.4e-06	0.999856	0.999904	0.999893	0.999869	0.993018	0.989237	0.977733	0.92231	0.0214524	0.991938	0.68845	0.428449	0.000487964	0.777402	0.253037	0.000283679	0.505304	0.000307541	0.239924	0.000435016	0.000283679	nfs
heme binding	GO:0020037	F	12DGOts*			1	1	0.0034				1	0.001			1	0.00026		0.37	5.9e-06		9.5e-06		4.2e-06	4.2e-06			0.999739	0.999928				0.992513	0.187211			0.92976	0.0402875		0.517807	0.000954058		0.00154374		0.000519226	0.000519226	nfs
tetrapyrrole binding	GO:0046906	F	12DGOts*			1	1	0.0029			1	1	0.00078			1	0.00017		0.54	1.7e-05		2.3e-05		8.5e-06	8.5e-06			0.999331	0.99986			0.985599	0.98632	0.161807			0.882212	0.0293182		0.584755	0.00315152		0.00329387		0.00089848	0.00089848	nfs
response to stimulus	GO:0050896	P	12DGOts	1	0.035	2.8e-05	1.2e-07	4.6e-08	1	0.026	1.1e-05	4.2e-08	2.4e-08	1	6e-07	3e-09	4.2e-09	0.003	1.5e-05	1.6e-05	0.0026	0.044	0.052	1	3e-09	0.99617	0.894368	0.50531	0.209905	0.951836	0.550628	0.131878	0.0326533	0.0844945	0.968466	0.00601419	0.00135593	0.00733705	0.0644321	0.0318698	0.148796	0.0644321	0.582217	0.24458	0.862174	0.00135593	nfs
signal transduction	GO:0007165	P	12DGOts*	1	0.91	0.09	0.0014	0.0031		0.017	0.0017	2e-05	9e-05	1	0.0069	7.6e-05	0.00046	0.055	0.023	0.097	1	1	0.17	1	2e-05	0.982323	0.732614	0.608011	0.158		0.0997265	0.0555822	0.00203106	0.00668866	0.534526	0.0545167	0.0055392	0.0401031	0.065579	0.0997265	0.378187	0.37181	0.521422	0.130573	0.928384	0.00203106	nfs
response to stress	GO:0006950	P	12DGOts*	1	1	0.44	0.0057	0.0042	1	1	0.31	0.0032	0.0029	1	0.0082	4.7e-05	9.9e-05	0.24	0.0037	0.0073	0.52	0.25	0.078	1	4.7e-05	0.99703	0.940498	0.808328	0.303675	0.880564	0.802361	0.526106	0.110917	0.199567	0.994157	0.0464202	0.00239623	0.00653161	0.125716	0.0268315	0.0936504	0.20161	0.267471	0.0728242	0.800433	0.00239623	nfs
signaling	GO:0023052	P	12DGOts	1	1	0.0042	3.8e-05	4.4e-06		0.044	4.9e-05	3.6e-07	5.7e-08	1	0.00029	2.2e-06	4.2e-07	0.38	0.0001	2.2e-05	0.0096	0.026	0.1	1	5.7e-08	0.993203	0.968381	0.75511	0.494038		0.427387	0.085207	0.0133942	0.00322447	0.622254	0.0585918	0.0149777	0.0150825	0.345135	0.0328599	0.0558137	0.0775182	0.339785	0.228285	0.645097	0.00322447	nfs
intracellular signaling cascade	GO:0007242	P	12DGOts*	1	1	0.3	0.0028	0.0021		0.045	0.0073	4e-05	5.1e-05	1	0.055	0.00027	0.00041	0.31	0.019	0.026	1	0.2	0.065	1	4e-05	0.97946	0.844131	0.812025	0.327513		0.178455	0.148071	0.00667039	0.00498849	0.477577	0.178455	0.0193493	0.0490312	0.176397	0.102247	0.250246	0.477577	0.296176	0.0888369	0.822714	0.00498849	nfs
secondary metabolic process	GO:0019748	P	12DGOts*	1	1	0.29	0.39	0.00081	1	1	0.35	0.59	0.00094		0.16	0.41	0.00037		0.058	2.3e-05	0.0032	0.064		0.0031	2.3e-05	0.960889	0.997948	0.865372	0.992121	0.840469	0.993962	0.679324	0.920791	0.301568		0.326651	0.679324	0.0832016		0.212844	0.00580202	0.0191004	0.22354		0.0215488	0.00580202	nfs
oxidoreductase activity	GO:0016491	F	12DGOts*	1	1	0.096	0.14	0.00018	1	1	0.19	0.31	0.00034	1	0.093	0.22	0.00012		0.039	6.6e-06	0.0026	0.0046	1	0.00012	6.6e-06	0.945416	0.997203	0.90756	0.997223	0.756465	0.995587	0.809875	0.971946	0.39246	0.938649	0.46246	0.809875	0.103395		0.338813	0.00699855	0.0413112	0.156025	0.938649	0.00789608	0.00699855	nfs
cellular response to endogenous stimulus	GO:0071495	P	12DGOts*	1	1	0.11	0.00085	0.0013		0.081	0.0058	3e-05	8e-05	1	0.027	0.00012	0.00042	0.37	0.0073	0.024	1	0.41	0.065		3e-05	0.970262	0.828693	0.727469	0.22165		0.262325	0.164091	0.00889269	0.0240257	0.57698	0.151946	0.0164031	0.0743038	0.212338	0.0782911	0.284806	0.3772	0.417171	0.102582		0.00889269	nfs
response to chemical stimulus	GO:0042221	P	12DGOts	1	0.1	0.00073	8.1e-06	4.4e-08	1	0.046	0.00023	2.4e-06	1.1e-08	1	9.4e-05	1.1e-06	4.7e-09	0.023	0.00077	3.4e-06	0.057	0.00095	0.15	0.06	4.7e-09	0.995321	0.944471	0.856155	0.805842	0.973093	0.62321	0.386881	0.247353	0.0545648	0.936601	0.0859072	0.0491128	0.00946452	0.171992	0.18691	0.0860638	0.25857	0.204777	0.364382	0.285979	0.00946452	nfs
response to external stimulus	GO:0009605	P	12DGOts	1	1	0.016	0.00014	1.1e-06		0.1	0.00079	5.5e-06	3.6e-08	1	0.003	1.9e-05	1.3e-07	0.47	0.00083	5.4e-06	0.1	0.00093	0.097	0.097	3.6e-08	0.992871	0.974175	0.919592	0.836337		0.597301	0.360351	0.154327	0.0128532	0.754085	0.219564	0.0920869	0.0191418	0.421737	0.133902	0.0527551	0.268065	0.142275	0.268065	0.284265	0.0128532	nfs
cell wall macromolecule metabolic process	GO:0044036	P	12DGOts		1	0.1	0.0038	3.1e-05		0.71	0.028	0.0011	7e-06		0.0049	0.00019	1.1e-06	0.12	0.034	0.0002		0.0058		0.094	1.1e-06		0.946919	0.912316	0.899761		0.702849	0.581311	0.464607	0.120009		0.180322	0.120694	0.0152381	0.223705	0.329365	0.12542		0.187046		0.233662	0.0152381	nfs
extracellular matrix	GO:0031012	C	12DGOts*					0.00058					0.00019				4e-05			0.00016		1.6e-05			1.6e-05									0.328339				0.0854803			0.107599		0.017314			0.017314	nfs
response to carbohydrate stimulus	GO:0009743	P	12DGOts*	1	1	0.013	7.9e-05	0.00015		0.86	0.0055	2.8e-05	7.4e-05		0.0064	2.8e-05	0.00011	1	0.00035	0.0019	0.066	0.39	0.063		2.8e-05	0.9536	0.901855	0.629698	0.177756		0.662602	0.280303	0.0435421	0.177756		0.129939	0.0191467	0.103651	0.443345	0.0301518	0.178445	0.139316	0.522756	0.139316		0.0191467	nfs
cell wall polysaccharide metabolic process	GO:0010383	P	12DGOts		0.37	0.032	0.00048	1.1e-06		0.15	0.013	0.00017	3.3e-07		0.0034	4.4e-05	6.9e-08	0.028	0.029	4.6e-05		0.00047		0.022	6.9e-08		0.9216	0.93889	0.919332		0.646716	0.672161	0.530316	0.139509		0.269748	0.16795	0.0211995	0.191378	0.450507	0.173697		0.142333		0.200306	0.0211995	nfs
hemicellulose metabolic process	GO:0010410	P	12DGOts		0.15	0.0094	8.4e-05	7e-07		0.066	0.004	3.3e-05	2.5e-07		0.0012	8.9e-06	6.6e-08	0.014	0.011	8.1e-05		0.0014			6.6e-08		0.886491	0.896141	0.831177		0.584755	0.586319	0.397196	0.161807		0.213785	0.109341	0.0293182	0.160961	0.383912	0.235165		0.220821			0.0293182	nfs
cellular cell wall macromolecule metabolic process	GO:0010382	P	12DGOts		0.18	0.012	0.00011	1e-06		0.075	0.0048	4.3e-05	3.5e-07		0.0014	1.2e-05	9.4e-08	0.016	0.013	0.0001		0.0016			9.4e-08		0.886491	0.896141	0.831177		0.584755	0.586319	0.397196	0.161807		0.213785	0.109341	0.0293182	0.160961	0.383912	0.235165		0.220821			0.0293182	nfs
glucuronoxylan metabolic process	GO:0010413	P	12DGOts		0.095	0.028	0.00021	1.4e-06		0.043	0.015	9.8e-05	5.8e-07		0.0062	3.5e-05	1.9e-07	0.0094	0.058	0.00031		0.00076			1.9e-07		0.83918	0.927869	0.860439		0.517807	0.6817	0.464108	0.187211		0.317751	0.155657	0.0402875	0.13278	0.517807	0.31069		0.168838			0.0402875	nfs
xylan biosynthetic process	GO:0045492	P	12DGOts		0.098	0.029	0.00022	1.5e-06		0.044	0.016	0.0001	6.2e-07		0.0064	3.7e-05	2.1e-07	0.0097	0.059	0.00033		0.00079			2.1e-07		0.83918	0.927869	0.860439		0.517807	0.6817	0.464108	0.187211		0.317751	0.155657	0.0402875	0.13278	0.517807	0.31069		0.168838			0.0402875	nfs
xylan metabolic process	GO:0045491	P	12DGOts		0.11	0.033	0.00026	1.9e-06		0.048	0.017	0.00012	7.8e-07		0.0071	4.3e-05	2.6e-07	0.01	0.065	0.00038		0.00088			2.6e-07		0.83918	0.927869	0.860439		0.517807	0.6817	0.464108	0.187211		0.317751	0.155657	0.0402875	0.13278	0.517807	0.31069		0.168838			0.0402875	nfs
cell wall macromolecule biosynthetic process	GO:0044038	P	12DGOts		0.11	0.034	0.00027	2e-06		0.049	0.018	0.00013	8.3e-07		0.0073	4.5e-05	2.7e-07	0.011	0.066	0.0004		0.00092			2.7e-07		0.83918	0.927869	0.860439		0.517807	0.6817	0.464108	0.187211		0.317751	0.155657	0.0402875	0.13278	0.517807	0.31069		0.168838			0.0402875	nfs
cell wall polysaccharide biosynthetic process	GO:0070592	P	12DGOts		0.11	0.034	0.00027	2e-06		0.049	0.018	0.00013	8.3e-07		0.0073	4.5e-05	2.7e-07	0.011	0.066	0.0004		0.00092			2.7e-07		0.83918	0.927869	0.860439		0.517807	0.6817	0.464108	0.187211		0.317751	0.155657	0.0402875	0.13278	0.517807	0.31069		0.168838			0.0402875	nfs
cellular component macromolecule biosynthetic process	GO:0070589	P	12DGOts		0.11	0.034	0.00027	2e-06		0.049	0.018	0.00013	8.3e-07		0.0073	4.5e-05	2.7e-07	0.011	0.066	0.0004		0.00092			2.7e-07		0.83918	0.927869	0.860439		0.517807	0.6817	0.464108	0.187211		0.317751	0.155657	0.0402875	0.13278	0.517807	0.31069		0.168838			0.0402875	nfs
abscisic acid mediated signaling pathway	GO:0009738	P	12DGOts*	1	0.13	0.014	0.0013	0.00055		0.0051	0.00065	7.3e-05	4.2e-05	0.028	0.27	0.028	0.013		0.3	0.15		1			4.2e-05	0.667532	0.600223	0.544018	0.476585		0.118751	0.0967995	0.0527158	0.0491848	0.107121	0.447199	0.391761	0.544018		0.447199	0.600223		0.667532			0.0491848	nfs
response to wounding	GO:0009611	P	12DGOts		0.2	0.01	9.5e-05	4e-06		0.21	0.0097	8.4e-05	3.6e-06		0.0079	6.1e-05	2.8e-06	0.16	0.0087	0.00039		0.0094	0.13		2.8e-06		0.863738	0.84129	0.695506		0.636475	0.576952	0.344408	0.250707		0.282427	0.131001	0.088517	0.292681	0.282427	0.25571		0.291406	0.292681		0.088517	nfs
response to organic substance	GO:0010033	P	12DGOts	1	0.024	0.0035	9.4e-05	2.7e-05	1	0.066	0.01	0.00028	8.7e-05	1	0.013	0.00035	0.00014	0.059	0.09	0.029	1	0.24	0.41	1	2.7e-05	0.876716	0.551219	0.586922	0.37927	0.745385	0.393275	0.429851	0.257007	0.37927	0.831086	0.20826	0.113557	0.189543	0.132624	0.393275	0.551219	0.596328	0.521082	0.328117	0.745385	0.113557	nfs
