# Supplementary material for: Auxin regulates functional gene groups in a fold-change-specific manner in Arabidopsis thaliana roots
Source: Sci Rep. 2017 May 30;7:2489. doi: 10.1038/s41598-017-02476-8 (PMC5449405; doi:10.1038/s41598-017-02476-8)
Supplement: Supplementary file 5 — Supplementary Table 7 [file 41598_2017_2476_MOESM5_ESM.xls]

## Sheet: Annotation
"Auxin regulates functional gene groups in a fold-change-specific manner in Arabidopsis thaliana roots"
Omelyanchuk NA, Wiebe DS, Novikova DD, Levitsky VG, Klimova N, Gorelova V, Weinholdt C, Vasiliev GV, Zemlyanskaya EV, Kolchanov NA, Kochetov AV, Grosse I, Mironova VV
Supplementary Table 7. Overlapping GO enrichment data from RNA-seq experiment (R) and microarray (M) time series (Lewis et al., 2013).
We overlapped 485 and 364 GO terms found enriched in R and M data, respectively. There were also 108 and 99 fold-change-specific GO terms in R and M data, respectively.
In the M data we considered a GO term as fold-change-specific if it was found so at least at one time points (4, 8 and 12 hours of auxin treatment).
	R	M	RM
TOTAL	485	364	228		228 GO terms were found enriched in auxin regulated genes in both experiments (MR).
FS	108	99
NOT FS	377	265
R FS			65		From them 65 and 163 GO terms were identified in R data as fold-change-specific and not fold-change-specific, respectively.
R NOT FS			163
MR FS			50		50 GO tems were identified as fold-change-specific in both R and M data sets.

## Sheet: MR FS
GO term	GO ID	GO categories	R auxin regulation	GO categories	6h RNA-seq	RUDEGs: FS/NOT FS	UDEGS: fold intervals with the most significant p-value	RDDEGs FS/NOT FS	DDEGS: fold intervals with the most significant p-value	R FS/ NOT FS	M Type of auxin regulation	Number of auxin treatment time points where enrichment was found in MUDEGs	Auxin treatment time points where enrichment was found in MUDEGs	MUDEGs: fs/nfs	Auxin treatment time points where enrichment was found fold specific in MUDEGs	MUDEGS: fold intervals with the most significant p-value	Number of auxin treatment time points where enrichment was found in MDDEGs	Auxin treatment time points where enrichment was found in MDDEGs	MDDEGs: fs/nfs	Auxin treatment time points where enrichment was found foldspecific in MDDEGs	MDDEGS: fold intervals with the most significant p-value	M fs/nfs
cell	GO:0005623	CC	updown	CC	6h RNAS seq	FS	1-3	FS	1-2	FS	up	3	4_8_12	fs	4_8_12	1_2 1_3_1_4						fs
cell part	GO:0044464	CC	updown	CC	6h RNAS seq	FS	1-3	FS	1-2	FS	up	3	4_8_12	fs	4_8_12	1_2 1_3 1_4						fs
cellular biosynthetic process	GO:0044249	BP	updown	BP	6h RNA-seq	FS	1	NOT FS		FS	up	2	4_8	nfs_fs	8	1_4						fs
cellular macromolecule biosynthetic process	GO:0034645	BP	up	BP	6h RNA-seq	FS	1			FS	up	1	8	fs	8	1_4						fs
cellular macromolecule metabolic process	GO:0044260	BP	up	BP	6h RNA-seq	FS	1-4			FS	up	2	4_8	fs	4_8	1_2 1_3						fs
cellular metabolic process	GO:0044237	BP	updown	BP	6h RNA-seq	FS	1	NOT FS		FS	up	2	4_8	fs	4_8	1_2 1_4						fs
cellular process	GO:0009987	BP	updown	BP	6h RNA-seq	FS	1-4	NOT FS		FS	up	3	4_8_12	nfs_fs_fs	8_12	1_3 1_2						fs
cellular protein metabolic process	GO:0044267	BP	up	BP	6h RNA-seq	FS	1			FS	up	2	4_8	fs	4_8	1_4						fs
chromatin modification	GO:0016568	BP	up	BP	6h RNA-seq	FS	2-4			FS	up	2	4_8	fs	4_8	1_3 1_4						fs
covalent chromatin modification	GO:0016569	BP	up	BP	6h RNA-seq	FS	2-4			FS	up	2	4_8	fs	4_8	1_3 1_4						fs
cytosol	GO:0005829	CC	updown	CC	6h RNAS seq	FS	1-2	NOT FS		FS	up	2	8_12	fs	8_12	1_3 1_2						fs
cytosolic part	GO:0044445	CC	up	CC	6h RNAS seq	FS	1-2			FS	up	1	8	fs	8	1_3						fs
cytosolic ribosome	GO:0022626	CC	up	CC	6h RNAS seq	FS	1-2			FS	up	1	8	fs	8	1_3						fs
gene expression	GO:0010467	BP	up	BP	6h RNA-seq	FS	1			FS	up	2	4_8	nfs_fs	8	1_3						fs
histone modification	GO:0016570	BP	up	BP	6h RNA-seq	FS	2-4			FS	up	2	4_8	fs	4_8	1_3 1_4						fs
hydrolase activity	GO:0016787	MF	down	MF	6h RNAS seq			FS	1-3	FS	up	1	4	fs	4	1_4						fs	opposite directions of fold specific expression changes in M and R
intracellular	GO:0005622	CC	up	CC	6h RNAS seq	FS	1-3			FS	up	2	4_8	fs	4_8	1_2 1_3						fs
intracellular membrane-bounded organelle	GO:0043231	CC	up	CC	6h RNAS seq	FS	1-4			FS	up	1	8	fs	8	1_3						fs
intracellular non-membrane-bounded organelle	GO:0043232	CC	up	CC	6h RNAS seq	FS	1-2			FS	up	2	4_8	fs	4_8	1_4 1_3						fs
intracellular organelle	GO:0043229	CC	up	CC	6h RNAS seq	FS	1-4			FS	up	2	4_8	fs	4_8	1_3						fs
intracellular organelle lumen	GO:0070013	CC	up	CC	6h RNAS seq	FS	1-5			FS	up	1	4	fs	4	1_4						fs
intracellular organelle part	GO:0044446	CC	updown	CC	6h RNAS seq	FS	1-2	NOT FS		FS	up	3	4_8_12	fs	4_8_12	1_4 1_3 1_2						fs
intracellular part	GO:0044424	CC	up	CC	6h RNAS seq	FS	1-3			FS	up	3	4_8_12	fs	4_8_12	1_2 1_3 1_2						fs
macromolecular complex	GO:0032991	CC	up	CC	6h RNAS seq	FS	1-2			FS	up	1	8	fs	8	1_2						fs
macromolecule metabolic process	GO:0043170	BP	up	BP	6h RNA-seq	FS	1-4			FS	up	2	4_8	nfs_fs	8	1_3						fs
macromolecule methylation	GO:0043414	BP	up	BP	6h RNA-seq	FS	1-5			FS	up	2	4_8	fs	4_8	1_4						fs
membrane-bounded organelle	GO:0043227	CC	up	CC	6h RNAS seq	FS	1-4			FS	up	1	8	fs	8	1_3						fs
membrane-enclosed lumen	GO:0031974	CC	up	CC	6h RNAS seq	FS	1-5			FS	up	1	4	fs	4	1_4						fs
methylation	GO:0032259	BP	up	BP	6h RNA-seq	FS	1-5			FS	up	2	4_8	fs	4_8	1_4						fs
non-membrane-bounded organelle	GO:0043228	CC	up	CC	6h RNAS seq	FS	1-2			FS	up	2	4_8	fs	4_8	1_4 1_3						fs
nuclear lumen	GO:0031981	CC	up	CC	6h RNAS seq	FS	1-5			FS	up	2	4_8	fs_nfs	4	1_4						fs
nuclear part	GO:0044428	CC	up	CC	6h RNAS seq	FS	1-5			FS	up	2	4_8	fs	4_8	1_4 1_3						fs
nucleobase, nucleoside, nucleotide and nucleic acid metabolic process	GO:0006139	BP	up	BP	6h RNA-seq	FS	1-5			FS	up	2	4_8	fs	4_8	1_3						fs
nucleolus	GO:0005730	CC	up	CC	6h RNAS seq	FS	1-5			FS	up	1	4	fs	4	1_4						fs
nucleotide binding	GO:0000166	MF	up	MF	6h RNAS seq	FS	1-5			FS	up	2	4_8	fs_nfs	4	1_4						fs
one-carbon metabolic process	GO:0006730	BP	up	BP	6h RNA-seq	FS	1-5			FS	up	2	4_8	fs	4_8	1_4						fs
organelle	GO:0043226	CC	up	CC	6h RNAS seq	FS	1-4			FS	up	2	4_8	fs	4_8	1_3						fs
organelle lumen	GO:0043233	CC	up	CC	6h RNAS seq	FS	1-5			FS	up	1	4	fs	4	1_4						fs
organelle organization	GO:0006996	BP	updown	BP	6h RNA-seq	NOT FS	2-4	FS	1	FS	up	2	4_8	fs	4_8	1_3						fs	opposite directions of fold specific expression changes in M and R
organelle part	GO:0044422	CC	updown	CC	6h RNAS seq	FS	1-2	NOT FS		FS	up	1	4	fs	4	1_4 1_3 1_2						fs
primary metabolic process	GO:0044238	BP	updown	BP	6h RNA-seq	FS	1	FS	1-2	FS	up	2	4_8	nfs_fs	8	1_3						fs
protein metabolic process	GO:0019538	BP	up	BP	6h RNA-seq	FS	1-2			FS	up	2	4_8	fs	4_8	1_4 1_3						fs
response to auxin stimulus	GO:0009733	BP	up	BP	6h RNA-seq	FS	6			FS	up	3	4_8_12	fs	4_8_12	6 6 5_6						fs
response to endogenous stimulus	GO:0009719	BP	up	BP	6h RNA-seq	FS	6			FS	up	3	4_8_12	fs	4_8_12	5_6 6 5_6						fs
response to hormone stimulus	GO:0009725	BP	up	BP	6h RNA-seq	FS	6			FS	up	3	4_8_12	fs	4_8_12	5_6 6 5_6						fs
ribosome	GO:0005840	CC	up	CC	6h RNAS seq	FS	1-2			FS	up	1	8	fs	8	1_3						fs
small molecule catabolic process	GO:0044282	BP	down	BP	6h RNA-seq			FS	1	FS	down						1	8	fs	8		fs
small molecule metabolic process	GO:0044281	BP	updown	BP	6h RNA-seq	FS	1-5	NOT FS		FS	up	2	4_8	fs_nfs	4	1_5						fs
structural constituent of ribosome	GO:0003735	MF	up	MF	6h RNAS seq	FS	1-2			FS	up	1	8	fs	8	1_3						fs
structural molecule activity	GO:0005198	MF	up	MF	6h RNAS seq	FS	1			FS	up	1	8	fs	8	1_3						fs

## Sheet: MR &R FS 
GO term	GO ID	GO categories	R auxin regulation	GO categories	6h RNA-seq	RUDEGs: FS/NOT FS	UDEGS: fold intervals with the most significant p-value	RDDEGs FS/NOT FS	DDEGS: fold intervals with the most significant p-value	R FS/ NOT FS	M Type of auxin regulation	Number of auxin treatment time points where enrichment was found in MUDEGs	Auxin treatment time points where enrichment was found in MUDEGs	MUDEGs: fs/nfs	Auxin treatment time points where enrichment was found fold specific in MUDEGs	MUDEGS: fold intervals with the most significant p-value	Number of auxin treatment time points where enrichment was found in MDDEGs	Auxin treatment time points where enrichment was found in MDDEGs	MDDEGs: fs/nfs	Auxin treatment time points where enrichment was found foldspecific in MDDEGs	MDDEGS: fold intervals with the most significant p-value	M fs/nfs
binding	GO:0005488	MF	up	MF	6h RNAS seq	FS	1-5			FS	up	2	4_8	nfs								nfs
biosynthetic process	GO:0009058	BP	updown	BP	6h RNA-seq	FS	1	NOT FS		FS	up	2	4_8	nfs								nfs
cell	GO:0005623	CC	updown	CC	6h RNAS seq	FS	1-3	FS	1-2	FS	up	3	4_8_12	fs	4_8_12	1_2 1_3_1_4						fs
cell junction	GO:0030054	CC	updown	CC	6h RNAS seq	FS	1	NOT FS		FS	up	1	8	nfs								nfs
cell part	GO:0044464	CC	updown	CC	6h RNAS seq	FS	1-3	FS	1-2	FS	up	3	4_8_12	fs	4_8_12	1_2 1_3 1_4						fs
cell-cell junction	GO:0005911	CC	updown	CC	6h RNAS seq	FS	1	NOT FS		FS	up	1	8	nfs								nfs
cellular biosynthetic process	GO:0044249	BP	updown	BP	6h RNA-seq	FS	1	NOT FS		FS	up	2	4_8	nfs_fs	8	1_4						fs
cellular macromolecule biosynthetic process	GO:0034645	BP	up	BP	6h RNA-seq	FS	1			FS	up	1	8	fs	8	1_4						fs
cellular macromolecule metabolic process	GO:0044260	BP	up	BP	6h RNA-seq	FS	1-4			FS	up	2	4_8	fs	4_8	1_2 1_3						fs
cellular metabolic process	GO:0044237	BP	updown	BP	6h RNA-seq	FS	1	NOT FS		FS	up	2	4_8	fs	4_8	1_2 1_4						fs
cellular process	GO:0009987	BP	updown	BP	6h RNA-seq	FS	1-4	NOT FS		FS	up	3	4_8_12	nfs_fs_fs	8_12	1_3 1_2						fs
cellular protein metabolic process	GO:0044267	BP	up	BP	6h RNA-seq	FS	1			FS	up	2	4_8	fs	4_8	1_4						fs
chromatin modification	GO:0016568	BP	up	BP	6h RNA-seq	FS	2-4			FS	up	2	4_8	fs	4_8	1_3 1_4						fs
covalent chromatin modification	GO:0016569	BP	up	BP	6h RNA-seq	FS	2-4			FS	up	2	4_8	fs	4_8	1_3 1_4						fs
cytosol	GO:0005829	CC	updown	CC	6h RNAS seq	FS	1-2	NOT FS		FS	up	2	8_12	fs	8_12	1_3 1_2						fs
cytosolic part	GO:0044445	CC	up	CC	6h RNAS seq	FS	1-2			FS	up	1	8	fs	8	1_3						fs
cytosolic ribosome	GO:0022626	CC	up	CC	6h RNAS seq	FS	1-2			FS	up	1	8	fs	8	1_3						fs
gene expression	GO:0010467	BP	up	BP	6h RNA-seq	FS	1			FS	up	2	4_8	nfs_fs	8	1_3						fs
histone modification	GO:0016570	BP	up	BP	6h RNA-seq	FS	2-4			FS	up	2	4_8	fs	4_8	1_3 1_4						fs
hydrolase activity	GO:0016787	MF	down	MF	6h RNAS seq			FS	1-3	FS	up	1	4	fs	4	1_4						fs
intracellular	GO:0005622	CC	up	CC	6h RNAS seq	FS	1-3			FS	up	2	4_8	fs	4_8	1_2 1_3						fs
intracellular membrane-bounded organelle	GO:0043231	CC	up	CC	6h RNAS seq	FS	1-4			FS	up	1	8	fs	8	1_3						fs
intracellular non-membrane-bounded organelle	GO:0043232	CC	up	CC	6h RNAS seq	FS	1-2			FS	up	2	4_8	fs	4_8	1_4 1_3						fs
intracellular organelle	GO:0043229	CC	up	CC	6h RNAS seq	FS	1-4			FS	up	2	4_8	fs	4_8	1_3						fs
intracellular organelle lumen	GO:0070013	CC	up	CC	6h RNAS seq	FS	1-5			FS	up	1	4	fs	4	1_4						fs
intracellular organelle part	GO:0044446	CC	updown	CC	6h RNAS seq	FS	1-2	NOT FS		FS	up	3	4_8_12	fs	4_8_12	1_4 1_3 1_2						fs
intracellular part	GO:0044424	CC	up	CC	6h RNAS seq	FS	1-3			FS	up	3	4_8_12	fs	4_8_12	1_2 1_3 1_2						fs
macromolecular complex	GO:0032991	CC	up	CC	6h RNAS seq	FS	1-2			FS	up	1	8	fs	8	1_2						fs
macromolecule biosynthetic process	GO:0009059	BP	up	BP	6h RNA-seq	FS	1			FS	up	1	8	nfs								nfs
macromolecule metabolic process	GO:0043170	BP	up	BP	6h RNA-seq	FS	1-4			FS	up	2	4_8	nfs_fs	8	1_3						fs
macromolecule methylation	GO:0043414	BP	up	BP	6h RNA-seq	FS	1-5			FS	up	2	4_8	fs	4_8	1_4						fs
membrane	GO:0016020	CC	updown	CC	6h RNAS seq	FS	1	NOT FS		FS	up	1	12	nfs								nfs
membrane-bounded organelle	GO:0043227	CC	up	CC	6h RNAS seq	FS	1-4			FS	up	1	8	fs	8	1_3						fs
membrane-enclosed lumen	GO:0031974	CC	up	CC	6h RNAS seq	FS	1-5			FS	up	1	4	fs	4	1_4						fs
metabolic process	GO:0008152	BP	updown	BP	6h RNA-seq	FS	1	NOT FS		FS	updowm	2	4_8	nfs			2	4_8	nfs			nfs
methylation	GO:0032259	BP	up	BP	6h RNA-seq	FS	1-5			FS	up	2	4_8	fs	4_8	1_4						fs
non-membrane-bounded organelle	GO:0043228	CC	up	CC	6h RNAS seq	FS	1-2			FS	up	2	4_8	fs	4_8	1_4 1_3						fs
nuclear lumen	GO:0031981	CC	up	CC	6h RNAS seq	FS	1-5			FS	up	2	4_8	fs_nfs	4	1_4						fs
nuclear part	GO:0044428	CC	up	CC	6h RNAS seq	FS	1-5			FS	up	2	4_8	fs	4_8	1_4 1_3						fs
nucleobase, nucleoside and nucleotide metabolic process	GO:0055086	BP	up	BP	6h RNA-seq	FS	1-5			FS	up	1	4	nfs								nfs
nucleobase, nucleoside, nucleotide and nucleic acid metabolic process	GO:0006139	BP	up	BP	6h RNA-seq	FS	1-5			FS	up	2	4_8	fs	4_8	1_3						fs
nucleolus	GO:0005730	CC	up	CC	6h RNAS seq	FS	1-5			FS	up	1	4	fs	4	1_4						fs
nucleoside phosphate metabolic process	GO:0006753	BP	up	BP	6h RNA-seq	FS	1-5			FS	up	1	4	nfs								nfs
nucleotide binding	GO:0000166	MF	up	MF	6h RNAS seq	FS	1-5			FS	up	2	4_8	fs_nfs	4	1_4						fs
nucleotide metabolic process	GO:0009117	BP	up	BP	6h RNA-seq	FS	1-5			FS	up	1	4	nfs								nfs
one-carbon metabolic process	GO:0006730	BP	up	BP	6h RNA-seq	FS	1-5			FS	up	2	4_8	fs	4_8	1_4						fs
organelle	GO:0043226	CC	up	CC	6h RNAS seq	FS	1-4			FS	up	2	4_8	fs	4_8	1_3						fs
organelle lumen	GO:0043233	CC	up	CC	6h RNAS seq	FS	1-5			FS	up	1	4	fs	4	1_4						fs
organelle organization	GO:0006996	BP	updown	BP	6h RNA-seq	NOT FS	2-4	FS	1	FS	up	2	4_8	fs	4_8	1_3						fs
organelle part	GO:0044422	CC	updown	CC	6h RNAS seq	FS	1-2	NOT FS		FS	up	1	4	fs	4	1_4 1_3 1_2						fs
plasma membrane	GO:0005886	CC	updown	CC	6h RNAS seq	FS	1	NOT FS		FS	up	2	4_12	nfs								nfs
plasma membrane part	GO:0044459	CC	updown	CC	6h RNAS seq	FS	1	NOT FS		FS	up	1	8	nfs								nfs
plasmodesma	GO:0009506	CC	updown	CC	6h RNAS seq	FS	1	NOT FS		FS	up	1	8	nfs								nfs
primary metabolic process	GO:0044238	BP	updown	BP	6h RNA-seq	FS	1	FS	1-2	FS	up	2	4_8	nfs_fs	8	1_3						fs
protein metabolic process	GO:0019538	BP	up	BP	6h RNA-seq	FS	1-2			FS	up	2	4_8	fs	4_8	1_4 1_3						fs
response to auxin stimulus	GO:0009733	BP	up	BP	6h RNA-seq	FS	6			FS	up	3	4_8_12	fs	4_8_12	6 6 5_6						fs
response to endogenous stimulus	GO:0009719	BP	up	BP	6h RNA-seq	FS	6			FS	up	3	4_8_12	fs	4_8_12	5_6 6 5_6						fs
response to hormone stimulus	GO:0009725	BP	up	BP	6h RNA-seq	FS	6			FS	up	3	4_8_12	fs	4_8_12	5_6 6 5_6						fs
ribosome	GO:0005840	CC	up	CC	6h RNAS seq	FS	1-2			FS	up	1	8	fs	8	1_3						fs
RNA methylation	GO:0001510	BP	up	BP	6h RNA-seq	FS	1-5			FS	up	1	4	nfs								nfs
small molecule catabolic process	GO:0044282	BP	down	BP	6h RNA-seq			FS	1	FS	down						1	8	fs	8		fs
small molecule metabolic process	GO:0044281	BP	updown	BP	6h RNA-seq	FS	1-5	NOT FS		FS	up	2	4_8	fs_nfs	4	1_5						fs
structural constituent of ribosome	GO:0003735	MF	up	MF	6h RNAS seq	FS	1-2			FS	up	1	8	fs	8	1_3						fs
structural molecule activity	GO:0005198	MF	up	MF	6h RNAS seq	FS	1			FS	up	1	8	fs	8	1_3						fs
symplast	GO:0055044	CC	updown	CC	6h RNAS seq	FS	1	NOT FS		FS	up	1	8	nfs								nfs

## Sheet: MR&R NOT FS 
GO term	GO ID	GO categories	R auxin regulation	GO categories	6h RNA-seq	RUDEGs: FS/NOT FS	UDEGS: fold intervals with the most significant p-value	RDDEGs FS/NOT FS	DDEGS: fold intervals with the most significant p-value	R FS/ NOT FS	M Type of auxin regulation	Number of auxin treatment time points where enrichment was found in MUDEGs	Auxin treatment time points where enrichment was found in MUDEGs	MUDEGs: fs/nfs	Auxin treatment time points where enrichment was found fold specific in MUDEGs	MUDEGS: fold intervals with the most significant p-value	Number of auxin treatment time points where enrichment was found in MDDEGs	Auxin treatment time points where enrichment was found in MDDEGs	MDDEGs: fs/nfs	Auxin treatment time points where enrichment was found foldspecific in MDDEGs	MDDEGS: fold intervals with the most significant p-value	M fs/nfs
adenyl nucleotide binding	GO:0030554	MF	up	MF	6h RNAS seq	NOT FS				NOT FS	up	2	4_8	nfs								nfs
adenyl ribonucleotide binding	GO:0032559	MF	up	MF	6h RNAS seq	NOT FS				NOT FS	up	2	4_8	nfs								nfs
anatomical structure development	GO:0048856	BP	up	BP	6h RNA-seq	NOT FS				NOT FS	up	3	4_8_12	nfs								nfs
anion transport	GO:0006820	BP	down	BP	6h RNA-seq			NOT FS		NOT FS	updowm	1	4	nfs			1	8	nfs			nfs
ATP binding	GO:0005524	MF	up	MF	6h RNAS seq	NOT FS				NOT FS	up	2	4_8	nfs								nfs
ATPase activity	GO:0016887	MF	up	MF	6h RNAS seq	NOT FS				NOT FS	up	1	4	nfs								nfs
ATPase activity, coupled	GO:0042623	MF	up	MF	6h RNAS seq	NOT FS				NOT FS	up	1	4	nfs								nfs
biological regulation	GO:0065007	BP	down	BP	6h RNA-seq			NOT FS		NOT FS	up	3	4_8_12	nfs								nfs
carbohydrate biosynthetic process	GO:0016051	BP	down	BP	6h RNA-seq			NOT FS		NOT FS	down						1	8	nfs			nfs
carbohydrate metabolic process	GO:0005975	BP	down	BP	6h RNA-seq			NOT FS		NOT FS	down						1	8	nfs			nfs
catalytic activity	GO:0003824	MF	down	MF	6h RNAS seq			NOT FS		NOT FS	updowm	3	4_8_12	nfs			2	4_8	nfs			nfs
cation transport	GO:0006812	BP	down	BP	6h RNA-seq			NOT FS		NOT FS	down						1	8	nfs			nfs
cell cycle	GO:0007049	BP	up	BP	6h RNA-seq	NOT FS				NOT FS	up	2	4_8	fs	4_8	1_3 1_4						fs
cell division	GO:0051301	BP	up	BP	6h RNA-seq	NOT FS				NOT FS	up	1	8	nfs								nfs
cell maturation	GO:0048469	BP	down	BP	6h RNA-seq			NOT FS		NOT FS	down						1	8	nfs			nfs
cell wall biogenesis	GO:0042546	BP	down	BP	6h RNA-seq			NOT FS		NOT FS	down						1	8	nfs			nfs
cell wall organization or biogenesis	GO:0071554	BP	down	BP	6h RNA-seq			NOT FS		NOT FS	down						2	4_8	nfs			nfs
cellular amino acid and derivative metabolic process	GO:0006519	BP	down	BP	6h RNA-seq			NOT FS		NOT FS	down						1	8	nfs			nfs
cellular amino acid derivative biosynthetic process	GO:0042398	BP	down	BP	6h RNA-seq			NOT FS		NOT FS	down						2	4_8	nfs			nfs
cellular amino acid derivative metabolic process	GO:0006575	BP	down	BP	6h RNA-seq			NOT FS		NOT FS	down						1	8	nfs			nfs
cellular aromatic compound metabolic process	GO:0006725	BP	down	BP	6h RNA-seq			NOT FS		NOT FS	down						1	8	nfs			nfs
cellular carbohydrate biosynthetic process	GO:0034637	BP	down	BP	6h RNA-seq			NOT FS		NOT FS	down						1	8	nfs			nfs
cellular cell wall organization or biogenesis	GO:0070882	BP	down	BP	6h RNA-seq			NOT FS		NOT FS	down						1	8	nfs			nfs
cellular component organization	GO:0016043	BP	up	BP	6h RNA-seq	NOT FS				NOT FS	up	2	4_8	fs	4_8	1_3						fs
cellular response to external stimulus	GO:0071496	BP	down	BP	6h RNA-seq			NOT FS		NOT FS	down						1	8	nfs			nfs
cellular response to extracellular stimulus	GO:0031668	BP	down	BP	6h RNA-seq			NOT FS		NOT FS	down						1	8	nfs			nfs
cellular response to iron ion starvation	GO:0010106	BP	down	BP	6h RNA-seq			NOT FS		NOT FS	down						1	8	nfs			nfs
cellular response to nutrient levels	GO:0031669	BP	down	BP	6h RNA-seq			NOT FS		NOT FS	down						1	8	nfs			nfs
cellular response to starvation	GO:0009267	BP	down	BP	6h RNA-seq			NOT FS		NOT FS	down						1	8	nfs			nfs
chromatin organization	GO:0006325	BP	up	BP	6h RNA-seq	NOT FS				NOT FS	up	2	4_8	fs	4_8	1_3 1_4						fs
chromosome organization	GO:0051276	BP	up	BP	6h RNA-seq	NOT FS				NOT FS	up	2	4_8	fs	4_8	1_4						fs
coumarin biosynthetic process	GO:0009805	BP	down	BP	6h RNA-seq			NOT FS		NOT FS	down						1	8	nfs			nfs
coumarin metabolic process	GO:0009804	BP	down	BP	6h RNA-seq			NOT FS		NOT FS	down						1	8	nfs			nfs
cytokinesis	GO:0000910	BP	up	BP	6h RNA-seq	NOT FS				NOT FS	up	1	8	fs	8	1_4						fs
cytokinesis by cell plate formation	GO:0000911	BP	up	BP	6h RNA-seq	NOT FS				NOT FS	up	1	8	fs	8	1_4						fs
cytokinesis during cell cycle	GO:0033205	BP	up	BP	6h RNA-seq	NOT FS				NOT FS	up	1	8	fs	8	1_4						fs
cytoskeleton organization	GO:0007010	BP	up	BP	6h RNA-seq	NOT FS				NOT FS	up	1	8	nfs								nfs
developmental maturation	GO:0021700	BP	down	BP	6h RNA-seq			NOT FS		NOT FS	down						1	8	nfs			nfs
developmental process	GO:0032502	BP	up	BP	6h RNA-seq	NOT FS				NOT FS	up	3	4_8_12	nfs								nfs
DNA replication	GO:0006260	BP	up	BP	6h RNA-seq	NOT FS				NOT FS	up	2	4_8	fs	4_8	1_3 1_4						fs
ectoderm development	GO:0007398	BP	down	BP	6h RNA-seq			NOT FS		NOT FS	down						1	8	nfs			nfs
embryo sac development	GO:0009553	BP	up	BP	6h RNA-seq	NOT FS				NOT FS	up	1	4	nfs								nfs
epidermal cell differentiation	GO:0009913	BP	down	BP	6h RNA-seq			NOT FS		NOT FS	down						1	8	nfs			nfs
epidermis development	GO:0008544	BP	down	BP	6h RNA-seq			NOT FS		NOT FS	down						1	8	nfs			nfs
establishment of localization	GO:0051234	BP	down	BP	6h RNA-seq			NOT FS		NOT FS	down						1	8	nfs			nfs
establishment of RNA localization	GO:0051236	BP	up	BP	6h RNA-seq	NOT FS				NOT FS	up	1	4	nfs								nfs
extracellular region	GO:0005576	CC	down	CC	6h RNAS seq			NOT FS		NOT FS	updowm	2	8_12	fs	8_12	3_6 4_6	3	4_8_12	fs_nfs_nfs	4	4_6	fs
flavonoid biosynthetic process	GO:0009813	BP	down	BP	6h RNA-seq			NOT FS		NOT FS	down						2	4_8	nfs			nfs
flavonoid metabolic process	GO:0009812	BP	down	BP	6h RNA-seq			NOT FS		NOT FS	down						2	4_8	nfs			nfs
flower development	GO:0009908	BP	up	BP	6h RNA-seq	NOT FS				NOT FS	up	2	4_8	nfs								nfs
fluid transport	GO:0042044	BP	down	BP	6h RNA-seq			NOT FS		NOT FS	down						1	4	nfs			nfs
helicase activity	GO:0004386	MF	up	MF	6h RNAS seq	NOT FS				NOT FS	up	1	4	nfs								nfs
heme binding	GO:0020037	MF	down	MF	6h RNAS seq			NOT FS		NOT FS	down						1	12	nfs			nfs
histone H3-K9 methylation	GO:0051567	BP	up	BP	6h RNA-seq	NOT FS				NOT FS	up	2	4_8	fs	4_8	1_3 1_4						fs
histone lysine methylation	GO:0034968	BP	up	BP	6h RNA-seq	NOT FS				NOT FS	up	2	4_8	fs	4_8	1_3 1_4						fs
histone methylation	GO:0016571	BP	up	BP	6h RNA-seq	NOT FS				NOT FS	up	2	4_8	fs	4_8	1_3 1_4						fs
histone phosphorylation	GO:0016572	BP	up	BP	6h RNA-seq	NOT FS				NOT FS	up	1	8	nfs								nfs
hormone biosynthetic process	GO:0042446	BP	down	BP	6h RNA-seq			NOT FS		NOT FS	down						1	8	nfs			nfs
hydrolase activity, acting on acid anhydrides	GO:0016817	MF	up	MF	6h RNAS seq	NOT FS				NOT FS	up	1	4	fs	4	1_3						fs
hydrolase activity, acting on acid anhydrides, in phosphorus-containing anhydrides	GO:0016818	MF	up	MF	6h RNAS seq	NOT FS				NOT FS	up	2	4_8	fs	4_8	1_3 1_4						fs
indole-3-acetic acid amido synthetase activity	GO:0010279	MF	up	MF	6h RNAS seq	NOT FS				NOT FS	up	1	12	nfs								nfs
inorganic anion transport	GO:0015698	BP	down	BP	6h RNA-seq			NOT FS		NOT FS	updowm	1	4	nfs			1	8	nfs			nfs
intrinsic to membrane	GO:0031224	CC	down	CC	6h RNAS seq			NOT FS		NOT FS	down						1	8	nfs			nfs
ion transport	GO:0006811	BP	down	BP	6h RNA-seq			NOT FS		NOT FS	down						1	8	nfs			nfs
iron ion binding	GO:0005506	MF	down	MF	6h RNAS seq			NOT FS		NOT FS	down						1	12	nfs			nfs
lateral root development	GO:0048527	BP	up	BP	6h RNA-seq	NOT FS				NOT FS	up	3	4_8_12	nfs_nfs_fs	12	6						fs
lateral root morphogenesis	GO:0010102	BP	up	BP	6h RNA-seq	NOT FS				NOT FS	up	3	4_8_12	nfs								nfs
localization	GO:0051179	BP	down	BP	6h RNA-seq			NOT FS		NOT FS	down						1	8	nfs			nfs
macromolecule modification	GO:0043412	BP	up	BP	6h RNA-seq	NOT FS				NOT FS	up	2	4_8	fs	4_8	1_4						fs
metal ion transport	GO:0030001	BP	down	BP	6h RNA-seq			NOT FS		NOT FS	down						1	8	nfs			nfs
mRNA export from nucleus	GO:0006406	BP	up	BP	6h RNA-seq	NOT FS				NOT FS	up	1	4	nfs								nfs
mRNA transport	GO:0051028	BP	up	BP	6h RNA-seq	NOT FS				NOT FS	up	1	4	nfs								nfs
multicellular organismal development	GO:0007275	BP	up	BP	6h RNA-seq	NOT FS				NOT FS	up	2	4_8	nfs								nfs
multicellular organismal process	GO:0032501	BP	up	BP	6h RNA-seq	NOT FS				NOT FS	up	2	4_8	nfs								nfs
multidimensional cell growth	GO:0009825	BP	down	BP	6h RNA-seq			NOT FS		NOT FS	up	1	12	nfs								nfs
ncRNA metabolic process	GO:0034660	BP	up	BP	6h RNA-seq	NOT FS				NOT FS	up	1	4	fs	4	1_3						fs
negative regulation of nitrogen compound metabolic process	GO:0051172	BP	up	BP	6h RNA-seq	NOT FS				NOT FS	up	1	8	nfs								nfs
negative regulation of nucleobase, nucleoside, nucleotide and nucleic acid metabolic process	GO:0045934	BP	up	BP	6h RNA-seq	NOT FS				NOT FS	up	1	8	nfs								nfs
nitrate transport	GO:0015706	BP	down	BP	6h RNA-seq			NOT FS		NOT FS	down						1	8	nfs			nfs
nitrogen compound metabolic process	GO:0006807	BP	up	BP	6h RNA-seq	NOT FS				NOT FS	up	2	4_8	fs	4_8	1_3						fs
nuclear import	GO:0051170	BP	up	BP	6h RNA-seq	NOT FS				NOT FS	up	1	4	nfs								nfs
nuclear transport	GO:0051169	BP	up	BP	6h RNA-seq	NOT FS				NOT FS	up	1	4	nfs								nfs
nucleic acid binding	GO:0003676	MF	up	MF	6h RNAS seq	NOT FS				NOT FS	up	1	4	nfs								nfs
nucleic acid transport	GO:0050657	BP	up	BP	6h RNA-seq	NOT FS				NOT FS	up	1	4	nfs								nfs
nucleocytoplasmic transport	GO:0006913	BP	up	BP	6h RNA-seq	NOT FS				NOT FS	up	1	4	nfs								nfs
nucleoside binding	GO:0001882	MF	up	MF	6h RNAS seq	NOT FS				NOT FS	up	2	4_8	nfs								nfs
nucleoside-triphosphatase activity	GO:0017111	MF	up	MF	6h RNAS seq	NOT FS				NOT FS	up	1	4	fs	4	1_4						fs
nucleotide biosynthetic process	GO:0009165	BP	up	BP	6h RNA-seq	NOT FS				NOT FS	up	1	4	nfs								nfs
nucleus	GO:0005634	CC	up	CC	6h RNAS seq	NOT FS				NOT FS	up	2	4_8	nfs_fs	8	1_4						fs
organ development	GO:0048513	BP	updown	BP	6h RNA-seq	NOT FS		NOT FS		NOT FS	up	3	4_8_12	nfs								nfs
oxidation reduction	GO:0055114	BP	down	BP	6h RNA-seq			NOT FS		NOT FS	down						1	8	nfs			nfs
oxidoreductase activity	GO:0016491	MF	down	MF	6h RNAS seq			NOT FS		NOT FS	down						2	8_12	nfs			nfs
phenylpropanoid biosynthetic process	GO:0009699	BP	down	BP	6h RNA-seq			NOT FS		NOT FS	down						2	4_8	nfs			nfs
phenylpropanoid metabolic process	GO:0009698	BP	down	BP	6h RNA-seq			NOT FS		NOT FS	down						2	4_8	nfs			nfs
plant-type cell wall biogenesis	GO:0009832	BP	down	BP	6h RNA-seq			NOT FS		NOT FS	down						1	8	nfs			nfs
polysaccharide biosynthetic process	GO:0000271	BP	down	BP	6h RNA-seq			NOT FS		NOT FS	down						1	8	nfs			nfs
polysaccharide metabolic process	GO:0005976	BP	down	BP	6h RNA-seq			NOT FS		NOT FS	down						1	8	nfs			nfs
post-embryonic development	GO:0009791	BP	up	BP	6h RNA-seq	NOT FS				NOT FS	up	2	4_8	nfs								nfs
post-embryonic root development	GO:0048528	BP	up	BP	6h RNA-seq	NOT FS				NOT FS	up	3	4_8_12	nfs_nfs_fs	12	6						fs
post-embryonic root morphogenesis	GO:0010101	BP	up	BP	6h RNA-seq	NOT FS				NOT FS	up	3	4_8_12	nfs								nfs
post-translational protein modification	GO:0043687	BP	up	BP	6h RNA-seq	NOT FS				NOT FS	up	2	4_8	nfs								nfs
protein amino acid alkylation	GO:0008213	BP	up	BP	6h RNA-seq	NOT FS				NOT FS	up	2	4_8	fs	4_8	1_3 1_4						fs
protein amino acid methylation	GO:0006479	BP	up	BP	6h RNA-seq	NOT FS				NOT FS	up	2	4_8	fs	4_8	1_3 1_4						fs
protein binding	GO:0005515	MF	up	MF	6h RNAS seq	NOT FS				NOT FS	up	1	8	nfs								nfs
protein import	GO:0017038	BP	up	BP	6h RNA-seq	NOT FS				NOT FS	up	1	4	nfs								nfs
protein import into nucleus	GO:0006606	BP	up	BP	6h RNA-seq	NOT FS				NOT FS	up	1	4	nfs								nfs
protein localization in nucleus	GO:0034504	BP	up	BP	6h RNA-seq	NOT FS				NOT FS	up	1	4	nfs								nfs
protein localization in organelle	GO:0033365	BP	up	BP	6h RNA-seq	NOT FS				NOT FS	up	1	4	nfs								nfs
purine nucleoside binding	GO:0001883	MF	up	MF	6h RNAS seq	NOT FS				NOT FS	up	2	4_8	nfs								nfs
purine nucleotide binding	GO:0017076	MF	up	MF	6h RNAS seq	NOT FS				NOT FS	up	2	4_8	nfs								nfs
purine ribonucleotide binding	GO:0032555	MF	up	MF	6h RNAS seq	NOT FS				NOT FS	up	2	4_8	nfs								nfs
pyrimidine ribonucleotide biosynthetic process	GO:0009220	BP	up	BP	6h RNA-seq	NOT FS				NOT FS	up	1	4	nfs								nfs
pyrophosphatase activity	GO:0016462	MF	up	MF	6h RNAS seq	NOT FS				NOT FS	up	1	4	fs	4	1_3						fs
regulation of cell cycle	GO:0051726	BP	up	BP	6h RNA-seq	NOT FS				NOT FS	up	2	4_8	fs	4_8	1_3 1_4						fs
regulation of developmental process	GO:0050793	BP	up	BP	6h RNA-seq	NOT FS				NOT FS	up	2	4_8	nfs								nfs
regulation of DNA replication	GO:0006275	BP	up	BP	6h RNA-seq	NOT FS				NOT FS	up	2	4_8	nfs								nfs
regulation of flower development	GO:0009909	BP	up	BP	6h RNA-seq	NOT FS				NOT FS	up	2	4_8	fs nfs	4	1_4						fs
regulation of hormone levels	GO:0010817	BP	down	BP	6h RNA-seq			NOT FS		NOT FS	down						1	8	nfs			nfs
regulation of multicellular organismal process	GO:0051239	BP	up	BP	6h RNA-seq	NOT FS				NOT FS	up	2	4_8	nfs								nfs
regulation of post-embryonic development	GO:0048580	BP	up	BP	6h RNA-seq	NOT FS				NOT FS	up	2	4_8	nfs fs	8	1_4						fs
reproduction	GO:0000003	BP	up	BP	6h RNA-seq	NOT FS				NOT FS	up	2	4_8	nfs								nfs
reproductive developmental process	GO:0003006	BP	up	BP	6h RNA-seq	NOT FS				NOT FS	up	2	4_8	nfs								nfs
reproductive process	GO:0022414	BP	up	BP	6h RNA-seq	NOT FS				NOT FS	up	2	4_8	nfs								nfs
reproductive structure development	GO:0048608	BP	up	BP	6h RNA-seq	NOT FS				NOT FS	up	2	4_8	nfs								nfs
response to brassinosteroid stimulus	GO:0009741	BP	up	BP	6h RNA-seq	NOT FS				NOT FS	up	3	4_8_12	fs_fs_nfs	4_8	5_6 6						fs
response to carbohydrate stimulus	GO:0009743	BP	down	BP	6h RNA-seq			NOT FS		NOT FS	down						1	12	nfs			nfs
response to chemical stimulus	GO:0042221	BP	updown	BP	6h RNA-seq	NOT FS		NOT FS		NOT FS	updowm	3	4_8_12	fs_nfs_fs	4_12	4_6 5_6	3	4_8_12	nfs			fs
response to cyclopentenone	GO:0010583	BP	up	BP	6h RNA-seq	NOT FS				NOT FS	updowm	3	4_8_12	fs	4_8_12	5_6 4_6 5_6	1	8	nfs			fs
response to external stimulus	GO:0009605	BP	down	BP	6h RNA-seq			NOT FS		NOT FS	down						2	8_12	nfs			nfs
response to extracellular stimulus	GO:0009991	BP	down	BP	6h RNA-seq			NOT FS		NOT FS	down						1	8	nfs			nfs
response to nitrate	GO:0010167	BP	down	BP	6h RNA-seq			NOT FS		NOT FS	updowm	1	4	nfs			1	8	nfs			nfs
response to nutrient levels	GO:0031667	BP	down	BP	6h RNA-seq			NOT FS		NOT FS	down						1	8	nfs			nfs
response to organic cyclic substance	GO:0014070	BP	up	BP	6h RNA-seq	NOT FS				NOT FS	updowm	3	4_8_12	fs	4_8_12	5_6 4_6 5_6	1	8	nfs			fs
response to organic substance	GO:0010033	BP	updown	BP	6h RNA-seq	NOT FS		NOT FS		NOT FS	updowm	3	4_8_12	fs	4_8_12	4_6 4_6 5_6	2	8_12	nfs			fs
response to starvation	GO:0042594	BP	down	BP	6h RNA-seq			NOT FS		NOT FS	down						1	8	nfs			nfs
response to stimulus	GO:0050896	BP	updown	BP	6h RNA-seq	NOT FS		NOT FS		NOT FS	updowm	3	4_8_12	nfs			2	8_12	nfs			nfs
response to stress	GO:0006950	BP	down	BP	6h RNA-seq			NOT FS		NOT FS	down						2	8_12	nfs			nfs
response to wounding	GO:0009611	BP	down	BP	6h RNA-seq			NOT FS		NOT FS	down						1	12	nfs			nfs
ribonucleotide binding	GO:0032553	MF	up	MF	6h RNAS seq	NOT FS				NOT FS	up	2	4_8	nfs								nfs
RNA export from nucleus	GO:0006405	BP	up	BP	6h RNA-seq	NOT FS				NOT FS	up	1	4	nfs								nfs
RNA localization	GO:0006403	BP	up	BP	6h RNA-seq	NOT FS				NOT FS	up	1	4	nfs								nfs
RNA metabolic process	GO:0016070	BP	up	BP	6h RNA-seq	NOT FS				NOT FS	up	2	4_8	nfs								nfs
RNA processing	GO:0006396	BP	up	BP	6h RNA-seq	NOT FS				NOT FS	up	2	4_8	fs	4_8	1_2						fs
RNA transport	GO:0050658	BP	up	BP	6h RNA-seq	NOT FS				NOT FS	up	1	4	nfs								nfs
root development	GO:0048364	BP	updown	BP	6h RNA-seq	NOT FS		NOT FS		NOT FS	updowm	3	4_8_12	nfs			1	8	nfs			nfs
root epidermal cell differentiation	GO:0010053	BP	down	BP	6h RNA-seq			NOT FS		NOT FS	down						2	4_8	fs_nfs	4	4_6	fs
root hair cell differentiation	GO:0048765	BP	down	BP	6h RNA-seq			NOT FS		NOT FS	down						1	8	nfs			nfs
root morphogenesis	GO:0010015	BP	down	BP	6h RNA-seq			NOT FS		NOT FS	updowm	1	8	nfs			1	8	nfs			nfs
root system development	GO:0022622	BP	updown	BP	6h RNA-seq	NOT FS		NOT FS		NOT FS	updowm	3	4_8_12	nfs			1	8	nfs			nfs
secondary metabolic process	GO:0019748	BP	down	BP	6h RNA-seq			NOT FS		NOT FS	down						3	4_8_12	nfs			nfs
small molecule biosynthetic process	GO:0044283	BP	down	BP	6h RNA-seq			NOT FS		NOT FS	down						1	8	nfs			nfs
steroid biosynthetic process	GO:0006694	BP	down	BP	6h RNA-seq			NOT FS		NOT FS	down						2	4_8	nfs			nfs
steroid metabolic process	GO:0008202	BP	down	BP	6h RNA-seq			NOT FS		NOT FS	down						2	4_8	nfs			nfs
sterol biosynthetic process	GO:0016126	BP	down	BP	6h RNA-seq			NOT FS		NOT FS	down						1	4	nfs			nfs
system development	GO:0048731	BP	updown	BP	6h RNA-seq	NOT FS		NOT FS		NOT FS	up	3	4_8_12	nfs								nfs
tetrapyrrole binding	GO:0046906	MF	down	MF	6h RNAS seq			NOT FS		NOT FS	down						1	12	nfs			nfs
tissue development	GO:0009888	BP	down	BP	6h RNA-seq			NOT FS		NOT FS	up	2	4_8	nfs								nfs
transport	GO:0006810	BP	down	BP	6h RNA-seq			NOT FS		NOT FS	down						1	8	nfs			nfs
trichoblast differentiation	GO:0010054	BP	down	BP	6h RNA-seq			NOT FS		NOT FS	down						2	4_8	fs_nfs	4	4_6	fs
trichoblast maturation	GO:0048764	BP	down	BP	6h RNA-seq			NOT FS		NOT FS	down						1	8	nfs			nfs
water channel activity	GO:0015250	MF	down	MF	6h RNAS seq			NOT FS		NOT FS	down						1	8	nfs			nfs
water transmembrane transporter activity	GO:0005372	MF	down	MF	6h RNAS seq			NOT FS		NOT FS	down						1	8	nfs			nfs
water transport	GO:0006833	BP	down	BP	6h RNA-seq			NOT FS		NOT FS	down						1	4	nfs			nfs

## Sheet: found in both_ MR
GO term	GO ID	GO categories	R auxin regulation	GO categories	6h RNA-seq	RUDEGs: FS/NOT FS	UDEGS: fold intervals with the most significant p-value	RDDEGs FS/NOT FS	DDEGS: fold intervals with the most significant p-value	R FS/ NOT FS	M Type of auxin regulation	Number of auxin treatment time points where enrichment was found in MUDEGs	Auxin treatment time points where enrichment was found in MUDEGs	MUDEGs: fs/nfs	Auxin treatment time points where enrichment was found fold specific in MUDEGs	MUDEGS: fold intervals with the most significant p-value	Number of auxin treatment time points where enrichment was found in MDDEGs	Auxin treatment time points where enrichment was found in MDDEGs	MDDEGs: fs/nfs	Auxin treatment time points where enrichment was found foldspecific in MDDEGs	MDDEGS: fold intervals with the most significant p-value	M fs/nfs
adenyl nucleotide binding	GO:0030554	MF	up	MF	6h RNAS seq	NOT FS				NOT FS	up	2	4_8	nfs								nfs
adenyl ribonucleotide binding	GO:0032559	MF	up	MF	6h RNAS seq	NOT FS				NOT FS	up	2	4_8	nfs								nfs
anatomical structure development	GO:0048856	BP	up	BP	6h RNA-seq	NOT FS				NOT FS	up	3	4_8_12	nfs								nfs
anion transport	GO:0006820	BP	down	BP	6h RNA-seq			NOT FS		NOT FS	updowm	1	4	nfs			1	8	nfs			nfs
ATP binding	GO:0005524	MF	up	MF	6h RNAS seq	NOT FS				NOT FS	up	2	4_8	nfs								nfs
ATPase activity	GO:0016887	MF	up	MF	6h RNAS seq	NOT FS				NOT FS	up	1	4	nfs								nfs
ATPase activity, coupled	GO:0042623	MF	up	MF	6h RNAS seq	NOT FS				NOT FS	up	1	4	nfs								nfs
binding	GO:0005488	MF	up	MF	6h RNAS seq	FS	1-5			FS	up	2	4_8	nfs								nfs
biological regulation	GO:0065007	BP	down	BP	6h RNA-seq			NOT FS		NOT FS	up	3	4_8_12	nfs								nfs
biosynthetic process	GO:0009058	BP	updown	BP	6h RNA-seq	FS	1	NOT FS		FS	up	2	4_8	nfs								nfs
carbohydrate biosynthetic process	GO:0016051	BP	down	BP	6h RNA-seq			NOT FS		NOT FS	down						1	8	nfs			nfs
carbohydrate metabolic process	GO:0005975	BP	down	BP	6h RNA-seq			NOT FS		NOT FS	down						1	8	nfs			nfs
catalytic activity	GO:0003824	MF	down	MF	6h RNAS seq			NOT FS		NOT FS	updowm	3	4_8_12	nfs			2	4_8	nfs			nfs
cation transport	GO:0006812	BP	down	BP	6h RNA-seq			NOT FS		NOT FS	down						1	8	nfs			nfs
cell	GO:0005623	CC	updown	CC	6h RNAS seq	FS	1-3	FS	1-2	FS	up	3	4_8_12	fs	4_8_12	1_2 1_3_1_4						fs
cell cycle	GO:0007049	BP	up	BP	6h RNA-seq	NOT FS				NOT FS	up	2	4_8	fs	4_8	1_3 1_4						fs
cell division	GO:0051301	BP	up	BP	6h RNA-seq	NOT FS				NOT FS	up	1	8	nfs								nfs
cell junction	GO:0030054	CC	updown	CC	6h RNAS seq	FS	1	NOT FS		FS	up	1	8	nfs								nfs
cell maturation	GO:0048469	BP	down	BP	6h RNA-seq			NOT FS		NOT FS	down						1	8	nfs			nfs
cell part	GO:0044464	CC	updown	CC	6h RNAS seq	FS	1-3	FS	1-2	FS	up	3	4_8_12	fs	4_8_12	1_2 1_3 1_4						fs
cell wall biogenesis	GO:0042546	BP	down	BP	6h RNA-seq			NOT FS		NOT FS	down						1	8	nfs			nfs
cell wall organization or biogenesis	GO:0071554	BP	down	BP	6h RNA-seq			NOT FS		NOT FS	down						2	4_8	nfs			nfs
cell-cell junction	GO:0005911	CC	updown	CC	6h RNAS seq	FS	1	NOT FS		FS	up	1	8	nfs								nfs
cellular amino acid and derivative metabolic process	GO:0006519	BP	down	BP	6h RNA-seq			NOT FS		NOT FS	down						1	8	nfs			nfs
cellular amino acid derivative biosynthetic process	GO:0042398	BP	down	BP	6h RNA-seq			NOT FS		NOT FS	down						2	4_8	nfs			nfs
cellular amino acid derivative metabolic process	GO:0006575	BP	down	BP	6h RNA-seq			NOT FS		NOT FS	down						1	8	nfs			nfs
cellular aromatic compound metabolic process	GO:0006725	BP	down	BP	6h RNA-seq			NOT FS		NOT FS	down						1	8	nfs			nfs
cellular biosynthetic process	GO:0044249	BP	updown	BP	6h RNA-seq	FS	1	NOT FS		FS	up	2	4_8	nfs_fs	8	1_4						fs
cellular carbohydrate biosynthetic process	GO:0034637	BP	down	BP	6h RNA-seq			NOT FS		NOT FS	down						1	8	nfs			nfs
cellular cell wall organization or biogenesis	GO:0070882	BP	down	BP	6h RNA-seq			NOT FS		NOT FS	down						1	8	nfs			nfs
cellular component organization	GO:0016043	BP	up	BP	6h RNA-seq	NOT FS				NOT FS	up	2	4_8	fs	4_8	1_3						fs
cellular macromolecule biosynthetic process	GO:0034645	BP	up	BP	6h RNA-seq	FS	1			FS	up	1	8	fs	8	1_4						fs
cellular macromolecule metabolic process	GO:0044260	BP	up	BP	6h RNA-seq	FS	1-4			FS	up	2	4_8	fs	4_8	1_2 1_3						fs
cellular metabolic process	GO:0044237	BP	updown	BP	6h RNA-seq	FS	1	NOT FS		FS	up	2	4_8	fs	4_8	1_2 1_4						fs
cellular process	GO:0009987	BP	updown	BP	6h RNA-seq	FS	1-4	NOT FS		FS	up	3	4_8_12	nfs_fs_fs	8_12	1_3 1_2						fs
cellular protein metabolic process	GO:0044267	BP	up	BP	6h RNA-seq	FS	1			FS	up	2	4_8	fs	4_8	1_4						fs
cellular response to external stimulus	GO:0071496	BP	down	BP	6h RNA-seq			NOT FS		NOT FS	down						1	8	nfs			nfs
cellular response to extracellular stimulus	GO:0031668	BP	down	BP	6h RNA-seq			NOT FS		NOT FS	down						1	8	nfs			nfs
cellular response to iron ion starvation	GO:0010106	BP	down	BP	6h RNA-seq			NOT FS		NOT FS	down						1	8	nfs			nfs
cellular response to nutrient levels	GO:0031669	BP	down	BP	6h RNA-seq			NOT FS		NOT FS	down						1	8	nfs			nfs
cellular response to starvation	GO:0009267	BP	down	BP	6h RNA-seq			NOT FS		NOT FS	down						1	8	nfs			nfs
chromatin modification	GO:0016568	BP	up	BP	6h RNA-seq	FS	2-4			FS	up	2	4_8	fs	4_8	1_3 1_4						fs
chromatin organization	GO:0006325	BP	up	BP	6h RNA-seq	NOT FS				NOT FS	up	2	4_8	fs	4_8	1_3 1_4						fs
chromosome organization	GO:0051276	BP	up	BP	6h RNA-seq	NOT FS				NOT FS	up	2	4_8	fs	4_8	1_4						fs
coumarin biosynthetic process	GO:0009805	BP	down	BP	6h RNA-seq			NOT FS		NOT FS	down						1	8	nfs			nfs
coumarin metabolic process	GO:0009804	BP	down	BP	6h RNA-seq			NOT FS		NOT FS	down						1	8	nfs			nfs
covalent chromatin modification	GO:0016569	BP	up	BP	6h RNA-seq	FS	2-4			FS	up	2	4_8	fs	4_8	1_3 1_4						fs
cytokinesis	GO:0000910	BP	up	BP	6h RNA-seq	NOT FS				NOT FS	up	1	8	fs	8	1_4						fs
cytokinesis by cell plate formation	GO:0000911	BP	up	BP	6h RNA-seq	NOT FS				NOT FS	up	1	8	fs	8	1_4						fs
cytokinesis during cell cycle	GO:0033205	BP	up	BP	6h RNA-seq	NOT FS				NOT FS	up	1	8	fs	8	1_4						fs
cytoskeleton organization	GO:0007010	BP	up	BP	6h RNA-seq	NOT FS				NOT FS	up	1	8	nfs								nfs
cytosol	GO:0005829	CC	updown	CC	6h RNAS seq	FS	1-2	NOT FS		FS	up	2	8_12	fs	8_12	1_3 1_2						fs
cytosolic part	GO:0044445	CC	up	CC	6h RNAS seq	FS	1-2			FS	up	1	8	fs	8	1_3						fs
cytosolic ribosome	GO:0022626	CC	up	CC	6h RNAS seq	FS	1-2			FS	up	1	8	fs	8	1_3						fs
developmental maturation	GO:0021700	BP	down	BP	6h RNA-seq			NOT FS		NOT FS	down						1	8	nfs			nfs
developmental process	GO:0032502	BP	up	BP	6h RNA-seq	NOT FS				NOT FS	up	3	4_8_12	nfs								nfs
DNA replication	GO:0006260	BP	up	BP	6h RNA-seq	NOT FS				NOT FS	up	2	4_8	fs	4_8	1_3 1_4						fs
ectoderm development	GO:0007398	BP	down	BP	6h RNA-seq			NOT FS		NOT FS	down						1	8	nfs			nfs
embryo sac development	GO:0009553	BP	up	BP	6h RNA-seq	NOT FS				NOT FS	up	1	4	nfs								nfs
epidermal cell differentiation	GO:0009913	BP	down	BP	6h RNA-seq			NOT FS		NOT FS	down						1	8	nfs			nfs
epidermis development	GO:0008544	BP	down	BP	6h RNA-seq			NOT FS		NOT FS	down						1	8	nfs			nfs
establishment of localization	GO:0051234	BP	down	BP	6h RNA-seq			NOT FS		NOT FS	down						1	8	nfs			nfs
establishment of RNA localization	GO:0051236	BP	up	BP	6h RNA-seq	NOT FS				NOT FS	up	1	4	nfs								nfs
extracellular region	GO:0005576	CC	down	CC	6h RNAS seq			NOT FS		NOT FS	updowm	2	8_12	fs	8_12	3_6 4_6	3	4_8_12	fs_nfs_nfs	4	4_6	fs
flavonoid biosynthetic process	GO:0009813	BP	down	BP	6h RNA-seq			NOT FS		NOT FS	down						2	4_8	nfs			nfs
flavonoid metabolic process	GO:0009812	BP	down	BP	6h RNA-seq			NOT FS		NOT FS	down						2	4_8	nfs			nfs
flower development	GO:0009908	BP	up	BP	6h RNA-seq	NOT FS				NOT FS	up	2	4_8	nfs								nfs
fluid transport	GO:0042044	BP	down	BP	6h RNA-seq			NOT FS		NOT FS	down						1	4	nfs			nfs
gene expression	GO:0010467	BP	up	BP	6h RNA-seq	FS	1			FS	up	2	4_8	nfs_fs	8	1_3						fs
helicase activity	GO:0004386	MF	up	MF	6h RNAS seq	NOT FS				NOT FS	up	1	4	nfs								nfs
heme binding	GO:0020037	MF	down	MF	6h RNAS seq			NOT FS		NOT FS	down						1	12	nfs			nfs
histone H3-K9 methylation	GO:0051567	BP	up	BP	6h RNA-seq	NOT FS				NOT FS	up	2	4_8	fs	4_8	1_3 1_4						fs
histone lysine methylation	GO:0034968	BP	up	BP	6h RNA-seq	NOT FS				NOT FS	up	2	4_8	fs	4_8	1_3 1_4						fs
histone methylation	GO:0016571	BP	up	BP	6h RNA-seq	NOT FS				NOT FS	up	2	4_8	fs	4_8	1_3 1_4						fs
histone modification	GO:0016570	BP	up	BP	6h RNA-seq	FS	2-4			FS	up	2	4_8	fs	4_8	1_3 1_4						fs
histone phosphorylation	GO:0016572	BP	up	BP	6h RNA-seq	NOT FS				NOT FS	up	1	8	nfs								nfs
hormone biosynthetic process	GO:0042446	BP	down	BP	6h RNA-seq			NOT FS		NOT FS	down						1	8	nfs			nfs
hydrolase activity	GO:0016787	MF	down	MF	6h RNAS seq			FS	1-3	FS	up	1	4	fs	4	1_4						fs
hydrolase activity, acting on acid anhydrides	GO:0016817	MF	up	MF	6h RNAS seq	NOT FS				NOT FS	up	1	4	fs	4	1_3						fs
hydrolase activity, acting on acid anhydrides, in phosphorus-containing anhydrides	GO:0016818	MF	up	MF	6h RNAS seq	NOT FS				NOT FS	up	2	4_8	fs	4_8	1_3 1_4						fs
indole-3-acetic acid amido synthetase activity	GO:0010279	MF	up	MF	6h RNAS seq	NOT FS				NOT FS	up	1	12	nfs								nfs
inorganic anion transport	GO:0015698	BP	down	BP	6h RNA-seq			NOT FS		NOT FS	updowm	1	4	nfs			1	8	nfs			nfs
intracellular	GO:0005622	CC	up	CC	6h RNAS seq	FS	1-3			FS	up	2	4_8	fs	4_8	1_2 1_3						fs
intracellular membrane-bounded organelle	GO:0043231	CC	up	CC	6h RNAS seq	FS	1-4			FS	up	1	8	fs	8	1_3						fs
intracellular non-membrane-bounded organelle	GO:0043232	CC	up	CC	6h RNAS seq	FS	1-2			FS	up	2	4_8	fs	4_8	1_4 1_3						fs
intracellular organelle	GO:0043229	CC	up	CC	6h RNAS seq	FS	1-4			FS	up	2	4_8	fs	4_8	1_3						fs
intracellular organelle lumen	GO:0070013	CC	up	CC	6h RNAS seq	FS	1-5			FS	up	1	4	fs	4	1_4						fs
intracellular organelle part	GO:0044446	CC	updown	CC	6h RNAS seq	FS	1-2	NOT FS		FS	up	3	4_8_12	fs	4_8_12	1_4 1_3 1_2						fs
intracellular part	GO:0044424	CC	up	CC	6h RNAS seq	FS	1-3			FS	up	3	4_8_12	fs	4_8_12	1_2 1_3 1_2						fs
intrinsic to membrane	GO:0031224	CC	down	CC	6h RNAS seq			NOT FS		NOT FS	down						1	8	nfs			nfs
ion transport	GO:0006811	BP	down	BP	6h RNA-seq			NOT FS		NOT FS	down						1	8	nfs			nfs
iron ion binding	GO:0005506	MF	down	MF	6h RNAS seq			NOT FS		NOT FS	down						1	12	nfs			nfs
lateral root development	GO:0048527	BP	up	BP	6h RNA-seq	NOT FS				NOT FS	up	3	4_8_12	nfs_nfs_fs	12	6						fs
lateral root morphogenesis	GO:0010102	BP	up	BP	6h RNA-seq	NOT FS				NOT FS	up	3	4_8_12	nfs								nfs
localization	GO:0051179	BP	down	BP	6h RNA-seq			NOT FS		NOT FS	down						1	8	nfs			nfs
macromolecular complex	GO:0032991	CC	up	CC	6h RNAS seq	FS	1-2			FS	up	1	8	fs	8	1_2						fs
macromolecule biosynthetic process	GO:0009059	BP	up	BP	6h RNA-seq	FS	1			FS	up	1	8	nfs								nfs
macromolecule metabolic process	GO:0043170	BP	up	BP	6h RNA-seq	FS	1-4			FS	up	2	4_8	nfs_fs	8	1_3						fs
macromolecule methylation	GO:0043414	BP	up	BP	6h RNA-seq	FS	1-5			FS	up	2	4_8	fs	4_8	1_4						fs
macromolecule modification	GO:0043412	BP	up	BP	6h RNA-seq	NOT FS				NOT FS	up	2	4_8	fs	4_8	1_4						fs
membrane	GO:0016020	CC	updown	CC	6h RNAS seq	FS	1	NOT FS		FS	up	1	12	nfs								nfs
membrane-bounded organelle	GO:0043227	CC	up	CC	6h RNAS seq	FS	1-4			FS	up	1	8	fs	8	1_3						fs
membrane-enclosed lumen	GO:0031974	CC	up	CC	6h RNAS seq	FS	1-5			FS	up	1	4	fs	4	1_4						fs
metabolic process	GO:0008152	BP	updown	BP	6h RNA-seq	FS	1	NOT FS		FS	updowm	2	4_8	nfs			2	4_8	nfs			nfs
metal ion transport	GO:0030001	BP	down	BP	6h RNA-seq			NOT FS		NOT FS	down						1	8	nfs			nfs
methylation	GO:0032259	BP	up	BP	6h RNA-seq	FS	1-5			FS	up	2	4_8	fs	4_8	1_4						fs
mRNA export from nucleus	GO:0006406	BP	up	BP	6h RNA-seq	NOT FS				NOT FS	up	1	4	nfs								nfs
mRNA transport	GO:0051028	BP	up	BP	6h RNA-seq	NOT FS				NOT FS	up	1	4	nfs								nfs
multicellular organismal development	GO:0007275	BP	up	BP	6h RNA-seq	NOT FS				NOT FS	up	2	4_8	nfs								nfs
multicellular organismal process	GO:0032501	BP	up	BP	6h RNA-seq	NOT FS				NOT FS	up	2	4_8	nfs								nfs
multidimensional cell growth	GO:0009825	BP	down	BP	6h RNA-seq			NOT FS		NOT FS	up	1	12	nfs								nfs
ncRNA metabolic process	GO:0034660	BP	up	BP	6h RNA-seq	NOT FS				NOT FS	up	1	4	fs	4	1_3						fs
negative regulation of nitrogen compound metabolic process	GO:0051172	BP	up	BP	6h RNA-seq	NOT FS				NOT FS	up	1	8	nfs								nfs
negative regulation of nucleobase, nucleoside, nucleotide and nucleic acid metabolic process	GO:0045934	BP	up	BP	6h RNA-seq	NOT FS				NOT FS	up	1	8	nfs								nfs
nitrate transport	GO:0015706	BP	down	BP	6h RNA-seq			NOT FS		NOT FS	down						1	8	nfs			nfs
nitrogen compound metabolic process	GO:0006807	BP	up	BP	6h RNA-seq	NOT FS				NOT FS	up	2	4_8	fs	4_8	1_3						fs
non-membrane-bounded organelle	GO:0043228	CC	up	CC	6h RNAS seq	FS	1-2			FS	up	2	4_8	fs	4_8	1_4 1_3						fs
nuclear import	GO:0051170	BP	up	BP	6h RNA-seq	NOT FS				NOT FS	up	1	4	nfs								nfs
nuclear lumen	GO:0031981	CC	up	CC	6h RNAS seq	FS	1-5			FS	up	2	4_8	fs_nfs	4	1_4						fs
nuclear part	GO:0044428	CC	up	CC	6h RNAS seq	FS	1-5			FS	up	2	4_8	fs	4_8	1_4 1_3						fs
nuclear transport	GO:0051169	BP	up	BP	6h RNA-seq	NOT FS				NOT FS	up	1	4	nfs								nfs
nucleic acid binding	GO:0003676	MF	up	MF	6h RNAS seq	NOT FS				NOT FS	up	1	4	nfs								nfs
nucleic acid transport	GO:0050657	BP	up	BP	6h RNA-seq	NOT FS				NOT FS	up	1	4	nfs								nfs
nucleobase, nucleoside and nucleotide metabolic process	GO:0055086	BP	up	BP	6h RNA-seq	FS	1-5			FS	up	1	4	nfs								nfs
nucleobase, nucleoside, nucleotide and nucleic acid metabolic process	GO:0006139	BP	up	BP	6h RNA-seq	FS	1-5			FS	up	2	4_8	fs	4_8	1_3						fs
nucleocytoplasmic transport	GO:0006913	BP	up	BP	6h RNA-seq	NOT FS				NOT FS	up	1	4	nfs								nfs
nucleolus	GO:0005730	CC	up	CC	6h RNAS seq	FS	1-5			FS	up	1	4	fs	4	1_4						fs
nucleoside binding	GO:0001882	MF	up	MF	6h RNAS seq	NOT FS				NOT FS	up	2	4_8	nfs								nfs
nucleoside phosphate metabolic process	GO:0006753	BP	up	BP	6h RNA-seq	FS	1-5			FS	up	1	4	nfs								nfs
nucleoside-triphosphatase activity	GO:0017111	MF	up	MF	6h RNAS seq	NOT FS				NOT FS	up	1	4	fs	4	1_4						fs
nucleotide binding	GO:0000166	MF	up	MF	6h RNAS seq	FS	1-5			FS	up	2	4_8	fs_nfs	4	1_4						fs
nucleotide biosynthetic process	GO:0009165	BP	up	BP	6h RNA-seq	NOT FS				NOT FS	up	1	4	nfs								nfs
nucleotide metabolic process	GO:0009117	BP	up	BP	6h RNA-seq	FS	1-5			FS	up	1	4	nfs								nfs
nucleus	GO:0005634	CC	up	CC	6h RNAS seq	NOT FS				NOT FS	up	2	4_8	nfs_fs	8	1_4						fs
one-carbon metabolic process	GO:0006730	BP	up	BP	6h RNA-seq	FS	1-5			FS	up	2	4_8	fs	4_8	1_4						fs
organ development	GO:0048513	BP	updown	BP	6h RNA-seq	NOT FS		NOT FS		NOT FS	up	3	4_8_12	nfs								nfs
organelle	GO:0043226	CC	up	CC	6h RNAS seq	FS	1-4			FS	up	2	4_8	fs	4_8	1_3						fs
organelle lumen	GO:0043233	CC	up	CC	6h RNAS seq	FS	1-5			FS	up	1	4	fs	4	1_4						fs
organelle organization	GO:0006996	BP	updown	BP	6h RNA-seq	NOT FS	2-4	FS	1	FS	up	2	4_8	fs	4_8	1_3						fs
organelle part	GO:0044422	CC	updown	CC	6h RNAS seq	FS	1-2	NOT FS		FS	up	1	4	fs	4	1_4 1_3 1_2						fs
oxidation reduction	GO:0055114	BP	down	BP	6h RNA-seq			NOT FS		NOT FS	down						1	8	nfs			nfs
oxidoreductase activity	GO:0016491	MF	down	MF	6h RNAS seq			NOT FS		NOT FS	down						2	8_12	nfs			nfs
phenylpropanoid biosynthetic process	GO:0009699	BP	down	BP	6h RNA-seq			NOT FS		NOT FS	down						2	4_8	nfs			nfs
phenylpropanoid metabolic process	GO:0009698	BP	down	BP	6h RNA-seq			NOT FS		NOT FS	down						2	4_8	nfs			nfs
plant-type cell wall biogenesis	GO:0009832	BP	down	BP	6h RNA-seq			NOT FS		NOT FS	down						1	8	nfs			nfs
plasma membrane	GO:0005886	CC	updown	CC	6h RNAS seq	FS	1	NOT FS		FS	up	2	4_12	nfs								nfs
plasma membrane part	GO:0044459	CC	updown	CC	6h RNAS seq	FS	1	NOT FS		FS	up	1	8	nfs								nfs
plasmodesma	GO:0009506	CC	updown	CC	6h RNAS seq	FS	1	NOT FS		FS	up	1	8	nfs								nfs
polysaccharide biosynthetic process	GO:0000271	BP	down	BP	6h RNA-seq			NOT FS		NOT FS	down						1	8	nfs			nfs
polysaccharide metabolic process	GO:0005976	BP	down	BP	6h RNA-seq			NOT FS		NOT FS	down						1	8	nfs			nfs
post-embryonic development	GO:0009791	BP	up	BP	6h RNA-seq	NOT FS				NOT FS	up	2	4_8	nfs								nfs
post-embryonic root development	GO:0048528	BP	up	BP	6h RNA-seq	NOT FS				NOT FS	up	3	4_8_12	nfs_nfs_fs	12	6						fs
post-embryonic root morphogenesis	GO:0010101	BP	up	BP	6h RNA-seq	NOT FS				NOT FS	up	3	4_8_12	nfs								nfs
post-translational protein modification	GO:0043687	BP	up	BP	6h RNA-seq	NOT FS				NOT FS	up	2	4_8	nfs								nfs
primary metabolic process	GO:0044238	BP	updown	BP	6h RNA-seq	FS	1	FS	1-2	FS	up	2	4_8	nfs_fs	8	1_3						fs
protein amino acid alkylation	GO:0008213	BP	up	BP	6h RNA-seq	NOT FS				NOT FS	up	2	4_8	fs	4_8	1_3 1_4						fs
protein amino acid methylation	GO:0006479	BP	up	BP	6h RNA-seq	NOT FS				NOT FS	up	2	4_8	fs	4_8	1_3 1_4						fs
protein binding	GO:0005515	MF	up	MF	6h RNAS seq	NOT FS				NOT FS	up	1	8	nfs								nfs
protein import	GO:0017038	BP	up	BP	6h RNA-seq	NOT FS				NOT FS	up	1	4	nfs								nfs
protein import into nucleus	GO:0006606	BP	up	BP	6h RNA-seq	NOT FS				NOT FS	up	1	4	nfs								nfs
protein localization in nucleus	GO:0034504	BP	up	BP	6h RNA-seq	NOT FS				NOT FS	up	1	4	nfs								nfs
protein localization in organelle	GO:0033365	BP	up	BP	6h RNA-seq	NOT FS				NOT FS	up	1	4	nfs								nfs
protein metabolic process	GO:0019538	BP	up	BP	6h RNA-seq	FS	1-2			FS	up	2	4_8	fs	4_8	1_4 1_3						fs
purine nucleoside binding	GO:0001883	MF	up	MF	6h RNAS seq	NOT FS				NOT FS	up	2	4_8	nfs								nfs
purine nucleotide binding	GO:0017076	MF	up	MF	6h RNAS seq	NOT FS				NOT FS	up	2	4_8	nfs								nfs
purine ribonucleotide binding	GO:0032555	MF	up	MF	6h RNAS seq	NOT FS				NOT FS	up	2	4_8	nfs								nfs
pyrimidine ribonucleotide biosynthetic process	GO:0009220	BP	up	BP	6h RNA-seq	NOT FS				NOT FS	up	1	4	nfs								nfs
pyrophosphatase activity	GO:0016462	MF	up	MF	6h RNAS seq	NOT FS				NOT FS	up	1	4	fs	4	1_3						fs
regulation of cell cycle	GO:0051726	BP	up	BP	6h RNA-seq	NOT FS				NOT FS	up	2	4_8	fs	4_8	1_3 1_4						fs
regulation of developmental process	GO:0050793	BP	up	BP	6h RNA-seq	NOT FS				NOT FS	up	2	4_8	nfs								nfs
regulation of DNA replication	GO:0006275	BP	up	BP	6h RNA-seq	NOT FS				NOT FS	up	2	4_8	nfs								nfs
regulation of flower development	GO:0009909	BP	up	BP	6h RNA-seq	NOT FS				NOT FS	up	2	4_8	fs nfs	4	1_4						fs
regulation of hormone levels	GO:0010817	BP	down	BP	6h RNA-seq			NOT FS		NOT FS	down						1	8	nfs			nfs
regulation of multicellular organismal process	GO:0051239	BP	up	BP	6h RNA-seq	NOT FS				NOT FS	up	2	4_8	nfs								nfs
regulation of post-embryonic development	GO:0048580	BP	up	BP	6h RNA-seq	NOT FS				NOT FS	up	2	4_8	nfs fs	8	1_4						fs
reproduction	GO:0000003	BP	up	BP	6h RNA-seq	NOT FS				NOT FS	up	2	4_8	nfs								nfs
reproductive developmental process	GO:0003006	BP	up	BP	6h RNA-seq	NOT FS				NOT FS	up	2	4_8	nfs								nfs
reproductive process	GO:0022414	BP	up	BP	6h RNA-seq	NOT FS				NOT FS	up	2	4_8	nfs								nfs
reproductive structure development	GO:0048608	BP	up	BP	6h RNA-seq	NOT FS				NOT FS	up	2	4_8	nfs								nfs
response to auxin stimulus	GO:0009733	BP	up	BP	6h RNA-seq	FS	6			FS	up	3	4_8_12	fs	4_8_12	6 6 5_6						fs
response to brassinosteroid stimulus	GO:0009741	BP	up	BP	6h RNA-seq	NOT FS				NOT FS	up	3	4_8_12	fs_fs_nfs	4_8	5_6 6						fs
response to carbohydrate stimulus	GO:0009743	BP	down	BP	6h RNA-seq			NOT FS		NOT FS	down						1	12	nfs			nfs
response to chemical stimulus	GO:0042221	BP	updown	BP	6h RNA-seq	NOT FS		NOT FS		NOT FS	updowm	3	4_8_12	fs_nfs_fs	4_12	4_6 5_6	3	4_8_12	nfs			fs
response to cyclopentenone	GO:0010583	BP	up	BP	6h RNA-seq	NOT FS				NOT FS	updowm	3	4_8_12	fs	4_8_12	5_6 4_6 5_6	1	8	nfs			fs
response to endogenous stimulus	GO:0009719	BP	up	BP	6h RNA-seq	FS	6			FS	up	3	4_8_12	fs	4_8_12	5_6 6 5_6						fs
response to external stimulus	GO:0009605	BP	down	BP	6h RNA-seq			NOT FS		NOT FS	down						2	8_12	nfs			nfs
response to extracellular stimulus	GO:0009991	BP	down	BP	6h RNA-seq			NOT FS		NOT FS	down						1	8	nfs			nfs
response to hormone stimulus	GO:0009725	BP	up	BP	6h RNA-seq	FS	6			FS	up	3	4_8_12	fs	4_8_12	5_6 6 5_6						fs
response to nitrate	GO:0010167	BP	down	BP	6h RNA-seq			NOT FS		NOT FS	updowm	1	4	nfs			1	8	nfs			nfs
response to nutrient levels	GO:0031667	BP	down	BP	6h RNA-seq			NOT FS		NOT FS	down						1	8	nfs			nfs
response to organic cyclic substance	GO:0014070	BP	up	BP	6h RNA-seq	NOT FS				NOT FS	updowm	3	4_8_12	fs	4_8_12	5_6 4_6 5_6	1	8	nfs			fs
response to organic substance	GO:0010033	BP	updown	BP	6h RNA-seq	NOT FS		NOT FS		NOT FS	updowm	3	4_8_12	fs	4_8_12	4_6 4_6 5_6	2	8_12	nfs			fs
response to starvation	GO:0042594	BP	down	BP	6h RNA-seq			NOT FS		NOT FS	down						1	8	nfs			nfs
response to stimulus	GO:0050896	BP	updown	BP	6h RNA-seq	NOT FS		NOT FS		NOT FS	updowm	3	4_8_12	nfs			2	8_12	nfs			nfs
response to stress	GO:0006950	BP	down	BP	6h RNA-seq			NOT FS		NOT FS	down						2	8_12	nfs			nfs
response to wounding	GO:0009611	BP	down	BP	6h RNA-seq			NOT FS		NOT FS	down						1	12	nfs			nfs
ribonucleotide binding	GO:0032553	MF	up	MF	6h RNAS seq	NOT FS				NOT FS	up	2	4_8	nfs								nfs
ribosome	GO:0005840	CC	up	CC	6h RNAS seq	FS	1-2			FS	up	1	8	fs	8	1_3						fs
RNA export from nucleus	GO:0006405	BP	up	BP	6h RNA-seq	NOT FS				NOT FS	up	1	4	nfs								nfs
RNA localization	GO:0006403	BP	up	BP	6h RNA-seq	NOT FS				NOT FS	up	1	4	nfs								nfs
RNA metabolic process	GO:0016070	BP	up	BP	6h RNA-seq	NOT FS				NOT FS	up	2	4_8	nfs								nfs
RNA methylation	GO:0001510	BP	up	BP	6h RNA-seq	FS	1-5			FS	up	1	4	nfs								nfs
RNA processing	GO:0006396	BP	up	BP	6h RNA-seq	NOT FS				NOT FS	up	2	4_8	fs	4_8	1_2						fs
RNA transport	GO:0050658	BP	up	BP	6h RNA-seq	NOT FS				NOT FS	up	1	4	nfs								nfs
root development	GO:0048364	BP	updown	BP	6h RNA-seq	NOT FS		NOT FS		NOT FS	updowm	3	4_8_12	nfs			1	8	nfs			nfs
root epidermal cell differentiation	GO:0010053	BP	down	BP	6h RNA-seq			NOT FS		NOT FS	down						2	4_8	fs_nfs	4	4_6	fs
root hair cell differentiation	GO:0048765	BP	down	BP	6h RNA-seq			NOT FS		NOT FS	down						1	8	nfs			nfs
root morphogenesis	GO:0010015	BP	down	BP	6h RNA-seq			NOT FS		NOT FS	updowm	1	8	nfs			1	8	nfs			nfs
root system development	GO:0022622	BP	updown	BP	6h RNA-seq	NOT FS		NOT FS		NOT FS	updowm	3	4_8_12	nfs			1	8	nfs			nfs
secondary metabolic process	GO:0019748	BP	down	BP	6h RNA-seq			NOT FS		NOT FS	down						3	4_8_12	nfs			nfs
small molecule biosynthetic process	GO:0044283	BP	down	BP	6h RNA-seq			NOT FS		NOT FS	down						1	8	nfs			nfs
small molecule catabolic process	GO:0044282	BP	down	BP	6h RNA-seq			FS	1	FS	down						1	8	fs	8		fs
small molecule metabolic process	GO:0044281	BP	updown	BP	6h RNA-seq	FS	1-5	NOT FS		FS	up	2	4_8	fs_nfs	4	1_5						fs
steroid biosynthetic process	GO:0006694	BP	down	BP	6h RNA-seq			NOT FS		NOT FS	down						2	4_8	nfs			nfs
steroid metabolic process	GO:0008202	BP	down	BP	6h RNA-seq			NOT FS		NOT FS	down						2	4_8	nfs			nfs
sterol biosynthetic process	GO:0016126	BP	down	BP	6h RNA-seq			NOT FS		NOT FS	down						1	4	nfs			nfs
structural constituent of ribosome	GO:0003735	MF	up	MF	6h RNAS seq	FS	1-2			FS	up	1	8	fs	8	1_3						fs
structural molecule activity	GO:0005198	MF	up	MF	6h RNAS seq	FS	1			FS	up	1	8	fs	8	1_3						fs
symplast	GO:0055044	CC	updown	CC	6h RNAS seq	FS	1	NOT FS		FS	up	1	8	nfs								nfs
system development	GO:0048731	BP	updown	BP	6h RNA-seq	NOT FS		NOT FS		NOT FS	up	3	4_8_12	nfs								nfs
tetrapyrrole binding	GO:0046906	MF	down	MF	6h RNAS seq			NOT FS		NOT FS	down						1	12	nfs			nfs
tissue development	GO:0009888	BP	down	BP	6h RNA-seq			NOT FS		NOT FS	up	2	4_8	nfs								nfs
transport	GO:0006810	BP	down	BP	6h RNA-seq			NOT FS		NOT FS	down						1	8	nfs			nfs
trichoblast differentiation	GO:0010054	BP	down	BP	6h RNA-seq			NOT FS		NOT FS	down						2	4_8	fs_nfs	4	4_6	fs
trichoblast maturation	GO:0048764	BP	down	BP	6h RNA-seq			NOT FS		NOT FS	down						1	8	nfs			nfs
water channel activity	GO:0015250	MF	down	MF	6h RNAS seq			NOT FS		NOT FS	down						1	8	nfs			nfs
water transmembrane transporter activity	GO:0005372	MF	down	MF	6h RNAS seq			NOT FS		NOT FS	down						1	8	nfs			nfs
water transport	GO:0006833	BP	down	BP	6h RNA-seq			NOT FS		NOT FS	down						1	4	nfs			nfs

## Sheet:  M specific
GO term	GO ID	GO categories	M Type of auxin regulation	Number of auxin treatment time points where enrichment was found in MUDEGs	Auxin treatment time points where enrichment was found in MUDEGs	MUDEGs: fs/nfs	Auxin treatment time points where enrichment was found fold specific in MUDEGs	MUDEGS: fold intervals with the most significant p-value	Number of auxin treatment time points where enrichment was found in MDDEGs	Auxin treatment time points where enrichment was found in MDDEGs	MDDEGs: fs/nfs	Auxin treatment time points where enrichment was found foldspecific in MDDEGs	MDDEGS: fold intervals with the most significant p-value	M fs/nfs
signaling	GO:0023052	BP	down						1	12	nfs			nfs
abscisic acid mediated signaling pathway	GO:0009738	BP	down						1	12	nfs			nfs
cellular response to endogenous stimulus	GO:0071495	BP	down						1	12	nfs			nfs
intracellular signaling cascade	GO:0007242	BP	down						1	12	nfs			nfs
signal transduction	GO:0007165	BP	down						1	12	nfs			nfs
transferase activity	GO:0016740	MF	down						2	4_8	nfs			nfs
triterpenoid metabolic process	GO:0006722	BP	down						1	4	nfs			nfs
anchored to membrane	GO:0031225	CC	down						2	4_8	nfs			nfs
transferase activity, transferring glycosyl groups	GO:0016757	MF	down						2	4_8	nfs			nfs
cell wall macromolecule biosynthetic process	GO:0044038	BP	down						2	8_12	nfs			nfs
cell wall macromolecule metabolic process	GO:0044036	BP	down						2	8_12	nfs			nfs
cell wall polysaccharide biosynthetic process	GO:0070592	BP	down						2	8_12	nfs			nfs
cell wall polysaccharide metabolic process	GO:0010383	BP	down						2	8_12	nfs			nfs
cellular cell wall macromolecule metabolic process	GO:0010382	BP	down						2	8_12	nfs			nfs
cellular component macromolecule biosynthetic process	GO:0070589	BP	down						2	8_12	nfs			nfs
extracellular matrix	GO:0031012	CC	down						2	8_12	nfs			nfs
glucuronoxylan metabolic process	GO:0010413	BP	down						2	8_12	nfs			nfs
hemicellulose metabolic process	GO:0010410	BP	down						2	8_12	nfs			nfs
xylan biosynthetic process	GO:0045492	BP	down						2	8_12	nfs			nfs
xylan metabolic process	GO:0045491	BP	down						2	8_12	nfs			nfs
brassinosteroid biosynthetic process	GO:0016132	BP	down						1	8	nfs			nfs
cellular polysaccharide biosynthetic process	GO:0033692	BP	down						1	8	nfs			nfs
cellular polysaccharide metabolic process	GO:0044264	BP	down						1	8	nfs			nfs
glucosyltransferase activity	GO:0046527	MF	down						1	8	nfs			nfs
phytosteroid biosynthetic process	GO:0016129	BP	down						1	8	nfs			nfs
transferase activity, transferring hexosyl groups	GO:0016758	MF	down						1	8	nfs			nfs
UDP-glycosyltransferase activity	GO:0008194	MF	down						1	8	nfs			nfs
brassinosteroid metabolic process	GO:0016131	BP	down						1	8	nfs			nfs
Casparian strip	GO:0048226	CC	down						1	8	nfs			nfs
cell junction assembly	GO:0034329	BP	down						1	8	nfs			nfs
cell junction organization	GO:0034330	BP	down						1	8	nfs			nfs
cell wall part	GO:0044426	CC	down						1	8	nfs			nfs
cell-cell junction assembly	GO:0007043	BP	down						1	8	nfs			nfs
cell-cell junction organization	GO:0045216	BP	down						1	8	nfs			nfs
external encapsulating structure part	GO:0044462	CC	down						1	8	nfs			nfs
extracellular matrix part	GO:0044420	CC	down						1	8	nfs			nfs
glutathione transferase activity	GO:0004364	MF	down						1	8	nfs			nfs
middle lamella-containing extracellular matrix	GO:0048196	CC	down						1	8	nfs			nfs
phytosteroid metabolic process	GO:0016128	BP	down						1	8	nfs			nfs
secondary cell wall	GO:0009531	CC	down						1	8	nfs			nfs
secondary cell wall biogenesis	GO:0009834	BP	down						1	8	nfs			nfs
toxin catabolic process	GO:0009407	BP	down						1	8	nfs			nfs
toxin metabolic process	GO:0009404	BP	down						1	8	nfs			nfs
UDP-glucosyltransferase activity	GO:0035251	MF	down						1	8	nfs			nfs
cell cycle phase	GO:0022403	BP	up	1	8	fs	8							fs
cell cycle process	GO:0022402	BP	up	1	8	fs	8							fs
chromatin silencing	GO:0006342	BP	up	1	8	fs	8							fs
mitotic cell cycle	GO:0000278	BP	up	1	8	fs	8							fs
negative regulation of gene expression, epigenetic	GO:0045814	BP	up	1	8	fs	8							fs
negative regulation of metabolic process	GO:0009892	BP	up	1	8	fs	8							fs
gene silencing by RNA	GO:0031047	BP	up	1	8	fs	8	1_4						fs
DNA-dependent DNA replication	GO:0006261	BP	up	2	4_8	fs	4_8	1_3 1_4						fs
gene silencing	GO:0016458	BP	up	2	4_8	fs	4_8	1_2 1_4						fs
regulation of gene expression, epigenetic	GO:0040029	BP	up	2	4_8	fs	4_8	1_3 1_4						fs
DNA metabolic process	GO:0006259	BP	up	2	4_8	fs	4_8	1_3 1_4						fs
DNA binding	GO:0003677	MF	up	1	4	nfs								nfs
meristem maintenance	GO:0010073	BP	up	1	4	nfs								nfs
pattern specification process	GO:0007389	BP	up	1	4	nfs								nfs
protein maturation	GO:0051604	BP	up	1	4	nfs								nfs
transcription factor activity	GO:0003700	MF	up	1	4	nfs								nfs
transcription regulator activity	GO:0030528	MF	up	1	4	nfs								nfs
tRNA metabolic process	GO:0006399	BP	up	1	4	nfs								nfs
anatomical structure morphogenesis	GO:0009653	BP	up	1	8	nfs								nfs
cyclin-dependent protein kinase regulator activity	GO:0016538	MF	up	1	8	nfs								nfs
G2/M transition of mitotic cell cycle	GO:0000086	BP	up	1	8	nfs								nfs
interphase	GO:0051325	BP	up	1	8	nfs								nfs
interphase of mitotic cell cycle	GO:0051329	BP	up	1	8	nfs								nfs
kinase regulator activity	GO:0019207	MF	up	1	8	nfs								nfs
microtubule cytoskeleton organization	GO:0000226	BP	up	1	8	nfs								nfs
microtubule-based process	GO:0007017	BP	up	1	8	nfs								nfs
negative regulation of biosynthetic process	GO:0009890	BP	up	1	8	nfs								nfs
negative regulation of cellular biosynthetic process	GO:0031327	BP	up	1	8	nfs								nfs
negative regulation of cellular metabolic process	GO:0031324	BP	up	1	8	nfs								nfs
negative regulation of cellular process	GO:0048523	BP	up	1	8	nfs								nfs
negative regulation of gene expression	GO:0010629	BP	up	1	8	nfs								nfs
negative regulation of macromolecule biosynthetic process	GO:0010558	BP	up	1	8	nfs								nfs
negative regulation of macromolecule metabolic process	GO:0010605	BP	up	1	8	nfs								nfs
negative regulation of RNA metabolic process	GO:0051253	BP	up	1	8	nfs								nfs
negative regulation of transcription	GO:0016481	BP	up	1	8	nfs								nfs
negative regulation of transcription, DNA-dependent	GO:0045892	BP	up	1	8	nfs								nfs
nuclear division	GO:0000280	BP	up	1	8	nfs								nfs
phosphate metabolic process	GO:0006796	BP	up	1	8	nfs								nfs
phosphorus metabolic process	GO:0006793	BP	up	1	8	nfs								nfs
phosphorylation	GO:0016310	BP	up	1	8	nfs								nfs
protein amino acid phosphorylation	GO:0006468	BP	up	1	8	nfs								nfs
protein kinase regulator activity	GO:0019887	MF	up	1	8	nfs								nfs
regulation of cell cycle process	GO:0010564	BP	up	1	8	nfs								nfs
regulation of G2/M transition of mitotic cell cycle	GO:0010389	BP	up	1	8	nfs								nfs
regulation of mitotic cell cycle	GO:0007346	BP	up	1	8	nfs								nfs
signaling pathway	GO:0023033	BP	up	1	8	nfs								nfs
anatomical structure arrangement	GO:0048532	BP	up	1	8	nfs								nfs
chromatin	GO:0000785	CC	up	1	8	nfs								nfs
chromosome	GO:0005694	CC	up	1	8	nfs								nfs
DNA replication initiation	GO:0006270	BP	up	1	8	nfs								nfs
kinase activity	GO:0016301	MF	up	1	8	nfs								nfs
M phase	GO:0000279	BP	up	1	8	nfs								nfs
meristem initiation	GO:0010014	BP	up	1	8	nfs								nfs
meristem structural organization	GO:0009933	BP	up	1	8	nfs								nfs
methylation-dependent chromatin silencing	GO:0006346	BP	up	1	8	nfs								nfs
organ morphogenesis	GO:0009887	BP	up	1	8	nfs								nfs
organelle assembly	GO:0070925	BP	up	1	8	nfs								nfs
organelle fission	GO:0048285	BP	up	1	8	nfs								nfs
regulation of cell differentiation	GO:0045595	BP	up	1	8	nfs								nfs
regulation of cyclin-dependent protein kinase activity	GO:0000079	BP	up	1	8	nfs								nfs
regulation of kinase activity	GO:0043549	BP	up	1	8	nfs								nfs
regulation of protein kinase activity	GO:0045859	BP	up	1	8	nfs								nfs
spindle assembly	GO:0051225	BP	up	1	8	nfs								nfs
spindle organization	GO:0007051	BP	up	1	8	nfs								nfs
transferase activity, transferring phosphorus-containing groups	GO:0016772	MF	up	1	8	nfs								nfs
meristem development	GO:0048507	BP	up	2	4_8	nfs								nfs
negative regulation of biological process	GO:0048519	BP	up	2	4_8	nfs								nfs
protein modification process	GO:0006464	BP	up	2	4_8	nfs								nfs
regulation of biological process	GO:0050789	BP	up	2	4_8	nfs								nfs
regulation of biosynthetic process	GO:0009889	BP	up	2	4_8	nfs								nfs
regulation of cellular biosynthetic process	GO:0031326	BP	up	2	4_8	nfs								nfs
regulation of cellular metabolic process	GO:0031323	BP	up	2	4_8	nfs								nfs
regulation of cellular process	GO:0050794	BP	up	2	4_8	nfs								nfs
regulation of gene expression	GO:0010468	BP	up	2	4_8	nfs								nfs
regulation of macromolecule biosynthetic process	GO:0010556	BP	up	2	4_8	nfs								nfs
regulation of macromolecule metabolic process	GO:0060255	BP	up	2	4_8	nfs								nfs
regulation of metabolic process	GO:0019222	BP	up	2	4_8	nfs								nfs
regulation of nitrogen compound metabolic process	GO:0051171	BP	up	2	4_8	nfs								nfs
regulation of nucleobase, nucleoside, nucleotide and nucleic acid metabolic process	GO:0019219	BP	up	2	4_8	nfs								nfs
regulation of primary metabolic process	GO:0080090	BP	up	2	4_8	nfs								nfs
regulation of RNA metabolic process	GO:0051252	BP	up	2	4_8	nfs								nfs
regulation of transcription	GO:0045449	BP	up	2	4_8	nfs								nfs
regulation of transcription, DNA-dependent	GO:0006355	BP	up	2	4_8	nfs								nfs
RNA biosynthetic process	GO:0032774	BP	up	2	4_8	nfs								nfs
transcription	GO:0006350	BP	up	2	4_8	nfs								nfs
transcription, DNA-dependent	GO:0006351	BP	up	2	4_8	nfs								nfs
chromosomal part	GO:0044427	CC	up	2	4_8	nfs								nfs
cell proliferation	GO:0008283	BP	up	2	4_8	nfs								nfs
regulation of DNA metabolic process	GO:0051052	BP	up	2	4_8	nfs								nfs
DNA alkylation	GO:0006305	BP	up	2	4_8	nfs_fs	8	1_3						fs
DNA methylation	GO:0006306	BP	up	2	4_8	nfs_fs	8	1_3						fs
DNA modification	GO:0006304	BP	up	2	4_8	nfs_fs	8	1_3						fs

## Sheet:  R specific
GO term	R auxin regulation	GO categories	6h RNA-seq	RUDEGs: FS/NOT FS	UDEGS: fold intervals with the most significant p-value	RDDEGs FS/NOT FS	RDDEGS: fold intervals with the most significant p-value	R FS/ NOT FS
alcohol biosynthetic process	updown	BP	6h RNA-seq	NOT FS		NOT FS		NOT FS
alcohol catabolic process	down	BP	6h RNA-seq			FS	1	FS
alcohol metabolic process	down	BP	6h RNA-seq			NOT FS		NOT FS
amine biosynthetic process	down	BP	6h RNA-seq			NOT FS		NOT FS
amine catabolic process	down	BP	6h RNA-seq			NOT FS		NOT FS
amine metabolic process	down	BP	6h RNA-seq			NOT FS		NOT FS
anthocyanin accumulation in tissues in response to UV light	down	BP	6h RNA-seq			NOT FS		NOT FS
antioxidant activity	down	MF	6h RNAS seq			NOT FS		NOT FS
apoplast	down	CC	6h RNAS seq			NOT FS		NOT FS	nr
aromatic amino acid family catabolic process	down	BP	6h RNA-seq			NOT FS		NOT FS
aromatic amino acid family metabolic process	down	BP	6h RNA-seq			NOT FS		NOT FS
aromatic compound biosynthetic process	down	BP	6h RNA-seq			NOT FS		NOT FS
aromatic compound catabolic process	down	BP	6h RNA-seq			NOT FS		NOT FS
ATP-dependent helicase activity	up	MF	6h RNAS seq	NOT FS				NOT FS
auxin biosynthetic process	down	BP	6h RNA-seq			NOT FS		NOT FS
auxin homeostasis	up	BP	6h RNA-seq	NOT FS				NOT FS
auxin metabolic process	down	BP	6h RNA-seq			NOT FS		NOT FS
calcium ion transport	down	BP	6h RNA-seq			NOT FS		NOT FS
carbohydrate catabolic process	down	BP	6h RNA-seq			FS	1	FS
carboxylic acid biosynthetic process	down	BP	6h RNA-seq			NOT FS		NOT FS
carboxylic acid metabolic process	down	BP	6h RNA-seq			NOT FS		NOT FS
catabolic process	down	BP	6h RNA-seq			FS	1-3	FS
cation binding	down	MF	6h RNAS seq			NOT FS		NOT FS
cation transmembrane transporter activity	down	MF	6h RNAS seq			NOT FS		NOT FS
cell communication	down	BP	6h RNA-seq			NOT FS		NOT FS
cell development	down	BP	6h RNA-seq			NOT FS		NOT FS
cell differentiation	updown	BP	6h RNA-seq	NOT FS		NOT FS		NOT FS
cell growth	down	BP	6h RNA-seq			NOT FS		NOT FS
cell wall	updown	CC	6h RNAS seq	NOT FS		NOT FS		NOT FS	nr
cell wall organization	down	BP	6h RNA-seq			NOT FS		NOT FS
cellular amine metabolic process	down	BP	6h RNA-seq			NOT FS		NOT FS
cellular amino acid biosynthetic process	down	BP	6h RNA-seq			NOT FS		NOT FS
cellular amino acid catabolic process	down	BP	6h RNA-seq			NOT FS		NOT FS
cellular amino acid derivative catabolic process	down	BP	6h RNA-seq			NOT FS		NOT FS
cellular amino acid metabolic process	down	BP	6h RNA-seq			NOT FS		NOT FS
cellular biogenic amine catabolic process	down	BP	6h RNA-seq			NOT FS		NOT FS
cellular biogenic amine metabolic process	down	BP	6h RNA-seq			NOT FS		NOT FS
cellular carbohydrate catabolic process	down	BP	6h RNA-seq			FS	1	FS
cellular carbohydrate metabolic process	down	BP	6h RNA-seq			NOT FS		NOT FS
cellular catabolic process	down	BP	6h RNA-seq			FS	1-3	FS
cellular component biogenesis	up	BP	6h RNA-seq	NOT FS				NOT FS
cellular developmental process	updown	BP	6h RNA-seq	NOT FS		NOT FS		NOT FS
cellular hormone metabolic process	down	BP	6h RNA-seq			NOT FS		NOT FS
cellular ketone metabolic process	down	BP	6h RNA-seq			NOT FS		NOT FS
cellular localization	up	BP	6h RNA-seq	NOT FS				NOT FS
cellular macromolecule catabolic process	down	BP	6h RNA-seq			FS	1-2	FS
cellular macromolecule localization	up	BP	6h RNA-seq	NOT FS				NOT FS
cellular nitrogen compound biosynthetic process	down	BP	6h RNA-seq			NOT FS		NOT FS
cellular nitrogen compound metabolic process	down	BP	6h RNA-seq			NOT FS		NOT FS
cellular protein localization	up	BP	6h RNA-seq	NOT FS				NOT FS
cellular response to hydrogen peroxide	down	BP	6h RNA-seq			NOT FS		NOT FS
cellular response to oxidative stress	down	BP	6h RNA-seq			NOT FS		NOT FS
cellular response to reactive oxygen species	down	BP	6h RNA-seq			NOT FS		NOT FS
cellular response to stimulus	down	BP	6h RNA-seq			NOT FS		NOT FS
cellular response to stress	down	BP	6h RNA-seq			NOT FS		NOT FS
cellulose biosynthetic process	down	BP	6h RNA-seq			NOT FS		NOT FS
cellulose metabolic process	down	BP	6h RNA-seq			NOT FS		NOT FS
channel activity	down	MF	6h RNAS seq			NOT FS		NOT FS
chemical homeostasis	down	BP	6h RNA-seq			NOT FS		NOT FS
chlorophyll binding	down	MF	6h RNAS seq			NOT FS		NOT FS
chloroplast part	down	CC	6h RNAS seq			NOT FS		NOT FS	r
chloroplast thylakoid	down	CC	6h RNAS seq			FS	5-6	FS	r
chloroplast thylakoid membrane	down	CC	6h RNAS seq			FS	5-6	FS	r
cleavages during rRNA processing	up	BP	6h RNA-seq	NOT FS				NOT FS
copper ion binding	down	MF	6h RNAS seq			NOT FS		NOT FS
cysteine biosynthetic process	down	BP	6h RNA-seq			NOT FS		NOT FS
cysteine metabolic process	down	BP	6h RNA-seq			NOT FS		NOT FS
cytoplasm	updown	CC	6h RNAS seq	FS	1-2	FS	1	FS	nr
cytoplasmic part	updown	CC	6h RNAS seq	FS	1	FS	1-3	FS	r
cytosolic large ribosomal subunit	up	CC	6h RNAS seq	FS	1			FS	r
cytosolic small ribosomal subunit	up	CC	6h RNAS seq	FS	1-2			FS	r
defense response	down	BP	6h RNA-seq			NOT FS		NOT FS
developmental cell growth	down	BP	6h RNA-seq			NOT FS		NOT FS
developmental growth	down	BP	6h RNA-seq			NOT FS		NOT FS
di-, tri-valent inorganic cation transport	down	BP	6h RNA-seq			NOT FS		NOT FS
divalent metal ion transport	down	BP	6h RNA-seq			NOT FS		NOT FS
endonucleolytic cleavages during rRNA processing	up	BP	6h RNA-seq	NOT FS				NOT FS
establishment of localization in cell	up	BP	6h RNA-seq	NOT FS				NOT FS
establishment of protein localization	up	BP	6h RNA-seq	NOT FS				NOT FS
external encapsulating structure	updown	CC	6h RNAS seq	NOT FS		NOT FS		NOT FS	r
gametophyte development	up	BP	6h RNA-seq	NOT FS				NOT FS
generation of precursor metabolites and energy	down	BP	6h RNA-seq			NOT FS		NOT FS
glucan metabolic process	down	BP	6h RNA-seq			NOT FS		NOT FS
gluconeogenesis	updown	BP	6h RNA-seq	NOT FS	1-2	FS	1-2	FS
glucose catabolic process	down	BP	6h RNA-seq			FS	1	FS
glucose metabolic process	down	BP	6h RNA-seq			NOT FS		NOT FS
glucosinolate biosynthetic process	down	BP	6h RNA-seq			NOT FS		NOT FS
glucosinolate metabolic process	down	BP	6h RNA-seq			NOT FS		NOT FS
glycolysis	down	BP	6h RNA-seq			FS	1	FS
glycoside biosynthetic process	down	BP	6h RNA-seq			NOT FS		NOT FS
glycoside metabolic process	down	BP	6h RNA-seq			NOT FS		NOT FS
glycosinolate biosynthetic process	down	BP	6h RNA-seq			NOT FS		NOT FS
Golgi organization	down	BP	6h RNA-seq			FS	1	FS
growth	down	BP	6h RNA-seq			NOT FS		NOT FS
GTPase activity	up	MF	6h RNAS seq	NOT FS				NOT FS
heterocycle catabolic process	down	BP	6h RNA-seq			NOT FS		NOT FS
heterocycle metabolic process	updown	BP	6h RNA-seq	NOT FS		NOT FS		NOT FS
hexose biosynthetic process	updown	BP	6h RNA-seq	NOT FS		NOT FS		NOT FS
hexose catabolic process	down	BP	6h RNA-seq			FS	1	FS
hexose metabolic process	down	BP	6h RNA-seq			NOT FS		NOT FS
hormone metabolic process	down	BP	6h RNA-seq			NOT FS		NOT FS
hydrogen peroxide catabolic process	down	BP	6h RNA-seq			NOT FS		NOT FS
hydrogen transport	down	BP	6h RNA-seq			NOT FS		NOT FS
hyperosmotic response	down	BP	6h RNA-seq			NOT FS		NOT FS
immune response	down	BP	6h RNA-seq			NOT FS		NOT FS
immune system process	down	BP	6h RNA-seq			NOT FS		NOT FS
indolalkylamine catabolic process	down	BP	6h RNA-seq			NOT FS		NOT FS
indolalkylamine metabolic process	down	BP	6h RNA-seq			NOT FS		NOT FS
indole and derivative metabolic process	down	BP	6h RNA-seq			NOT FS		NOT FS
indole derivative biosynthetic process	down	BP	6h RNA-seq			NOT FS		NOT FS
indole derivative catabolic process	down	BP	6h RNA-seq			NOT FS		NOT FS
indole derivative metabolic process	down	BP	6h RNA-seq			NOT FS		NOT FS
indoleacetic acid biosynthetic process	down	BP	6h RNA-seq			NOT FS		NOT FS
indoleacetic acid metabolic process	down	BP	6h RNA-seq			NOT FS		NOT FS
innate immune response	down	BP	6h RNA-seq			NOT FS		NOT FS
integral to membrane	down	CC	6h RNAS seq			NOT FS		NOT FS	nr
intracellular protein transport	up	BP	6h RNA-seq	NOT FS				NOT FS
intracellular transport	up	BP	6h RNA-seq	NOT FS				NOT FS
ion binding	down	MF	6h RNAS seq			NOT FS		NOT FS
ion homeostasis	down	BP	6h RNA-seq			NOT FS		NOT FS
ion transmembrane transport	down	BP	6h RNA-seq			NOT FS		NOT FS
ion transmembrane transporter activity	down	MF	6h RNAS seq			NOT FS		NOT FS
iron ion transport	down	BP	6h RNA-seq			NOT FS		NOT FS
large ribosomal subunit	up	CC	6h RNAS seq	FS	1			FS	nr
lateral root formation	up	BP	6h RNA-seq	NOT FS				NOT FS
light-harvesting complex	down	CC	6h RNAS seq			NOT FS		NOT FS	nr
lipid biosynthetic process	down	BP	6h RNA-seq			NOT FS		NOT FS
lipid metabolic process	down	BP	6h RNA-seq			NOT FS		NOT FS
macromolecule catabolic process	down	BP	6h RNA-seq			FS	1-2	FS
macromolecule localization	up	BP	6h RNA-seq	NOT FS				NOT FS
membrane part	updown	CC	6h RNAS seq	FS	1-2	NOT FS		FS	r
metal ion binding	down	MF	6h RNAS seq			NOT FS		NOT FS
microbody	down	CC	6h RNAS seq			NOT FS		NOT FS	r
mitochondrion organization	up	BP	6h RNA-seq	NOT FS				NOT FS
monocarboxylic acid metabolic process	down	BP	6h RNA-seq			NOT FS		NOT FS
monosaccharide biosynthetic process	updown	BP	6h RNA-seq	NOT FS		NOT FS		NOT FS
monosaccharide catabolic process	down	BP	6h RNA-seq			FS	1	FS
monosaccharide metabolic process	down	BP	6h RNA-seq			NOT FS		NOT FS
monovalent inorganic cation transport	down	BP	6h RNA-seq			NOT FS		NOT FS
multicellular organism reproduction	up	BP	6h RNA-seq	NOT FS				NOT FS
multi-organism process	down	BP	6h RNA-seq			NOT FS		NOT FS
ncRNA processing	up	BP	6h RNA-seq	NOT FS				NOT FS
nuclear export	up	BP	6h RNA-seq	NOT FS				NOT FS
nucleobase, nucleoside, nucleotide and nucleic acid transport	up	BP	6h RNA-seq	NOT FS				NOT FS
organelle membrane	updown	CC	6h RNAS seq	FS	1	NOT FS		FS	nr
organelle subcompartment	down	CC	6h RNAS seq			FS	5-6	FS	r
organic acid biosynthetic process	down	BP	6h RNA-seq			NOT FS		NOT FS
organic acid metabolic process	down	BP	6h RNA-seq			NOT FS		NOT FS
oxidoreductase activity, acting on paired donors, with incorporation or reduction of molecular oxygen	down	MF	6h RNAS seq			NOT FS		NOT FS
oxidoreductase activity, acting on peroxide as acceptor	down	MF	6h RNAS seq			NOT FS		NOT FS
oxoacid metabolic process	down	BP	6h RNA-seq			NOT FS		NOT FS
oxylipin metabolic process	down	BP	6h RNA-seq			NOT FS		NOT FS
passive transmembrane transporter activity	down	MF	6h RNAS seq			NOT FS		NOT FS
peptide-methionine-(S)-S-oxide reductase activity	down	MF	6h RNAS seq			NOT FS		NOT FS
peroxidase activity	down	MF	6h RNAS seq			NOT FS		NOT FS
peroxisome	down	CC	6h RNAS seq			NOT FS		NOT FS	nr
photomorphogenesis	up	BP	6h RNA-seq	NOT FS				NOT FS
photosynthesis	down	BP	6h RNA-seq			NOT FS		NOT FS
photosynthesis, light harvesting	down	BP	6h RNA-seq			NOT FS		NOT FS
photosynthesis, light reaction	down	BP	6h RNA-seq			NOT FS		NOT FS
photosynthetic membrane	down	CC	6h RNAS seq			FS	5-6	FS	r
pigment accumulation	down	BP	6h RNA-seq			NOT FS		NOT FS
pigment accumulation in response to UV light	down	BP	6h RNA-seq			NOT FS		NOT FS
pigment accumulation in tissues	down	BP	6h RNA-seq			NOT FS		NOT FS
pigment accumulation in tissues in response to UV light	down	BP	6h RNA-seq			NOT FS		NOT FS
pigmentation	down	BP	6h RNA-seq			NOT FS		NOT FS
plant-type cell wall	down	CC	6h RNAS seq			NOT FS		NOT FS	r
plant-type vacuole	down	CC	6h RNAS seq			NOT FS		NOT FS	r
plastid	down	CC	6h RNAS seq			NOT FS		NOT FS	nr
plastid part	down	CC	6h RNAS seq			NOT FS		NOT FS	r
plastid thylakoid	down	CC	6h RNAS seq			FS	5-6	FS	r
plastid thylakoid membrane	down	CC	6h RNAS seq			FS	5-6	FS	r
plastoglobule	down	CC	6h RNAS seq			NOT FS		NOT FS	r
positive regulation of flavonoid biosynthetic process	down	BP	6h RNA-seq			NOT FS		NOT FS
post-embryonic morphogenesis	up	BP	6h RNA-seq	NOT FS				NOT FS
protein folding	up	BP	6h RNA-seq	NOT FS				NOT FS
protein localization	up	BP	6h RNA-seq	NOT FS				NOT FS
protein targeting	up	BP	6h RNA-seq	NOT FS				NOT FS
protein transport	up	BP	6h RNA-seq	NOT FS				NOT FS
proton transport	down	BP	6h RNA-seq			NOT FS		NOT FS
purine NTP-dependent helicase activity	up	MF	6h RNAS seq	NOT FS				NOT FS
purine nucleotide biosynthetic process	up	BP	6h RNA-seq	NOT FS				NOT FS
purine nucleotide metabolic process	up	BP	6h RNA-seq	NOT FS				NOT FS
pyrimidine nucleotide biosynthetic process	up	BP	6h RNA-seq	NOT FS				NOT FS
pyrimidine nucleotide metabolic process	up	BP	6h RNA-seq	NOT FS				NOT FS
pyrimidine ribonucleotide metabolic process	up	BP	6h RNA-seq	NOT FS				NOT FS
pyruvate metabolic process	down	BP	6h RNA-seq			NOT FS		NOT FS
regulation of anatomical structure size	down	BP	6h RNA-seq			NOT FS		NOT FS
regulation of biological quality	down	BP	6h RNA-seq			NOT FS		NOT FS
regulation of cell size	down	BP	6h RNA-seq			NOT FS		NOT FS
regulation of cellular component size	down	BP	6h RNA-seq			NOT FS		NOT FS
regulation of flavonoid biosynthetic process	down	BP	6h RNA-seq			NOT FS		NOT FS
regulation of localization	down	BP	6h RNA-seq			NOT FS		NOT FS
regulation of secondary metabolic process	down	BP	6h RNA-seq			NOT FS		NOT FS
reproductive process in a multicellular organism	up	BP	6h RNA-seq	NOT FS				NOT FS
response to abiotic stimulus	down	BP	6h RNA-seq			NOT FS		NOT FS
response to biotic stimulus	down	BP	6h RNA-seq			NOT FS		NOT FS
response to cadmium ion	updown	BP	6h RNA-seq	FS	1-2	FS	1-2	FS
response to disaccharide stimulus	down	BP	6h RNA-seq			NOT FS		NOT FS
response to fructose stimulus	down	BP	6h RNA-seq			NOT FS		NOT FS
response to hexose stimulus	down	BP	6h RNA-seq			NOT FS		NOT FS
response to inorganic substance	updown	BP	6h RNA-seq	FS	1-2	NOT FS		FS
response to metal ion	updown	BP	6h RNA-seq	FS	1-2	FS	1-2	FS
response to monosaccharide stimulus	down	BP	6h RNA-seq			NOT FS		NOT FS
response to osmotic stress	down	BP	6h RNA-seq			FS	1-2	FS
response to other organism	down	BP	6h RNA-seq			NOT FS		NOT FS
response to oxidative stress	down	BP	6h RNA-seq			NOT FS		NOT FS
response to red light	down	BP	6h RNA-seq			NOT FS		NOT FS
response to salt stress	down	BP	6h RNA-seq			FS	1-2	FS
response to sucrose stimulus	down	BP	6h RNA-seq			NOT FS		NOT FS
response to temperature stimulus	down	BP	6h RNA-seq			NOT FS		NOT FS
response to UV	down	BP	6h RNA-seq			NOT FS		NOT FS
response to water	down	BP	6h RNA-seq			NOT FS		NOT FS
response to water deprivation	down	BP	6h RNA-seq			NOT FS		NOT FS
ribonucleoprotein complex	up	CC	6h RNAS seq	FS	1			FS	r
ribonucleoprotein complex biogenesis	up	BP	6h RNA-seq	NOT FS				NOT FS
ribonucleotide biosynthetic process	up	BP	6h RNA-seq	NOT FS				NOT FS
ribonucleotide metabolic process	up	BP	6h RNA-seq	NOT FS				NOT FS
ribosomal small subunit biogenesis	up	BP	6h RNA-seq	NOT FS				NOT FS
ribosomal subunit	up	CC	6h RNAS seq	FS	1-2			FS	nr
ribosome biogenesis	up	BP	6h RNA-seq	NOT FS				NOT FS
RNA binding	up	MF	6h RNAS seq	FS	1-5			FS
RNA modification	up	BP	6h RNA-seq	FS	1-5			FS
root hair elongation	down	BP	6h RNA-seq			NOT FS		NOT FS
rRNA metabolic process	up	BP	6h RNA-seq	NOT FS				NOT FS
rRNA processing	up	BP	6h RNA-seq	NOT FS				NOT FS
serine family amino acid biosynthetic process	down	BP	6h RNA-seq			NOT FS		NOT FS
serine family amino acid metabolic process	down	BP	6h RNA-seq			NOT FS		NOT FS
S-glycoside biosynthetic process	down	BP	6h RNA-seq			NOT FS		NOT FS
S-glycoside metabolic process	down	BP	6h RNA-seq			NOT FS		NOT FS
small ribosomal subunit	up	CC	6h RNAS seq	FS	1-2			FS	nr
sterol metabolic process	down	BP	6h RNA-seq			NOT FS		NOT FS
substrate-specific channel activity	down	MF	6h RNAS seq			NOT FS		NOT FS
substrate-specific transmembrane transporter activity	down	MF	6h RNAS seq			NOT FS		NOT FS
substrate-specific transporter activity	down	MF	6h RNAS seq			NOT FS		NOT FS
sulfur amino acid biosynthetic process	down	BP	6h RNA-seq			NOT FS		NOT FS
sulfur amino acid metabolic process	down	BP	6h RNA-seq			NOT FS		NOT FS
sulfur compound biosynthetic process	down	BP	6h RNA-seq			NOT FS		NOT FS
sulfur metabolic process	down	BP	6h RNA-seq			NOT FS		NOT FS
thylakoid	down	CC	6h RNAS seq			NOT FS		NOT FS	nr
thylakoid membrane	down	CC	6h RNAS seq			FS	5-6	FS	nr
thylakoid part	down	CC	6h RNAS seq			FS	5-6	FS	r
transition metal ion binding	down	MF	6h RNAS seq			NOT FS		NOT FS
transition metal ion transport	down	BP	6h RNA-seq			NOT FS		NOT FS
translation	up	BP	6h RNA-seq	FS	1-2			FS
translation elongation factor activity	up	MF	6h RNAS seq	NOT FS				NOT FS
translation factor activity, nucleic acid binding	up	MF	6h RNAS seq	FS	1-2			FS
translation initiation factor activity	up	MF	6h RNAS seq	NOT FS				NOT FS
transmembrane transport	down	BP	6h RNA-seq			NOT FS		NOT FS
transmembrane transporter activity	down	MF	6h RNAS seq			NOT FS		NOT FS
transporter activity	down	MF	6h RNAS seq			NOT FS		NOT FS
tryptophan catabolic process	down	BP	6h RNA-seq			NOT FS		NOT FS
tryptophan metabolic process	down	BP	6h RNA-seq			NOT FS		NOT FS
vacuolar membrane	updown	CC	6h RNAS seq	FS	1	FS	1-2	FS	nr
vacuolar part	updown	CC	6h RNAS seq	FS	1	FS	1-2	FS	r
vacuole	updown	CC	6h RNAS seq	FS	1	FS	1-3	FS	nr
vacuole organization	down	BP	6h RNA-seq			NOT FS		NOT FS

## Sheet: all M 
GO term	GO ID	GO categories	M Type of auxin regulation	Number of auxin treatment time points where enrichment was found in MUDEGs	Auxin treatment time points where enrichment was found in MUDEGs	MUDEGs: fs/nfs	Auxin treatment time points where enrichment was found fold specific in MUDEGs	MUDEGS: fold intervals with the most significant p-value	Number of auxin treatment time points where enrichment was found in MDDEGs	Auxin treatment time points where enrichment was found in MDDEGs	MDDEGs: fs/nfs	Auxin treatment time points where enrichment was found foldspecific in MDDEGs	MDDEGS: fold intervals with the most significant p-value	M fs/nfs
cell	GO:0005623	CC	up	3	4_8_12	fs	4_8_12	1_2 1_3_1_4						fs
cell cycle	GO:0007049	BP	up	2	4_8	fs	4_8	1_3 1_4						fs
cell cycle phase	GO:0022403	BP	up	1	8	fs	8	1_4						fs
cell cycle process	GO:0022402	BP	up	1	8	fs	8	1_4						fs
cell part	GO:0044464	CC	up	3	4_8_12	fs	4_8_12	1_2 1_3 1_4						fs
cellular component organization	GO:0016043	BP	up	2	4_8	fs	4_8	1_3						fs
cellular macromolecule biosynthetic process	GO:0034645	BP	up	1	8	fs	8	1_4						fs
cellular macromolecule metabolic process	GO:0044260	BP	up	2	4_8	fs	4_8	1_2 1_3						fs
cellular metabolic process	GO:0044237	BP	up	2	4_8	fs	4_8	1_2 1_4						fs
cellular protein metabolic process	GO:0044267	BP	up	2	4_8	fs	4_8	1_4						fs
chromatin modification	GO:0016568	BP	up	2	4_8	fs	4_8	1_3 1_4						fs
chromatin organization	GO:0006325	BP	up	2	4_8	fs	4_8	1_3 1_4						fs
chromatin silencing	GO:0006342	BP	up	1	8	fs	8	1_4						fs
chromosome organization	GO:0051276	BP	up	2	4_8	fs	4_8	1_4						fs
covalent chromatin modification	GO:0016569	BP	up	2	4_8	fs	4_8	1_3 1_4						fs
cytokinesis	GO:0000910	BP	up	1	8	fs	8	1_4						fs
cytokinesis by cell plate formation	GO:0000911	BP	up	1	8	fs	8	1_4						fs
cytokinesis during cell cycle	GO:0033205	BP	up	1	8	fs	8	1_4						fs
cytosol	GO:0005829	CC	up	2	8_12	fs	8_12	1_3 1_2						fs
cytosolic part	GO:0044445	CC	up	1	8	fs	8	1_3						fs
cytosolic ribosome	GO:0022626	CC	up	1	8	fs	8	1_3						fs
DNA metabolic process	GO:0006259	BP	up	2	4_8	fs	4_8	1_3 1_4						fs
DNA replication	GO:0006260	BP	up	2	4_8	fs	4_8	1_3 1_4						fs
DNA-dependent DNA replication	GO:0006261	BP	up	2	4_8	fs	4_8	1_3 1_4						fs
extracellular region	GO:0005576	CC	updowm	2	8_12	fs	8_12	3_6 4_6	3	4_8_12	fs_nfs_nfs	4	4_6	fs
gene silencing	GO:0016458	BP	up	2	4_8	fs	4_8	1_2 1_4						fs
gene silencing by RNA	GO:0031047	BP	up	1	8	fs	8	1_4						fs
histone H3-K9 methylation	GO:0051567	BP	up	2	4_8	fs	4_8	1_3 1_4						fs
histone lysine methylation	GO:0034968	BP	up	2	4_8	fs	4_8	1_3 1_4						fs
histone methylation	GO:0016571	BP	up	2	4_8	fs	4_8	1_3 1_4						fs
histone modification	GO:0016570	BP	up	2	4_8	fs	4_8	1_3 1_4						fs
hydrolase activity	GO:0016787	MF	up	1	4	fs	4	1_4						fs
hydrolase activity, acting on acid anhydrides	GO:0016817	MF	up	1	4	fs	4	1_3						fs
hydrolase activity, acting on acid anhydrides, in phosphorus-containing anhydrides	GO:0016818	MF	up	2	4_8	fs	4_8	1_3 1_4						fs
intracellular	GO:0005622	CC	up	2	4_8	fs	4_8	1_2 1_3						fs
intracellular membrane-bounded organelle	GO:0043231	CC	up	1	8	fs	8	1_3						fs
intracellular non-membrane-bounded organelle	GO:0043232	CC	up	2	4_8	fs	4_8	1_4 1_3						fs
intracellular organelle	GO:0043229	CC	up	2	4_8	fs	4_8	1_3						fs
intracellular organelle lumen	GO:0070013	CC	up	1	4	fs	4	1_4						fs
intracellular organelle part	GO:0044446	CC	up	3	4_8_12	fs	4_8_12	1_4 1_3 1_2						fs
intracellular part	GO:0044424	CC	up	3	4_8_12	fs	4_8_12	1_2 1_3 1_2						fs
macromolecular complex	GO:0032991	CC	up	1	8	fs	8	1_2						fs
macromolecule methylation	GO:0043414	BP	up	2	4_8	fs	4_8	1_4						fs
macromolecule modification	GO:0043412	BP	up	2	4_8	fs	4_8	1_4						fs
membrane-bounded organelle	GO:0043227	CC	up	1	8	fs	8	1_3						fs
membrane-enclosed lumen	GO:0031974	CC	up	1	4	fs	4	1_4						fs
methylation	GO:0032259	BP	up	2	4_8	fs	4_8	1_4						fs
mitotic cell cycle	GO:0000278	BP	up	1	8	fs	8	1_4						fs
ncRNA metabolic process	GO:0034660	BP	up	1	4	fs	4	1_3						fs
negative regulation of gene expression, epigenetic	GO:0045814	BP	up	1	8	fs	8	1_4						fs
negative regulation of metabolic process	GO:0009892	BP	up	1	8	fs	8	1_4						fs
nitrogen compound metabolic process	GO:0006807	BP	up	2	4_8	fs	4_8	1_3						fs
non-membrane-bounded organelle	GO:0043228	CC	up	2	4_8	fs	4_8	1_4 1_3						fs
nuclear part	GO:0044428	CC	up	2	4_8	fs	4_8	1_4 1_3						fs
nucleobase, nucleoside, nucleotide and nucleic acid metabolic process	GO:0006139	BP	up	2	4_8	fs	4_8	1_3						fs
nucleolus	GO:0005730	CC	up	1	4	fs	4	1_4						fs
nucleoside-triphosphatase activity	GO:0017111	MF	up	1	4	fs	4	1_4						fs
one-carbon metabolic process	GO:0006730	BP	up	2	4_8	fs	4_8	1_4						fs
organelle	GO:0043226	CC	up	2	4_8	fs	4_8	1_3						fs
organelle lumen	GO:0043233	CC	up	1	4	fs	4	1_4						fs
organelle organization	GO:0006996	BP	up	2	4_8	fs	4_8	1_3						fs
organelle part	GO:0044422	CC	up	1	4	fs	4	1_4 1_3 1_2						fs
protein amino acid alkylation	GO:0008213	BP	up	2	4_8	fs	4_8	1_3 1_4						fs
protein amino acid methylation	GO:0006479	BP	up	2	4_8	fs	4_8	1_3 1_4						fs
protein metabolic process	GO:0019538	BP	up	2	4_8	fs	4_8	1_4 1_3						fs
pyrophosphatase activity	GO:0016462	MF	up	1	4	fs	4	1_3						fs
regulation of cell cycle	GO:0051726	BP	up	2	4_8	fs	4_8	1_3 1_4						fs
regulation of gene expression, epigenetic	GO:0040029	BP	up	2	4_8	fs	4_8	1_3 1_4						fs
response to auxin stimulus	GO:0009733	BP	up	3	4_8_12	fs	4_8_12	6 6 5_6						fs
response to cyclopentenone	GO:0010583	BP	updowm	3	4_8_12	fs	4_8_12	5_6 4_6 5_6	1	8	nfs			fs
response to endogenous stimulus	GO:0009719	BP	up	3	4_8_12	fs	4_8_12	5_6 6 5_6						fs
response to hormone stimulus	GO:0009725	BP	up	3	4_8_12	fs	4_8_12	5_6 6 5_6						fs
response to organic cyclic substance	GO:0014070	BP	updowm	3	4_8_12	fs	4_8_12	5_6 4_6 5_6	1	8	nfs			fs
response to organic substance	GO:0010033	BP	updowm	3	4_8_12	fs	4_8_12	4_6 4_6 5_6	2	8_12	nfs			fs
ribosome	GO:0005840	CC	up	1	8	fs	8	1_3						fs
RNA processing	GO:0006396	BP	up	2	4_8	fs	4_8	1_2						fs
structural constituent of ribosome	GO:0003735	MF	up	1	8	fs	8	1_3						fs
structural molecule activity	GO:0005198	MF	up	1	8	fs	8	1_3						fs
regulation of flower development	GO:0009909	BP	up	2	4_8	fs nfs	4	1_4						fs
response to brassinosteroid stimulus	GO:0009741	BP	up	3	4_8_12	fs_fs_nfs	4_8	5_6 6						fs
nuclear lumen	GO:0031981	CC	up	2	4_8	fs_nfs	4	1_4						fs
nucleotide binding	GO:0000166	MF	up	2	4_8	fs_nfs	4	1_4						fs
small molecule metabolic process	GO:0044281	BP	up	2	4_8	fs_nfs	4	1_5						fs
response to chemical stimulus	GO:0042221	BP	updowm	3	4_8_12	fs_nfs_fs	4_12	4_6 5_6	3	4_8_12	nfs			fs
small molecule catabolic process	GO:0044282	BP	down						1	8	fs	8		fs
root epidermal cell differentiation	GO:0010053	BP	down						2	4_8	fs_nfs	4	4_6	fs
trichoblast differentiation	GO:0010054	BP	down						2	4_8	fs_nfs	4	4_6	fs
regulation of post-embryonic development	GO:0048580	BP	up	2	4_8	nfs fs	8	1_4						fs
cellular biosynthetic process	GO:0044249	BP	up	2	4_8	nfs_fs	8	1_4						fs
DNA alkylation	GO:0006305	BP	up	2	4_8	nfs_fs	8	1_3						fs
DNA methylation	GO:0006306	BP	up	2	4_8	nfs_fs	8	1_3						fs
DNA modification	GO:0006304	BP	up	2	4_8	nfs_fs	8	1_3						fs
gene expression	GO:0010467	BP	up	2	4_8	nfs_fs	8	1_3						fs
macromolecule metabolic process	GO:0043170	BP	up	2	4_8	nfs_fs	8	1_3						fs
nucleus	GO:0005634	CC	up	2	4_8	nfs_fs	8	1_4						fs
primary metabolic process	GO:0044238	BP	up	2	4_8	nfs_fs	8	1_3						fs
cellular process	GO:0009987	BP	up	3	4_8_12	nfs_fs_fs	8_12	1_3 1_2						fs
lateral root development	GO:0048527	BP	up	3	4_8_12	nfs_nfs_fs	12	6						fs
post-embryonic root development	GO:0048528	BP	up	3	4_8_12	nfs_nfs_fs	12	6						fs
anion transport	GO:0006820	BP	updowm	1	4	nfs			1	8	nfs			nfs
catalytic activity	GO:0003824	MF	updowm	3	4_8_12	nfs			2	4_8	nfs			nfs
inorganic anion transport	GO:0015698	BP	updowm	1	4	nfs			1	8	nfs			nfs
metabolic process	GO:0008152	BP	updowm	2	4_8	nfs			2	4_8	nfs			nfs
response to nitrate	GO:0010167	BP	updowm	1	4	nfs			1	8	nfs			nfs
response to stimulus	GO:0050896	BP	updowm	3	4_8_12	nfs			2	8_12	nfs			nfs
root development	GO:0048364	BP	updowm	3	4_8_12	nfs			1	8	nfs			nfs
root morphogenesis	GO:0010015	BP	updowm	1	8	nfs			1	8	nfs			nfs
root system development	GO:0022622	BP	updowm	3	4_8_12	nfs			1	8	nfs			nfs
abscisic acid mediated signaling pathway	GO:0009738	BP	down						1	12	nfs			nfs
anchored to membrane	GO:0031225	CC	down						2	4_8	nfs			nfs
brassinosteroid biosynthetic process	GO:0016132	BP	down						1	8	nfs			nfs
brassinosteroid metabolic process	GO:0016131	BP	down						1	8	nfs			nfs
carbohydrate biosynthetic process	GO:0016051	BP	down						1	8	nfs			nfs
carbohydrate metabolic process	GO:0005975	BP	down						1	8	nfs			nfs
Casparian strip	GO:0048226	CC	down						1	8	nfs			nfs
cation transport	GO:0006812	BP	down						1	8	nfs			nfs
cell junction assembly	GO:0034329	BP	down						1	8	nfs			nfs
cell junction organization	GO:0034330	BP	down						1	8	nfs			nfs
cell maturation	GO:0048469	BP	down						1	8	nfs			nfs
cell wall biogenesis	GO:0042546	BP	down						1	8	nfs			nfs
cell wall macromolecule biosynthetic process	GO:0044038	BP	down						2	8_12	nfs			nfs
cell wall macromolecule metabolic process	GO:0044036	BP	down						2	8_12	nfs			nfs
cell wall organization or biogenesis	GO:0071554	BP	down						2	4_8	nfs			nfs
cell wall part	GO:0044426	CC	down						1	8	nfs			nfs
cell wall polysaccharide biosynthetic process	GO:0070592	BP	down						2	8_12	nfs			nfs
cell wall polysaccharide metabolic process	GO:0010383	BP	down						2	8_12	nfs			nfs
cell-cell junction assembly	GO:0007043	BP	down						1	8	nfs			nfs
cell-cell junction organization	GO:0045216	BP	down						1	8	nfs			nfs
cellular amino acid and derivative metabolic process	GO:0006519	BP	down						1	8	nfs			nfs
cellular amino acid derivative biosynthetic process	GO:0042398	BP	down						2	4_8	nfs			nfs
cellular amino acid derivative metabolic process	GO:0006575	BP	down						1	8	nfs			nfs
cellular aromatic compound metabolic process	GO:0006725	BP	down						1	8	nfs			nfs
cellular carbohydrate biosynthetic process	GO:0034637	BP	down						1	8	nfs			nfs
cellular cell wall macromolecule metabolic process	GO:0010382	BP	down						2	8_12	nfs			nfs
cellular cell wall organization or biogenesis	GO:0070882	BP	down						1	8	nfs			nfs
cellular component macromolecule biosynthetic process	GO:0070589	BP	down						2	8_12	nfs			nfs
cellular polysaccharide biosynthetic process	GO:0033692	BP	down						1	8	nfs			nfs
cellular polysaccharide metabolic process	GO:0044264	BP	down						1	8	nfs			nfs
cellular response to endogenous stimulus	GO:0071495	BP	down						1	12	nfs			nfs
cellular response to external stimulus	GO:0071496	BP	down						1	8	nfs			nfs
cellular response to extracellular stimulus	GO:0031668	BP	down						1	8	nfs			nfs
cellular response to iron ion starvation	GO:0010106	BP	down						1	8	nfs			nfs
cellular response to nutrient levels	GO:0031669	BP	down						1	8	nfs			nfs
cellular response to starvation	GO:0009267	BP	down						1	8	nfs			nfs
coumarin biosynthetic process	GO:0009805	BP	down						1	8	nfs			nfs
coumarin metabolic process	GO:0009804	BP	down						1	8	nfs			nfs
developmental maturation	GO:0021700	BP	down						1	8	nfs			nfs
ectoderm development	GO:0007398	BP	down						1	8	nfs			nfs
epidermal cell differentiation	GO:0009913	BP	down						1	8	nfs			nfs
epidermis development	GO:0008544	BP	down						1	8	nfs			nfs
establishment of localization	GO:0051234	BP	down						1	8	nfs			nfs
external encapsulating structure part	GO:0044462	CC	down						1	8	nfs			nfs
extracellular matrix	GO:0031012	CC	down						2	8_12	nfs			nfs
extracellular matrix part	GO:0044420	CC	down						1	8	nfs			nfs
flavonoid biosynthetic process	GO:0009813	BP	down						2	4_8	nfs			nfs
flavonoid metabolic process	GO:0009812	BP	down						2	4_8	nfs			nfs
fluid transport	GO:0042044	BP	down						1	4	nfs			nfs
glucosyltransferase activity	GO:0046527	MF	down						1	8	nfs			nfs
glucuronoxylan metabolic process	GO:0010413	BP	down						2	8_12	nfs			nfs
glutathione transferase activity	GO:0004364	MF	down						1	8	nfs			nfs
heme binding	GO:0020037	MF	down						1	12	nfs			nfs
hemicellulose metabolic process	GO:0010410	BP	down						2	8_12	nfs			nfs
hormone biosynthetic process	GO:0042446	BP	down						1	8	nfs			nfs
intracellular signaling cascade	GO:0007242	BP	down						1	12	nfs			nfs
intrinsic to membrane	GO:0031224	CC	down						1	8	nfs			nfs
ion transport	GO:0006811	BP	down						1	8	nfs			nfs
iron ion binding	GO:0005506	MF	down						1	12	nfs			nfs
localization	GO:0051179	BP	down						1	8	nfs			nfs
metal ion transport	GO:0030001	BP	down						1	8	nfs			nfs
middle lamella-containing extracellular matrix	GO:0048196	CC	down						1	8	nfs			nfs
nitrate transport	GO:0015706	BP	down						1	8	nfs			nfs
oxidation reduction	GO:0055114	BP	down						1	8	nfs			nfs
oxidoreductase activity	GO:0016491	MF	down						2	8_12	nfs			nfs
phenylpropanoid biosynthetic process	GO:0009699	BP	down						2	4_8	nfs			nfs
phenylpropanoid metabolic process	GO:0009698	BP	down						2	4_8	nfs			nfs
phytosteroid biosynthetic process	GO:0016129	BP	down						1	8	nfs			nfs
phytosteroid metabolic process	GO:0016128	BP	down						1	8	nfs			nfs
plant-type cell wall biogenesis	GO:0009832	BP	down						1	8	nfs			nfs
polysaccharide biosynthetic process	GO:0000271	BP	down						1	8	nfs			nfs
polysaccharide metabolic process	GO:0005976	BP	down						1	8	nfs			nfs
regulation of hormone levels	GO:0010817	BP	down						1	8	nfs			nfs
response to carbohydrate stimulus	GO:0009743	BP	down						1	12	nfs			nfs
response to external stimulus	GO:0009605	BP	down						2	8_12	nfs			nfs
response to extracellular stimulus	GO:0009991	BP	down						1	8	nfs			nfs
response to nutrient levels	GO:0031667	BP	down						1	8	nfs			nfs
response to starvation	GO:0042594	BP	down						1	8	nfs			nfs
response to stress	GO:0006950	BP	down						2	8_12	nfs			nfs
response to wounding	GO:0009611	BP	down						1	12	nfs			nfs
root hair cell differentiation	GO:0048765	BP	down						1	8	nfs			nfs
secondary cell wall	GO:0009531	CC	down						1	8	nfs			nfs
secondary cell wall biogenesis	GO:0009834	BP	down						1	8	nfs			nfs
secondary metabolic process	GO:0019748	BP	down						3	4_8_12	nfs			nfs
signal transduction	GO:0007165	BP	down						1	12	nfs			nfs
signaling	GO:0023052	BP	down						1	12	nfs			nfs
small molecule biosynthetic process	GO:0044283	BP	down						1	8	nfs			nfs
steroid biosynthetic process	GO:0006694	BP	down						2	4_8	nfs			nfs
steroid metabolic process	GO:0008202	BP	down						2	4_8	nfs			nfs
sterol biosynthetic process	GO:0016126	BP	down						1	4	nfs			nfs
tetrapyrrole binding	GO:0046906	MF	down						1	12	nfs			nfs
toxin catabolic process	GO:0009407	BP	down						1	8	nfs			nfs
toxin metabolic process	GO:0009404	BP	down						1	8	nfs			nfs
transferase activity	GO:0016740	MF	down						2	4_8	nfs			nfs
transferase activity, transferring glycosyl groups	GO:0016757	MF	down						2	4_8	nfs			nfs
transferase activity, transferring hexosyl groups	GO:0016758	MF	down						1	8	nfs			nfs
transport	GO:0006810	BP	down						1	8	nfs			nfs
trichoblast maturation	GO:0048764	BP	down						1	8	nfs			nfs
triterpenoid metabolic process	GO:0006722	BP	down						1	4	nfs			nfs
UDP-glucosyltransferase activity	GO:0035251	MF	down						1	8	nfs			nfs
UDP-glycosyltransferase activity	GO:0008194	MF	down						1	8	nfs			nfs
water channel activity	GO:0015250	MF	down						1	8	nfs			nfs
water transmembrane transporter activity	GO:0005372	MF	down						1	8	nfs			nfs
water transport	GO:0006833	BP	down						1	4	nfs			nfs
xylan biosynthetic process	GO:0045492	BP	down						2	8_12	nfs			nfs
xylan metabolic process	GO:0045491	BP	down						2	8_12	nfs			nfs
adenyl nucleotide binding	GO:0030554	MF	up	2	4_8	nfs								nfs
adenyl ribonucleotide binding	GO:0032559	MF	up	2	4_8	nfs								nfs
anatomical structure arrangement	GO:0048532	BP	up	1	8	nfs								nfs
anatomical structure development	GO:0048856	BP	up	3	4_8_12	nfs								nfs
anatomical structure morphogenesis	GO:0009653	BP	up	1	8	nfs								nfs
ATP binding	GO:0005524	MF	up	2	4_8	nfs								nfs
ATPase activity	GO:0016887	MF	up	1	4	nfs								nfs
ATPase activity, coupled	GO:0042623	MF	up	1	4	nfs								nfs
binding	GO:0005488	MF	up	2	4_8	nfs								nfs
biological regulation	GO:0065007	BP	up	3	4_8_12	nfs								nfs
biosynthetic process	GO:0009058	BP	up	2	4_8	nfs								nfs
cell division	GO:0051301	BP	up	1	8	nfs								nfs
cell junction	GO:0030054	CC	up	1	8	nfs								nfs
cell proliferation	GO:0008283	BP	up	2	4_8	nfs								nfs
cell-cell junction	GO:0005911	CC	up	1	8	nfs								nfs
chromatin	GO:0000785	CC	up	1	8	nfs								nfs
chromosomal part	GO:0044427	CC	up	2	4_8	nfs								nfs
chromosome	GO:0005694	CC	up	1	8	nfs								nfs
cyclin-dependent protein kinase regulator activity	GO:0016538	MF	up	1	8	nfs								nfs
cytoskeleton organization	GO:0007010	BP	up	1	8	nfs								nfs
developmental process	GO:0032502	BP	up	3	4_8_12	nfs								nfs
DNA binding	GO:0003677	MF	up	1	4	nfs								nfs
DNA replication initiation	GO:0006270	BP	up	1	8	nfs								nfs
embryo sac development	GO:0009553	BP	up	1	4	nfs								nfs
establishment of RNA localization	GO:0051236	BP	up	1	4	nfs								nfs
flower development	GO:0009908	BP	up	2	4_8	nfs								nfs
G2/M transition of mitotic cell cycle	GO:0000086	BP	up	1	8	nfs								nfs
helicase activity	GO:0004386	MF	up	1	4	nfs								nfs
histone phosphorylation	GO:0016572	BP	up	1	8	nfs								nfs
indole-3-acetic acid amido synthetase activity	GO:0010279	MF	up	1	12	nfs								nfs
interphase	GO:0051325	BP	up	1	8	nfs								nfs
interphase of mitotic cell cycle	GO:0051329	BP	up	1	8	nfs								nfs
kinase activity	GO:0016301	MF	up	1	8	nfs								nfs
kinase regulator activity	GO:0019207	MF	up	1	8	nfs								nfs
lateral root morphogenesis	GO:0010102	BP	up	3	4_8_12	nfs								nfs
M phase	GO:0000279	BP	up	1	8	nfs								nfs
macromolecule biosynthetic process	GO:0009059	BP	up	1	8	nfs								nfs
membrane	GO:0016020	CC	up	1	12	nfs								nfs
meristem development	GO:0048507	BP	up	2	4_8	nfs								nfs
meristem initiation	GO:0010014	BP	up	1	8	nfs								nfs
meristem maintenance	GO:0010073	BP	up	1	4	nfs								nfs
meristem structural organization	GO:0009933	BP	up	1	8	nfs								nfs
methylation-dependent chromatin silencing	GO:0006346	BP	up	1	8	nfs								nfs
microtubule cytoskeleton organization	GO:0000226	BP	up	1	8	nfs								nfs
microtubule-based process	GO:0007017	BP	up	1	8	nfs								nfs
mRNA export from nucleus	GO:0006406	BP	up	1	4	nfs								nfs
mRNA transport	GO:0051028	BP	up	1	4	nfs								nfs
multicellular organismal development	GO:0007275	BP	up	2	4_8	nfs								nfs
multicellular organismal process	GO:0032501	BP	up	2	4_8	nfs								nfs
multidimensional cell growth	GO:0009825	BP	up	1	12	nfs								nfs
negative regulation of biological process	GO:0048519	BP	up	2	4_8	nfs								nfs
negative regulation of biosynthetic process	GO:0009890	BP	up	1	8	nfs								nfs
negative regulation of cellular biosynthetic process	GO:0031327	BP	up	1	8	nfs								nfs
negative regulation of cellular metabolic process	GO:0031324	BP	up	1	8	nfs								nfs
negative regulation of cellular process	GO:0048523	BP	up	1	8	nfs								nfs
negative regulation of gene expression	GO:0010629	BP	up	1	8	nfs								nfs
negative regulation of macromolecule biosynthetic process	GO:0010558	BP	up	1	8	nfs								nfs
negative regulation of macromolecule metabolic process	GO:0010605	BP	up	1	8	nfs								nfs
negative regulation of nitrogen compound metabolic process	GO:0051172	BP	up	1	8	nfs								nfs
negative regulation of nucleobase, nucleoside, nucleotide and nucleic acid metabolic process	GO:0045934	BP	up	1	8	nfs								nfs
negative regulation of RNA metabolic process	GO:0051253	BP	up	1	8	nfs								nfs
negative regulation of transcription	GO:0016481	BP	up	1	8	nfs								nfs
negative regulation of transcription, DNA-dependent	GO:0045892	BP	up	1	8	nfs								nfs
nuclear division	GO:0000280	BP	up	1	8	nfs								nfs
nuclear import	GO:0051170	BP	up	1	4	nfs								nfs
nuclear transport	GO:0051169	BP	up	1	4	nfs								nfs
nucleic acid binding	GO:0003676	MF	up	1	4	nfs								nfs
nucleic acid transport	GO:0050657	BP	up	1	4	nfs								nfs
nucleobase, nucleoside and nucleotide metabolic process	GO:0055086	BP	up	1	4	nfs								nfs
nucleocytoplasmic transport	GO:0006913	BP	up	1	4	nfs								nfs
nucleoside binding	GO:0001882	MF	up	2	4_8	nfs								nfs
nucleoside phosphate metabolic process	GO:0006753	BP	up	1	4	nfs								nfs
nucleotide biosynthetic process	GO:0009165	BP	up	1	4	nfs								nfs
nucleotide metabolic process	GO:0009117	BP	up	1	4	nfs								nfs
organ development	GO:0048513	BP	up	3	4_8_12	nfs								nfs
organ morphogenesis	GO:0009887	BP	up	1	8	nfs								nfs
organelle assembly	GO:0070925	BP	up	1	8	nfs								nfs
organelle fission	GO:0048285	BP	up	1	8	nfs								nfs
pattern specification process	GO:0007389	BP	up	1	4	nfs								nfs
phosphate metabolic process	GO:0006796	BP	up	1	8	nfs								nfs
phosphorus metabolic process	GO:0006793	BP	up	1	8	nfs								nfs
phosphorylation	GO:0016310	BP	up	1	8	nfs								nfs
plasma membrane	GO:0005886	CC	up	2	4_12	nfs								nfs
plasma membrane part	GO:0044459	CC	up	1	8	nfs								nfs
plasmodesma	GO:0009506	CC	up	1	8	nfs								nfs
post-embryonic development	GO:0009791	BP	up	2	4_8	nfs								nfs
post-embryonic root morphogenesis	GO:0010101	BP	up	3	4_8_12	nfs								nfs
post-translational protein modification	GO:0043687	BP	up	2	4_8	nfs								nfs
protein amino acid phosphorylation	GO:0006468	BP	up	1	8	nfs								nfs
protein binding	GO:0005515	MF	up	1	8	nfs								nfs
protein import	GO:0017038	BP	up	1	4	nfs								nfs
protein import into nucleus	GO:0006606	BP	up	1	4	nfs								nfs
protein kinase regulator activity	GO:0019887	MF	up	1	8	nfs								nfs
protein localization in nucleus	GO:0034504	BP	up	1	4	nfs								nfs
protein localization in organelle	GO:0033365	BP	up	1	4	nfs								nfs
protein maturation	GO:0051604	BP	up	1	4	nfs								nfs
protein modification process	GO:0006464	BP	up	2	4_8	nfs								nfs
purine nucleoside binding	GO:0001883	MF	up	2	4_8	nfs								nfs
purine nucleotide binding	GO:0017076	MF	up	2	4_8	nfs								nfs
purine ribonucleotide binding	GO:0032555	MF	up	2	4_8	nfs								nfs
pyrimidine ribonucleotide biosynthetic process	GO:0009220	BP	up	1	4	nfs								nfs
regulation of biological process	GO:0050789	BP	up	2	4_8	nfs								nfs
regulation of biosynthetic process	GO:0009889	BP	up	2	4_8	nfs								nfs
regulation of cell cycle process	GO:0010564	BP	up	1	8	nfs								nfs
regulation of cell differentiation	GO:0045595	BP	up	1	8	nfs								nfs
regulation of cellular biosynthetic process	GO:0031326	BP	up	2	4_8	nfs								nfs
regulation of cellular metabolic process	GO:0031323	BP	up	2	4_8	nfs								nfs
regulation of cellular process	GO:0050794	BP	up	2	4_8	nfs								nfs
regulation of cyclin-dependent protein kinase activity	GO:0000079	BP	up	1	8	nfs								nfs
regulation of developmental process	GO:0050793	BP	up	2	4_8	nfs								nfs
regulation of DNA metabolic process	GO:0051052	BP	up	2	4_8	nfs								nfs
regulation of DNA replication	GO:0006275	BP	up	2	4_8	nfs								nfs
regulation of G2/M transition of mitotic cell cycle	GO:0010389	BP	up	1	8	nfs								nfs
regulation of gene expression	GO:0010468	BP	up	2	4_8	nfs								nfs
regulation of kinase activity	GO:0043549	BP	up	1	8	nfs								nfs
regulation of macromolecule biosynthetic process	GO:0010556	BP	up	2	4_8	nfs								nfs
regulation of macromolecule metabolic process	GO:0060255	BP	up	2	4_8	nfs								nfs
regulation of metabolic process	GO:0019222	BP	up	2	4_8	nfs								nfs
regulation of mitotic cell cycle	GO:0007346	BP	up	1	8	nfs								nfs
regulation of multicellular organismal process	GO:0051239	BP	up	2	4_8	nfs								nfs
regulation of nitrogen compound metabolic process	GO:0051171	BP	up	2	4_8	nfs								nfs
regulation of nucleobase, nucleoside, nucleotide and nucleic acid metabolic process	GO:0019219	BP	up	2	4_8	nfs								nfs
regulation of primary metabolic process	GO:0080090	BP	up	2	4_8	nfs								nfs
regulation of protein kinase activity	GO:0045859	BP	up	1	8	nfs								nfs
regulation of RNA metabolic process	GO:0051252	BP	up	2	4_8	nfs								nfs
regulation of transcription	GO:0045449	BP	up	2	4_8	nfs								nfs
regulation of transcription, DNA-dependent	GO:0006355	BP	up	2	4_8	nfs								nfs
reproduction	GO:0000003	BP	up	2	4_8	nfs								nfs
reproductive developmental process	GO:0003006	BP	up	2	4_8	nfs								nfs
reproductive process	GO:0022414	BP	up	2	4_8	nfs								nfs
reproductive structure development	GO:0048608	BP	up	2	4_8	nfs								nfs
ribonucleotide binding	GO:0032553	MF	up	2	4_8	nfs								nfs
RNA biosynthetic process	GO:0032774	BP	up	2	4_8	nfs								nfs
RNA export from nucleus	GO:0006405	BP	up	1	4	nfs								nfs
RNA localization	GO:0006403	BP	up	1	4	nfs								nfs
RNA metabolic process	GO:0016070	BP	up	2	4_8	nfs								nfs
RNA methylation	GO:0001510	BP	up	1	4	nfs								nfs
RNA transport	GO:0050658	BP	up	1	4	nfs								nfs
signaling pathway	GO:0023033	BP	up	1	8	nfs								nfs
spindle assembly	GO:0051225	BP	up	1	8	nfs								nfs
spindle organization	GO:0007051	BP	up	1	8	nfs								nfs
symplast	GO:0055044	CC	up	1	8	nfs								nfs
system development	GO:0048731	BP	up	3	4_8_12	nfs								nfs
tissue development	GO:0009888	BP	up	2	4_8	nfs								nfs
transcription	GO:0006350	BP	up	2	4_8	nfs								nfs
transcription factor activity	GO:0003700	MF	up	1	4	nfs								nfs
transcription regulator activity	GO:0030528	MF	up	1	4	nfs								nfs
transcription, DNA-dependent	GO:0006351	BP	up	2	4_8	nfs								nfs
transferase activity, transferring phosphorus-containing groups	GO:0016772	MF	up	1	8	nfs								nfs
tRNA metabolic process	GO:0006399	BP	up	1	4	nfs								nfs

## Sheet: all R
GO term	R auxin regulation	GO categories	6h RNA-seq	RUDEGs: FS/NOT FS	UDEGS: fold intervals with the most significant p-value	RDDEGs FS/NOT FS	DDEGS: fold intervals with the most significant p-value	R FS/ NOT FS
adenyl nucleotide binding	up	MF	6h RNAS seq	NOT FS				NOT FS
adenyl ribonucleotide binding	up	MF	6h RNAS seq	NOT FS				NOT FS
alcohol biosynthetic process	updown	BP	6h RNA-seq	NOT FS		NOT FS		NOT FS
alcohol catabolic process	down	BP	6h RNA-seq			FS	1	FS
alcohol metabolic process	down	BP	6h RNA-seq			NOT FS		NOT FS
amine biosynthetic process	down	BP	6h RNA-seq			NOT FS		NOT FS
amine catabolic process	down	BP	6h RNA-seq			NOT FS		NOT FS
amine metabolic process	down	BP	6h RNA-seq			NOT FS		NOT FS
anatomical structure development	up	BP	6h RNA-seq	NOT FS				NOT FS
anion transport	down	BP	6h RNA-seq			NOT FS		NOT FS
anthocyanin accumulation in tissues in response to UV light	down	BP	6h RNA-seq			NOT FS		NOT FS
antioxidant activity	down	MF	6h RNAS seq			NOT FS		NOT FS
apoplast	down	CC	6h RNAS seq			NOT FS		NOT FS
aromatic amino acid family catabolic process	down	BP	6h RNA-seq			NOT FS		NOT FS
aromatic amino acid family metabolic process	down	BP	6h RNA-seq			NOT FS		NOT FS
aromatic compound biosynthetic process	down	BP	6h RNA-seq			NOT FS		NOT FS
aromatic compound catabolic process	down	BP	6h RNA-seq			NOT FS		NOT FS
ATP binding	up	MF	6h RNAS seq	NOT FS				NOT FS
ATPase activity	up	MF	6h RNAS seq	NOT FS				NOT FS
ATPase activity, coupled	up	MF	6h RNAS seq	NOT FS				NOT FS
ATP-dependent helicase activity	up	MF	6h RNAS seq	NOT FS				NOT FS
auxin biosynthetic process	down	BP	6h RNA-seq			NOT FS		NOT FS
auxin homeostasis	up	BP	6h RNA-seq	NOT FS				NOT FS
auxin metabolic process	down	BP	6h RNA-seq			NOT FS		NOT FS
binding	up	MF	6h RNAS seq	FS	1-5			FS
biological regulation	down	BP	6h RNA-seq			NOT FS		NOT FS
biosynthetic process	updown	BP	6h RNA-seq	FS	1	NOT FS		FS
calcium ion transport	down	BP	6h RNA-seq			NOT FS		NOT FS
carbohydrate biosynthetic process	down	BP	6h RNA-seq			NOT FS		NOT FS
carbohydrate catabolic process	down	BP	6h RNA-seq			FS	1	FS
carbohydrate metabolic process	down	BP	6h RNA-seq			NOT FS		NOT FS
carboxylic acid biosynthetic process	down	BP	6h RNA-seq			NOT FS		NOT FS
carboxylic acid metabolic process	down	BP	6h RNA-seq			NOT FS		NOT FS
catabolic process	down	BP	6h RNA-seq			FS	1-3	FS
catalytic activity	down	MF	6h RNAS seq			NOT FS		NOT FS
cation binding	down	MF	6h RNAS seq			NOT FS		NOT FS
cation transmembrane transporter activity	down	MF	6h RNAS seq			NOT FS		NOT FS
cation transport	down	BP	6h RNA-seq			NOT FS		NOT FS
cell	updown	CC	6h RNAS seq	FS	1-3	FS	1-2	FS
cell communication	down	BP	6h RNA-seq			NOT FS		NOT FS
cell cycle	up	BP	6h RNA-seq	NOT FS				NOT FS
cell development	down	BP	6h RNA-seq			NOT FS		NOT FS
cell differentiation	updown	BP	6h RNA-seq	NOT FS		NOT FS		NOT FS
cell division	up	BP	6h RNA-seq	NOT FS				NOT FS
cell growth	down	BP	6h RNA-seq			NOT FS		NOT FS
cell junction	updown	CC	6h RNAS seq	FS	1	NOT FS		FS
cell maturation	down	BP	6h RNA-seq			NOT FS		NOT FS
cell part	updown	CC	6h RNAS seq	FS	1-3	FS	1-2	FS
cell wall	updown	CC	6h RNAS seq	NOT FS		NOT FS		NOT FS
cell wall biogenesis	down	BP	6h RNA-seq			NOT FS		NOT FS
cell wall organization	down	BP	6h RNA-seq			NOT FS		NOT FS
cell wall organization or biogenesis	down	BP	6h RNA-seq			NOT FS		NOT FS
cell-cell junction	updown	CC	6h RNAS seq	FS	1	NOT FS		FS
cellular amine metabolic process	down	BP	6h RNA-seq			NOT FS		NOT FS
cellular amino acid and derivative metabolic process	down	BP	6h RNA-seq			NOT FS		NOT FS
cellular amino acid biosynthetic process	down	BP	6h RNA-seq			NOT FS		NOT FS
cellular amino acid catabolic process	down	BP	6h RNA-seq			NOT FS		NOT FS
cellular amino acid derivative biosynthetic process	down	BP	6h RNA-seq			NOT FS		NOT FS
cellular amino acid derivative catabolic process	down	BP	6h RNA-seq			NOT FS		NOT FS
cellular amino acid derivative metabolic process	down	BP	6h RNA-seq			NOT FS		NOT FS
cellular amino acid metabolic process	down	BP	6h RNA-seq			NOT FS		NOT FS
cellular aromatic compound metabolic process	down	BP	6h RNA-seq			NOT FS		NOT FS
cellular biogenic amine catabolic process	down	BP	6h RNA-seq			NOT FS		NOT FS
cellular biogenic amine metabolic process	down	BP	6h RNA-seq			NOT FS		NOT FS
cellular biosynthetic process	updown	BP	6h RNA-seq	FS	1	NOT FS		FS
cellular carbohydrate biosynthetic process	down	BP	6h RNA-seq			NOT FS		NOT FS
cellular carbohydrate catabolic process	down	BP	6h RNA-seq			FS	1	FS
cellular carbohydrate metabolic process	down	BP	6h RNA-seq			NOT FS		NOT FS
cellular catabolic process	down	BP	6h RNA-seq			FS	1-3	FS
cellular cell wall organization or biogenesis	down	BP	6h RNA-seq			NOT FS		NOT FS
cellular component biogenesis	up	BP	6h RNA-seq	NOT FS				NOT FS
cellular component organization	up	BP	6h RNA-seq	NOT FS				NOT FS
cellular developmental process	updown	BP	6h RNA-seq	NOT FS		NOT FS		NOT FS
cellular hormone metabolic process	down	BP	6h RNA-seq			NOT FS		NOT FS
cellular ketone metabolic process	down	BP	6h RNA-seq			NOT FS		NOT FS
cellular localization	up	BP	6h RNA-seq	NOT FS				NOT FS
cellular macromolecule biosynthetic process	up	BP	6h RNA-seq	FS	1			FS
cellular macromolecule catabolic process	down	BP	6h RNA-seq			FS	1-2	FS
cellular macromolecule localization	up	BP	6h RNA-seq	NOT FS				NOT FS
cellular macromolecule metabolic process	up	BP	6h RNA-seq	FS	1-4			FS
cellular metabolic process	updown	BP	6h RNA-seq	FS	1	NOT FS		FS
cellular nitrogen compound biosynthetic process	down	BP	6h RNA-seq			NOT FS		NOT FS
cellular nitrogen compound metabolic process	down	BP	6h RNA-seq			NOT FS		NOT FS
cellular process	updown	BP	6h RNA-seq	FS	1-4	NOT FS		FS
cellular protein localization	up	BP	6h RNA-seq	NOT FS				NOT FS
cellular protein metabolic process	up	BP	6h RNA-seq	FS	1			FS
cellular response to external stimulus	down	BP	6h RNA-seq			NOT FS		NOT FS
cellular response to extracellular stimulus	down	BP	6h RNA-seq			NOT FS		NOT FS
cellular response to hydrogen peroxide	down	BP	6h RNA-seq			NOT FS		NOT FS
cellular response to iron ion starvation	down	BP	6h RNA-seq			NOT FS		NOT FS
cellular response to nutrient levels	down	BP	6h RNA-seq			NOT FS		NOT FS
cellular response to oxidative stress	down	BP	6h RNA-seq			NOT FS		NOT FS
cellular response to reactive oxygen species	down	BP	6h RNA-seq			NOT FS		NOT FS
cellular response to starvation	down	BP	6h RNA-seq			NOT FS		NOT FS
cellular response to stimulus	down	BP	6h RNA-seq			NOT FS		NOT FS
cellular response to stress	down	BP	6h RNA-seq			NOT FS		NOT FS
cellulose biosynthetic process	down	BP	6h RNA-seq			NOT FS		NOT FS
cellulose metabolic process	down	BP	6h RNA-seq			NOT FS		NOT FS
channel activity	down	MF	6h RNAS seq			NOT FS		NOT FS
chemical homeostasis	down	BP	6h RNA-seq			NOT FS		NOT FS
chlorophyll binding	down	MF	6h RNAS seq			NOT FS		NOT FS
chloroplast part	down	CC	6h RNAS seq			NOT FS		NOT FS
chloroplast thylakoid	down	CC	6h RNAS seq			FS	5-6	FS
chloroplast thylakoid membrane	down	CC	6h RNAS seq			FS	5-6	FS
chromatin modification	up	BP	6h RNA-seq	FS	2-4			FS
chromatin organization	up	BP	6h RNA-seq	NOT FS				NOT FS
chromosome organization	up	BP	6h RNA-seq	NOT FS				NOT FS
cleavages during rRNA processing	up	BP	6h RNA-seq	NOT FS				NOT FS
copper ion binding	down	MF	6h RNAS seq			NOT FS		NOT FS
coumarin biosynthetic process	down	BP	6h RNA-seq			NOT FS		NOT FS
coumarin metabolic process	down	BP	6h RNA-seq			NOT FS		NOT FS
covalent chromatin modification	up	BP	6h RNA-seq	FS	2-4			FS
cysteine biosynthetic process	down	BP	6h RNA-seq			NOT FS		NOT FS
cysteine metabolic process	down	BP	6h RNA-seq			NOT FS		NOT FS
cytokinesis	up	BP	6h RNA-seq	NOT FS				NOT FS
cytokinesis by cell plate formation	up	BP	6h RNA-seq	NOT FS				NOT FS
cytokinesis during cell cycle	up	BP	6h RNA-seq	NOT FS				NOT FS
cytoplasm	updown	CC	6h RNAS seq	FS	1-2	FS	1	FS
cytoplasmic part	updown	CC	6h RNAS seq	FS	1	FS	1-3	FS
cytoskeleton organization	up	BP	6h RNA-seq	NOT FS				NOT FS
cytosol	updown	CC	6h RNAS seq	FS	1-2	NOT FS		FS
cytosolic large ribosomal subunit	up	CC	6h RNAS seq	FS	1			FS
cytosolic part	up	CC	6h RNAS seq	FS	1-2			FS
cytosolic ribosome	up	CC	6h RNAS seq	FS	1-2			FS
cytosolic small ribosomal subunit	up	CC	6h RNAS seq	FS	1-2			FS
defense response	down	BP	6h RNA-seq			NOT FS		NOT FS
developmental cell growth	down	BP	6h RNA-seq			NOT FS		NOT FS
developmental growth	down	BP	6h RNA-seq			NOT FS		NOT FS
developmental maturation	down	BP	6h RNA-seq			NOT FS		NOT FS
developmental process	up	BP	6h RNA-seq	NOT FS				NOT FS
di-, tri-valent inorganic cation transport	down	BP	6h RNA-seq			NOT FS		NOT FS
divalent metal ion transport	down	BP	6h RNA-seq			NOT FS		NOT FS
DNA replication	up	BP	6h RNA-seq	NOT FS				NOT FS
ectoderm development	down	BP	6h RNA-seq			NOT FS		NOT FS
embryo sac development	up	BP	6h RNA-seq	NOT FS				NOT FS
endonucleolytic cleavages during rRNA processing	up	BP	6h RNA-seq	NOT FS				NOT FS
epidermal cell differentiation	down	BP	6h RNA-seq			NOT FS		NOT FS
epidermis development	down	BP	6h RNA-seq			NOT FS		NOT FS
establishment of localization	down	BP	6h RNA-seq			NOT FS		NOT FS
establishment of localization in cell	up	BP	6h RNA-seq	NOT FS				NOT FS
establishment of protein localization	up	BP	6h RNA-seq	NOT FS				NOT FS
establishment of RNA localization	up	BP	6h RNA-seq	NOT FS				NOT FS
external encapsulating structure	updown	CC	6h RNAS seq	NOT FS		NOT FS		NOT FS
extracellular region	down	CC	6h RNAS seq			NOT FS		NOT FS
flavonoid biosynthetic process	down	BP	6h RNA-seq			NOT FS		NOT FS
flavonoid metabolic process	down	BP	6h RNA-seq			NOT FS		NOT FS
flower development	up	BP	6h RNA-seq	NOT FS				NOT FS
fluid transport	down	BP	6h RNA-seq			NOT FS		NOT FS
gametophyte development	up	BP	6h RNA-seq	NOT FS				NOT FS
gene expression	up	BP	6h RNA-seq	FS	1			FS
generation of precursor metabolites and energy	down	BP	6h RNA-seq			NOT FS		NOT FS
glucan metabolic process	down	BP	6h RNA-seq			NOT FS		NOT FS
gluconeogenesis	updown	BP	6h RNA-seq	NOT FS	1-2	FS	1-2	FS
glucose catabolic process	down	BP	6h RNA-seq			FS	1	FS
glucose metabolic process	down	BP	6h RNA-seq			NOT FS		NOT FS
glucosinolate biosynthetic process	down	BP	6h RNA-seq			NOT FS		NOT FS
glucosinolate metabolic process	down	BP	6h RNA-seq			NOT FS		NOT FS
glycolysis	down	BP	6h RNA-seq			FS	1	FS
glycoside biosynthetic process	down	BP	6h RNA-seq			NOT FS		NOT FS
glycoside metabolic process	down	BP	6h RNA-seq			NOT FS		NOT FS
glycosinolate biosynthetic process	down	BP	6h RNA-seq			NOT FS		NOT FS
Golgi organization	down	BP	6h RNA-seq			FS	1	FS
growth	down	BP	6h RNA-seq			NOT FS		NOT FS
GTPase activity	up	MF	6h RNAS seq	NOT FS				NOT FS
helicase activity	up	MF	6h RNAS seq	NOT FS				NOT FS
heme binding	down	MF	6h RNAS seq			NOT FS		NOT FS
heterocycle catabolic process	down	BP	6h RNA-seq			NOT FS		NOT FS
heterocycle metabolic process	updown	BP	6h RNA-seq	NOT FS		NOT FS		NOT FS
hexose biosynthetic process	updown	BP	6h RNA-seq	NOT FS		NOT FS		NOT FS
hexose catabolic process	down	BP	6h RNA-seq			FS	1	FS
hexose metabolic process	down	BP	6h RNA-seq			NOT FS		NOT FS
histone H3-K9 methylation	up	BP	6h RNA-seq	NOT FS				NOT FS
histone lysine methylation	up	BP	6h RNA-seq	NOT FS				NOT FS
histone methylation	up	BP	6h RNA-seq	NOT FS				NOT FS
histone modification	up	BP	6h RNA-seq	FS	2-4			FS
histone phosphorylation	up	BP	6h RNA-seq	NOT FS				NOT FS
hormone biosynthetic process	down	BP	6h RNA-seq			NOT FS		NOT FS
hormone metabolic process	down	BP	6h RNA-seq			NOT FS		NOT FS
hydrogen peroxide catabolic process	down	BP	6h RNA-seq			NOT FS		NOT FS
hydrogen transport	down	BP	6h RNA-seq			NOT FS		NOT FS
hydrolase activity	down	MF	6h RNAS seq			FS	1-3	FS
hydrolase activity, acting on acid anhydrides	up	MF	6h RNAS seq	NOT FS				NOT FS
hydrolase activity, acting on acid anhydrides, in phosphorus-containing anhydrides	up	MF	6h RNAS seq	NOT FS				NOT FS
hyperosmotic response	down	BP	6h RNA-seq			NOT FS		NOT FS
immune response	down	BP	6h RNA-seq			NOT FS		NOT FS
immune system process	down	BP	6h RNA-seq			NOT FS		NOT FS
indolalkylamine catabolic process	down	BP	6h RNA-seq			NOT FS		NOT FS
indolalkylamine metabolic process	down	BP	6h RNA-seq			NOT FS		NOT FS
indole and derivative metabolic process	down	BP	6h RNA-seq			NOT FS		NOT FS
indole derivative biosynthetic process	down	BP	6h RNA-seq			NOT FS		NOT FS
indole derivative catabolic process	down	BP	6h RNA-seq			NOT FS		NOT FS
indole derivative metabolic process	down	BP	6h RNA-seq			NOT FS		NOT FS
indole-3-acetic acid amido synthetase activity	up	MF	6h RNAS seq	NOT FS				NOT FS
indoleacetic acid biosynthetic process	down	BP	6h RNA-seq			NOT FS		NOT FS
indoleacetic acid metabolic process	down	BP	6h RNA-seq			NOT FS		NOT FS
innate immune response	down	BP	6h RNA-seq			NOT FS		NOT FS
inorganic anion transport	down	BP	6h RNA-seq			NOT FS		NOT FS
integral to membrane	down	CC	6h RNAS seq			NOT FS		NOT FS
intracellular	up	CC	6h RNAS seq	FS	1-3			FS
intracellular membrane-bounded organelle	up	CC	6h RNAS seq	FS	1-4			FS
intracellular non-membrane-bounded organelle	up	CC	6h RNAS seq	FS	1-2			FS
intracellular organelle	up	CC	6h RNAS seq	FS	1-4			FS
intracellular organelle lumen	up	CC	6h RNAS seq	FS	1-5			FS
intracellular organelle part	updown	CC	6h RNAS seq	FS	1-2	NOT FS		FS
intracellular part	up	CC	6h RNAS seq	FS	1-3			FS
intracellular protein transport	up	BP	6h RNA-seq	NOT FS				NOT FS
intracellular transport	up	BP	6h RNA-seq	NOT FS				NOT FS
intrinsic to membrane	down	CC	6h RNAS seq			NOT FS		NOT FS
ion binding	down	MF	6h RNAS seq			NOT FS		NOT FS
ion homeostasis	down	BP	6h RNA-seq			NOT FS		NOT FS
ion transmembrane transport	down	BP	6h RNA-seq			NOT FS		NOT FS
ion transmembrane transporter activity	down	MF	6h RNAS seq			NOT FS		NOT FS
ion transport	down	BP	6h RNA-seq			NOT FS		NOT FS
iron ion binding	down	MF	6h RNAS seq			NOT FS		NOT FS
iron ion transport	down	BP	6h RNA-seq			NOT FS		NOT FS
large ribosomal subunit	up	CC	6h RNAS seq	FS	1			FS
lateral root development	up	BP	6h RNA-seq	NOT FS				NOT FS
lateral root formation	up	BP	6h RNA-seq	NOT FS				NOT FS
lateral root morphogenesis	up	BP	6h RNA-seq	NOT FS				NOT FS
light-harvesting complex	down	CC	6h RNAS seq			NOT FS		NOT FS
lipid biosynthetic process	down	BP	6h RNA-seq			NOT FS		NOT FS
lipid metabolic process	down	BP	6h RNA-seq			NOT FS		NOT FS
localization	down	BP	6h RNA-seq			NOT FS		NOT FS
macromolecular complex	up	CC	6h RNAS seq	FS	1-2			FS
macromolecule biosynthetic process	up	BP	6h RNA-seq	FS	1			FS
macromolecule catabolic process	down	BP	6h RNA-seq			FS	1-2	FS
macromolecule localization	up	BP	6h RNA-seq	NOT FS				NOT FS
macromolecule metabolic process	up	BP	6h RNA-seq	FS	1-4			FS
macromolecule methylation	up	BP	6h RNA-seq	FS	1-5			FS
macromolecule modification	up	BP	6h RNA-seq	NOT FS				NOT FS
membrane	updown	CC	6h RNAS seq	FS	1	NOT FS		FS
membrane part	updown	CC	6h RNAS seq	FS	1-2	NOT FS		FS
membrane-bounded organelle	up	CC	6h RNAS seq	FS	1-4			FS
membrane-enclosed lumen	up	CC	6h RNAS seq	FS	1-5			FS
metabolic process	updown	BP	6h RNA-seq	FS	1	NOT FS		FS
metal ion binding	down	MF	6h RNAS seq			NOT FS		NOT FS
metal ion transport	down	BP	6h RNA-seq			NOT FS		NOT FS
methylation	up	BP	6h RNA-seq	FS	1-5			FS
microbody	down	CC	6h RNAS seq			NOT FS		NOT FS
mitochondrion organization	up	BP	6h RNA-seq	NOT FS				NOT FS
monocarboxylic acid metabolic process	down	BP	6h RNA-seq			NOT FS		NOT FS
monosaccharide biosynthetic process	updown	BP	6h RNA-seq	NOT FS		NOT FS		NOT FS
monosaccharide catabolic process	down	BP	6h RNA-seq			FS	1	FS
monosaccharide metabolic process	down	BP	6h RNA-seq			NOT FS		NOT FS
monovalent inorganic cation transport	down	BP	6h RNA-seq			NOT FS		NOT FS
mRNA export from nucleus	up	BP	6h RNA-seq	NOT FS				NOT FS
mRNA transport	up	BP	6h RNA-seq	NOT FS				NOT FS
multicellular organism reproduction	up	BP	6h RNA-seq	NOT FS				NOT FS
multicellular organismal development	up	BP	6h RNA-seq	NOT FS				NOT FS
multicellular organismal process	up	BP	6h RNA-seq	NOT FS				NOT FS
multidimensional cell growth	down	BP	6h RNA-seq			NOT FS		NOT FS
multi-organism process	down	BP	6h RNA-seq			NOT FS		NOT FS
ncRNA metabolic process	up	BP	6h RNA-seq	NOT FS				NOT FS
ncRNA processing	up	BP	6h RNA-seq	NOT FS				NOT FS
negative regulation of nitrogen compound metabolic process	up	BP	6h RNA-seq	NOT FS				NOT FS
negative regulation of nucleobase, nucleoside, nucleotide and nucleic acid metabolic process	up	BP	6h RNA-seq	NOT FS				NOT FS
nitrate transport	down	BP	6h RNA-seq			NOT FS		NOT FS
nitrogen compound metabolic process	up	BP	6h RNA-seq	NOT FS				NOT FS
non-membrane-bounded organelle	up	CC	6h RNAS seq	FS	1-2			FS
nuclear export	up	BP	6h RNA-seq	NOT FS				NOT FS
nuclear import	up	BP	6h RNA-seq	NOT FS				NOT FS
nuclear lumen	up	CC	6h RNAS seq	FS	1-5			FS
nuclear part	up	CC	6h RNAS seq	FS	1-5			FS
nuclear transport	up	BP	6h RNA-seq	NOT FS				NOT FS
nucleic acid binding	up	MF	6h RNAS seq	NOT FS				NOT FS
nucleic acid transport	up	BP	6h RNA-seq	NOT FS				NOT FS
nucleobase, nucleoside and nucleotide metabolic process	up	BP	6h RNA-seq	FS	1-5			FS
nucleobase, nucleoside, nucleotide and nucleic acid metabolic process	up	BP	6h RNA-seq	FS	1-5			FS
nucleobase, nucleoside, nucleotide and nucleic acid transport	up	BP	6h RNA-seq	NOT FS				NOT FS
nucleocytoplasmic transport	up	BP	6h RNA-seq	NOT FS				NOT FS
nucleolus	up	CC	6h RNAS seq	FS	1-5			FS
nucleoside binding	up	MF	6h RNAS seq	NOT FS				NOT FS
nucleoside phosphate metabolic process	up	BP	6h RNA-seq	FS	1-5			FS
nucleoside-triphosphatase activity	up	MF	6h RNAS seq	NOT FS				NOT FS
nucleotide binding	up	MF	6h RNAS seq	FS	1-5			FS
nucleotide biosynthetic process	up	BP	6h RNA-seq	NOT FS				NOT FS
nucleotide metabolic process	up	BP	6h RNA-seq	FS	1-5			FS
nucleus	up	CC	6h RNAS seq	NOT FS				NOT FS
one-carbon metabolic process	up	BP	6h RNA-seq	FS	1-5			FS
organ development	updown	BP	6h RNA-seq	NOT FS		NOT FS		NOT FS
organelle	up	CC	6h RNAS seq	FS	1-4			FS
organelle lumen	up	CC	6h RNAS seq	FS	1-5			FS
organelle membrane	updown	CC	6h RNAS seq	FS	1	NOT FS		FS
organelle organization	updown	BP	6h RNA-seq	NOT FS	2-4	FS	1	FS
organelle part	updown	CC	6h RNAS seq	FS	1-2	NOT FS		FS
organelle subcompartment	down	CC	6h RNAS seq			FS	5-6	FS
organic acid biosynthetic process	down	BP	6h RNA-seq			NOT FS		NOT FS
organic acid metabolic process	down	BP	6h RNA-seq			NOT FS		NOT FS
oxidation reduction	down	BP	6h RNA-seq			NOT FS		NOT FS
oxidoreductase activity	down	MF	6h RNAS seq			NOT FS		NOT FS
oxidoreductase activity, acting on paired donors, with incorporation or reduction of molecular oxygen	down	MF	6h RNAS seq			NOT FS		NOT FS
oxidoreductase activity, acting on peroxide as acceptor	down	MF	6h RNAS seq			NOT FS		NOT FS
oxoacid metabolic process	down	BP	6h RNA-seq			NOT FS		NOT FS
oxylipin metabolic process	down	BP	6h RNA-seq			NOT FS		NOT FS
passive transmembrane transporter activity	down	MF	6h RNAS seq			NOT FS		NOT FS
peptide-methionine-(S)-S-oxide reductase activity	down	MF	6h RNAS seq			NOT FS		NOT FS
peroxidase activity	down	MF	6h RNAS seq			NOT FS		NOT FS
peroxisome	down	CC	6h RNAS seq			NOT FS		NOT FS
phenylpropanoid biosynthetic process	down	BP	6h RNA-seq			NOT FS		NOT FS
phenylpropanoid metabolic process	down	BP	6h RNA-seq			NOT FS		NOT FS
photomorphogenesis	up	BP	6h RNA-seq	NOT FS				NOT FS
photosynthesis	down	BP	6h RNA-seq			NOT FS		NOT FS
photosynthesis, light harvesting	down	BP	6h RNA-seq			NOT FS		NOT FS
photosynthesis, light reaction	down	BP	6h RNA-seq			NOT FS		NOT FS
photosynthetic membrane	down	CC	6h RNAS seq			FS	5-6	FS
pigment accumulation	down	BP	6h RNA-seq			NOT FS		NOT FS
pigment accumulation in response to UV light	down	BP	6h RNA-seq			NOT FS		NOT FS
pigment accumulation in tissues	down	BP	6h RNA-seq			NOT FS		NOT FS
pigment accumulation in tissues in response to UV light	down	BP	6h RNA-seq			NOT FS		NOT FS
pigmentation	down	BP	6h RNA-seq			NOT FS		NOT FS
plant-type cell wall	down	CC	6h RNAS seq			NOT FS		NOT FS
plant-type cell wall biogenesis	down	BP	6h RNA-seq			NOT FS		NOT FS
plant-type vacuole	down	CC	6h RNAS seq			NOT FS		NOT FS
plasma membrane	updown	CC	6h RNAS seq	FS	1	NOT FS		FS
plasma membrane part	updown	CC	6h RNAS seq	FS	1	NOT FS		FS
plasmodesma	updown	CC	6h RNAS seq	FS	1	NOT FS		FS
plastid	down	CC	6h RNAS seq			NOT FS		NOT FS
plastid part	down	CC	6h RNAS seq			NOT FS		NOT FS
plastid thylakoid	down	CC	6h RNAS seq			FS	5-6	FS
plastid thylakoid membrane	down	CC	6h RNAS seq			FS	5-6	FS
plastoglobule	down	CC	6h RNAS seq			NOT FS		NOT FS
polysaccharide biosynthetic process	down	BP	6h RNA-seq			NOT FS		NOT FS
polysaccharide metabolic process	down	BP	6h RNA-seq			NOT FS		NOT FS
positive regulation of flavonoid biosynthetic process	down	BP	6h RNA-seq			NOT FS		NOT FS
post-embryonic development	up	BP	6h RNA-seq	NOT FS				NOT FS
post-embryonic morphogenesis	up	BP	6h RNA-seq	NOT FS				NOT FS
post-embryonic root development	up	BP	6h RNA-seq	NOT FS				NOT FS
post-embryonic root morphogenesis	up	BP	6h RNA-seq	NOT FS				NOT FS
post-translational protein modification	up	BP	6h RNA-seq	NOT FS				NOT FS
primary metabolic process	updown	BP	6h RNA-seq	FS	1	FS	1-2	FS
protein amino acid alkylation	up	BP	6h RNA-seq	NOT FS				NOT FS
protein amino acid methylation	up	BP	6h RNA-seq	NOT FS				NOT FS
protein binding	up	MF	6h RNAS seq	NOT FS				NOT FS
protein folding	up	BP	6h RNA-seq	NOT FS				NOT FS
protein import	up	BP	6h RNA-seq	NOT FS				NOT FS
protein import into nucleus	up	BP	6h RNA-seq	NOT FS				NOT FS
protein localization	up	BP	6h RNA-seq	NOT FS				NOT FS
protein localization in nucleus	up	BP	6h RNA-seq	NOT FS				NOT FS
protein localization in organelle	up	BP	6h RNA-seq	NOT FS				NOT FS
protein metabolic process	up	BP	6h RNA-seq	FS	1-2			FS
protein targeting	up	BP	6h RNA-seq	NOT FS				NOT FS
protein transport	up	BP	6h RNA-seq	NOT FS				NOT FS
proton transport	down	BP	6h RNA-seq			NOT FS		NOT FS
purine NTP-dependent helicase activity	up	MF	6h RNAS seq	NOT FS				NOT FS
purine nucleoside binding	up	MF	6h RNAS seq	NOT FS				NOT FS
purine nucleotide binding	up	MF	6h RNAS seq	NOT FS				NOT FS
purine nucleotide biosynthetic process	up	BP	6h RNA-seq	NOT FS				NOT FS
purine nucleotide metabolic process	up	BP	6h RNA-seq	NOT FS				NOT FS
purine ribonucleotide binding	up	MF	6h RNAS seq	NOT FS				NOT FS
pyrimidine nucleotide biosynthetic process	up	BP	6h RNA-seq	NOT FS				NOT FS
pyrimidine nucleotide metabolic process	up	BP	6h RNA-seq	NOT FS				NOT FS
pyrimidine ribonucleotide biosynthetic process	up	BP	6h RNA-seq	NOT FS				NOT FS
pyrimidine ribonucleotide metabolic process	up	BP	6h RNA-seq	NOT FS				NOT FS
pyrophosphatase activity	up	MF	6h RNAS seq	NOT FS				NOT FS
pyruvate metabolic process	down	BP	6h RNA-seq			NOT FS		NOT FS
regulation of anatomical structure size	down	BP	6h RNA-seq			NOT FS		NOT FS
regulation of biological quality	down	BP	6h RNA-seq			NOT FS		NOT FS
regulation of cell cycle	up	BP	6h RNA-seq	NOT FS				NOT FS
regulation of cell size	down	BP	6h RNA-seq			NOT FS		NOT FS
regulation of cellular component size	down	BP	6h RNA-seq			NOT FS		NOT FS
regulation of developmental process	up	BP	6h RNA-seq	NOT FS				NOT FS
regulation of DNA replication	up	BP	6h RNA-seq	NOT FS				NOT FS
regulation of flavonoid biosynthetic process	down	BP	6h RNA-seq			NOT FS		NOT FS
regulation of flower development	up	BP	6h RNA-seq	NOT FS				NOT FS
regulation of hormone levels	down	BP	6h RNA-seq			NOT FS		NOT FS
regulation of localization	down	BP	6h RNA-seq			NOT FS		NOT FS
regulation of multicellular organismal process	up	BP	6h RNA-seq	NOT FS				NOT FS
regulation of post-embryonic development	up	BP	6h RNA-seq	NOT FS				NOT FS
regulation of secondary metabolic process	down	BP	6h RNA-seq			NOT FS		NOT FS
reproduction	up	BP	6h RNA-seq	NOT FS				NOT FS
reproductive developmental process	up	BP	6h RNA-seq	NOT FS				NOT FS
reproductive process	up	BP	6h RNA-seq	NOT FS				NOT FS
reproductive process in a multicellular organism	up	BP	6h RNA-seq	NOT FS				NOT FS
reproductive structure development	up	BP	6h RNA-seq	NOT FS				NOT FS
response to abiotic stimulus	down	BP	6h RNA-seq			NOT FS		NOT FS
response to auxin stimulus	up	BP	6h RNA-seq	FS	6			FS
response to biotic stimulus	down	BP	6h RNA-seq			NOT FS		NOT FS
response to brassinosteroid stimulus	up	BP	6h RNA-seq	NOT FS				NOT FS
response to cadmium ion	updown	BP	6h RNA-seq	FS	1-2	FS	1-2	FS
response to carbohydrate stimulus	down	BP	6h RNA-seq			NOT FS		NOT FS
response to chemical stimulus	updown	BP	6h RNA-seq	NOT FS		NOT FS		NOT FS
response to cyclopentenone	up	BP	6h RNA-seq	NOT FS				NOT FS
response to disaccharide stimulus	down	BP	6h RNA-seq			NOT FS		NOT FS
response to endogenous stimulus	up	BP	6h RNA-seq	FS	6			FS
response to external stimulus	down	BP	6h RNA-seq			NOT FS		NOT FS
response to extracellular stimulus	down	BP	6h RNA-seq			NOT FS		NOT FS
response to fructose stimulus	down	BP	6h RNA-seq			NOT FS		NOT FS
response to hexose stimulus	down	BP	6h RNA-seq			NOT FS		NOT FS
response to hormone stimulus	up	BP	6h RNA-seq	FS	6			FS
response to inorganic substance	updown	BP	6h RNA-seq	FS	1-2	NOT FS		FS
response to metal ion	updown	BP	6h RNA-seq	FS	1-2	FS	1-2	FS
response to monosaccharide stimulus	down	BP	6h RNA-seq			NOT FS		NOT FS
response to nitrate	down	BP	6h RNA-seq			NOT FS		NOT FS
response to nutrient levels	down	BP	6h RNA-seq			NOT FS		NOT FS
response to organic cyclic substance	up	BP	6h RNA-seq	NOT FS				NOT FS
response to organic substance	updown	BP	6h RNA-seq	NOT FS		NOT FS		NOT FS
response to osmotic stress	down	BP	6h RNA-seq			FS	1-2	FS
response to other organism	down	BP	6h RNA-seq			NOT FS		NOT FS
response to oxidative stress	down	BP	6h RNA-seq			NOT FS		NOT FS
response to red light	down	BP	6h RNA-seq			NOT FS		NOT FS
response to salt stress	down	BP	6h RNA-seq			FS	1-2	FS
response to starvation	down	BP	6h RNA-seq			NOT FS		NOT FS
response to stimulus	updown	BP	6h RNA-seq	NOT FS		NOT FS		NOT FS
response to stress	down	BP	6h RNA-seq			NOT FS		NOT FS
response to sucrose stimulus	down	BP	6h RNA-seq			NOT FS		NOT FS
response to temperature stimulus	down	BP	6h RNA-seq			NOT FS		NOT FS
response to UV	down	BP	6h RNA-seq			NOT FS		NOT FS
response to water	down	BP	6h RNA-seq			NOT FS		NOT FS
response to water deprivation	down	BP	6h RNA-seq			NOT FS		NOT FS
response to wounding	down	BP	6h RNA-seq			NOT FS		NOT FS
ribonucleoprotein complex	up	CC	6h RNAS seq	FS	1			FS
ribonucleoprotein complex biogenesis	up	BP	6h RNA-seq	NOT FS				NOT FS
ribonucleotide binding	up	MF	6h RNAS seq	NOT FS				NOT FS
ribonucleotide biosynthetic process	up	BP	6h RNA-seq	NOT FS				NOT FS
ribonucleotide metabolic process	up	BP	6h RNA-seq	NOT FS				NOT FS
ribosomal small subunit biogenesis	up	BP	6h RNA-seq	NOT FS				NOT FS
ribosomal subunit	up	CC	6h RNAS seq	FS	1-2			FS
ribosome	up	CC	6h RNAS seq	FS	1-2			FS
ribosome biogenesis	up	BP	6h RNA-seq	NOT FS				NOT FS
RNA binding	up	MF	6h RNAS seq	FS	1-5			FS
RNA export from nucleus	up	BP	6h RNA-seq	NOT FS				NOT FS
RNA localization	up	BP	6h RNA-seq	NOT FS				NOT FS
RNA metabolic process	up	BP	6h RNA-seq	NOT FS				NOT FS
RNA methylation	up	BP	6h RNA-seq	FS	1-5			FS
RNA modification	up	BP	6h RNA-seq	FS	1-5			FS
RNA processing	up	BP	6h RNA-seq	NOT FS				NOT FS
RNA transport	up	BP	6h RNA-seq	NOT FS				NOT FS
root development	updown	BP	6h RNA-seq	NOT FS		NOT FS		NOT FS
root epidermal cell differentiation	down	BP	6h RNA-seq			NOT FS		NOT FS
root hair cell differentiation	down	BP	6h RNA-seq			NOT FS		NOT FS
root hair elongation	down	BP	6h RNA-seq			NOT FS		NOT FS
root morphogenesis	down	BP	6h RNA-seq			NOT FS		NOT FS
root system development	updown	BP	6h RNA-seq	NOT FS		NOT FS		NOT FS
rRNA metabolic process	up	BP	6h RNA-seq	NOT FS				NOT FS
rRNA processing	up	BP	6h RNA-seq	NOT FS				NOT FS
secondary metabolic process	down	BP	6h RNA-seq			NOT FS		NOT FS
serine family amino acid biosynthetic process	down	BP	6h RNA-seq			NOT FS		NOT FS
serine family amino acid metabolic process	down	BP	6h RNA-seq			NOT FS		NOT FS
S-glycoside biosynthetic process	down	BP	6h RNA-seq			NOT FS		NOT FS
S-glycoside metabolic process	down	BP	6h RNA-seq			NOT FS		NOT FS
small molecule biosynthetic process	down	BP	6h RNA-seq			NOT FS		NOT FS
small molecule catabolic process	down	BP	6h RNA-seq			FS	1	FS
small molecule metabolic process	updown	BP	6h RNA-seq	FS	1-5	NOT FS		FS
small ribosomal subunit	up	CC	6h RNAS seq	FS	1-2			FS
steroid biosynthetic process	down	BP	6h RNA-seq			NOT FS		NOT FS
steroid metabolic process	down	BP	6h RNA-seq			NOT FS		NOT FS
sterol biosynthetic process	down	BP	6h RNA-seq			NOT FS		NOT FS
sterol metabolic process	down	BP	6h RNA-seq			NOT FS		NOT FS
structural constituent of ribosome	up	MF	6h RNAS seq	FS	1-2			FS
structural molecule activity	up	MF	6h RNAS seq	FS	1			FS
substrate-specific channel activity	down	MF	6h RNAS seq			NOT FS		NOT FS
substrate-specific transmembrane transporter activity	down	MF	6h RNAS seq			NOT FS		NOT FS
substrate-specific transporter activity	down	MF	6h RNAS seq			NOT FS		NOT FS
sulfur amino acid biosynthetic process	down	BP	6h RNA-seq			NOT FS		NOT FS
sulfur amino acid metabolic process	down	BP	6h RNA-seq			NOT FS		NOT FS
sulfur compound biosynthetic process	down	BP	6h RNA-seq			NOT FS		NOT FS
sulfur metabolic process	down	BP	6h RNA-seq			NOT FS		NOT FS
symplast	updown	CC	6h RNAS seq	FS	1	NOT FS		FS
system development	updown	BP	6h RNA-seq	NOT FS		NOT FS		NOT FS
tetrapyrrole binding	down	MF	6h RNAS seq			NOT FS		NOT FS
thylakoid	down	CC	6h RNAS seq			NOT FS		NOT FS
thylakoid membrane	down	CC	6h RNAS seq			FS	5-6	FS
thylakoid part	down	CC	6h RNAS seq			FS	5-6	FS
tissue development	down	BP	6h RNA-seq			NOT FS		NOT FS
transition metal ion binding	down	MF	6h RNAS seq			NOT FS		NOT FS
transition metal ion transport	down	BP	6h RNA-seq			NOT FS		NOT FS
translation	up	BP	6h RNA-seq	FS	1-2			FS
translation elongation factor activity	up	MF	6h RNAS seq	NOT FS				NOT FS
translation factor activity, nucleic acid binding	up	MF	6h RNAS seq	FS	1-2			FS
translation initiation factor activity	up	MF	6h RNAS seq	NOT FS				NOT FS
transmembrane transport	down	BP	6h RNA-seq			NOT FS		NOT FS
transmembrane transporter activity	down	MF	6h RNAS seq			NOT FS		NOT FS
transport	down	BP	6h RNA-seq			NOT FS		NOT FS
transporter activity	down	MF	6h RNAS seq			NOT FS		NOT FS
trichoblast differentiation	down	BP	6h RNA-seq			NOT FS		NOT FS
trichoblast maturation	down	BP	6h RNA-seq			NOT FS		NOT FS
tryptophan catabolic process	down	BP	6h RNA-seq			NOT FS		NOT FS
tryptophan metabolic process	down	BP	6h RNA-seq			NOT FS		NOT FS
vacuolar membrane	updown	CC	6h RNAS seq	FS	1	FS	1-2	FS
vacuolar part	updown	CC	6h RNAS seq	FS	1	FS	1-2	FS
vacuole	updown	CC	6h RNAS seq	FS	1	FS	1-3	FS
vacuole organization	down	BP	6h RNA-seq			NOT FS		NOT FS
water channel activity	down	MF	6h RNAS seq			NOT FS		NOT FS
water transmembrane transporter activity	down	MF	6h RNAS seq			NOT FS		NOT FS
water transport	down	BP	6h RNA-seq			NOT FS		NOT FS
