# Supplementary material for: Auxin regulates functional gene groups in a fold-change-specific manner in Arabidopsis thaliana roots
Source: Sci Rep. 2017 May 30;7:2489. doi: 10.1038/s41598-017-02476-8 (PMC5449405; doi:10.1038/s41598-017-02476-8)
Supplement: Supplementary file 6 — Supplementary Table 8 [file 41598_2017_2476_MOESM6_ESM.xls]

## Sheet: Annotation
"Auxin regulates functional gene groups in a fold-change-specific manner in Arabidopsis thaliana roots"
Omelyanchuk NA, Wiebe DS, Novikova DD, Levitsky VG, Klimova N, Gorelova V, Weinholdt C, Vasiliev GV, Zemlyanskaya EV, Kolchanov NA, Kochetov AV, Grosse I, Mironova VV
Supplementary Table 8. Search for hexamer motifs in 5’upstream regions associated with genes changing their expression in specific fold interval of auxin response in RNA-seq experiment.
2080 possible hexamers were tested for enrichment in 5’upstream regions of genes changing their expression within specific fold-change interval versus.
UGs and DGs separately, were ranked by fold changes and subdivided into 6 groups of the similar size (6 quantiles).
At step 1, Search for enrichment versus the whole set of 5’ upstream regions in Arabidopsis genome (vs genome) was performed for the gene groups belonging to each quantile, various combinations of neighboring quantiles, and in the overall UG and DG sets (21 groups in total).
Only hexamers with minimal p-value less than the threshold for Bonferroni multiple test correction (0,001/21/2080= 1,14E-06) were taken for step 2.
At step 2, the hexamers which passed the thresholds for multiple test correction were considered as associated with fold-change-specific response. The thresholds are: for UGs 0,05/20/11=2,3-04 and for DGs 0,05/20/11=8,1E-05.
Results for statistical assesment on the step 2 are shown in the lists step 2, UGs and step 2, DGs.
The fold-change intervals tested in this analysis:
1 - very weak
2 - weak
3 - moderate
4 -intermediate
5 - strong
6 - very strong
1-2 - from very weak to weak
1-3 - from very weak to moderate
1-4 - from very weak to intermediate
1-5 - from very weak to strong
1-6 - from very weak to very strong
2-3 - from weak to moderate
2-4 - from weak to intermediate
2-5 - from weak to strong
2-6 - from weak to very strong
3-4 - from moderate to intrermediate
3-5 - from moderate to strong
3-6 - from moderate to very strong
4-5 - from intermediate to strong
4-6 - from intermediate to very strong
5-6 - from strong to very strong
Abbreviations
NFS - not fold specific
FS - fold specific
UGs -auxin upregulated genes
DGs - auxin downregulated genes

## Sheet: step 1, UGs
Motif	1	2	3	4	5	6	1_2	2_3	3_4	4_5	5_6	1_3	2_4	3_5	4_6	1_4	2_5	3_6	1_5	2_6	1_6	minimal p-value vs genome
aaaccc/gggttt	7.34377e-11						4.79375e-14					2.82753e-13	2.56488e-07			2.66095e-14			3.72538e-12		1.11947e-06	2.66095e-14
aaccct/agggtt	1.52813e-12	9.8324e-08					1.37178e-18	2.10487e-12				1.05861e-22	1.76963e-11			1.55224e-20	1.76529e-10		1.46343e-18		1.11288e-12	1.05861e-22
aagccc/gggctt	1.29812e-08						1.28083e-07					5.4114e-07				5.97388e-07						1.29812e-08
acccta/tagggt	1.57676e-16	5.03534e-10					1.24733e-24	1.67678e-11				1.47298e-24	2.25122e-10			2.05702e-21	1.15026e-09		1.95791e-19	2.45819e-07	2.17833e-15	1.24733e-24
agccca/tgggct	1.01338e-08						8.41282e-08					5.46627e-07				1.15553e-07						1.01338e-08
aggccc/gggcct	1.66932e-08																					1.66932e-08
atatta/taatat						1.97245e-07																1.97245e-07
atgggc/gcccat							1.16364e-08					1.11063e-06				9.88764e-08						1.16364e-08
ctaggg/ccctag	1.69943e-12						2.95582e-15					2.10795e-15				2.51655e-12			8.4989e-11		7.52378e-08	2.10795e-15
tgggcc/ggccca	2.89684e-09						1.10794e-09															1.10794e-09
ttaggg/ccctaa	7.60174e-07						1.01054e-07					5.67552e-11	6.26368e-07			9.96599e-12			7.73155e-11	2.41405e-07	1.76433e-11	9.96599e-12

## Sheet: step 1, DGs
Motif	1	2	3	4	5	6	1_2	2_3	3_4	4_5	5_6	1_3	2_4	3_5	4_6	1_4	2_5	3_6	1_5	2_6	1_6	minimal p-value vs genome
tatata												1.05015e-07	3.13425e-07	1.82032e-07	7.82858e-08	8.94859e-10	8.68028e-10	1.44204e-09	3.09454e-12	6.96423e-12	7.41957e-15	7.41957e-15
tattaa/ttaata															2.08118e-07	2.6171e-07	8.63864e-08	1.04787e-08	3.80277e-09	1.99468e-10	3.73145e-12	3.73145e-12
aattat/ataatt														5.26428e-07			4.73598e-07	1.24375e-07	2.1711e-07	6.64564e-08	1.54472e-08	1.54472e-08
ataata/tattat											8.30028e-07				4.87414e-08			2.2616e-07	9.4412e-07	1.50894e-07	1.03771e-09	1.03771e-09
taatta															7.37596e-07	4.52329e-07		9.17067e-07	4.29563e-09	4.73748e-08	9.40103e-11	9.40103e-11
atacta/tagtat																4.28024e-07		3.49045e-08	5.57273e-08	1.47288e-08	1.04638e-09	1.04638e-09
atatag/ctatat													6.32368e-08			4.21339e-08	1.53914e-07		6.08334e-08		2.80398e-07	4.21339e-08
attata/tataat																	1.9023e-07	1.41666e-07	1.63711e-08	1.60488e-08	3.12356e-10	3.12356e-10
aataat/attatt																7.23529e-07			1.33476e-08	1.61418e-07	8.37974e-09	8.37974e-09
acacgt/acgtgt																	1.02812e-06		3.4395e-07	1.1147e-06	1.52374e-07	1.52374e-07
acgtgg/ccacgt																	9.33793e-07	5.93512e-07		5.36799e-08	2.03799e-07	5.36799e-08
atagta/tactat															3.15946e-07			9.28495e-07		4.8944e-08	9.4361e-08	4.8944e-08
tgcatg/catgca												6.76836e-09				2.49415e-08			3.45423e-08		7.47643e-09	6.76836e-09
aatatt																			5.96078e-07	1.03379e-06	2.54605e-08	2.54605e-08
actata/tatagt																	1.49385e-07		1.2652e-07		4.36076e-07	1.2652e-07
atatat																			9.61007e-07	4.24165e-07	3.48182e-08	3.48182e-08
tatgta/tacata																	3.86664e-07		2.12777e-08		3.04003e-07	2.12777e-08
atacat/atgtat																			9.30659e-07		9.895e-07	9.30659e-07
atatgt/acatat																			1.02141e-08		9.53422e-08	1.02141e-08
atatta/taatat																			4.64828e-07		6.3139e-08	6.3139e-08
ttataa																			5.73361e-07		8.38506e-08	8.38506e-08
tatatg/catata																				1.13916e-06	2.08003e-07	2.08003e-07
aatata/tatatt																					4.42517e-07	4.42517e-07
atataa/ttatat																					4.99727e-07	4.99727e-07
atatac/gtatat																					4.13584e-08	4.13584e-08
atatga/tcatat																					9.20347e-08	9.20347e-08
attaat																					4.96639e-09	4.96639e-09
taaata/tattta																					8.24322e-07	8.24322e-07
taatag/ctatta																					2.74641e-07	2.74641e-07
tacgtg/cacgta																					8.39209e-08	8.39209e-08
tataac/gttata																					4.63982e-07	4.63982e-07

## Sheet: step 2, UGs
Motif	1	2	3	4	5	6	1_2	2_3	3_4	4_5	5_6	1_3	2_4	3_5	4_6	1_4	2_5	3_6	1_5	2_6	minimal p-value vs all DDEGs	Fold-change-specific?	UGs: fold intervals with the most significant p-value	0.000227273
acccta/tagggt	2.56826e-06	0.00634381	1.07859				4.99506e-07	0.0689639				0.0001452	0.604333			0.0191223			0.198885		4.99506e-07	FS	1_2
aggccc/gggcct	4.39433e-06	0.670001	1.08383				0.000594761	0.750545				0.00700817				0.0824033			0.242448		4.39433e-06	FS	1
tgggcc/ggccca	4.74614e-06	0.11988					4.2907e-05	0.824381				0.00968271				0.0643529			0.30361		4.74614e-06	FS	1
aaaccc/gggttt	1.07799e-05	0.0465859	0.999534	0.709046			1.59103e-05	0.161429	0.710469			0.00104845	0.16728			0.00358387	0.610495		0.0576022		1.07799e-05	FS	1_2
ctaggg/ccctag	1.55394e-05	0.125774	0.837774				8.64308e-05	0.220852				0.0013903	0.999927			0.055961			0.284398		1.55394e-05	FS	1
aaccct/agggtt	7.59708e-05	0.0238342	0.159418				2.8385e-05	0.0109016	0.871716			4.95581e-05	0.181827			0.00602241	0.703921		0.0901177		2.8385e-05	FS	1_2
atatta/taatat	0.531714					2.85459e-05					0.0509294				0.686856			0.999501			2.85459e-05	FS	6
aagccc/gggctt	0.000115424	0.847842					0.00716924	1.05754				0.0513467				0.121887			0.390783		0.000115424	FS	1
agccca/tgggct	0.000120104	0.922215		0.846979			0.00739225					0.0688453	1.0005			0.0979478			0.454169		0.000120104	FS	1
atgggc/gcccat	0.000545221	0.0653192		0.334377			0.000369074	0.422394	0.826717			0.0145316	0.233096			0.0139724			0.23791		0.000369074	NFS
ttaggg/ccctaa	0.0473965		0.374086				0.259919	0.654348	0.822203			0.154332	0.898156			0.344331			0.826133		0.0473965	NFS

## Sheet: step 2, DGs
Motif	1	2	3	4	5	6	1_2	2_3	3_4	4_5	5_6	1_3	2_4	3_5	4_6	1_4	2_5	3_6	1_5	2_6	minimal p-value vs all DDEGs	Fold-change-specific?			8.06452e-05
aataat/attatt	0.699331			1.27178	1.26747		0.990356		1.2025	0.989401	1.20165	1.17443		1.17409	1.17375	0.992702	1.16006	1.15969	0.840547	1.14949	0.699331	NFS
acgtgg/ccacgt		1.08514	0.999598	0.385705	1.08445	0.914758		0.999008	0.516772	0.569659	0.935355		0.576378	0.62413	0.576685		0.655529	0.61133		0.675174	0.385705	NFS
tatgta/tacata	0.999018	0.651006		1.1173	0.445046		0.650827	0.818843	1.08852	0.564876		0.767777	0.769236	0.625028		0.721802	0.526047		0.500583	1.06497	0.445046	NFS
actata/tatagt		0.43222		0.5984	0.243953		0.999213	0.999213	1.07684	0.230557			0.732195	0.607529	1.06631	0.999549	0.390094		0.661551	0.999529	0.230557	NFS
atacat/atgtat		0.529064	0.876997	0.750579			1.0921	0.547756	0.635845	0.905397		0.917648	0.410138	0.760296		0.709933	0.571629		0.793352	0.930265	0.410138	NFS
atatag/ctatat		0.077728	0.997987	0.473812			0.445961	0.190182	0.519104	1.08407		0.454927	0.12984	0.999051		0.304759	0.439621		0.63124	1.06183	0.077728	NFS
aattat/ataatt			0.991738	0.995877	0.558649				0.812	0.498808	0.992937		1.1416	0.434341	0.841479		0.85938	0.612165	1.12099	0.996709	0.434341	NFS
acacgt/acgtgt		0.521132		0.666847			0.935657	0.748193	0.871269	0.809337		1.00073	0.579901	0.890934		0.84954	0.7042		0.859805	1.00053	0.521132	NFS
atacta/tagtat	1.1007		1.1007	0.5984		0.693021			0.691054	0.998748	0.999513		1.06659	0.931883	0.734045	0.999549		0.755743		0.999529	0.5984	NFS
atagta/tactat		0.99818		0.695893	0.441576	0.703975				0.334241	0.340499			0.869837	0.280603		0.822079	0.707682		0.723117	0.280603	NFS
atatgt/acatat	0.473013	1.13443		0.864687	0.228026		0.593898			0.291764		1.08721		0.820459		0.917537	0.760783		0.558725		0.228026	NFS
taatag/ctatta				0.0912476		1.09284			0.414996	0.470545			0.756669	0.698706	0.534712	1.0563	0.999871	0.723892		0.947642	0.0912476	NFS
tatatg/catata		0.729497	0.491024				0.999073	0.313163	0.999073			0.587396	0.743304			0.92083	0.920515		0.999873	0.999717	0.313163	NFS
atataa/ttatat	0.991738	0.995877		0.995877			0.812	1.16324	1.16324			0.996351	0.997279			0.85985			1.12099		0.812	NFS
tgcatg/catgca	0.161186	1.0849	0.285661				0.328273	0.463698	1.06389			0.180634	1.05589			0.523571			0.905274		0.161186	NFS
atatga/tcatat	1.13635		0.585786			0.999057	1.10443	0.786298	0.996696			0.727312	0.999173			0.915726					0.585786	NFS
atatta/taatat	1.16397	0.658091					0.740276	0.873043				0.887447	0.99999			0.998535	1.09794		1.09164		0.658091	NFS
attata/tataat			0.797326		0.795162			1.1397	1.1397	1.13944	1.13851			0.870175			1.10976	0.999534			0.795162	NFS
aatata/tatatt	0.607466	0.394529					0.217296	0.835394				0.491543	0.998597			0.753331			0.998137		0.217296	NFS
ataata/tattat	1.19349			1.19377	0.297386	0.604352				0.550898	0.214197				0.376104			0.997267			0.214197	NFS
atatat	1.12936		1.12936			0.866587					0.998429	1.0849			1.08468			0.999771		1.07257	0.866587	NFS
taatta	0.560835			0.877989	0.886513		0.827903			0.739501	0.999924				0.848975				1.06298		0.560835	NFS
tataac/gttata	1.10061	0.0813988				1.1003	0.238655	0.323505				0.444942	0.79974			0.818149					0.0813988	NFS
taaata/tattta	0.982256	0.103281					0.160375	0.692788				0.506748	0.998897			0.877187					0.103281	NFS
atatac/gtatat	1.11362	0.760525					0.737116	0.998803				0.922667				1.068					0.737116	NFS
tatata	1.1395	1.14078			1.13869		1.10538			1.10538	1.10513										1.10513	NFS
ttataa	0.675315	0.996944			0.672477		0.668627					0.854858							0.999128		0.668627	NFS
aatatt	1.12262	0.999813			1.12227		0.999409			1.09299											0.999409	NFS
attaat	0.887165	1.1107				0.389019	0.914635				1.08212										0.389019	NFS
tacgtg/cacgta		1.08638		0.913648		0.586761					0.934037				0.887219						0.586761	NFS
tattaa/ttaata						0.789613					0.853006				0.878439			1.10829		1.10175	0.789613	NFS
